# Supplementary material for: Long-Term Enrichment of Stress-Tolerant Cellulolytic Soil Populations following Timber Harvesting Evidenced by Multi-Omic Stable Isotope Probing
Source: Front Microbiol. 2017 Apr 11;8:537. doi: 10.3389/fmicb.2017.00537 (PMC5386986; doi:10.3389/fmicb.2017.00537)
Supplement: Supplementary file 5 [file DataSheet2.ZIP]

Archive with 41 entries (40 files):
- Supplemental Data 2 - R Analyses and Data/
- Supplemental Data 2 - R Analyses and Data/All.CAZy.counts.enumerated.out
- Supplemental Data 2 - R Analyses and Data/ALL_ENRICHED.cazy.taxonomy.tsv
- Supplemental Data 2 - R Analyses and Data/Associated_Read_Names - Fungi enrOTU.tsv
- Supplemental Data 2 - R Analyses and Data/Bacteria_enrOTU_Relative_Abundances.csv
- Supplemental Data 2 - R Analyses and Data/Binning - Fungi enrOTU.csv
- Supplemental Data 2 - R Analyses and Data/CN_data.csv
- Supplemental Data 2 - R Analyses and Data/CONTROL.cazy.taxonomy.tsv
- Supplemental Data 2 - R Analyses and Data/DE.indiv.phylum.blast_lineage.out
- Supplemental Data 2 - R Analyses and Data/Equivalent_0.01.list
- Supplemental Data 2 - R Analyses and Data/Equivalent_0.055.list
- Supplemental Data 2 - R Analyses and Data/Factors_Bacteria.csv
- Supplemental Data 2 - R Analyses and Data/Factors_Fungi.csv
- Supplemental Data 2 - R Analyses and Data/FB_ratios.csv
- Supplemental Data 2 - R Analyses and Data/Final CAZy per Million Reads.csv
- Supplemental Data 2 - R Analyses and Data/Final CO2 Datasheet.csv
- Supplemental Data 2 - R Analyses and Data/Final CO2_pH_Datasheet.csv
- Supplemental Data 2 - R Analyses and Data/Final PLFA with Taxonomy.csv
- Supplemental Data 2 - R Analyses and Data/Fungi_enrOTU_Relative_Abundances.csv
- Supplemental Data 2 - R Analyses and Data/Horizon_Specific_enrOTU_Bacteria_SIP_0.01.csv
- Supplemental Data 2 - R Analyses and Data/INDICATOR.SPECIES.otu.final.csv
- Supplemental Data 2 - R Analyses and Data/Indicator.species.output.rds
- Supplemental Data 2 - R Analyses and Data/Indicator.species.p_C13.backup.rds
- Supplemental Data 2 - R Analyses and Data/INDICATOR.SPECIES.tax.final.csv
- Supplemental Data 2 - R Analyses and Data/Main_Datasheet.csv
- Supplemental Data 2 - R Analyses and Data/organism.subsystem.RefSeq.genus.single.rast.tsv
- Supplemental Data 2 - R Analyses and Data/phyloseq_All_Cali_Bacteria_0.01.rds
- Supplemental Data 2 - R Analyses and Data/phyloseq_All_Cali_Fungi_0.055.rds
- Supplemental Data 2 - R Analyses and Data/phyloseq_Bacteria_0.01.rds
- Supplemental Data 2 - R Analyses and Data/phyloseq_FUNGI_200_0.055.rds
- Supplemental Data 2 - R Analyses and Data/PLFA_Replication.csv
- Supplemental Data 2 - R Analyses and Data/p_bact.final.chemdata.rds
- Supplemental Data 2 - R Analyses and Data/p_bacteria_enr.gold.final.rds
- Supplemental Data 2 - R Analyses and Data/p_bact_enr.chemdata.rds
- Supplemental Data 2 - R Analyses and Data/p_Enriched_OTU_Gold_Bacteria_0.01.rds
- Supplemental Data 2 - R Analyses and Data/p_fungi.final.chemdata.rds
- Supplemental Data 2 - R Analyses and Data/p_fungi_enr.chemdata.rds
- Supplemental Data 2 - R Analyses and Data/p_fungi_enr.gold.final.rds
- Supplemental Data 2 - R Analyses and Data/Shannon_Pielou_Compiled.csv
- Supplemental Data 2 - R Analyses and Data/Table of FA Counts Across All Factors.csv
- Supplemental Data 2 - R Analyses and Data/Wilhelm, R - Data Analysis.R
