# Supplementary material for: Long-Term Enrichment of Stress-Tolerant Cellulolytic Soil Populations following Timber Harvesting Evidenced by Multi-Omic Stable Isotope Probing
Source: Front Microbiol. 2017 Apr 11;8:537. doi: 10.3389/fmicb.2017.00537 (PMC5386986; doi:10.3389/fmicb.2017.00537)
Supplement: Supplementary file 5 [file DataSheet2.ZIP › Supplemental Data 2 - R Analyses and Data/All.CAZy.counts.enumerated.out]

Metagenome ID	CAZyme	GenBank ID	Count
Control	GT2	gi|428239066|gb|AFZ04852.1|	7285
Control	GT2	gi|428017771|gb|AFY93865.1|	6315
Control	GH4	gi|260765347|gb|ACX49739.1|	4307
Control	GT4	gi|219868959|gb|ACL49294.1|	4209
Control	GH28	gi|147835149|emb|CAN65674.1|	2733
Control	GH23	gi|283947349|gb|ADB50093.1|	2699
Control	GT4	gi|283947297|gb|ADB50041.1|	2268
Control	CE10	gi|6460881|gb|AAF12585.1|AE001826	2108
Control	GH15	gi|256362488|gb|ACU75985.1|	1980
Control	GT20	gi|283951565|gb|ADB54309.1|	1896
Control	GT4	gi|283950321|gb|ADB53065.1|	1864
Control	GT2	gi|283945788|gb|ADB48532.1|	1716
Control	GT4	gi|283951564|gb|ADB54308.1|	1694
Control	GT4	gi|110165397|gb|ABG49937.1|	1620
Control	GT4	gi|283946478|gb|ADB49222.1|	1604
Control	GT47	gi|147846684|emb|CAN80640.1|	1600
Control	GT4	gi|283945787|gb|ADB48531.1|	1344
Control	GT2	gi|167045622|gb|ABZ10271.1|	1310
Control	CE10	gi|1001263|dbj|BAA10507.1|	1268
Control	GT2	gi|306985760|gb|ADN17640.1|	1265
Control	GH15	gi|270513370|gb|ACZ91648.1|	1226
Control	GH57	gi|283950322|gb|ADB53066.1|	1184
Control	GT2	gi|269791341|gb|ACZ43481.1|	1183
Control	GT2	gi|311231896|gb|ADP84751.1|	1128
Control	GH3	gi|256360806|gb|ACU74303.1|	1094
Control	GT2	gi|283949383|gb|ADB52127.1|	1092
Control	GH87	gi|256357029|gb|ACU70526.1|	1078
Control	GT4	gi|283947578|gb|ADB50322.1|	1069
Control	GH15	gi|299797264|gb|ADJ47639.1|	1054
Control	AA7	gi|390625126|gb|AFM26333.1|	1026
Control	GH3	gi|256359466|gb|ACU72963.1|	1002
Control	GT1	gi|283948789|gb|ADB51533.1|	992
Control	GT2	gi|283951148|gb|ADB53892.1|	979
Control	GT51	gi|283949216|gb|ADB51960.1|	914
Control	GT4	gi|428242895|gb|AFZ08681.1|	906
Control	GH55	gi|256358901|gb|ACU72398.1|	903
Control	GT4	gi|283947545|gb|ADB50289.1|	865
Control	GT2	gi|119536235|gb|ABL80852.1|	862
Control	GT28	gi|283949443|gb|ADB52187.1|	861
Control	GT4	gi|283951151|gb|ADB53895.1|	856
Control	GH30	gi|256359119|gb|ACU72616.1|	848
Control	GH16	gi|256359480|gb|ACU72977.1|	848
Control	GT83	gi|375750572|gb|AFA71392.1|	840
Control	GH72	gi|325181064|emb|CCA15473.1|	826
Control	GT30	gi|254671829|emb|CBA03971.1|	809
Control	AA3	gi|512383775|dbj|BAN54625.1|	809
Control	GT26	gi|283951165|gb|ADB53909.1|	767
Control	GT4	gi|283951171|gb|ADB53915.1|	736
Control	GT2	gi|283945786|gb|ADB48530.1|	732
Control	GT4	gi|326950386|gb|AEA24083.1|	730
Control	GT2	gi|29338489|gb|AAO76290.1|	720
Control	AA3	gi|408533603|emb|CCK31777.1|	719
Control	GH3	gi|256359246|gb|ACU72743.1|	705
Control	AA3	gi|405129694|gb|AFS14949.1|	702
Control	GH15	gi|291581455|gb|ADE15912.1|	697
Control	GH3	gi|256358902|gb|ACU72399.1|	687
Control	GH15	gi|268312383|gb|ACY98757.1|	687
Control	GT4	gi|108764802|gb|ABG03684.1|	673
Control	GH15	gi|283947239|gb|ADB49983.1|	667
Control	GH23	gi|283947132|gb|ADB49876.1|	647
Control	AA3	gi|378784800|emb|CCG04469.1|	632
Control	GT2	gi|378401500|emb|CCG06616.1|	619
Control	AA3	gi|433298208|gb|AGB24028.1|	608
Control	AA3	gi|456356512|dbj|BAM90957.1|	604
Control	GH65	gi|268313937|gb|ACZ00312.1|	604
Control	GT84	gi|430013924|gb|AGA25638.1|	594
Control	GT9	gi|494536607|gb|AGL35496.1|	579
Control	GT2	gi|325180146|emb|CCA14548.1|	563
Control	GT4	gi|402799049|gb|AFR06459.1|	563
Control	CE10	gi|5123885|emb|CAB45477.1|	559
Control	GH23	gi|283950206|gb|ADB52950.1|	558
Control	GT4	gi|428002400|gb|AFY83243.1|	554
Control	AA3	gi|442582526|gb|AGC61669.1|	553
Control	GT53	gi|378802461|gb|AFC46596.1|	549
Control	GT28	gi|283810112|gb|ADB31951.1|	549
Control	GH15	gi|283946563|gb|ADB49307.1|	548
Control	GT41	gi|194308236|gb|ACF42936.1|	547
Control	AA3	gi|456353417|dbj|BAM87862.1|	545
Control	GH3	gi|256360583|gb|ACU74080.1|	540
Control	GT20	gi|381378881|dbj|BAL95698.1|	538
Control	GH78	gi|388486072|emb|CCH87622.1|	538
Control	GH13	gi|381376796|dbj|BAL93613.1|	537
Control	GH2	gi|40744219|gb|EAA63395.1|	536
Control	AA3	gi|494538469|gb|AGL37358.1|	530
Control	GH93	gi|28919927|gb|EAA29319.1|	525
Control	GT51	gi|283951555|gb|ADB54299.1|	521
Control	GH13	gi|308740063|gb|ADO37723.1|	516
Control	GT4	gi|283950887|gb|ADB53631.1|	514
Control	GT4	gi|144579777|gb|ABO97838.1|	512
Control	GT26	gi|167353460|gb|ABZ76073.1|	512
Control	GH20	gi|283811688|gb|ADB33527.1|	506
Control	GH3	gi|384073324|emb|CCG44816.1|	504
Control	CE10	gi|8248797|emb|CAB93058.1|	496
Control	GH5	gi|119538441|gb|ABL83058.1|	496
Control	GH15	gi|226242720|dbj|BAH53068.1|	487
Control	GH78	gi|299792545|gb|ADJ42920.1|	485
Control	GH15	gi|283945996|gb|ADB48740.1|	479
Control	GH2	gi|256362825|gb|ACU76322.1|	477
Control	GT28	gi|336104676|gb|AEI12495.1|	475
Control	GH55	gi|256362807|gb|ACU76304.1|	474
Control	GH64	gi|256359092|gb|ACU72589.1|	473
Control	GH18	gi|163676367|gb|ABY40380.1|	471
Control	AA7	gi|505814285|gb|AGM04208.1|	470
Control	GT2	gi|319995210|dbj|BAJ63981.1|	467
Control	GT4	gi|427370736|gb|AFY54692.1|	466
Control	GT2	gi|406654253|gb|AFS49652.1|	459
Control	GT26	gi|117612782|gb|ABK48236.1|	456
Control	GH16	gi|256362576|gb|ACU76073.1|	455
Control	GT41	gi|119354985|gb|ABL65856.1|	447
Control	GT2	gi|46911996|emb|CAG18791.1|	447
Control	AA3	gi|398322034|gb|AFO80981.1|	437
Control	AA3	gi|456357216|dbj|BAM91661.1|	433
Control	GH87	gi|256359704|gb|ACU73201.1|	430
Control	GT66	gi|408363813|gb|AFU57543.1|	429
Control	GT4	gi|270506090|gb|ACZ84368.1|	424
Control	GH15	gi|334688523|dbj|BAK38108.1|	418
Control	GH2	gi|283950907|gb|ADB53651.1|	417
Control	GH65	gi|268311988|gb|ACY98362.1|	417
Control	AA7	gi|408530494|emb|CCK28668.1|	410
Control	GT28	gi|296021258|gb|ADG74494.1|	408
Control	GT35	gi|89347391|gb|ABD71594.1|	403
Control	CE10	gi|9885229|emb|CAC04237.1|	400
Control	AA3	gi|427347163|gb|AFY29876.1|	398
Control	AA3	gi|399229262|gb|AFP36755.1|	394
Control	CE10	gi|9107762|gb|AAF85348.1|AE004062	391
Control	GH5	gi|158329814|dbj|BAF87299.1|	391
Control	AA3	gi|430787716|gb|AGA77845.1|	389
Control	GT35	gi|356878385|emb|CCC99270.1|	387
Control	GT84	gi|226092380|dbj|BAH40825.1|	386
Control	GT84	gi|340552173|gb|AEK61548.1|	386
Control	GH15	gi|326954814|gb|AEA28511.1|	386
Control	GH3	gi|256359692|gb|ACU73189.1|	384
Control	GT4	gi|283950886|gb|ADB53630.1|	381
Control	GH87	gi|256358704|gb|ACU72201.1|	376
Control	GH3	gi|256362219|gb|ACU75716.1|	371
Control	GT84	gi|31789424|gb|AAP58539.1|	367
Control	AA7	gi|506945012|dbj|BAN25131.1|	363
Control	AA7	gi|407238030|gb|AFT88228.1|	361
Control	GH23	gi|283948549|gb|ADB51293.1|	358
Control	AA3	gi|407321077|emb|CCM69680.1|	356
Control	GH92	gi|256360816|gb|ACU74313.1|	355
Control	GH77	gi|378783631|emb|CCG03299.1|	353
Control	GT84	gi|338803693|gb|AEI99934.1|	348
Control	GT2	gi|283951169|gb|ADB53913.1|	347
Control	GH65	gi|344038220|gb|AEM83945.1|	347
Control	GH2	gi|299794546|gb|ADJ44921.1|	346
Control	GT51	gi|226089241|dbj|BAH37686.1|	345
Control	GH27	gi|256360370|gb|ACU73867.1|	339
Control	CE10	gi|5459016|emb|CAB50502.1|	338
Control	GH3	gi|388486846|emb|CCH88398.1|	335
Control	GH27	gi|256362555|gb|ACU76052.1|	334
Control	GT2	gi|167346630|gb|ABZ69365.1|	331
Control	GH78	gi|254966948|gb|ACT97502.1|	331
Control	GH1	gi|196478953|gb|ACG78481.1|	330
Control	CE14	gi|268310278|gb|ACY96652.1|	328
Control	GH23	gi|283945798|gb|ADB48542.1|	325
Control	CE10	gi|21106929|gb|AAM35693.1|	325
Control	GH87	gi|256358804|gb|ACU72301.1|	323
Control	CE4	gi|88864984|gb|ABD55861.1|	323
Control	GH2	gi|299796457|gb|ADJ46832.1|	321
Control	GH3	gi|256360405|gb|ACU73902.1|	318
Control	GH5	gi|337762403|emb|CCB71109.1|	309
Control	GH15	gi|258558565|gb|ACV81507.1|	309
Control	GH35	gi|256359117|gb|ACU72614.1|	308
Control	GH65	gi|334857679|gb|AEH08153.1|	308
Control	GT2	gi|256363611|gb|ACU77108.1|	306
Control	AA7	gi|427996991|gb|AFY75432.1|	301
Control	GT4	gi|196478951|gb|ACG78479.1|	300
Control	GT28	gi|283947234|gb|ADB49978.1|	299
Control	GT84	gi|152030436|gb|ABS28204.1|	299
Control	GT26	gi|333816789|gb|AEG09455.1|	298
Control	GH87	gi|270511434|gb|ACZ89712.1|	295
Control	GH38	gi|256356771|gb|ACU70268.1|	294
Control	GH92	gi|256359934|gb|ACU73431.1|	294
Control	GH15	gi|4757095|emb|CAB42080.1|	291
Control	GH3	gi|333481316|gb|AEF39876.1|	291
Control	GT4	gi|283947498|gb|ADB50242.1|	290
Control	GH15	gi|334857769|gb|AEH08243.1|	288
Control	GH31	gi|299795947|gb|ADJ46322.1|	286
Control	GH15	gi|334108303|gb|AEG45193.1|	285
Control	AA3	gi|464099865|dbj|BAN02747.1|	284
Control	AA3	gi|431830975|gb|AGA92088.1|	284
Control	AA3	gi|433665450|gb|AGB44526.1|	281
Control	AA3	gi|456358066|dbj|BAM92511.1|	279
Control	GH3	gi|256357033|gb|ACU70530.1|	279
Control	GH4	gi|359834611|gb|AEV83052.1|	278
Control	GT41	gi|119354986|gb|ABL65857.1|	278
Control	AA7	gi|429555573|gb|AGA10493.1|	276
Control	GT2	gi|158333139|dbj|BAF90624.1|	275
Control	GH65	gi|256361762|gb|ACU75259.1|	274
Control	GH15	gi|111153169|emb|CAJ64918.1|	273
Control	GT51	gi|196477117|gb|ACG76645.1|	273
Control	GT4	gi|451903221|gb|AGF72108.1|	273
Control	GT84	gi|71847295|gb|AAZ46791.1|	273
Control	GT2	gi|283947261|gb|ADB50005.1|	273
Control	GH64	gi|492005723|gb|AGL17043.1|	272
Control	GH3	gi|256360246|gb|ACU73743.1|	272
Control	GT35	gi|268312743|gb|ACY99117.1|	271
Control	GH23	gi|337764975|emb|CCB73684.1|	271
Control	GT51	gi|94553307|gb|ABF43231.1|	271
Control	GT4	gi|82411334|gb|ABB75443.1|	271
Control	GT4	gi|268312817|gb|ACY99191.1|	268
Control	GH65	gi|378783840|emb|CCG03508.1|	268
Control	GH15	gi|196480136|gb|ACG79664.1|	267
Control	GH15	gi|388486666|emb|CCH88218.1|	264
Control	GT51	gi|196478001|gb|ACG77529.1|	264
Control	GT4	gi|133913074|emb|CAM03187.1|	262
Control	GT2	gi|283949265|gb|ADB52009.1|	261
Control	GT84	gi|91691249|gb|ABE34447.1|	261
Control	GH3	gi|299795404|gb|ADJ45779.1|	260
Control	GT2	gi|326415287|gb|ADZ72350.1|	260
Control	GH13	gi|196480020|gb|ACG79548.1|	260
Control	GT84	gi|116223175|gb|ABJ81884.1|	260
Control	GH65	gi|326951645|gb|AEA25342.1|	259
Control	GH77	gi|315590384|gb|ADU49681.1|	258
Control	GT20	gi|268310017|gb|ACY96391.1|	257
Control	GT4	gi|4455729|emb|CAB36592.1|	257
Control	GH16	gi|256359679|gb|ACU73176.1|	256
Control	AA3	gi|398321326|gb|AFO80273.1|	256
Control	GH16	gi|256361998|gb|ACU75495.1|	256
Control	GT51	gi|94550144|gb|ABF40068.1|	256
Control	GT2	gi|152029021|gb|ABS26789.1|	255
Control	GT27	gi|238663457|emb|CAZ34341.1|	255
Control	CE10	gi|9759033|dbj|BAB09360.1|	254
Control	GH87	gi|256360022|gb|ACU73519.1|	254
Control	CE10	gi|1542907|emb|CAB02180.1|	254
Control	GH54	gi|256360335|gb|ACU73832.1|	252
Control	GT35	gi|71914722|gb|AAZ54624.1|	252
Control	GT84	gi|358637019|dbj|BAL24316.1|	252
Control	GH13	gi|268310975|gb|ACY97349.1|	250
Control	GH55	gi|256359678|gb|ACU73175.1|	250
Control	GT84	gi|256579136|gb|ACU90272.1|	250
Control	GT51	gi|283949066|gb|ADB51810.1|	249
Control	GT4	gi|147831799|emb|CAN02769.1|	248
Control	AA5	gi|441486429|gb|AGC43124.1|	248
Control	GT28	gi|296092173|gb|ADG88125.1|	248
Control	AA6	gi|456357862|dbj|BAM92307.1|	247
Control	AA3	gi|508734842|dbj|BAN31277.1|	247
Control	GT2	gi|268313339|gb|ACY99713.1|	245
Control	CE10	gi|13422010|gb|AAK22756.1|	244
Control	GT4	gi|380734527|gb|AFE10529.1|	243
Control	GT35	gi|378785041|emb|CCG04712.1|	243
Control	GT35	gi|94549901|gb|ABF39825.1|	243
Control	GT35	gi|296093604|gb|ADG89556.1|	241
Control	GH6	gi|256362032|gb|ACU75529.1|	241
Control	GT4	gi|196477499|gb|ACG77027.1|	239
Control	GH77	gi|284064764|gb|ADB75702.1|	239
Control	GT1	gi|344038670|gb|AEM84395.1|	238
Control	GT4	gi|433296051|gb|AGB21871.1|	238
Control	CE10	gi|21114252|gb|AAM42309.1|	237
Control	GH38	gi|433295557|gb|AGB21377.1|	236
Control	CE10	gi|13422344|gb|AAK23032.1|	234
Control	GH65	gi|158107511|gb|ABW09708.1|	234
Control	GH13	gi|284065494|gb|ADB76432.1|	234
Control	GH78	gi|388486074|emb|CCH87624.1|	233
Control	GT9	gi|226091016|dbj|BAH39461.1|	232
Control	CE1	gi|58002335|gb|AAW61229.1|	232
Control	GH38	gi|365809652|gb|AEW97868.1|	231
Control	CE10	gi|13815796|gb|AAK42629.1|	230
Control	GH55	gi|256362006|gb|ACU75503.1|	230
Control	CE4	gi|283945828|gb|ADB48572.1|	230
Control	GH51	gi|256359524|gb|ACU73021.1|	230
Control	GH13	gi|268312744|gb|ACY99118.1|	229
Control	GH54	gi|256362806|gb|ACU76303.1|	227
Control	GH13	gi|357423433|emb|CBS86290.1|	227
Control	GH3	gi|325049652|dbj|BAJ79990.1|	227
Control	GH31	gi|256357417|gb|ACU70914.1|	227
Control	GH65	gi|283948191|gb|ADB50935.1|	226
Control	GH38	gi|283809816|gb|ADB31655.1|	226
Control	GH39	gi|256358027|gb|ACU71524.1|	226
Control	GH59	gi|256358989|gb|ACU72486.1|	225
Control	GH128	gi|256357949|gb|ACU71446.1|	224
Control	GT4	gi|284062302|gb|ADB73240.1|	223
Control	GH13	gi|90107177|gb|ABD89214.1|	223
Control	GT2	gi|295433057|gb|ADG12229.1|	223
Control	GT2	gi|94549478|gb|ABF39402.1|	222
Control	GH30	gi|256362553|gb|ACU76050.1|	222
Control	GH30	gi|256359121|gb|ACU72618.1|	221
Control	CE4	gi|321162798|gb|ADW68503.1|	220
Control	GH130	gi|381359447|dbj|BAL76277.1|	220
Control	GH13	gi|388486282|emb|CCH87834.1|	220
Control	CE1	gi|296015315|gb|ADG68554.1|	219
Control	AA3	gi|398323500|gb|AFO82447.1|	218
Control	GT2	gi|283950175|gb|ADB52919.1|	217
Control	GT26	gi|169811395|gb|ACA85979.1|	217
Control	GT84	gi|308273279|emb|CBX29882.1|	216
Control	GH13	gi|430018263|gb|AGA29977.1|	216
Control	GH13	gi|430018262|gb|AGA29976.1|	215
Control	GH3	gi|365810920|gb|AEW99135.1|	215
Control	GH13	gi|256359105|gb|ACU72602.1|	214
Control	GT4	gi|378784542|emb|CCG04211.1|	214
Control	CE4	gi|299060764|emb|CAX57871.1|	213
Control	GT4	gi|226090073|dbj|BAH38518.1|	213
Control	GH102	gi|381376815|dbj|BAL93632.1|	213
Control	GH55	gi|117649388|gb|ABK53490.1|	212
Control	GT41	gi|170775883|gb|ACB34022.1|	212
Control	AA3	gi|505820454|gb|AGM10377.1|	211
Control	CE11	gi|226090185|dbj|BAH38630.1|	211
Control	GH65	gi|86569884|gb|ABD13693.1|	210
Control	GT5	gi|94552426|gb|ABF42350.1|	210
Control	GH6	gi|117647808|gb|ABK51910.1|	210
Control	GT4	gi|50951801|gb|AAT89502.1|	209
Control	GH13	gi|221156769|gb|ACM05896.1|	209
Control	GT84	gi|390427426|gb|AFL74491.1|	209
Control	CE6	gi|336308916|gb|AEI52017.1|	208
Control	CE14	gi|29605262|dbj|BAC69329.1|	208
Control	GH35	gi|359839451|gb|AEV87892.1|	207
Control	CE4	gi|151282070|gb|ABR90480.1|	207
Control	GH4	gi|256362679|gb|ACU76176.1|	207
Control	GH65	gi|451791649|gb|AGF61698.1|	207
Control	AA5	gi|441487094|gb|AGC43789.1|	207
Control	AA3	gi|410821996|gb|AFV88611.1|	207
Control	GH5	gi|297156327|gb|ADI06039.1|	207
Control	GT4	gi|71914709|gb|AAZ54611.1|	207
Control	GH130	gi|456358657|dbj|BAM93102.1|	207
Control	GH94	gi|53757835|gb|AAU92126.1|	207
Control	AA1	gi|398320878|gb|AFO79825.1|	206
Control	AA3	gi|390418719|gb|AFL86297.1|	206
Control	GH15	gi|89347530|gb|ABD71733.1|	206
Control	GT4	gi|196477359|gb|ACG76887.1|	206
Control	GT2	gi|388485107|emb|CCH86651.1|	206
Control	GH13	gi|407884331|emb|CCH31974.1|	206
Control	GH66	gi|152029747|gb|ABS27515.1|	205
Control	GH13	gi|258555292|gb|ACV78234.1|	205
Control	CE4	gi|338758763|gb|AEI95227.1|	205
Control	GH3	gi|194719503|gb|ACF93787.1|	203
Control	CE10	gi|9106813|gb|AAF84552.1|AE003997	203
Control	GH13	gi|284064043|gb|ADB74981.1|	202
Control	GH31	gi|315587702|gb|ADU46999.1|	202
Control	GH65	gi|296093634|gb|ADG89586.1|	202
Control	GT41	gi|359354974|gb|AEV26145.1|	202
Control	GH13	gi|117649042|gb|ABK53144.1|	202
Control	GH13	gi|296093011|gb|ADG88963.1|	202
Control	GT4	gi|226090129|dbj|BAH38574.1|	201
Control	GH13	gi|270511138|gb|ACZ89416.1|	200
Control	GT9	gi|108764803|gb|ABG03685.1|	200
Control	GH65	gi|295433227|gb|ADG12399.1|	200
Control	GT51	gi|226091381|dbj|BAH39826.1|	200
Control	GH15	gi|74422076|gb|ABA06275.1|	200
Control	GT1	gi|270506518|gb|ACZ84796.1|	199
Control	GH15	gi|451797573|gb|AGF67622.1|	199
Control	GH15	gi|326954349|gb|AEA28046.1|	199
Control	GH9	gi|256360620|gb|ACU74117.1|	199
Control	AA3	gi|442771586|gb|AGC72268.1|	199
Control	GT2	gi|428007850|gb|AFY86413.1|	198
Control	GH13	gi|269786385|gb|ACZ38528.1|	198
Control	GH13	gi|378785039|emb|CCG04710.1|	198
Control	GT84	gi|288896258|gb|ADC62094.1|	198
Control	GH57	gi|152028201|gb|ABS25969.1|	198
Control	GT4	gi|337255802|gb|AEI61962.1|	197
Control	GH16	gi|178467073|dbj|BAG21593.1|	197
Control	GH13	gi|269786384|gb|ACZ38527.1|	197
Control	GH15	gi|296180413|gb|ADG97319.1|	196
Control	GT4	gi|428248583|gb|AFZ14363.1|	196
Control	CE10	gi|13422044|gb|AAK22784.1|	195
Control	GH92	gi|337768853|emb|CCB77566.1|	195
Control	GT35	gi|284065726|gb|ADB76664.1|	195
Control	AA3	gi|407894854|gb|AFU44063.1|	194
Control	GH1	gi|196478959|gb|ACG78487.1|	194
Control	AA5	gi|441489623|gb|AGC46318.1|	194
Control	GT84	gi|381380292|dbj|BAL97109.1|	194
Control	GH13	gi|284065730|gb|ADB76668.1|	194
Control	GT4	gi|354955671|dbj|BAL08350.1|	194
Control	GH31	gi|256358028|gb|ACU71525.1|	193
Control	GH65	gi|388486533|emb|CCH88085.1|	193
Control	AA3	gi|451789864|gb|AGF59913.1|	193
Control	GT2	gi|334857167|gb|AEH07641.1|	193
Control	CE4	gi|113528880|emb|CAJ95227.1|	193
Control	AA3	gi|451894632|emb|CCH47511.1|	192
Control	AA3	gi|430787576|gb|AGA77705.1|	192
Control	GH95	gi|256360392|gb|ACU73889.1|	191
Control	GT4	gi|430016149|gb|AGA27863.1|	191
Control	GT2	gi|268313247|gb|ACY99621.1|	191
Control	GH43	gi|32397288|emb|CAD72594.1|	191
Control	CE1	gi|111909558|gb|ABH65280.1|	191
Control	GH15	gi|110824072|gb|ABG99355.1|	191
Control	GT4	gi|464099346|dbj|BAN02228.1|	191
Control	GH2	gi|133911138|emb|CAM01251.1|	190
Control	GH38	gi|451797823|gb|AGF67872.1|	190
Control	GH13	gi|378784455|emb|CCG04124.1|	190
Control	GH13	gi|283808018|gb|ADB29857.1|	190
Control	GT51	gi|90106363|gb|ABD88400.1|	189
Control	GH15	gi|328812667|gb|AEB46839.1|	189
Control	GH4	gi|269790893|gb|ACZ43033.1|	189
Control	GH15	gi|108766787|gb|ABG05669.1|	189
Control	AA1	gi|390128815|gb|AFL52196.1|	189
Control	AA3	gi|408468320|gb|AFU68664.1|	189
Control	GT4	gi|219952759|gb|ACL63149.1|	188
Control	GH25	gi|323469986|gb|ADX73671.1|	188
Control	GT4	gi|108764801|gb|ABG03683.1|	188
Control	CE14	gi|94552411|gb|ABF42335.1|	188
Control	GH65	gi|451797565|gb|AGF67614.1|	188
Control	GH23	gi|345106797|gb|ABP67037.2|	188
Control	GT84	gi|196480586|gb|ACG80113.1|	187
Control	GH55	gi|258554845|gb|ACV77787.1|	187
Control	GT2	gi|381383492|dbj|BAM00309.1|	187
Control	CE4	gi|283951062|gb|ADB53806.1|	187
Control	GH13	gi|161166034|emb|CAN97339.1|	187
Control	GT35	gi|430014022|gb|AGA25736.1|	186
Control	GH1	gi|334729205|gb|AEG91581.1|	185
Control	GT4	gi|428265544|gb|AFZ31490.1|	185
Control	GH15	gi|182636214|gb|ACB96988.1|	185
Control	AA3	gi|407895083|gb|AFU44292.1|	184
Control	GH18	gi|337764330|emb|CCB73039.1|	184
Control	GH2	gi|82411126|gb|ABB75235.1|	184
Control	GH43	gi|326944180|gb|AEA20065.1|	184
Control	GH13	gi|430010040|gb|AGA32792.1|	183
Control	GH15	gi|430013434|gb|AGA25148.1|	183
Control	GT83	gi|116226361|gb|ABJ85070.1|	183
Control	GT4	gi|299799280|gb|ADJ49655.1|	183
Control	GH13	gi|5672639|dbj|BAA82695.1|	183
Control	GT51	gi|50950673|gb|AAT88374.1|	182
Control	GT28	gi|196479205|gb|ACG78733.1|	182
Control	GT4	gi|283951157|gb|ADB53901.1|	182
Control	GT2	gi|283808012|gb|ADB29851.1|	182
Control	GH42	gi|260644840|emb|CBG67925.1|	181
Control	GH3	gi|262334022|gb|ACY47819.1|	180
Control	GH3	gi|299795902|gb|ADJ46277.1|	180
Control	GH13	gi|430010041|gb|AGA32793.1|	180
Control	GH78	gi|256360636|gb|ACU74133.1|	180
Control	GT84	gi|114308664|gb|ABI59907.1|	180
Control	GT4	gi|116229642|gb|ABJ88351.1|	179
Control	GH15	gi|158108001|gb|ABW10198.1|	179
Control	GH4	gi|270510290|gb|ACZ88568.1|	179
Control	GT20	gi|196480139|gb|ACG79667.1|	179
Control	GH55	gi|256361997|gb|ACU75494.1|	179
Control	GH23	gi|268310891|gb|ACY97265.1|	179
Control	GH3	gi|256360015|gb|ACU73512.1|	179
Control	GT81	gi|108766359|gb|ABG05241.1|	178
Control	GT81	gi|315412868|gb|ADU10985.1|	178
Control	GT4	gi|270512601|gb|ACZ90879.1|	178
Control	GH2	gi|299794831|gb|ADJ45206.1|	178
Control	GH38	gi|270509519|gb|ACZ87797.1|	178
Control	GH13	gi|152029746|gb|ABS27514.1|	177
Control	CE7	gi|255920265|gb|ACU35776.1|	176
Control	AA3	gi|378804095|gb|AFC48230.1|	176
Control	GT2	gi|296093914|gb|ADG89866.1|	176
Control	CE4	gi|121555124|gb|ABM59273.1|	175
Control	GT4	gi|268309914|gb|ACY96288.1|	175
Control	GH8	gi|256362824|gb|ACU76321.1|	175
Control	GT2	gi|152030608|gb|ABS28376.1|	175
Control	GH4	gi|283808460|gb|ADB30299.1|	175
Control	GH18	gi|359836189|gb|AEV84630.1|	174
Control	GT2	gi|117648113|gb|ABK52215.1|	174
Control	GH5	gi|359838778|gb|AEV87219.1|	174
Control	GH3	gi|89344651|gb|ABD68854.1|	173
Control	GH18	gi|115250474|emb|CAJ68298.1|	173
Control	GH13	gi|317465229|gb|ADV26961.1|	173
Control	GT28	gi|256362019|gb|ACU75516.1|	173
Control	GT35	gi|116222710|gb|ABJ81419.1|	172
Control	GH3	gi|345113020|gb|AEN73852.1|	172
Control	GT84	gi|338169203|gb|AEI80257.1|	172
Control	CE10	gi|10580022|gb|AAG18962.1|	172
Control	GH16	gi|485094132|gb|AGK77315.1|	172
Control	GT4	gi|492007876|gb|AGL19196.1|	172
Control	GT84	gi|91693999|gb|ABE37196.1|	171
Control	GH57	gi|94550594|gb|ABF40518.1|	171
Control	GT4	gi|464101222|dbj|BAN04104.1|	171
Control	GH54	gi|116224401|gb|ABJ83110.1|	171
Control	GH38	gi|118173907|gb|ABK74803.1|	171
Control	AA3	gi|440042084|gb|AGB74062.1|	170
Control	GH3	gi|256358993|gb|ACU72490.1|	170
Control	GH13	gi|270513087|gb|ACZ91365.1|	170
Control	AA1	gi|401774850|emb|CCJ07716.1|	170
Control	GH13	gi|268312763|gb|ACY99137.1|	170
Control	GT2	gi|94551981|gb|ABF41905.1|	169
Control	GT4	gi|296093620|gb|ADG89572.1|	169
Control	GT84	gi|91800938|gb|ABE63313.1|	168
Control	CE4	gi|170657477|gb|ACB26532.1|	168
Control	GH15	gi|71915481|gb|AAZ55383.1|	168
Control	GT2	gi|296091504|gb|ADG87456.1|	168
Control	GH3	gi|381370117|dbj|BAL86935.1|	168
Control	GT2	gi|442772162|gb|AGC72828.1|	168
Control	CE10	gi|2648837|gb|AAB89533.1|	168
Control	GT4	gi|116222652|gb|ABJ81361.1|	168
Control	AA1	gi|459939921|gb|AGG88846.1|	168
Control	GT2	gi|451795203|gb|AGF65252.1|	168
Control	GT83	gi|196477312|gb|ACG76840.1|	167
Control	GH38	gi|319926414|gb|ADV83489.1|	167
Control	GT4	gi|464098359|dbj|BAN01241.1|	167
Control	GH15	gi|309395666|gb|ADO73125.1|	167
Control	GH130	gi|399230158|gb|AFP37651.1|	166
Control	GH13	gi|91200769|emb|CAJ73822.1|	166
Control	GH15	gi|408534091|emb|CCK32265.1|	165
Control	GT84	gi|333807958|gb|AEG00628.1|	165
Control	GH65	gi|111153498|emb|CAJ65256.1|	165
Control	CE10	gi|379028557|dbj|BAL66290.1|	165
Control	GH95	gi|408526756|emb|CCK24930.1|	165
Control	GH23	gi|71914616|gb|AAZ54518.1|	165
Control	CE10	gi|13882833|gb|AAK47374.1|	165
Control	GH15	gi|492005823|gb|AGL17143.1|	165
Control	GH23	gi|381359764|dbj|BAL76594.1|	165
Control	GH13	gi|378784456|emb|CCG04125.1|	165
Control	GH3	gi|256358578|gb|ACU72075.1|	165
Control	GH13	gi|296093608|gb|ADG89560.1|	164
Control	AA3	gi|408469221|gb|AFU69565.1|	164
Control	GH13	gi|309394491|gb|ADO71950.1|	164
Control	GH3	gi|161165761|emb|CAN97066.1|	164
Control	GT4	gi|133913069|emb|CAM03182.1|	164
Control	GH23	gi|196478774|gb|ACG78302.1|	164
Control	GH15	gi|177842357|gb|ACB76609.1|	163
Control	GH15	gi|315411004|gb|ADU09121.1|	162
Control	GH13	gi|356878386|emb|CCC99271.1|	162
Control	GT4	gi|268311294|gb|ACY97668.1|	162
Control	GH57	gi|116228816|gb|ABJ87525.1|	162
Control	GH15	gi|356880524|emb|CCD01486.1|	162
Control	CE10	gi|468046|gb|AAA81915.1|	162
Control	GT4	gi|309394029|gb|ADO71488.1|	162
Control	GH15	gi|152029748|gb|ABS27516.1|	162
Control	AA7	gi|433306245|gb|AGB32057.1|	162
Control	GH1	gi|358754723|gb|AEU38113.1|	162
Control	GH15	gi|221566141|gb|ACM22113.1|	161
Control	GT51	gi|90105309|gb|ABD87346.1|	161
Control	GH13	gi|221565610|gb|ACM21582.1|	161
Control	GH13	gi|315587701|gb|ADU46998.1|	161
Control	GH23	gi|256363619|gb|ACU77116.1|	161
Control	GH18	gi|111073737|dbj|BAF02557.1|	161
Control	GH13	gi|388487509|emb|CCH89069.1|	161
Control	GH18	gi|256359122|gb|ACU72619.1|	160
Control	GT4	gi|464099410|dbj|BAN02292.1|	160
Control	AA3	gi|430787977|gb|AGA78106.1|	160
Control	GH13	gi|270512542|gb|ACZ90820.1|	160
Control	GT4	gi|196479851|gb|ACG79379.1|	159
Control	AA3	gi|398318650|gb|AFO77597.1|	159
Control	GT2	gi|270504912|gb|ACZ83190.1|	158
Control	GT20	gi|108767000|gb|ABG05882.1|	158
Control	GH64	gi|256360586|gb|ACU74083.1|	158
Control	GH24	gi|289172660|emb|CBJ79429.1|	158
Control	GH13	gi|158112325|gb|ABW14522.1|	158
Control	GT4	gi|284066219|gb|ADB77157.1|	158
Control	GH13	gi|296924046|gb|ADH84856.1|	157
Control	GH130	gi|430016148|gb|AGA27862.1|	157
Control	GH65	gi|284064411|gb|ADB75349.1|	157
Control	GT81	gi|381381920|dbj|BAL98736.1|	157
Control	GT84	gi|85776115|gb|ABC82952.1|	157
Control	CE14	gi|505814390|gb|AGM04313.1|	157
Control	GT51	gi|115518676|gb|ABJ06660.1|	156
Control	AA3	gi|506946577|dbj|BAN26695.1|	156
Control	GH3	gi|119538148|gb|ABL82765.1|	156
Control	CE10	gi|21111233|gb|AAM39585.1|	156
Control	GT2	gi|269097740|gb|ACZ22176.1|	156
Control	AA3	gi|408526906|emb|CCK25080.1|	156
Control	GT9	gi|196479852|gb|ACG79380.1|	156
Control	GH15	gi|430019090|gb|AGA30804.1|	155
Control	GH16	gi|358752110|gb|AEU35500.1|	155
Control	GT2	gi|428009277|gb|AFY87840.1|	155
Control	GT51	gi|196478723|gb|ACG78251.1|	155
Control	CE14	gi|464098968|dbj|BAN01850.1|	155
Control	GH65	gi|297155064|gb|ADI04776.1|	155
Control	GH15	gi|262079195|gb|ACY15164.1|	154
Control	GT51	gi|27352702|dbj|BAC49704.1|	154
Control	GH54	gi|492005720|gb|AGL17040.1|	154
Control	GH38	gi|256357139|gb|ACU70636.1|	154
Control	GT4	gi|356882535|emb|CCD03547.1|	154
Control	GH2	gi|116229726|gb|ABJ88435.1|	154
Control	CE10	gi|8250146|emb|CAB93516.1|	153
Control	GT4	gi|427990398|gb|AFY70653.1|	153
Control	GH130	gi|374851343|dbj|BAL54306.1|	153
Control	GH103	gi|170775976|gb|ACB34115.1|	153
Control	AA5	gi|410819739|gb|AFV86356.1|	153
Control	GT84	gi|361064315|gb|AEW03307.1|	153
Control	GH15	gi|427373505|gb|AFY57461.1|	153
Control	GH23	gi|27353034|dbj|BAC50035.1|	153
Control	GH94	gi|82410377|gb|ABB74486.1|	152
Control	AA3	gi|492005385|gb|AGL16705.1|	152
Control	GT2	gi|256360943|gb|ACU74440.1|	152
Control	GH31	gi|299795741|gb|ADJ46116.1|	152
Control	GT2	gi|283951128|gb|ADB53872.1|	152
Control	GT2	gi|133914764|emb|CAM04877.1|	152
Control	CE10	gi|9104777|gb|AAF82828.1|AE003856	152
Control	GT35	gi|365178271|emb|CCE95126.1|	152
Control	GH36	gi|358753616|gb|AEU37006.1|	152
Control	GT2	gi|311220857|gb|ADP72225.1|	152
Control	GT2	gi|74056825|gb|AAZ97265.1|	152
Control	GH16	gi|89950640|gb|ABD80655.1|	152
Control	CE1	gi|119354162|gb|ABL65033.1|	152
Control	GH123	gi|380727263|gb|AFE03265.1|	152
Control	GT4	gi|505815854|gb|AGM05777.1|	151
Control	CE4	gi|283949264|gb|ADB52008.1|	151
Control	GT2	gi|116700028|gb|ABK19216.1|	151
Control	GT41	gi|39984587|gb|AAR35973.1|	151
Control	GT4	gi|196477361|gb|ACG76889.1|	151
Control	CE14	gi|388488647|emb|CCH90225.1|	151
Control	GH38	gi|358754313|gb|AEU37703.1|	151
Control	GH31	gi|297154736|gb|ADI04448.1|	150
Control	GT4	gi|196480192|gb|ACG79720.1|	150
Control	GT81	gi|283950994|gb|ADB53738.1|	150
Control	GT19	gi|196478649|gb|ACG78177.1|	150
Control	GT83	gi|225792184|gb|ACO32274.1|	149
Control	GT4	gi|157915477|gb|ABV96904.1|	149
Control	GH15	gi|116612093|gb|ABK04817.1|	149
Control	GT2	gi|158110530|gb|ABW12727.1|	149
Control	GT51	gi|219950294|gb|ACL60686.1|	149
Control	GH127	gi|299794821|gb|ADJ45196.1|	148
Control	AA3	gi|398321322|gb|AFO80269.1|	148
Control	GT2	gi|428263565|gb|AFZ29511.1|	148
Control	GH16	gi|359839962|gb|AEV88403.1|	148
Control	GH15	gi|311889652|emb|CBH48969.1|	147
Control	GT2	gi|158111361|gb|ABW13558.1|	147
Control	GH13	gi|50951401|gb|AAT89102.1|	147
Control	GH13	gi|161159213|emb|CAN90518.1|	147
Control	GH38	gi|145303079|gb|ABP53661.1|	147
Control	GT4	gi|247542023|gb|ACS99041.1|	146
Control	CE4	gi|505817898|gb|AGM07821.1|	146
Control	GH15	gi|161160415|emb|CAN91720.1|	146
Control	GT4	gi|111150873|emb|CAJ62577.1|	146
Control	GH18	gi|256356871|gb|ACU70368.1|	146
Control	AA3	gi|13422219|gb|AAK22929.1|	145
Control	GH35	gi|299795784|gb|ADJ46159.1|	145
Control	GH13	gi|90107180|gb|ABD89217.1|	145
Control	GT4	gi|333822978|gb|AEG15641.1|	145
Control	GT84	gi|431830104|gb|AGA91217.1|	145
Control	GT19	gi|226090188|dbj|BAH38633.1|	145
Control	GT84	gi|459941998|gb|AGG90923.1|	144
Control	GH18	gi|256361351|gb|ACU74848.1|	144
Control	GH106	gi|319925963|gb|ADV83038.1|	144
Control	CE14	gi|117648046|gb|ABK52148.1|	144
Control	GH13	gi|27349152|dbj|BAC46167.1|	144
Control	GT2	gi|196172962|gb|ACG73935.1|	144
Control	GH3	gi|224588245|gb|ACN58869.1|	143
Control	GH65	gi|311225461|gb|ADP78316.1|	143
Control	GT4	gi|283951146|gb|ADB53890.1|	143
Control	GH3	gi|492004815|gb|AGL16135.1|	143
Control	CE15	gi|116224944|gb|ABJ83653.1|	143
Control	GH15	gi|270508252|gb|ACZ86530.1|	143
Control	GH65	gi|291581776|gb|ADE16233.1|	142
Control	GH13	gi|299794014|gb|ADJ44389.1|	142
Control	GH43	gi|312211150|emb|CBX91235.1|	142
Control	GH43	gi|388486847|emb|CCH88399.1|	142
Control	GT4	gi|337769118|emb|CCB77831.1|	142
Control	GH15	gi|91802424|gb|ABE64798.1|	142
Control	CE9	gi|401775130|emb|CCJ07996.1|	142
Control	GH15	gi|381371898|dbj|BAL88716.1|	142
Control	GH78	gi|309397483|gb|ADO74942.1|	142
Control	GH3	gi|270508367|gb|ACZ86645.1|	142
Control	GH13	gi|169637858|gb|ACA59364.1|	141
Control	GH5	gi|256362034|gb|ACU75531.1|	141
Control	GH13	gi|256363793|gb|ACU77290.1|	141
Control	GT4	gi|186463207|gb|ACC79008.1|	141
Control	GT84	gi|294338637|emb|CAZ86966.1|	141
Control	GH15	gi|311225311|gb|ADP78166.1|	141
Control	GT2	gi|269787897|gb|ACZ40039.1|	141
Control	AA1	gi|409105948|gb|AFV12073.1|	141
Control	GT2	gi|311230252|gb|ADP83107.1|	140
Control	GH13	gi|152029498|gb|ABS27266.1|	140
Control	GH15	gi|337762993|emb|CCB71701.1|	139
Control	GH64	gi|358754621|gb|AEU38011.1|	139
Control	CE10	gi|15055555|gb|AAK82926.1|	139
Control	GH15	gi|332337855|gb|AEE44438.1|	139
Control	AA7	gi|390130016|gb|AFL53397.1|	139
Control	GH23	gi|256007544|gb|ACU53111.1|	139
Control	GH77	gi|388487131|emb|CCH88689.1|	139
Control	CE10	gi|21111098|gb|AAM39462.1|	139
Control	CE4	gi|311228952|gb|ADP81807.1|	139
Control	GH15	gi|333481072|gb|AEF39632.1|	139
Control	GT4	gi|151360537|gb|ABS03540.1|	139
Control	GT4	gi|378785636|emb|CCG05309.1|	138
Control	GH13	gi|430010042|gb|AGA32794.1|	138
Control	GT51	gi|50950816|gb|AAT88517.1|	138
Control	GH23	gi|270512835|gb|ACZ91113.1|	138
Control	GH3	gi|332341001|gb|AEE47584.1|	138
Control	GT4	gi|326954682|gb|AEA28379.1|	138
Control	GH35	gi|256038733|gb|ACU62277.1|	138
Control	GH13	gi|83573557|gb|ABC20109.1|	137
Control	AA3	gi|505815265|gb|AGM05188.1|	137
Control	GT2	gi|133913071|emb|CAM03184.1|	137
Control	GH15	gi|270510415|gb|ACZ88693.1|	137
Control	GH57	gi|431830494|gb|AGA91607.1|	137
Control	GH57	gi|430018925|gb|AGA30639.1|	137
Control	GH18	gi|256355843|gb|ACU69340.1|	136
Control	GT2	gi|430016889|gb|AGA28603.1|	136
Control	GT4	gi|196479556|gb|ACG79084.1|	136
Control	GH1	gi|89344640|gb|ABD68843.1|	136
Control	GT4	gi|111148749|emb|CAJ60425.1|	136
Control	GT2	gi|296844979|gb|ADH66999.1|	136
Control	GT2	gi|334859287|gb|AEH09761.1|	136
Control	GT4	gi|283951159|gb|ADB53903.1|	136
Control	GH16	gi|117647802|gb|ABK51904.1|	136
Control	GH23	gi|296093060|gb|ADG89012.1|	135
Control	GT84	gi|196173542|gb|ACG74515.1|	135
Control	GH3	gi|285808617|gb|ADC36136.1|	135
Control	GH15	gi|91801967|gb|ABE64342.1|	135
Control	GT2	gi|311903655|gb|ADQ14096.1|	135
Control	GH1	gi|89344649|gb|ABD68852.1|	135
Control	GH13	gi|388488318|emb|CCH89893.1|	134
Control	GH20	gi|469477983|gb|AGH48208.1|	134
Control	GH18	gi|256356755|gb|ACU70252.1|	134
Control	GT2	gi|505815364|gb|AGM05287.1|	134
Control	GT84	gi|219545544|gb|ACL15994.1|	134
Control	GT4	gi|268312227|gb|ACY98601.1|	133
Control	AA1	gi|390411941|gb|AFL87445.1|	133
Control	GT2	gi|90106113|gb|ABD88150.1|	133
Control	GT51	gi|115518930|gb|ABJ06914.1|	133
Control	GT84	gi|351718521|emb|CCE24192.1|	133
Control	GH13	gi|221155478|gb|ACM04605.1|	133
Control	GT4	gi|378783363|emb|CCG03031.1|	133
Control	GH23	gi|94549630|gb|ABF39554.1|	133
Control	AA1	gi|407895630|gb|AFU44839.1|	133
Control	GH55	gi|323467591|gb|ADX71276.1|	133
Control	GT9	gi|492006787|gb|AGL18107.1|	132
Control	GH13	gi|116226759|gb|ABJ85468.1|	132
Control	GH18	gi|337762774|emb|CCB71482.1|	132
Control	GT4	gi|133914645|emb|CAM04758.1|	132
Control	GH59	gi|256362440|gb|ACU75937.1|	132
Control	GH13	gi|441488860|gb|AGC45555.1|	132
Control	GH9	gi|85775712|gb|ABC82549.1|	132
Control	AA3	gi|442581742|gb|AGC60885.1|	132
Control	GT30	gi|196477398|gb|ACG76926.1|	132
Control	GH13	gi|269098204|gb|ACZ22640.1|	132
Control	GT9	gi|108764798|gb|ABG03680.1|	132
Control	GH23	gi|300434978|gb|ADK14745.1|	131
Control	GT4	gi|378781761|emb|CCG01412.1|	131
Control	GT2	gi|226091738|dbj|BAH40183.1|	131
Control	GH13	gi|291579948|gb|ADE14405.1|	131
Control	GT4	gi|256363550|gb|ACU77047.1|	131
Control	GH8	gi|110281914|gb|ABG60100.1|	131
Control	GH19	gi|256360018|gb|ACU73515.1|	131
Control	GH13	gi|334107605|gb|AEG44495.1|	131
Control	GH13	gi|407885788|emb|CCH33431.1|	131
Control	GH12	gi|76880852|gb|ABA56022.1|	131
Control	GH3	gi|110819468|gb|ABG94752.1|	131
Control	GH65	gi|253826210|gb|ACT36394.1|	131
Control	GT4	gi|480631860|gb|AGJ94019.1|	131
Control	GT51	gi|90106056|gb|ABD88093.1|	130
Control	GT2	gi|388485064|emb|CCH86606.1|	130
Control	GT4	gi|334857548|gb|AEH08022.1|	130
Control	GH13	gi|21702210|emb|CAD32957.1|	130
Control	GT4	gi|320124880|gb|ADW12440.1|	130
Control	GT2	gi|284062300|gb|ADB73238.1|	130
Control	GT84	gi|324025754|gb|ADY12513.1|	129
Control	GH64	gi|327367500|gb|AEA58856.1|	129
Control	GH13	gi|221156987|gb|ACM06114.1|	129
Control	GH13	gi|270506315|gb|ACZ84593.1|	129
Control	AA7	gi|397681636|gb|AFO56013.1|	129
Control	GH18	gi|256360986|gb|ACU74483.1|	129
Control	GH15	gi|257797254|gb|ACV68191.1|	129
Control	GH1	gi|306985855|gb|ADN17735.1|	129
Control	GH2	gi|334729202|gb|AEG91578.1|	129
Control	GH2	gi|116222654|gb|ABJ81363.1|	129
Control	GT35	gi|315589608|gb|ADU48905.1|	129
Control	GH1	gi|388486065|emb|CCH87615.1|	129
Control	GT51	gi|168197709|gb|ACA19656.1|	128
Control	GH102	gi|91073757|gb|ABE08638.1|	128
Control	CE14	gi|378782097|emb|CCG01756.1|	128
Control	GH15	gi|337763184|emb|CCB71892.1|	128
Control	GT2	gi|283807953|gb|ADB29792.1|	128
Control	GH77	gi|152026766|gb|ABS24534.1|	128
Control	GH55	gi|327371258|gb|AEA62613.1|	128
Control	GH13	gi|358752123|gb|AEU35513.1|	128
Control	CE4	gi|433295403|gb|AGB21223.1|	128
Control	GT84	gi|390413605|gb|AFL89109.1|	127
Control	GH13	gi|283812130|gb|ADB33969.1|	127
Control	AA1	gi|484580360|gb|AGK56393.1|	127
Control	GT4	gi|94553107|gb|ABF43031.1|	127
Control	CE10	gi|13810427|emb|CAC37455.1|	127
Control	GH15	gi|158107400|gb|ABW09597.1|	127
Control	GH3	gi|120588352|gb|ABM31792.1|	127
Control	GT51	gi|226089049|dbj|BAH37494.1|	127
Control	GT4	gi|492005052|gb|AGL16372.1|	127
Control	GT2	gi|315413450|gb|ADU11567.1|	127
Control	GH92	gi|256361302|gb|ACU74799.1|	127
Control	GH15	gi|297375985|gb|ADI37815.1|	126
Control	GH95	gi|40744501|gb|EAA63677.1|	126
Control	GH13	gi|94550563|gb|ABF40487.1|	126
Control	GH102	gi|115516349|gb|ABJ04333.1|	126
Control	GH23	gi|268310314|gb|ACY96688.1|	126
Control	GH13	gi|116225168|gb|ABJ83877.1|	126
Control	AA3	gi|154157035|gb|ABS64252.1|	126
Control	GH13	gi|326950263|gb|AEA23960.1|	126
Control	GH15	gi|344038960|gb|AEM84685.1|	126
Control	GH13	gi|321164202|gb|ADW69907.1|	125
Control	AA1	gi|407235323|gb|AFT85522.1|	125
Control	CE4	gi|344036448|gb|AEM82173.1|	125
Control	GH38	gi|119955079|gb|ABM12084.1|	125
Control	CE10	gi|14097431|gb|AAE52273.1|	125
Control	GH30	gi|359835064|gb|AEV83505.1|	125
Control	GH31	gi|492005469|gb|AGL16789.1|	124
Control	GH4	gi|383105125|gb|AFG42634.1|	124
Control	GT4	gi|308056502|gb|ADO08674.1|	124
Control	PL9	gi|299541287|gb|ADJ29604.1|	124
Control	CE9	gi|325050476|dbj|BAJ80814.1|	124
Control	GT4	gi|219864044|gb|ACL44383.1|	124
Control	GH13	gi|321164199|gb|ADW69904.1|	124
Control	AA3	gi|428257540|gb|AFZ23490.1|	124
Control	GH38	gi|359818574|gb|AEV71387.1|	124
Control	GH54	gi|256360585|gb|ACU74082.1|	124
Control	GH15	gi|86569513|gb|ABD13322.1|	124
Control	GT9	gi|381373418|dbj|BAL90236.1|	124
Control	GH15	gi|296028611|gb|ADG79381.1|	124
Control	GH65	gi|299794396|gb|ADJ44771.1|	124
Control	GH13	gi|299794012|gb|ADJ44387.1|	123
Control	GH13	gi|326951383|gb|AEA25080.1|	123
Control	GT2	gi|121588422|gb|ABM61002.1|	123
Control	GH8	gi|119958629|gb|ABM15634.1|	123
Control	GT4	gi|111150865|emb|CAJ62569.1|	123
Control	GT2	gi|270512258|gb|ACZ90536.1|	123
Control	GH44	gi|118738569|gb|ABL11223.1|	123
Control	CE9	gi|268313186|gb|ACY99560.1|	123
Control	GH18	gi|299796249|gb|ADJ46624.1|	123
Control	CE10	gi|1542908|emb|CAB02181.1|	122
Control	GH3	gi|283810532|gb|ADB32371.1|	122
Control	GH13	gi|321161571|gb|ADW67276.1|	122
Control	GT4	gi|388484445|emb|CCH85983.1|	122
Control	AA1	gi|401774532|emb|CCJ07398.1|	122
Control	GT20	gi|296094041|gb|ADG89993.1|	122
Control	CE4	gi|34104118|gb|AAQ60477.1|	122
Control	GT4	gi|381359445|dbj|BAL76275.1|	122
Control	GT2	gi|430019608|gb|AGA31322.1|	122
Control	CE10	gi|13816011|gb|AAK42808.1|	121
Control	GH13	gi|151361535|gb|ABS04538.1|	121
Control	CE10	gi|19916596|gb|AAM06007.1|	121
Control	CE4	gi|109455793|gb|ABG31998.1|	121
Control	GT2	gi|219993645|gb|ACL70248.1|	121
Control	GT4	gi|292676870|dbj|BAI98387.1|	121
Control	GH13	gi|388487515|emb|CCH89075.1|	121
Control	GT83	gi|380732089|gb|AFE08091.1|	121
Control	GH65	gi|505818247|gb|AGM08170.1|	121
Control	AA3	gi|461492168|emb|CCU71845.1|	121
Control	GH65	gi|492002736|gb|AGL14056.1|	121
Control	GT2	gi|256356337|gb|ACU69834.1|	121
Control	GH99	gi|297154044|gb|ADI03756.1|	121
Control	GH65	gi|256586570|gb|ACU97703.1|	121
Control	GH3	gi|2921740|gb|AAC38196.1|	120
Control	GH13	gi|492009352|gb|AGL20672.1|	120
Control	GH43	gi|315417175|gb|ADU13816.1|	120
Control	GH13	gi|492006067|gb|AGL17387.1|	120
Control	GH13	gi|299794478|gb|ADJ44853.1|	120
Control	GH106	gi|333937489|emb|CCA90848.1|	120
Control	GH55	gi|237876293|gb|ACR28626.1|	120
Control	GH13	gi|284063715|gb|ADB74653.1|	120
Control	GT28	gi|270507549|gb|ACZ85827.1|	120
Control	GH13	gi|91201988|emb|CAJ75048.1|	120
Control	GH23	gi|296093797|gb|ADG89749.1|	120
Control	GH15	gi|319751471|gb|ADV63231.1|	120
Control	GH103	gi|381379983|dbj|BAL96800.1|	120
Control	GT35	gi|337768239|emb|CCB76952.1|	119
Control	GH4	gi|162955608|gb|ABY25123.1|	119
Control	GT4	gi|71916658|gb|AAZ56560.1|	119
Control	GH5	gi|119957295|gb|ABM14300.1|	119
Control	GH13	gi|456358661|dbj|BAM93106.1|	119
Control	GT2	gi|337761152|emb|CCB66985.1|	119
Control	GH65	gi|283813556|gb|ADB35395.1|	119
Control	GT84	gi|426267290|gb|AFY19367.1|	119
Control	GT2	gi|492007055|gb|AGL18375.1|	119
Control	GH13	gi|94551840|gb|ABF41764.1|	118
Control	GH1	gi|27349616|dbj|BAC46630.1|	118
Control	GH15	gi|315410736|gb|ADU08853.1|	118
Control	AA1	gi|451797385|gb|AGF67434.1|	118
Control	GH15	gi|492004951|gb|AGL16271.1|	118
Control	GH1	gi|94556388|gb|ABF46302.1|	118
Control	AA1	gi|390411403|gb|AFL86907.1|	118
Control	GT2	gi|268309350|gb|ACY95724.1|	118
Control	GH35	gi|29609418|dbj|BAC73468.1|	118
Control	GH15	gi|507099232|emb|CCH04819.1|	118
Control	CE10	gi|13879713|gb|AAK44448.1|	118
Control	GT2	gi|219863786|gb|ACL44125.1|	118
Control	GH13	gi|309394494|gb|ADO71953.1|	117
Control	GH15	gi|269306134|gb|ACZ31684.1|	117
Control	GT4	gi|71916232|gb|AAZ56134.1|	117
Control	AA1	gi|441485691|gb|AGC42386.1|	117
Control	GH13	gi|270512518|gb|ACZ90796.1|	117
Control	GT9	gi|196477459|gb|ACG76987.1|	117
Control	GH36	gi|297160749|gb|ADI10461.1|	117
Control	GH1	gi|83637558|gb|ABC33525.1|	117
Control	GH1	gi|186463208|gb|ACC79009.1|	117
Control	GH13	gi|116222522|gb|ABJ81231.1|	116
Control	GH13	gi|315412747|gb|ADU10864.1|	116
Control	GH51	gi|256361989|gb|ACU75486.1|	116
Control	GH13	gi|108764411|gb|ABG03293.1|	116
Control	GH15	gi|110821225|gb|ABG96509.1|	116
Control	GH23	gi|373429491|gb|AEY69616.1|	116
Control	GH15	gi|337765041|emb|CCB73750.1|	116
Control	GH55	gi|299799983|gb|ADJ50358.1|	116
Control	GT4	gi|324316078|gb|ADY27192.1|	115
Control	AA7	gi|337763465|emb|CCB72173.1|	115
Control	GT2	gi|196477310|gb|ACG76838.1|	115
Control	GT84	gi|431826152|gb|AGA87269.1|	115
Control	GH92	gi|340530486|gb|AEK45691.1|	115
Control	GT4	gi|326551980|gb|ADZ80365.1|	115
Control	GH13	gi|115519662|gb|ABJ07646.1|	115
Control	GH55	gi|299796640|gb|ADJ47015.1|	115
Control	GH42	gi|225791836|gb|ACO31926.1|	115
Control	AA3	gi|433304426|gb|AGB30238.1|	115
Control	CE4	gi|338757250|gb|AEI93714.1|	115
Control	GH13	gi|256688196|gb|ACV05998.1|	115
Control	GT30	gi|152029015|gb|ABS26783.1|	115
Control	GT2	gi|116230107|gb|ABJ88816.1|	115
Control	GH15	gi|40744962|gb|EAA64118.1|	115
Control	GT2	gi|328813683|gb|AEB47855.1|	115
Control	GH31	gi|297156825|gb|ADI06537.1|	115
Control	GT84	gi|288914905|dbj|BAI76389.1|	115
Control	GT4	gi|219865707|gb|ACL46046.1|	115
Control	GT2	gi|226090209|dbj|BAH38654.1|	115
Control	GH15	gi|225794484|gb|ACO34574.1|	115
Control	GT4	gi|116228450|gb|ABJ87159.1|	114
Control	GH1	gi|429129451|gb|AFZ66466.1|	114
Control	GH13	gi|222448426|gb|ACM52692.1|	114
Control	GH13	gi|29604949|dbj|BAC69017.1|	114
Control	GT41	gi|196477385|gb|ACG76913.1|	114
Control	GH15	gi|333486118|gb|AEF35510.1|	114
Control	CE9	gi|50951955|gb|AAT89656.1|	114
Control	GH31	gi|309398587|gb|ADO76046.1|	114
Control	GH102	gi|90103838|gb|ABD85875.1|	114
Control	CE14	gi|270508217|gb|ACZ86495.1|	114
Control	GT4	gi|94553685|gb|ABF43609.1|	114
Control	GH92	gi|299793034|gb|ADJ43409.1|	114
Control	GT2	gi|256356425|gb|ACU69922.1|	114
Control	GH87	gi|359833086|gb|AEV81527.1|	114
Control	GT2	gi|270510831|gb|ACZ89109.1|	114
Control	GH10	gi|117648044|gb|ABK52146.1|	113
Control	GT28	gi|268312094|gb|ACY98468.1|	113
Control	GH128	gi|359839093|gb|AEV87534.1|	113
Control	GT2	gi|395808419|gb|AFN77824.1|	113
Control	GT4	gi|381370268|dbj|BAL87086.1|	113
Control	AA3	gi|428238761|gb|AFZ04550.1|	113
Control	GH13	gi|332339655|gb|AEE46238.1|	113
Control	GT84	gi|349859063|gb|AEQ20570.1|	113
Control	GH13	gi|284063710|gb|ADB74648.1|	113
Control	GT2	gi|459940384|gb|AGG89309.1|	113
Control	GH13	gi|90107178|gb|ABD89215.1|	113
Control	GH13	gi|334108291|gb|AEG45181.1|	113
Control	GH128	gi|492008397|gb|AGL19717.1|	113
Control	GT4	gi|86566872|gb|ABD10681.1|	113
Control	GT4	gi|345112510|gb|AEN73342.1|	112
Control	GT4	gi|27353409|dbj|BAC50409.1|	112
Control	GH77	gi|161159203|emb|CAN90508.1|	112
Control	GH116	gi|116227808|gb|ABJ86517.1|	112
Control	AA3	gi|407307742|gb|AFU01643.1|	112
Control	GH23	gi|354957525|dbj|BAL10204.1|	112
Control	GH13	gi|428008474|gb|AFY87037.1|	112
Control	GH13	gi|290570009|gb|ADD42974.1|	112
Control	GT4	gi|296847228|gb|ADH69248.1|	112
Control	GH103	gi|196480002|gb|ACG79530.1|	112
Control	GH15	gi|505817446|gb|AGM07369.1|	112
Control	GT4	gi|158109333|gb|ABW11530.1|	112
Control	GT4	gi|306985856|gb|ADN17736.1|	112
Control	GH15	gi|283811181|gb|ADB33020.1|	111
Control	GT4	gi|428257240|gb|AFZ23190.1|	111
Control	GT84	gi|325530513|gb|ADZ25234.1|	111
Control	GH13	gi|378785868|emb|CCG05541.1|	111
Control	GH13	gi|319927168|gb|ADV84243.1|	111
Control	GH13	gi|428253498|gb|AFZ19457.1|	111
Control	GT4	gi|328809728|gb|AEB43900.1|	111
Control	CE14	gi|464098925|dbj|BAN01807.1|	111
Control	CE14	gi|378785379|emb|CCG05052.1|	111
Control	GH3	gi|226089643|dbj|BAH38088.1|	111
Control	GH13	gi|388487510|emb|CCH89070.1|	111
Control	GT84	gi|347948113|gb|AEP31463.1|	111
Control	GH23	gi|378782131|emb|CCG01791.1|	111
Control	GH38	gi|510022419|emb|CCW34438.1|	111
Control	GH15	gi|76883411|gb|ABA58092.1|	111
Control	GH13	gi|177842689|gb|ACB76941.1|	111
Control	GH13	gi|407886869|emb|CCH34512.1|	111
Control	GH13	gi|91684404|gb|ABE40706.1|	111
Control	GH94	gi|381370592|dbj|BAL87410.1|	110
Control	AA1	gi|430002567|emb|CCF18348.1|	110
Control	GT81	gi|212293343|gb|ACJ24528.1|	110
Control	GT4	gi|117648094|gb|ABK52196.1|	110
Control	GH23	gi|167349479|gb|ABZ72214.1|	110
Control	GH103	gi|124259210|gb|ABM94204.1|	110
Control	GH13	gi|71914718|gb|AAZ54620.1|	110
Control	GH106	gi|319925445|gb|ADV82520.1|	110
Control	GH33	gi|361064503|gb|AEW03495.1|	110
Control	GT2	gi|71916645|gb|AAZ56547.1|	110
Control	GH77	gi|268310555|gb|ACY96929.1|	110
Control	GT35	gi|283812117|gb|ADB33956.1|	110
Control	GH87	gi|381368883|dbj|BAL85701.1|	110
Control	GT41	gi|182633320|gb|ACB94094.1|	110
Control	GH13	gi|492007398|gb|AGL18718.1|	109
Control	GT1	gi|269787107|gb|ACZ39250.1|	109
Control	GH104	gi|427373430|gb|AFY57386.1|	109
Control	GH55	gi|359833066|gb|AEV81507.1|	109
Control	GT4	gi|284065239|gb|ADB76177.1|	109
Control	CE15	gi|384069106|emb|CCH02316.1|	109
Control	GT4	gi|170777722|gb|ACB35861.1|	109
Control	CE10	gi|16411559|emb|CAD00167.1|	109
Control	GT4	gi|296844245|gb|ADH66265.1|	109
Control	GH13	gi|284065724|gb|ADB76662.1|	109
Control	GT35	gi|456358395|dbj|BAM92840.1|	108
Control	GH13	gi|441486298|gb|AGC42993.1|	108
Control	GH51	gi|256359656|gb|ACU73153.1|	108
Control	GH38	gi|337769472|emb|CCB78185.1|	108
Control	AA7	gi|469772389|gb|AGH82579.1|	108
Control	GH65	gi|328808293|gb|AEB42465.1|	108
Control	GH16	gi|196477991|gb|ACG77519.1|	108
Control	GH2	gi|161161906|emb|CAN93211.1|	108
Control	GT51	gi|381363245|dbj|BAL80075.1|	108
Control	GT2	gi|161166709|emb|CAN98014.1|	108
Control	GH3	gi|359835394|gb|AEV83835.1|	108
Control	GH2	gi|309392104|gb|ADO69563.1|	108
Control	GH23	gi|328881432|emb|CCA54671.1|	108
Control	GH23	gi|196478240|gb|ACG77768.1|	108
Control	GH54	gi|177841289|gb|ACB75541.1|	108
Control	GT2	gi|196477365|gb|ACG76893.1|	108
Control	GH38	gi|442581972|gb|AGC61115.1|	107
Control	GH99	gi|178467399|dbj|BAG21919.1|	107
Control	AA3	gi|407243802|gb|AFT72988.1|	107
Control	GT2	gi|464100288|dbj|BAN03170.1|	107
Control	GH76	gi|256358990|gb|ACU72487.1|	107
Control	GH13	gi|33286574|gb|AAQ01691.1|	107
Control	GH2	gi|29604527|dbj|BAC68597.1|	107
Control	CE14	gi|481061961|gb|AGK05124.1|	107
Control	GT4	gi|262334455|gb|ACY48252.1|	107
Control	GH15	gi|407305942|gb|AFT99842.1|	107
Control	GT2	gi|346716521|gb|AEO46536.1|	107
Control	GH31	gi|269787971|gb|ACZ40113.1|	107
Control	GH13	gi|157272193|gb|ABV26726.1|	107
Control	GT4	gi|456358656|dbj|BAM93101.1|	107
Control	GH30	gi|89344644|gb|ABD68847.1|	107
Control	GT1	gi|311225720|gb|ADP78575.1|	106
Control	GH9	gi|270507530|gb|ACZ85808.1|	106
Control	GH15	gi|29603734|dbj|BAC67807.1|	106
Control	GH65	gi|359833017|gb|AEV81458.1|	106
Control	GT2	gi|50950645|gb|AAT88346.1|	106
Control	GT2	gi|221157038|gb|ACM06165.1|	106
Control	AA1	gi|408527636|emb|CCK25810.1|	106
Control	GT2	gi|74420851|gb|ABA05050.1|	106
Control	GH13	gi|378785045|emb|CCG04716.1|	106
Control	GT2	gi|299796372|gb|ADJ46747.1|	106
Control	GH4	gi|297160479|gb|ADI10191.1|	106
Control	AA3	gi|425859373|gb|AFY00409.1|	105
Control	GH13	gi|117648352|gb|ABK52454.1|	105
Control	GT2	gi|116222442|gb|ABJ81151.1|	105
Control	GT4	gi|339285884|gb|AEJ39995.1|	105
Control	GH23	gi|196478059|gb|ACG77587.1|	105
Control	GH55	gi|256356754|gb|ACU70251.1|	105
Control	GH27	gi|374096508|gb|AEY85392.1|	105
Control	AA3	gi|451792215|gb|AGF62264.1|	105
Control	GH13	gi|319751216|gb|ADV62976.1|	105
Control	GH87	gi|337763853|emb|CCB72563.1|	105
Control	GT39	gi|50951809|gb|AAT89510.1|	105
Control	GT83	gi|381360111|dbj|BAL76941.1|	105
Control	GT51	gi|158332138|dbj|BAF89623.1|	105
Control	GH13	gi|71914721|gb|AAZ54623.1|	105
Control	GH102	gi|196476894|gb|ACG76422.1|	105
Control	GT51	gi|50950564|gb|AAT88265.1|	104
Control	GH2	gi|297163095|gb|ADI12807.1|	104
Control	GT4	gi|196478584|gb|ACG78112.1|	104
Control	GT2	gi|27355809|dbj|BAC52791.1|	104
Control	GH13	gi|381363253|dbj|BAL80083.1|	104
Control	GH13	gi|492008357|gb|AGL19677.1|	104
Control	CE10	gi|379026331|dbj|BAL64064.1|	104
Control	GT4	gi|86566310|gb|ABD10119.1|	104
Control	GT2	gi|258592210|emb|CBE68519.1|	104
Control	GT4	gi|311231206|gb|ADP84061.1|	104
Control	GH13	gi|115519661|gb|ABJ07645.1|	104
Control	GH57	gi|152027555|gb|ABS25323.1|	104
Control	GT4	gi|256357559|gb|ACU71056.1|	104
Control	GH15	gi|395457386|gb|AFN63049.1|	104
Control	GH13	gi|146190452|emb|CAL74451.1|	104
Control	GH13	gi|86553526|gb|ABC98484.1|	104
Control	GH18	gi|133913072|emb|CAM03185.1|	104
Control	GT4	gi|256585056|gb|ACU96189.1|	104
Control	GH42	gi|332338440|gb|AEE45023.1|	103
Control	GH3	gi|430736187|gb|AGA60123.1|	103
Control	GT51	gi|209871485|gb|ACI91281.1|	103
Control	GT83	gi|27353914|dbj|BAC50903.1|	103
Control	GT1	gi|146407669|gb|ABQ36175.1|	103
Control	GH65	gi|433295901|gb|AGB21721.1|	103
Control	GH13	gi|299794013|gb|ADJ44388.1|	103
Control	GH15	gi|484580894|gb|AGK56927.1|	103
Control	GH13	gi|430018264|gb|AGA29978.1|	103
Control	GT2	gi|154159001|gb|ABS66217.1|	103
Control	GH92	gi|492005846|gb|AGL17166.1|	102
Control	GH15	gi|328881524|emb|CCA54763.1|	102
Control	GH36	gi|167346717|gb|ABZ69452.1|	102
Control	GT4	gi|407884681|emb|CCH32324.1|	102
Control	GT2	gi|321162542|gb|ADW68247.1|	102
Control	GH13	gi|262081083|gb|ACY17052.1|	102
Control	GT4	gi|189186936|gb|ACD84121.1|	102
Control	GH13	gi|269303553|gb|ACZ29103.1|	102
Control	CE9	gi|340553432|gb|AEK62807.1|	102
Control	GH35	gi|299795836|gb|ADJ46211.1|	102
Control	GT51	gi|27349160|dbj|BAC46175.1|	102
Control	GH13	gi|146195459|emb|CAL79484.1|	102
Control	GH35	gi|451793285|gb|AGF63334.1|	102
Control	GT26	gi|108766726|gb|ABG05608.1|	102
Control	GH38	gi|283807941|gb|ADB29780.1|	102
Control	GT51	gi|209873311|gb|ACI93107.1|	102
Control	GT2	gi|119958631|gb|ABM15636.1|	102
Control	GH13	gi|380732913|gb|AFE08915.1|	102
Control	CE4	gi|256359991|gb|ACU73488.1|	102
Control	CE10	gi|2978332|dbj|BAA25191.1|	102
Control	GH13	gi|402801218|gb|AFR08628.1|	102
Control	GT20	gi|291585090|gb|ADE12748.1|	101
Control	GT2	gi|296930193|gb|ADH91002.1|	101
Control	GH38	gi|270510335|gb|ACZ88613.1|	101
Control	GH55	gi|505816799|gb|AGM06722.1|	101
Control	GH13	gi|268312745|gb|ACY99119.1|	101
Control	GT20	gi|117649623|gb|ABK53725.1|	101
Control	GH55	gi|219858055|gb|ACL38397.1|	101
Control	GT2	gi|378785289|emb|CCG04962.1|	101
Control	GT84	gi|115519598|gb|ABJ07582.1|	101
Control	GT4	gi|116229636|gb|ABJ88345.1|	101
Control	GT4	gi|299795678|gb|ADJ46053.1|	101
Control	GT2	gi|309396703|gb|ADO74162.1|	101
Control	GT4	gi|296092871|gb|ADG88823.1|	101
Control	GH29	gi|299796616|gb|ADJ46991.1|	101
Control	GH78	gi|299796499|gb|ADJ46874.1|	101
Control	GT84	gi|219956328|gb|ACL66712.1|	101
Control	GH38	gi|365810694|gb|AEW98909.1|	101
Control	GH55	gi|116227509|gb|ABJ86218.1|	101
Control	GH13	gi|50950574|gb|AAT88275.1|	101
Control	GH38	gi|118568633|gb|ABL03384.1|	100
Control	GH87	gi|256359112|gb|ACU72609.1|	100
Control	GH13	gi|388488322|emb|CCH89897.1|	100
Control	GH13	gi|108764409|gb|ABG03291.1|	100
Control	CE14	gi|359290817|gb|AEV16334.1|	100
Control	GT4	gi|269786616|gb|ACZ38759.1|	100
Control	GH5	gi|161159513|emb|CAN90818.1|	100
Control	GH15	gi|326954447|gb|AEA28144.1|	100
Control	GH13	gi|337764302|emb|CCB73011.1|	100
Control	GT4	gi|217502620|gb|ACK50029.1|	100
Control	GH15	gi|306985669|gb|ADN17549.1|	100
Control	GH15	gi|299795986|gb|ADJ46361.1|	100
Control	GT4	gi|332551941|gb|EGJ48985.1|	100
Control	GH13	gi|283808017|gb|ADB29856.1|	100
Control	GH13	gi|333823700|gb|AEG16363.1|	100
Control	GH78	gi|297163007|gb|ADI12719.1|	100
Control	CE11	gi|94549166|gb|ABF39090.1|	100
Control	GT2	gi|359833133|gb|AEV81574.1|	100
Control	GH1	gi|428248584|gb|AFZ14364.1|	100
Control	GT2	gi|299795663|gb|ADJ46038.1|	100
Control	GH15	gi|408534557|emb|CCK32731.1|	99
Control	GT51	gi|315412398|gb|ADU10515.1|	99
Control	GT20	gi|378786077|emb|CCG05750.1|	99
Control	GH15	gi|403646576|gb|AFR49816.1|	99
Control	GH13	gi|381357932|dbj|BAL74762.1|	99
Control	GH1	gi|319755360|gb|ADV67117.1|	99
Control	AA5	gi|492005907|gb|AGL17227.1|	99
Control	GT4	gi|328452262|gb|AEB08091.1|	99
Control	CE10	gi|13424932|gb|AAK25208.1|	99
Control	GT2	gi|91800218|gb|ABE62593.1|	99
Control	GH15	gi|297154274|gb|ADI03986.1|	99
Control	GT2	gi|319751926|gb|ADV63686.1|	99
Control	GH31	gi|319927507|gb|ADV84582.1|	99
Control	GH87	gi|492002938|gb|AGL14258.1|	99
Control	AA3	gi|403073082|gb|AFR14662.1|	99
Control	GT4	gi|428678658|gb|AFZ57424.1|	99
Control	AA1	gi|451796522|gb|AGF66571.1|	99
Control	GH3	gi|299796638|gb|ADJ47013.1|	98
Control	GH76	gi|269791158|gb|ACZ43298.1|	98
Control	GH55	gi|344041090|gb|AEM86815.1|	98
Control	GH13	gi|257797260|gb|ACV68197.1|	98
Control	GH1	gi|428257241|gb|AFZ23191.1|	98
Control	GH1	gi|430736189|gb|AGA60124.1|	98
Control	GH15	gi|168196172|gb|ACA18119.1|	98
Control	GH29	gi|116224935|gb|ABJ83644.1|	98
Control	GH1	gi|161161909|emb|CAN93214.1|	98
Control	GH8	gi|284062094|gb|ADB73032.1|	98
Control	GT4	gi|321162224|gb|ADW67929.1|	98
Control	GT4	gi|82410983|gb|ABB75092.1|	98
Control	GH13	gi|407886860|emb|CCH34503.1|	98
Control	AA3	gi|427368749|gb|AFY52705.1|	98
Control	GH23	gi|505813404|gb|AGM03327.1|	98
Control	GH13	gi|334860620|gb|AEH11094.1|	98
Control	GT4	gi|354955748|dbj|BAL08427.1|	98
Control	GH4	gi|407306959|gb|AFU00860.1|	98
Control	GH23	gi|56910831|dbj|BAD65358.1|	98
Control	GT4	gi|161165654|emb|CAN96959.1|	98
Control	GT2	gi|268309846|gb|ACY96220.1|	98
Control	GT4	gi|158113027|gb|ABW15224.1|	98
Control	GT4	gi|359835105|gb|AEV83546.1|	98
Control	GH36	gi|195944785|emb|CAR57390.1|	98
Control	GH67	gi|116224946|gb|ABJ83655.1|	98
Control	GT81	gi|256363452|gb|ACU76949.1|	97
Control	GH3	gi|1480001|dbj|BAA03152.1|	97
Control	GH2	gi|429128656|gb|AFZ65671.1|	97
Control	GT51	gi|170653283|gb|ACB22338.1|	97
Control	GH3	gi|380734722|gb|AFE10724.1|	97
Control	GH53	gi|291528416|emb|CBK94002.1|	97
Control	GH16	gi|270508054|gb|ACZ86332.1|	97
Control	GH87	gi|256359111|gb|ACU72608.1|	97
Control	CE4	gi|409026688|gb|AFU98972.1|	97
Control	GH13	gi|299539976|gb|ADJ28293.1|	97
Control	GH13	gi|407885790|emb|CCH33433.1|	97
Control	GH18	gi|260212663|emb|CBE03719.1|	97
Control	GH3	gi|296091872|gb|ADG87824.1|	97
Control	GH15	gi|334089847|gb|AEG64675.1|	97
Control	GH13	gi|283808019|gb|ADB29858.1|	97
Control	GH10	gi|256360325|gb|ACU73822.1|	97
Control	GH65	gi|119959510|gb|ABM16515.1|	97
Control	GT51	gi|209873933|gb|ACI93729.1|	97
Control	GH4	gi|283950553|gb|ADB53297.1|	97
Control	GH3	gi|283811423|gb|ADB33262.1|	97
Control	GH30	gi|256360320|gb|ACU73817.1|	97
Control	GH77	gi|209958872|gb|ACI99508.1|	97
Control	GH24	gi|19908309|gb|AAL96785.1|	96
Control	GT51	gi|168193630|gb|ACA15577.1|	96
Control	CE15	gi|430019378|gb|AGA31092.1|	96
Control	GH1	gi|485091545|gb|AGK74983.1|	96
Control	GH16	gi|196478177|gb|ACG77705.1|	96
Control	GH23	gi|283945738|gb|ADB48482.1|	96
Control	GH23	gi|90106401|gb|ABD88438.1|	96
Control	GH55	gi|340532154|gb|AEK47359.1|	96
Control	GT2	gi|108764804|gb|ABG03686.1|	96
Control	GT4	gi|85775574|gb|ABC82411.1|	96
Control	AA1	gi|390611796|gb|AFM12948.1|	96
Control	GT4	gi|169157540|emb|CAQ02734.1|	96
Control	GH39	gi|260644568|emb|CBG67653.1|	96
Control	GH13	gi|91684408|gb|ABE40710.1|	96
Control	GH3	gi|358753326|gb|AEU36716.1|	96
Control	GH13	gi|346718809|gb|AEO48824.1|	96
Control	GT51	gi|167350594|gb|ABZ73329.1|	96
Control	CE10	gi|15215968|emb|CAC51386.1|	96
Control	GT4	gi|149772230|emb|CAL43706.1|	96
Control	GH13	gi|254946965|gb|ACT91665.1|	96
Control	GT83	gi|381359039|dbj|BAL75869.1|	96
Control	GH2	gi|344038917|gb|AEM84642.1|	96
Control	GH13	gi|328809720|gb|AEB43892.1|	96
Control	GT83	gi|91800498|gb|ABE62873.1|	96
Control	GT51	gi|284062355|gb|ADB73293.1|	96
Control	GT51	gi|456355503|dbj|BAM89948.1|	96
Control	GH13	gi|219995062|gb|ACL71664.1|	96
Control	GT2	gi|324968999|gb|ADY59777.1|	96
Control	AA1	gi|402251207|gb|AFQ51660.1|	96
Control	GT4	gi|94552341|gb|ABF42265.1|	96
Control	GH15	gi|359834481|gb|AEV82922.1|	96
Control	GH57	gi|196171395|gb|ACG72368.1|	95
Control	GT4	gi|166856866|gb|ABY95274.1|	95
Control	CE4	gi|269788700|gb|ACZ40842.1|	95
Control	GT51	gi|116224789|gb|ABJ83498.1|	95
Control	GT87	gi|86568465|gb|ABD12274.1|	95
Control	GH13	gi|378784454|emb|CCG04123.1|	95
Control	GH13	gi|388530419|gb|AFK55615.1|	95
Control	GT51	gi|319996305|dbj|BAJ65076.1|	95
Control	CE10	gi|6459245|gb|AAF11051.1|AE001993	95
Control	GT51	gi|456358642|dbj|BAM93087.1|	95
Control	GT35	gi|283437362|gb|ADB15804.1|	95
Control	GH13	gi|91799913|gb|ABE62288.1|	95
Control	GT51	gi|108765192|gb|ABG04074.1|	95
Control	GH13	gi|258556198|gb|ACV79140.1|	95
Control	GT2	gi|445207146|gb|AGE22611.1|	95
Control	GH63	gi|255922813|gb|ACU38324.1|	95
Control	PL12	gi|451796373|gb|AGF66422.1|	95
Control	GT4	gi|111151477|emb|CAJ63194.1|	95
Control	GT2	gi|209873539|gb|ACI93335.1|	95
Control	GH13	gi|74420271|gb|ABA04470.1|	95
Control	AA3	gi|433299188|gb|AGB25008.1|	95
Control	CE14	gi|427369017|gb|AFY52973.1|	95
Control	GH3	gi|94553640|gb|ABF43564.1|	95
Control	GH35	gi|492005791|gb|AGL17111.1|	94
Control	GH35	gi|492005446|gb|AGL16766.1|	94
Control	GT84	gi|390982982|gb|AFM32975.1|	94
Control	PL12	gi|242123822|gb|ACS81518.1|	94
Control	GT2	gi|332340134|gb|AEE46717.1|	94
Control	GH13	gi|255924363|gb|ACU39874.1|	94
Control	GH55	gi|358754997|gb|AEU38387.1|	94
Control	GT4	gi|284064852|gb|ADB75790.1|	94
Control	GH13	gi|196174011|gb|ACG74984.1|	94
Control	GH130	gi|256362862|gb|ACU76359.1|	94
Control	GH3	gi|332700266|gb|AEE97207.1|	94
Control	GT81	gi|505813698|gb|AGM03621.1|	94
Control	GH13	gi|296093606|gb|ADG89558.1|	94
Control	GH2	gi|256356859|gb|ACU70356.1|	94
Control	GT35	gi|388488320|emb|CCH89895.1|	94
Control	GT2	gi|333739085|gb|AEF84575.1|	94
Control	GH38	gi|226090643|dbj|BAH39088.1|	94
Control	GH13	gi|296843675|gb|ADH65695.1|	94
Control	GT5	gi|170937367|emb|CAP62025.1|	94
Control	AA3	gi|455439980|gb|AGG32918.1|	94
Control	GT2	gi|256362935|gb|ACU76432.1|	94
Control	GT2	gi|428684973|gb|AFZ54440.1|	94
Control	GT4	gi|283807956|gb|ADB29795.1|	94
Control	GH13	gi|255923425|gb|ACU38936.1|	94
Control	GH55	gi|492002904|gb|AGL14224.1|	94
Control	GH23	gi|124261254|gb|ABM96248.1|	94
Control	GH18	gi|312219058|emb|CBX99002.1|	94
Control	GH13	gi|359836442|gb|AEV84883.1|	93
Control	GH15	gi|167348172|gb|ABZ70907.1|	93
Control	GH3	gi|269789864|gb|ACZ42005.1|	93
Control	GT4	gi|270512280|gb|ACZ90558.1|	93
Control	GH13	gi|89357402|gb|ABD72546.1|	93
Control	GH64	gi|359836933|gb|AEV85374.1|	93
Control	GT2	gi|442770901|gb|AGC71603.1|	93
Control	GT51	gi|354957925|dbj|BAL10604.1|	93
Control	GT2	gi|464099949|dbj|BAN02831.1|	93
Control	GT84	gi|336479637|emb|CCB86235.1|	93
Control	GT53	gi|433300514|gb|AGB26334.1|	93
Control	GT2	gi|283947060|gb|ADB49804.1|	93
Control	GH15	gi|115519659|gb|ABJ07643.1|	93
Control	GT4	gi|344037397|gb|AEM83122.1|	93
Control	GH23	gi|146408217|gb|ABQ36723.1|	93
Control	GT2	gi|296091491|gb|ADG87443.1|	93
Control	AA3	gi|508737030|dbj|BAN33465.1|	93
Control	GH2	gi|296848276|gb|ADH70294.1|	93
Control	GH13	gi|349859047|gb|AEQ20555.1|	93
Control	GT4	gi|158112658|gb|ABW14855.1|	93
Control	GT4	gi|472823017|emb|CCE76578.1|	93
Control	GH15	gi|433300197|gb|AGB26017.1|	93
Control	GH38	gi|344038307|gb|AEM84032.1|	93
Control	GH77	gi|283809477|gb|ADB31316.1|	93
Control	GT20	gi|71914361|gb|AAZ54263.1|	93
Control	GT1	gi|221156176|gb|ACM05303.1|	93
Control	GH13	gi|390411679|gb|AFL87183.1|	92
Control	GH13	gi|380734529|gb|AFE10531.1|	92
Control	GT20	gi|300603598|emb|CBK39928.1|	92
Control	GT51	gi|91800499|gb|ABE62874.1|	92
Control	GH33	gi|319416372|gb|ADV43483.1|	92
Control	GH31	gi|338833066|gb|AEJ18244.1|	92
Control	GH2	gi|358754413|gb|AEU37803.1|	92
Control	GT4	gi|110819855|gb|ABG95139.1|	92
Control	GH13	gi|309392653|gb|ADO70112.1|	92
Control	CE10	gi|2896782|emb|CAA17259.1|	92
Control	GH15	gi|108770869|gb|ABG09591.1|	92
Control	GH31	gi|492005793|gb|AGL17113.1|	92
Control	GH23	gi|326949769|gb|AEA23466.1|	92
Control	GT4	gi|182634098|gb|ACB94872.1|	92
Control	GT4	gi|117647813|gb|ABK51915.1|	92
Control	GT4	gi|402799231|gb|AFR06641.1|	92
Control	GT84	gi|133738812|emb|CAL61859.1|	92
Control	CE4	gi|110284140|gb|ABG62199.1|	92
Control	GT28	gi|50951631|gb|AAT89332.1|	92
Control	GH13	gi|326951381|gb|AEA25078.1|	92
Control	GH13	gi|50951328|gb|AAT89029.1|	92
Control	GH3	gi|296848623|gb|ADH70641.1|	92
Control	AA7	gi|433298752|gb|AGB24572.1|	92
Control	GT84	gi|91698740|gb|ABE45569.1|	92
Control	GH65	gi|332339433|gb|AEE46016.1|	92
Control	GH57	gi|358752632|gb|AEU36022.1|	92
Control	GH4	gi|283951452|gb|ADB54196.1|	92
Control	GT30	gi|226089322|dbj|BAH37767.1|	92
Control	GH1	gi|116225047|gb|ABJ83756.1|	92
Control	GH31	gi|108766161|gb|ABG05043.1|	92
Control	GT1	gi|270509677|gb|ACZ87955.1|	91
Control	GT2	gi|334859883|gb|AEH10357.1|	91
Control	GT2	gi|152027159|gb|ABS24927.1|	91
Control	GH130	gi|158107806|gb|ABW10003.1|	91
Control	GH13	gi|358752126|gb|AEU35516.1|	91
Control	GT2	gi|451907354|gb|AGF78948.1|	91
Control	CE4	gi|133913079|emb|CAM03192.1|	91
Control	GH13	gi|299794019|gb|ADJ44394.1|	91
Control	GT51	gi|220962363|gb|ACL93719.1|	91
Control	GH13	gi|407885789|emb|CCH33432.1|	91
Control	GH15	gi|344040571|gb|AEM86296.1|	91
Control	GH13	gi|270512517|gb|ACZ90795.1|	91
Control	GH13	gi|78219801|gb|ABB39150.1|	91
Control	CE4	gi|442614167|gb|AGC65463.1|	91
Control	GT4	gi|311229981|gb|ADP82836.1|	91
Control	GT2	gi|295413263|gb|ADG07755.1|	91
Control	CE10	gi|4756971|emb|CAB42083.1|	91
Control	GH51	gi|94549409|gb|ABF39333.1|	91
Control	GT4	gi|430018966|gb|AGA30680.1|	91
Control	GT2	gi|378781758|emb|CCG01409.1|	91
Control	GT35	gi|334860602|gb|AEH11076.1|	91
Control	GH6	gi|256359009|gb|ACU72506.1|	91
Control	AA3	gi|406651887|gb|AFS47287.1|	91
Control	CE14	gi|110281927|gb|ABG60113.1|	91
Control	GT4	gi|296092832|gb|ADG88784.1|	90
Control	GH12	gi|256359010|gb|ACU72507.1|	90
Control	GT4	gi|311230048|gb|ADP82903.1|	90
Control	GH78	gi|299797143|gb|ADJ47518.1|	90
Control	AA3	gi|428268530|gb|AFZ34471.1|	90
Control	GT4	gi|347587035|gb|AEP11565.1|	90
Control	GT26	gi|157318460|gb|ABV37558.1|	90
Control	GH23	gi|456354818|dbj|BAM89263.1|	90
Control	GH13	gi|258558520|gb|ACV81462.1|	90
Control	GH13	gi|291581119|gb|ADE15576.1|	90
Control	GT2	gi|226090213|dbj|BAH38658.1|	90
Control	CE11	gi|196479194|gb|ACG78722.1|	90
Control	CE14	gi|485098719|gb|AGK81902.1|	90
Control	GT4	gi|116226964|gb|ABJ85673.1|	90
Control	GH13	gi|209957317|gb|ACI97953.1|	90
Control	CE1	gi|116225904|gb|ABJ84613.1|	90
Control	GH3	gi|451790086|gb|AGF60135.1|	90
Control	GT4	gi|108466375|gb|ABF91560.1|	89
Control	CE10	gi|5106145|dbj|BAA81456.1|	89
Control	GH35	gi|492006300|gb|AGL17620.1|	89
Control	GT2	gi|116229360|gb|ABJ88069.1|	89
Control	GT20	gi|402803576|gb|AFR10986.1|	89
Control	GT35	gi|472821784|emb|CCE75322.1|	89
Control	CE1	gi|91697166|gb|ABE43995.1|	89
Control	GH13	gi|334858817|gb|AEH09291.1|	89
Control	AA3	gi|426267421|gb|AFY19498.1|	89
Control	GH16	gi|270508369|gb|ACZ86647.1|	89
Control	GT41	gi|189421411|gb|ACD95809.1|	89
Control	AA1	gi|407897487|gb|AFU46696.1|	89
Control	GT4	gi|315409622|gb|ADU07739.1|	89
Control	GT81	gi|268311675|gb|ACY98049.1|	89
Control	GT2	gi|456357824|dbj|BAM92269.1|	89
Control	GH13	gi|76882661|gb|ABA57342.1|	89
Control	GT2	gi|388484442|emb|CCH85980.1|	89
Control	CE4	gi|326952641|gb|AEA26338.1|	89
Control	GT4	gi|315596163|gb|ADU37229.1|	89
Control	GT51	gi|167348966|gb|ABZ71701.1|	89
Control	GH78	gi|297156414|gb|ADI06126.1|	89
Control	GH53	gi|332335626|gb|AEE52727.1|	89
Control	CE1	gi|91802505|gb|ABE64879.1|	89
Control	GH3	gi|321161568|gb|ADW67273.1|	88
Control	GH9	gi|256355915|gb|ACU69412.1|	88
Control	GH13	gi|117648349|gb|ABK52451.1|	88
Control	GH13	gi|359839957|gb|AEV88398.1|	88
Control	GH42	gi|297163327|gb|ADI13039.1|	88
Control	GT30	gi|381380030|dbj|BAL96847.1|	88
Control	GH15	gi|381357936|dbj|BAL74766.1|	88
Control	GH13	gi|315588569|gb|ADU47866.1|	88
Control	GT4	gi|408532106|emb|CCK30280.1|	88
Control	GH36	gi|381371392|dbj|BAL88210.1|	88
Control	GH13	gi|354955247|dbj|BAL07926.1|	88
Control	GT4	gi|284062940|gb|ADB73878.1|	88
Control	GH3	gi|297163326|gb|ADI13038.1|	88
Control	GH31	gi|319926455|gb|ADV83530.1|	88
Control	GH15	gi|182636168|gb|ACB96942.1|	88
Control	GT2	gi|270506100|gb|ACZ84378.1|	88
Control	GH13	gi|291581697|gb|ADE16154.1|	88
Control	GH13	gi|255923424|gb|ACU38935.1|	88
Control	GT4	gi|448970137|emb|CCF78661.1|	88
Control	GH13	gi|27355048|dbj|BAC52033.1|	88
Control	GT4	gi|315588501|gb|ADU47798.1|	88
Control	GT29	gi|412985608|emb|CCO19054.1|	88
Control	AA3	gi|428008086|gb|AFY86649.1|	88
Control	GH13	gi|76883531|gb|ABA58212.1|	88
Control	CE10	gi|13815819|gb|AAK42648.1|	88
Control	AA3	gi|428242841|gb|AFZ08627.1|	88
Control	GT51	gi|381360112|dbj|BAL76942.1|	88
Control	AA3	gi|476511563|gb|AGI69574.1|	88
Control	GH77	gi|229567027|gb|ACQ80878.1|	87
Control	GH59	gi|256360273|gb|ACU73770.1|	87
Control	GT4	gi|86566624|gb|ABD10433.1|	87
Control	GH3	gi|365809192|gb|AEW97408.1|	87
Control	GH5	gi|988300|gb|AAA75477.1|	87
Control	GT1	gi|161161952|emb|CAN93257.1|	87
Control	GH13	gi|283813875|gb|ADB35714.1|	87
Control	GT1	gi|256358658|gb|ACU72155.1|	87
Control	GT2	gi|239787274|emb|CAX83752.1|	87
Control	GH16	gi|388484999|emb|CCH86541.1|	87
Control	GT20	gi|337766452|emb|CCB75163.1|	87
Control	GH57	gi|430017138|gb|AGA28852.1|	87
Control	GH16	gi|340553428|gb|AEK62803.1|	87
Control	GH35	gi|315418625|gb|ADU15264.1|	87
Control	CE10	gi|17431581|emb|CAD18259.1|	87
Control	CE14	gi|296093841|gb|ADG89793.1|	87
Control	CE14	gi|379653265|gb|AFD06321.1|	87
Control	GH13	gi|332554636|gb|EGJ51680.1|	87
Control	GH106	gi|87135425|gb|ABD26167.1|	87
Control	GH3	gi|116609180|gb|ABK01904.1|	87
Control	GT35	gi|381357157|dbj|BAL73987.1|	87
Control	GT4	gi|332340137|gb|AEE46720.1|	87
Control	GT4	gi|256362864|gb|ACU76361.1|	87
Control	GH92	gi|407886885|emb|CCH34528.1|	86
Control	GH116	gi|358753173|gb|AEU36563.1|	86
Control	GH18	gi|337769614|emb|CCB78327.1|	86
Control	GH15	gi|74421364|gb|ABA05563.1|	86
Control	GH38	gi|256357019|gb|ACU70516.1|	86
Control	GT2	gi|337769115|emb|CCB77828.1|	86
Control	AA3	gi|410820907|gb|AFV87524.1|	86
Control	GH15	gi|328880571|emb|CCA53810.1|	86
Control	AA3	gi|433297199|gb|AGB23019.1|	86
Control	GT41	gi|40063048|gb|AAR37904.1|	86
Control	GT35	gi|326950269|gb|AEA23966.1|	86
Control	GH31	gi|359836179|gb|AEV84620.1|	86
Control	GH15	gi|381370622|dbj|BAL87440.1|	86
Control	GH13	gi|256008687|gb|ACU54254.1|	86
Control	GH13	gi|378785042|emb|CCG04713.1|	86
Control	GH15	gi|219860839|gb|ACL41181.1|	86
Control	GH13	gi|269787963|gb|ACZ40105.1|	86
Control	GH13	gi|441488857|gb|AGC45552.1|	86
Control	GH13	gi|378783643|emb|CCG03311.1|	86
Control	GH5	gi|256359123|gb|ACU72620.1|	86
Control	GT2	gi|256688331|gb|ACV06133.1|	86
Control	GH13	gi|427370654|gb|AFY54610.1|	86
Control	GH1	gi|428265545|gb|AFZ31491.1|	86
Control	AA3	gi|456353082|dbj|BAM87527.1|	86
Control	GH13	gi|390411676|gb|AFL87180.1|	86
Control	GH3	gi|445208400|gb|AGE23865.1|	86
Control	GH13	gi|108466550|gb|ABF91735.1|	86
Control	AA7	gi|505813436|gb|AGM03359.1|	86
Control	GH13	gi|359835299|gb|AEV83740.1|	86
Control	GT51	gi|91799850|gb|ABE62225.1|	86
Control	GT2	gi|290569632|gb|ADD42597.1|	85
Control	GH13	gi|351716990|emb|CCE22655.1|	85
Control	GT51	gi|354953538|dbj|BAL06217.1|	85
Control	GH13	gi|354953528|dbj|BAL06207.1|	85
Control	GH13	gi|226091307|dbj|BAH39752.1|	85
Control	GT4	gi|334103601|gb|AEG51024.1|	85
Control	GT51	gi|388487930|emb|CCH89494.1|	85
Control	GH15	gi|29605577|dbj|BAC69643.1|	85
Control	GH15	gi|27355044|dbj|BAC52029.1|	85
Control	GH15	gi|374845196|emb|CCF62260.1|	85
Control	GH78	gi|256359146|gb|ACU72643.1|	85
Control	GH13	gi|161161245|emb|CAN92550.1|	85
Control	GT4	gi|256361434|gb|ACU74931.1|	85
Control	GH13	gi|50951400|gb|AAT89101.1|	85
Control	GH103	gi|90104900|gb|ABD86937.1|	85
Control	GT4	gi|344041032|gb|AEM86757.1|	85
Control	GT2	gi|258557550|gb|ACV80492.1|	85
Control	GH29	gi|321163573|gb|ADW69278.1|	85
Control	AA3	gi|433665287|gb|AGB44363.1|	85
Control	CE9	gi|256363041|gb|ACU76538.1|	85
Control	GT51	gi|302570676|gb|ADL46878.1|	85
Control	GH77	gi|152029500|gb|ABS27268.1|	85
Control	GT2	gi|456357138|dbj|BAM91583.1|	85
Control	GH13	gi|296924371|gb|ADH85181.1|	85
Control	GH3	gi|340525030|gb|AEK40235.1|	85
Control	GT4	gi|296847230|gb|ADH69250.1|	85
Control	GT21	gi|116223774|gb|ABJ82483.1|	85
Control	GT51	gi|152026512|gb|ABS24280.1|	85
Control	GH78	gi|256359145|gb|ACU72642.1|	85
Control	GH54	gi|256360522|gb|ACU74019.1|	85
Control	GH13	gi|311226183|gb|ADP79038.1|	85
Control	GT84	gi|239805362|gb|ACS22428.1|	85
Control	GH23	gi|388484857|emb|CCH86399.1|	84
Control	GT4	gi|50950771|gb|AAT88472.1|	84
Control	GH15	gi|378784251|emb|CCG03919.1|	84
Control	GT83	gi|74420595|gb|ABA04794.1|	84
Control	GH36	gi|116223223|gb|ABJ81932.1|	84
Control	GH13	gi|323276107|dbj|BAJ76252.1|	84
Control	GH87	gi|485095827|gb|AGK79010.1|	84
Control	GH13	gi|117648347|gb|ABK52449.1|	84
Control	GT4	gi|336031228|gb|AEH90879.1|	84
Control	CE11	gi|170774664|gb|ACB32803.1|	84
Control	GH13	gi|85776645|gb|ABC83482.1|	84
Control	GH57	gi|358751139|gb|AEU34529.1|	84
Control	GT2	gi|492009692|gb|AGL21012.1|	84
Control	GH36	gi|116226199|gb|ABJ84908.1|	84
Control	GH2	gi|94550437|gb|ABF40361.1|	84
Control	GT4	gi|270510577|gb|ACZ88855.1|	84
Control	GH42	gi|116229794|gb|ABJ88503.1|	84
Control	GH13	gi|337768685|emb|CCB77398.1|	84
Control	GT2	gi|116229641|gb|ABJ88350.1|	84
Control	GH3	gi|94552323|gb|ABF42247.1|	84
Control	GH38	gi|378811899|gb|AFC56033.1|	84
Control	GT4	gi|119537684|gb|ABL82301.1|	84
Control	GT2	gi|359833788|gb|AEV82229.1|	84
Control	GT2	gi|344035743|gb|AEM81468.1|	84
Control	GT4	gi|381373416|dbj|BAL90234.1|	84
Control	GH57	gi|430018927|gb|AGA30641.1|	84
Control	AA3	gi|505816230|gb|AGM06153.1|	84
Control	GH77	gi|71916336|gb|AAZ56238.1|	84
Control	GH26	gi|268313340|gb|ACY99714.1|	84
Control	CE1	gi|111909551|gb|ABH65273.1|	84
Control	GT20	gi|296847578|gb|ADH69598.1|	84
Control	GT2	gi|344042511|gb|AEM88236.1|	84
Control	GH3	gi|269791103|gb|ACZ43243.1|	84
Control	GH27	gi|256361609|gb|ACU75106.1|	84
Control	GT4	gi|111148682|emb|CAJ60356.1|	84
Control	GH13	gi|456353361|dbj|BAM87806.1|	84
Control	GH3	gi|390411912|gb|AFL87416.1|	83
Control	GT39	gi|256356022|gb|ACU69519.1|	83
Control	GH55	gi|358755440|gb|AEU38830.1|	83
Control	GT51	gi|388484512|emb|CCH86050.1|	83
Control	GT4	gi|268313246|gb|ACY99620.1|	83
Control	GH13	gi|260652184|emb|CBG75316.1|	83
Control	GH13	gi|90107176|gb|ABD89213.1|	83
Control	GT2	gi|433295442|gb|AGB21262.1|	83
Control	GH23	gi|226090825|dbj|BAH39270.1|	83
Control	GT84	gi|120594953|gb|ABM38392.1|	83
Control	GT2	gi|196477313|gb|ACG76841.1|	83
Control	GH3	gi|337763114|emb|CCB71822.1|	83
Control	GH76	gi|344037261|gb|AEM82986.1|	83
Control	CE9	gi|146402102|gb|ABQ30629.1|	83
Control	GH10	gi|256361933|gb|ACU75430.1|	83
Control	AA3	gi|442584742|gb|AGC63885.1|	83
Control	GH47	gi|395812072|gb|AFN74821.1|	83
Control	GH3	gi|256361487|gb|ACU74984.1|	83
Control	GT8	gi|338742417|emb|CCB92922.1|	83
Control	GH127	gi|151362608|gb|ABS05611.1|	83
Control	GT51	gi|492003625|gb|AGL14945.1|	83
Control	GH3	gi|311230356|gb|ADP83211.1|	83
Control	GH55	gi|270506713|gb|ACZ84991.1|	83
Control	GT2	gi|268309851|gb|ACY96225.1|	83
Control	GH1	gi|477547961|gb|AGI91914.1|	83
Control	GH15	gi|311229950|gb|ADP82805.1|	83
Control	GH55	gi|380001850|gb|AFD27039.1|	83
Control	GT4	gi|116609031|gb|ABK01755.1|	83
Control	GT2	gi|430783699|gb|AGA68982.1|	83
Control	GH15	gi|258557059|gb|ACV80001.1|	83
Control	GT51	gi|90103991|gb|ABD86028.1|	83
Control	GH30	gi|492006083|gb|AGL17403.1|	83
Control	CE10	gi|380724894|gb|AFE12689.1|	83
Control	GT2	gi|492003017|gb|AGL14337.1|	83
Control	GH13	gi|82410595|gb|ABB74704.1|	83
Control	GH38	gi|494540190|gb|AGL39079.1|	83
Control	GH65	gi|381368803|dbj|BAL85621.1|	83
Control	GH13	gi|71914720|gb|AAZ54622.1|	83
Control	GT51	gi|319924422|gb|ADV81497.1|	83
Control	GH15	gi|114316154|gb|ABI62214.1|	83
Control	GT39	gi|378782043|emb|CCG01699.1|	82
Control	GH103	gi|311218810|gb|ADP70178.1|	82
Control	GT35	gi|159901939|gb|ABX10671.1|	82
Control	GT2	gi|319924649|gb|ADV81724.1|	82
Control	GT51	gi|31789389|gb|AAP58505.1|	82
Control	GH55	gi|359837097|gb|AEV85538.1|	82
Control	GH31	gi|29606218|dbj|BAC70281.1|	82
Control	GH3	gi|492002922|gb|AGL14242.1|	82
Control	CE14	gi|402803756|gb|AFR11166.1|	82
Control	GT2	gi|145306320|gb|ABP56902.1|	82
Control	GH13	gi|381357929|dbj|BAL74759.1|	82
Control	GH65	gi|315408169|gb|ADU06286.1|	82
Control	GT4	gi|225643581|gb|ACN98631.1|	82
Control	GT4	gi|296091270|gb|ADG87222.1|	82
Control	AA3	gi|474422001|dbj|BAN10144.1|	82
Control	GH2	gi|387854188|gb|AFK02285.1|	82
Control	GH13	gi|151361534|gb|ABS04537.1|	82
Control	GT2	gi|319924717|gb|ADV81792.1|	82
Control	CE14	gi|506958342|gb|AGM22710.1|	82
Control	GH3	gi|270510921|gb|ACZ89199.1|	82
Control	GH1	gi|354954072|dbj|BAL06751.1|	82
Control	GT20	gi|315590107|gb|ADU49404.1|	82
Control	GT2	gi|325062315|gb|ADY66005.1|	82
Control	GT51	gi|146193663|emb|CAL77680.1|	82
Control	GH31	gi|94549977|gb|ABF39901.1|	82
Control	GH65	gi|117164927|emb|CAJ88479.1|	82
Control	GT2	gi|321163392|gb|ADW69097.1|	81
Control	GH2	gi|433297902|gb|AGB23722.1|	81
Control	GH128	gi|380001795|gb|AFD26984.1|	81
Control	GH23	gi|381359513|dbj|BAL76343.1|	81
Control	GH77	gi|90107175|gb|ABD89212.1|	81
Control	GH92	gi|299798377|gb|ADJ48752.1|	81
Control	GT4	gi|116226595|gb|ABJ85304.1|	81
Control	GT51	gi|326954884|gb|AEA28581.1|	81
Control	GH42	gi|358752477|gb|AEU35867.1|	81
Control	GH8	gi|433295444|gb|AGB21264.1|	81
Control	GT84	gi|225792730|gb|ACO32820.1|	81
Control	GH18	gi|256357911|gb|ACU71408.1|	81
Control	GH13	gi|291581118|gb|ADE15575.1|	81
Control	GT4	gi|157916207|gb|ABV97634.1|	81
Control	GH13	gi|94550000|gb|ABF39924.1|	81
Control	GH31	gi|296093168|gb|ADG89120.1|	81
Control	GT4	gi|315590235|gb|ADU49532.1|	81
Control	GH13	gi|381357930|dbj|BAL74760.1|	81
Control	GH23	gi|270513076|gb|ACZ91354.1|	81
Control	GH29	gi|339734212|emb|CAZ97589.1|	81
Control	AA3	gi|390616683|gb|AFM17833.1|	81
Control	GH13	gi|428249086|gb|AFZ14866.1|	81
Control	GT4	gi|328928639|gb|AEB68441.1|	81
Control	GH27	gi|116225097|gb|ABJ83806.1|	81
Control	GT4	gi|428004237|gb|AFY85080.1|	81
Control	GH103	gi|91683430|gb|ABE39732.1|	80
Control	GH3	gi|156232251|gb|ABU57034.1|	80
Control	GT4	gi|170774433|gb|ACB32572.1|	80
Control	GH2	gi|430013638|gb|AGA25352.1|	80
Control	GH13	gi|86556705|gb|ABD01662.1|	80
Control	GH13	gi|374845663|emb|CCF62729.1|	80
Control	GH13	gi|328812860|gb|AEB47032.1|	80
Control	GT4	gi|260651447|emb|CBG74569.1|	80
Control	GH18	gi|299793056|gb|ADJ43431.1|	80
Control	GH13	gi|284065727|gb|ADB76665.1|	80
Control	GH13	gi|381375650|dbj|BAL92468.1|	80
Control	GH15	gi|485092567|gb|AGK75750.1|	80
Control	GH3	gi|148569693|gb|ABQ91838.1|	80
Control	AA7	gi|432118052|dbj|BAM73628.1|	80
Control	GH2	gi|29611146|dbj|BAC75190.1|	80
Control	GH1	gi|178463061|dbj|BAG17581.1|	80
Control	GT4	gi|381381426|dbj|BAL98242.1|	80
Control	GH15	gi|299540097|gb|ADJ28414.1|	80
Control	GT2	gi|268311280|gb|ACY97654.1|	80
Control	GH92	gi|492005482|gb|AGL16802.1|	80
Control	GH13	gi|336103744|gb|AEI11563.1|	80
Control	GH42	gi|297163365|gb|ADI13077.1|	80
Control	GH2	gi|340527896|gb|AEK43101.1|	80
Control	CE9	gi|340553062|gb|AEK62437.1|	80
Control	GH39	gi|283812563|gb|ADB34402.1|	80
Control	CE9	gi|117648228|gb|ABK52330.1|	80
Control	GH15	gi|240865032|gb|ACS62693.1|	80
Control	GH77	gi|380733311|gb|AFE09313.1|	80
Control	GT4	gi|50951330|gb|AAT89031.1|	80
Control	GT2	gi|492009766|gb|AGL21086.1|	80
Control	GH23	gi|27353338|dbj|BAC50338.1|	80
Control	CE1	gi|354955637|dbj|BAL08316.1|	80
Control	GH3	gi|270506896|gb|ACZ85174.1|	80
Control	GT4	gi|299795859|gb|ADJ46234.1|	80
Control	GT4	gi|116225297|gb|ABJ84006.1|	80
Control	GH31	gi|358752563|gb|AEU35953.1|	79
Control	GT4	gi|388528659|gb|AFK53856.1|	79
Control	GH18	gi|256358056|gb|ACU71553.1|	79
Control	GH106	gi|388486629|emb|CCH88181.1|	79
Control	GH13	gi|270506317|gb|ACZ84595.1|	79
Control	GT28	gi|378783458|emb|CCG03126.1|	79
Control	GH13	gi|283440837|gb|ADB19279.1|	79
Control	GT4	gi|146409112|gb|ABQ37618.1|	79
Control	GT2	gi|189186271|gb|ACD83456.1|	79
Control	GT2	gi|262077187|gb|ACY13156.1|	79
Control	GH79	gi|27355082|dbj|BAC52067.1|	79
Control	GT41	gi|381378471|dbj|BAL95288.1|	79
Control	GH1	gi|98976585|gb|ABF52736.1|	79
Control	GT2	gi|294476777|gb|ADE86165.1|	79
Control	GT2	gi|428242894|gb|AFZ08680.1|	79
Control	GH67	gi|224588258|gb|ACN58882.1|	79
Control	GT51	gi|151281119|gb|ABR89529.1|	79
Control	GT83	gi|146407481|gb|ABQ35987.1|	79
Control	GH13	gi|336094350|gb|AEI02176.1|	79
Control	GH15	gi|116224404|gb|ABJ83113.1|	79
Control	GT4	gi|31789489|gb|AAP58602.1|	79
Control	GH13	gi|388485368|emb|CCH86912.1|	79
Control	GH13	gi|406774962|gb|AFS54387.1|	79
Control	GH13	gi|12006232|gb|AAG44799.1|AF272660	79
Control	GH26	gi|311229748|gb|ADP82603.1|	79
Control	GH15	gi|390618775|gb|AFM19925.1|	79
Control	GH13	gi|428694873|gb|AFZ51023.1|	79
Control	GH130	gi|430016147|gb|AGA27861.1|	79
Control	GH57	gi|85774981|gb|ABC81818.1|	79
Control	GH65	gi|145302341|gb|ABP52923.1|	79
Control	GH15	gi|10803154|emb|CAC13082.1|	79
Control	CE14	gi|270512815|gb|ACZ91093.1|	79
Control	CE10	gi|17427449|emb|CAD13967.1|	79
Control	GH13	gi|258558592|gb|ACV81534.1|	78
Control	GH2	gi|319924182|gb|ADV81257.1|	78
Control	AA3	gi|476512632|gb|AGI70641.1|	78
Control	GH55	gi|485097952|gb|AGK81135.1|	78
Control	GT2	gi|311225388|gb|ADP78243.1|	78
Control	GT2	gi|378401943|emb|CCG07059.1|	78
Control	GH92	gi|299792421|gb|ADJ42796.1|	78
Control	GT2	gi|430014954|gb|AGA26668.1|	78
Control	GH13	gi|337763556|emb|CCB72264.1|	78
Control	GH3	gi|334686190|dbj|BAK35775.1|	78
Control	GH102	gi|167351424|gb|ABZ74159.1|	78
Control	GH18	gi|256361491|gb|ACU74988.1|	78
Control	CE14	gi|268311100|gb|ACY97474.1|	78
Control	GH5	gi|283809340|gb|ADB31179.1|	78
Control	GH31	gi|321161615|gb|ADW67320.1|	78
Control	GH106	gi|321162568|gb|ADW68273.1|	78
Control	GH13	gi|269789112|gb|ACZ41253.1|	78
Control	AA3	gi|402250654|gb|AFQ51107.1|	78
Control	GH81	gi|492007079|gb|AGL18399.1|	78
Control	GT5	gi|226089962|dbj|BAH38407.1|	78
Control	GH3	gi|309394194|gb|ADO71653.1|	78
Control	GH2	gi|299795932|gb|ADJ46307.1|	78
Control	AA3	gi|209874063|gb|ACI93859.1|	78
Control	GH13	gi|219543239|gb|ACL24977.1|	78
Control	GH95	gi|29604717|dbj|BAC68786.1|	78
Control	GH65	gi|459938934|gb|AGG87859.1|	78
Control	GT51	gi|146190462|emb|CAL74461.1|	78
Control	GH2	gi|358754722|gb|AEU38112.1|	78
Control	GH65	gi|6752337|emb|CAB69693.1|	78
Control	GH77	gi|116227558|gb|ABJ86267.1|	78
Control	GH130	gi|510024552|emb|CCW36629.1|	78
Control	GH2	gi|381381997|dbj|BAL98813.1|	78
Control	GH78	gi|381385136|dbj|BAM01953.1|	78
Control	GT2	gi|427981851|gb|AFY79451.1|	78
Control	GH18	gi|332698507|gb|AEE95448.1|	78
Control	GT2	gi|260649459|emb|CBG72574.1|	78
Control	GH5	gi|29605499|dbj|BAC69565.1|	78
Control	GH5	gi|297159297|gb|ADI09009.1|	78
Control	GT28	gi|189186501|gb|ACD83686.1|	78
Control	GH2	gi|332331556|gb|AEE48657.1|	78
Control	CE1	gi|256358700|gb|ACU72197.1|	78
Control	GH13	gi|477543833|gb|AGI87786.1|	78
Control	GT51	gi|116224285|gb|ABJ82994.1|	78
Control	GH15	gi|485093192|gb|AGK76375.1|	78
Control	GT4	gi|430018965|gb|AGA30679.1|	78
Control	GH3	gi|283811871|gb|ADB33710.1|	78
Control	CE14	gi|334683773|dbj|BAK33358.1|	77
Control	GH3	gi|283808212|gb|ADB30051.1|	77
Control	GT9	gi|209872666|gb|ACI92462.1|	77
Control	GH20	gi|256359618|gb|ACU73115.1|	77
Control	GT35	gi|229565746|gb|ACQ79597.1|	77
Control	GT4	gi|451791636|gb|AGF61685.1|	77
Control	GT20	gi|270513275|gb|ACZ91553.1|	77
Control	GH15	gi|219544595|gb|ACL26333.1|	77
Control	GH13	gi|297156458|gb|ADI06170.1|	77
Control	GT2	gi|50952276|gb|AAT89977.1|	77
Control	GT39	gi|388484848|emb|CCH86390.1|	77
Control	GT4	gi|256362757|gb|ACU76254.1|	77
Control	GT2	gi|428243199|gb|AFZ08985.1|	77
Control	AA3	gi|409027126|gb|AFU99410.1|	77
Control	GH15	gi|407885516|emb|CCH33159.1|	77
Control	GT4	gi|94552337|gb|ABF42261.1|	77
Control	GH23	gi|433297625|gb|AGB23445.1|	77
Control	GH13	gi|356877536|emb|CCC98376.1|	77
Control	GT35	gi|225791546|gb|ACO31636.1|	77
Control	GH6	gi|256360244|gb|ACU73741.1|	77
Control	GT2	gi|309395875|gb|ADO73334.1|	77
Control	GT84	gi|151281271|gb|ABR89681.1|	77
Control	GT4	gi|258556759|gb|ACV79701.1|	77
Control	GT9	gi|54015872|dbj|BAD57242.1|	77
Control	GT2	gi|146405931|gb|ABQ34437.1|	77
Control	CE1	gi|451795945|gb|AGF65994.1|	77
Control	CE1	gi|116224928|gb|ABJ83637.1|	77
Control	GT2	gi|381375630|dbj|BAL92448.1|	77
Control	GH13	gi|269790240|gb|ACZ42381.1|	77
Control	CE1	gi|108464520|gb|ABF89705.1|	77
Control	GH127	gi|283813356|gb|ADB35195.1|	77
Control	PL12	gi|257045007|gb|ACV34195.1|	77
Control	GH99	gi|238658330|emb|CAZ29389.1|	77
Control	GT4	gi|219865856|gb|ACL46195.1|	77
Control	GH20	gi|50951895|gb|AAT89596.1|	77
Control	GH23	gi|381379996|dbj|BAL96813.1|	77
Control	GT4	gi|510024551|emb|CCW36628.1|	77
Control	CE10	gi|4521256|dbj|BAA76305.1|	77
Control	GT4	gi|388485086|emb|CCH86630.1|	77
Control	GT4	gi|378782258|emb|CCG01918.1|	76
Control	GH13	gi|116229537|gb|ABJ88246.1|	76
Control	GT2	gi|408527465|emb|CCK25639.1|	76
Control	CE14	gi|226089732|dbj|BAH38177.1|	76
Control	GH13	gi|7648481|dbj|BAA94842.1|	76
Control	GH130	gi|492008597|gb|AGL19917.1|	76
Control	GH13	gi|328811593|gb|AEB45765.1|	76
Control	GH13	gi|296930642|gb|ADH91451.1|	76
Control	GH13	gi|91799912|gb|ABE62287.1|	76
Control	GH13	gi|378786095|emb|CCG05768.1|	76
Control	GH13	gi|323274163|dbj|BAJ74308.1|	76
Control	GH1	gi|319754814|gb|ADV66571.1|	76
Control	GH15	gi|260645329|emb|CBG68415.1|	76
Control	GH3	gi|365804259|gb|AEW92475.1|	76
Control	GH13	gi|158108310|gb|ABW10507.1|	76
Control	GT4	gi|359837571|gb|AEV86012.1|	76
Control	GH13	gi|311226185|gb|ADP79040.1|	76
Control	GT35	gi|403228366|gb|AFR27788.1|	76
Control	GT4	gi|296032906|gb|ADG83674.1|	76
Control	GH13	gi|440043028|gb|AGB75006.1|	76
Control	GH3	gi|270269256|gb|ACZ66247.1|	76
Control	GT4	gi|295430924|gb|ADG10096.1|	76
Control	AA3	gi|378798968|gb|AFC43104.1|	76
Control	GH13	gi|328811592|gb|AEB45764.1|	76
Control	GT4	gi|239838621|gb|ACS30418.1|	76
Control	GH15	gi|29610099|dbj|BAC74147.1|	76
Control	GT2	gi|359836597|gb|AEV85038.1|	76
Control	GH38	gi|333485279|gb|AEF34671.1|	76
Control	GH35	gi|161166472|emb|CAN97777.1|	76
Control	GT30	gi|170776568|gb|ACB34707.1|	76
Control	GH13	gi|118501559|gb|ABK98041.1|	76
Control	CE10	gi|13815823|gb|AAK42652.1|	76
Control	GT2	gi|408529632|emb|CCK27806.1|	76
Control	GH13	gi|433300629|gb|AGB26449.1|	76
Control	GT4	gi|409106948|gb|AFV13073.1|	76
Control	GH13	gi|258558258|gb|ACV81200.1|	76
Control	GT9	gi|340551274|gb|AEK60649.1|	76
Control	AA3	gi|429132293|gb|AFZ69307.1|	76
Control	GT4	gi|283951162|gb|ADB53906.1|	76
Control	GT4	gi|456354411|dbj|BAM88856.1|	75
Control	AA3	gi|441484781|gb|AGC41476.1|	75
Control	GT2	gi|268309863|gb|ACY96237.1|	75
Control	GT28	gi|328812261|gb|AEB46433.1|	75
Control	GH15	gi|290568862|gb|ADD41827.1|	75
Control	GH13	gi|258556485|gb|ACV79427.1|	75
Control	GH1	gi|482679781|gb|AGK30045.1|	75
Control	CE14	gi|117649538|gb|ABK53640.1|	75
Control	GT4	gi|477546932|gb|AGI90885.1|	75
Control	GH13	gi|152026765|gb|ABS24533.1|	75
Control	AA3	gi|445198938|gb|AGE24147.1|	75
Control	GH13	gi|388488321|emb|CCH89896.1|	75
Control	AA3	gi|427996395|gb|AFY75090.1|	75
Control	GT5	gi|319926170|gb|ADV83245.1|	75
Control	GH13	gi|256036515|gb|ACU60059.1|	75
Control	GH127	gi|297155088|gb|ADI04800.1|	75
Control	GH43	gi|219858087|gb|ACL38429.1|	75
Control	GT4	gi|256585904|gb|ACU97037.1|	75
Control	GH65	gi|108768561|gb|ABG07283.1|	75
Control	AA3	gi|283819777|gb|ADB41615.1|	75
Control	GH102	gi|26109626|gb|AAN81829.1|AE016765	75
Control	GH1	gi|5327254|emb|CAB46345.1|	75
Control	GH31	gi|283808766|gb|ADB30605.1|	75
Control	GH23	gi|83572097|gb|ABC18649.1|	75
Control	GH31	gi|116224077|gb|ABJ82786.1|	75
Control	GH31	gi|40742553|gb|EAA61743.1|	75
Control	GH16	gi|492008454|gb|AGL19774.1|	75
Control	GH15	gi|256360222|gb|ACU73719.1|	75
Control	GH39	gi|321161546|gb|ADW67251.1|	75
Control	GH13	gi|269786386|gb|ACZ38529.1|	75
Control	GT4	gi|111148244|emb|CAJ59914.1|	75
Control	GT28	gi|344036447|gb|AEM82172.1|	75
Control	GH13	gi|86569222|gb|ABD13031.1|	75
Control	GH15	gi|91204031|emb|CAJ71684.1|	75
Control	GH15	gi|116612540|gb|ABK05264.1|	75
Control	GH15	gi|184193306|gb|ACC71271.1|	75
Control	GH97	gi|469480411|gb|AGH50636.1|	74
Control	GH15	gi|50951462|gb|AAT89163.1|	74
Control	GH55	gi|451797145|gb|AGF67194.1|	74
Control	GT2	gi|311229747|gb|ADP82602.1|	74
Control	GT4	gi|178468777|dbj|BAG23297.1|	74
Control	GH2	gi|190685046|gb|ACE82724.1|	74
Control	GH119	gi|380732274|gb|AFE08276.1|	74
Control	GT83	gi|321164224|gb|ADW69929.1|	74
Control	GH13	gi|225794351|gb|ACO34441.1|	74
Control	GH15	gi|299797109|gb|ADJ47484.1|	74
Control	GT84	gi|316940070|gb|ADU74104.1|	74
Control	GH3	gi|321165510|gb|ADW71213.1|	74
Control	CE14	gi|283813210|gb|ADB35049.1|	74
Control	GH4	gi|408531823|emb|CCK29997.1|	74
Control	GT1	gi|85773172|gb|ABC80009.1|	74
Control	CE4	gi|256356685|gb|ACU70182.1|	74
Control	GH15	gi|91799470|gb|ABE61845.1|	74
Control	GH127	gi|256360352|gb|ACU73849.1|	74
Control	GH13	gi|381374790|dbj|BAL91608.1|	74
Control	GH76	gi|256360587|gb|ACU74084.1|	74
Control	GH13	gi|283808322|gb|ADB30161.1|	74
Control	GH3	gi|395811247|gb|AFN73996.1|	74
Control	GH13	gi|326951140|gb|AEA24837.1|	74
Control	GT2	gi|378783418|emb|CCG03086.1|	74
Control	GT2	gi|492007081|gb|AGL18401.1|	74
Control	GH42	gi|297159837|gb|ADI09549.1|	74
Control	GT2	gi|427980166|gb|AFY77766.1|	74
Control	GH5	gi|256359581|gb|ACU73078.1|	74
Control	GT4	gi|388489137|emb|CCH90715.1|	74
Control	GT4	gi|296092766|gb|ADG88718.1|	74
Control	GH15	gi|86569979|gb|ABD13788.1|	74
Control	GH3	gi|116224959|gb|ABJ83668.1|	74
Control	GH15	gi|90107174|gb|ABD89211.1|	74
Control	GT4	gi|334858098|gb|AEH08572.1|	74
Control	GH16	gi|283807526|gb|ADB29365.1|	74
Control	GT9	gi|388484443|emb|CCH85981.1|	74
Control	GH16	gi|196478178|gb|ACG77706.1|	74
Control	GH87	gi|299798256|gb|ADJ48631.1|	74
Control	GH77	gi|260649858|emb|CBG72974.1|	74
Control	GH13	gi|388488324|emb|CCH89899.1|	74
Control	GT2	gi|354955804|dbj|BAL08483.1|	74
Control	GH15	gi|161166915|emb|CAN98220.1|	74
Control	GT51	gi|284066465|gb|ADB77403.1|	74
Control	GT2	gi|270510283|gb|ACZ88561.1|	73
Control	GT4	gi|91800880|gb|ABE63255.1|	73
Control	GH51	gi|299795797|gb|ADJ46172.1|	73
Control	GH54	gi|359835193|gb|AEV83634.1|	73
Control	GH15	gi|146195453|emb|CAL79478.1|	73
Control	GT4	gi|41398164|gb|AAS05794.1|	73
Control	GH4	gi|492006729|gb|AGL18049.1|	73
Control	CE1	gi|485094812|gb|AGK77995.1|	73
Control	GT51	gi|219945155|gb|ACL55547.1|	73
Control	GH13	gi|388487119|emb|CCH88676.1|	73
Control	GH13	gi|381370189|dbj|BAL87007.1|	73
Control	GT51	gi|115517844|gb|ABJ05828.1|	73
Control	GH13	gi|94549322|gb|ABF39246.1|	73
Control	GH55	gi|167348465|gb|ABZ71200.1|	73
Control	GT83	gi|90106057|gb|ABD88094.1|	73
Control	GH77	gi|430015485|gb|AGA27199.1|	73
Control	GH13	gi|319749280|gb|ADV61040.1|	73
Control	GH3	gi|388486625|emb|CCH88177.1|	73
Control	GH1	gi|260221578|emb|CBA30283.1|	73
Control	GH13	gi|158112327|gb|ABW14524.1|	73
Control	GT9	gi|430015526|gb|AGA27240.1|	73
Control	GH13	gi|225791650|gb|ACO31740.1|	73
Control	GH15	gi|361060196|gb|AEV99187.1|	73
Control	GT2	gi|430018974|gb|AGA30688.1|	73
Control	GH10	gi|224588257|gb|ACN58881.1|	73
Control	AA3	gi|474421623|dbj|BAN09766.1|	73
Control	GH13	gi|332338828|gb|AEE45411.1|	73
Control	GT2	gi|378784546|emb|CCG04215.1|	73
Control	GT35	gi|359818868|gb|AEV71681.1|	73
Control	GH13	gi|336097929|gb|AEI05752.1|	72
Control	GH13	gi|255923423|gb|ACU38934.1|	72
Control	GH36	gi|29604723|dbj|BAC68792.1|	72
Control	GT2	gi|381375868|dbj|BAL92686.1|	72
Control	GH31	gi|319926128|gb|ADV83203.1|	72
Control	CE1	gi|91802193|gb|ABE64568.1|	72
Control	GT2	gi|390411863|gb|AFL87367.1|	72
Control	AA1	gi|478746018|gb|AGJ54598.1|	72
Control	GH57	gi|321161450|gb|ADW67155.1|	72
Control	GH13	gi|427370653|gb|AFY54609.1|	72
Control	GT4	gi|300606350|emb|CBK42683.1|	72
Control	GT4	gi|344039526|gb|AEM85251.1|	72
Control	GH3	gi|358753560|gb|AEU36950.1|	72
Control	GT2	gi|320122156|gb|ADW17702.1|	72
Control	GT4	gi|388487219|emb|CCH88777.1|	72
Control	GT2	gi|344037394|gb|AEM83119.1|	72
Control	GH13	gi|225793556|gb|ACO33646.1|	72
Control	AA3	gi|508729628|emb|CCK75113.1|	72
Control	GT4	gi|290572676|gb|ADD45641.1|	72
Control	GH13	gi|91200761|emb|CAJ73814.1|	72
Control	GH20	gi|359837421|gb|AEV85862.1|	72
Control	GH15	gi|152028807|gb|ABS26575.1|	72
Control	GH9	gi|11228480|emb|CAC16463.1|	72
Control	GH13	gi|91684407|gb|ABE40709.1|	72
Control	GH13	gi|427370655|gb|AFY54611.1|	72
Control	GH38	gi|283808194|gb|ADB30033.1|	72
Control	GT2	gi|268313267|gb|ACY99641.1|	72
Control	GT41	gi|428260603|gb|AFZ26553.1|	72
Control	GH20	gi|358752689|gb|AEU36079.1|	72
Control	GH13	gi|283820330|gb|ADB42168.1|	72
Control	GT4	gi|297154480|gb|ADI04192.1|	72
Control	GT84	gi|296929394|gb|ADH90203.1|	72
Control	CE14	gi|270512901|gb|ACZ91179.1|	72
Control	GH15	gi|151358584|gb|ABS01587.1|	72
Control	GH4	gi|344041547|gb|AEM87272.1|	72
Control	GH13	gi|222448427|gb|ACM52693.1|	72
Control	GH2	gi|299795992|gb|ADJ46367.1|	72
Control	GT2	gi|270512987|gb|ACZ91265.1|	72
Control	GH3	gi|196479810|gb|ACG79338.1|	72
Control	GH13	gi|262080625|gb|ACY16594.1|	72
Control	GH13	gi|358755427|gb|AEU38817.1|	72
Control	GH3	gi|219858444|gb|ACL38786.1|	72
Control	CE14	gi|358753708|gb|AEU37098.1|	72
Control	GT51	gi|133740184|emb|CAL63235.1|	72
Control	GH15	gi|296092715|gb|ADG88667.1|	72
Control	GT28	gi|337768943|emb|CCB77656.1|	72
Control	GT51	gi|167346471|gb|ABZ69206.1|	72
Control	GH13	gi|168196674|gb|ACA18621.1|	72
Control	GT4	gi|284064675|gb|ADB75613.1|	72
Control	GT35	gi|296929046|gb|ADH89855.1|	72
Control	GT9	gi|284062301|gb|ADB73239.1|	72
Control	GH20	gi|256361016|gb|ACU74513.1|	72
Control	GT4	gi|315590236|gb|ADU49533.1|	72
Control	AA3	gi|428010760|gb|AFY89323.1|	72
Control	GH31	gi|492005834|gb|AGL17154.1|	71
Control	GT4	gi|359832807|gb|AEV81248.1|	71
Control	GH13	gi|315600791|gb|ADU43326.1|	71
Control	GH15	gi|456353367|dbj|BAM87812.1|	71
Control	GH38	gi|337763336|emb|CCB72044.1|	71
Control	GH32	gi|430017086|gb|AGA28800.1|	71
Control	GH3	gi|319924103|gb|ADV81178.1|	71
Control	GT84	gi|328927182|gb|AEB66984.1|	71
Control	GH13	gi|354955251|dbj|BAL07930.1|	71
Control	AA7	gi|505819805|gb|AGM09728.1|	71
Control	GH15	gi|321161797|gb|ADW67502.1|	71
Control	GH15	gi|196173558|gb|ACG74531.1|	71
Control	GT35	gi|111152766|emb|CAJ64509.1|	71
Control	GT2	gi|209538844|gb|ACI58778.1|	71
Control	GT4	gi|268313148|gb|ACY99522.1|	71
Control	GT84	gi|146400231|gb|ABQ28766.1|	71
Control	GH13	gi|381374415|dbj|BAL91233.1|	71
[truncated: 71,216 more rows]
