# Supplementary material for: Long-Term Enrichment of Stress-Tolerant Cellulolytic Soil Populations following Timber Harvesting Evidenced by Multi-Omic Stable Isotope Probing
Source: Front Microbiol. 2017 Apr 11;8:537. doi: 10.3389/fmicb.2017.00537 (PMC5386986; doi:10.3389/fmicb.2017.00537)
Supplement: Supplementary file 5 [file DataSheet2.ZIP › Supplemental Data 2 - R Analyses and Data/ALL_ENRICHED.cazy.taxonomy.tsv]

CAZY_FAMILY	KINGDOM	DOMAIN	PHYLUM	ORDER	FAMILY	GENUS	SPECIES	READ_ID
AA2	Eukaryota	Fungi	Ascomycota	Sordariales	Sordariaceae	Neurospora	Tetrasperma	HWI-ST1370:50:H934UADXX:1:1108:19657:28034/1_AA2
AA2	Eukaryota	Fungi	Ascomycota	Pleosporales	Pleosporaceae	Pyrenophora	Teres	HWI-ST1370:50:H934UADXX:1:1109:17725:31606/2_AA2
AA2	Eukaryota	Fungi	Ascomycota	Sordariales	Sordariaceae	Neurospora	Tetrasperma	HWI-ST1370:50:H934UADXX:1:1111:16585:14792/2_AA2
AA2	Eukaryota	Fungi	Ascomycota	mitosporic Onygenales	Eurotiomycetidae	Paracoccidioides	Brasiliensis	HWI-ST1370:50:H934UADXX:1:1112:5608:32423/1_AA2
AA2	Eukaryota	Fungi	Ascomycota	Glomerellales	Glomerellaceae	Colletotrichum	Gloeosporioides	HWI-ST1370:50:H934UADXX:1:1113:2830:46837/1_AA2
AA2	Eukaryota	Fungi	Ascomycota	Sordariales	Sordariaceae	Neurospora	Tetrasperma	HWI-ST1370:50:H934UADXX:1:1203:20447:33856/1_AA2
AA2	Eukaryota	Fungi	Ascomycota	Sordariales	Sordariaceae	Neurospora	Tetrasperma	HWI-ST1370:50:H934UADXX:1:1208:2106:63258/1_AA2
AA2	Eukaryota	Fungi	Ascomycota	Sordariales	Sordariaceae	Neurospora	Tetrasperma	HWI-ST1370:50:H934UADXX:1:1211:4351:53110/1_AA2
AA2	Eukaryota	Fungi	Ascomycota	Helotiales	Sclerotiniaceae	Sclerotinia	Sclerotiorum	HWI-ST1370:50:H934UADXX:1:1215:13309:27731/1_AA2
AA2	Eukaryota	Fungi	Ascomycota	Sordariales	Sordariaceae	Neurospora	Tetrasperma	HWI-ST1370:50:H934UADXX:1:2101:1797:83149/1_AA2
AA2	Eukaryota	Fungi	Ascomycota	Sordariales	Sordariaceae	Neurospora	Tetrasperma	HWI-ST1370:50:H934UADXX:1:2110:10790:8674/1_AA2
AA2	Eukaryota	Fungi	Ascomycota	Pleosporales	Pleosporaceae	Pyrenophora	Teres	HWI-ST1370:50:H934UADXX:1:2112:19399:89364/1_AA2
AA2	Eukaryota	Fungi	Ascomycota	Magnaporthales	Magnaporthaceae	Magnaporthe	Oryzae	HWI-ST1370:50:H934UADXX:1:2113:12606:13640/1_AA2
AA2	Eukaryota	Fungi	Ascomycota	Glomerellales	Glomerellaceae	Colletotrichum	Higginsianum	HWI-ST1370:50:H934UADXX:1:2113:17420:72337/1_AA2
AA2	Eukaryota	Fungi	Ascomycota	Sordariales	Sordariaceae	Neurospora	Tetrasperma	HWI-ST1370:50:H934UADXX:1:2201:9896:69921/1_AA2
AA2	Eukaryota	Fungi	Ascomycota	Sordariales	Chaetomiaceae	Myceliophthora	Thermophila	HWI-ST1370:50:H934UADXX:1:2203:16587:18927/1_AA2
AA2	Eukaryota	Fungi	Ascomycota	Sordariales	Lasiosphaeriaceae	Podospora	Anserina	HWI-ST1370:50:H934UADXX:1:2204:1978:100748/1_AA2
AA2	Eukaryota	Fungi	Ascomycota	Pseudogymnoascus	Pseudeurotiaceae	Pseudogymnoascus	Destructans	HWI-ST1370:50:H934UADXX:1:2206:1172:56861/1_AA2
AA2	Eukaryota	Fungi	Ascomycota	Sordariales	Sordariaceae	Neurospora	Tetrasperma	HWI-ST1370:50:H934UADXX:1:2212:9953:57373/2_AA2
AA2	Eukaryota	Fungi	Ascomycota	Hypocreales	Nectriaceae	Fusarium	Fujikuroi	HWI-ST1370:50:H934UADXX:1:1203:13934:79827_AA2
AA2	Eukaryota	Fungi	Ascomycota	Glomerellales	Glomerellaceae	Colletotrichum	Gloeosporioides	HWI-ST1370:50:H934UADXX:1:1206:7912:21756_AA2
AA2	Eukaryota	Fungi	Ascomycota	Pleosporales	Pleosporaceae	Pyrenophora	Teres	HWI-ST1370:50:H934UADXX:1:1208:17421:12224_AA2
AA2	Eukaryota	Fungi	Ascomycota	Hypocreales	Nectriaceae	Fusarium	Oxysporum	HWI-ST1370:50:H934UADXX:1:2101:9937:19657_AA2
AA2	Eukaryota	Fungi	Ascomycota	Pseudogymnoascus	Pseudeurotiaceae	Pseudogymnoascus	Destructans	HWI-ST1370:50:H934UADXX:1:2204:1517:70208_AA2
AA2	Eukaryota	Fungi	Ascomycota	Helotiales	Sclerotiniaceae	Sclerotinia	Borealis	HWI-ST1370:50:H934UADXX:1:2214:16588:54320_AA2
AA2	Eukaryota	Fungi	Ascomycota	Hypocreales	Nectriaceae	Fusarium	Fujikuroi	HWI-ST1370:50:H934UADXX:1:1101:17678:83306/1_AA2
AA2	Eukaryota	Fungi	Ascomycota	Sordariales	Chaetomiaceae	Myceliophthora	Thermophila	HWI-ST1370:50:H934UADXX:1:1101:17678:83306/2_AA2
AA2	Eukaryota	Fungi	Ascomycota	Sordariales	Chaetomiaceae	Myceliophthora	Thermophila	HWI-ST1370:50:H934UADXX:1:1102:17984:61576/2_AA2
AA2	Eukaryota	Fungi	Ascomycota	Sordariales	Sordariaceae	Neurospora	Tetrasperma	HWI-ST1370:50:H934UADXX:1:1102:18128:63532/1_AA2
AA2	Eukaryota	Fungi	Ascomycota	Sordariales	Chaetomiaceae	Chaetomium	Globosum	HWI-ST1370:50:H934UADXX:1:1102:15936:70171/1_AA2
AA2	Unclassified	Unclassified	Unclassified	Unclassified	Unclassified	Unclassified	Unclassified	HWI-ST1370:50:H934UADXX:1:1102:19469:87166/2_AA2
AA2	Eukaryota	Fungi	Ascomycota	Glomerellales	mitosporic Plectosphaerellaceae	Verticillium	Alfalfae	HWI-ST1370:50:H934UADXX:1:1103:17350:15055/1_AA2
AA2	Eukaryota	Fungi	Ascomycota	Sordariales	Sordariaceae	Neurospora	Tetrasperma	HWI-ST1370:50:H934UADXX:1:1103:6307:20701/1_AA2
AA2	Eukaryota	Fungi	Ascomycota	Sordariales	Sordariaceae	Neurospora	Tetrasperma	HWI-ST1370:50:H934UADXX:1:1103:6307:20701/2_AA2
AA2	Eukaryota	Fungi	Ascomycota	Sordariales	Sordariaceae	Neurospora	Tetrasperma	HWI-ST1370:50:H934UADXX:1:1103:14263:29621/2_AA2
AA2	Eukaryota	Fungi	Ascomycota	Sordariales	Sordariaceae	Neurospora	Tetrasperma	HWI-ST1370:50:H934UADXX:1:1103:4219:78053/2_AA2
AA2	Eukaryota	Fungi	Ascomycota	Sordariales	Sordariaceae	Neurospora	Tetrasperma	HWI-ST1370:50:H934UADXX:1:1103:1281:98995/2_AA2
AA2	Eukaryota	Fungi	Ascomycota	Sordariales	Sordariaceae	Neurospora	Tetrasperma	HWI-ST1370:50:H934UADXX:1:1103:12563:99505/1_AA2
AA2	Eukaryota	Fungi	Ascomycota	Sordariales	Sordariaceae	Neurospora	Tetrasperma	HWI-ST1370:50:H934UADXX:1:1103:12563:99505/2_AA2
AA2	Eukaryota	Fungi	Ascomycota	Hypocreales	Nectriaceae	Fusarium	Graminearum	HWI-ST1370:50:H934UADXX:1:1104:8400:7354/1_AA2
AA2	Eukaryota	Fungi	Ascomycota	Glomerellales	Glomerellaceae	Colletotrichum	Gloeosporioides	HWI-ST1370:50:H934UADXX:1:1104:10316:42170/1_AA2
AA2	Eukaryota	Fungi	Ascomycota	Onygenales	Ajellomycetaceae	Blastomyces	Dermatitidis	HWI-ST1370:50:H934UADXX:1:1104:20468:82263/2_AA2
AA2	Eukaryota	Fungi	Ascomycota	Eurotiales	Aspergillaceae	Aspergillus	Fumigatus	HWI-ST1370:50:H934UADXX:1:1105:11083:16448/1_AA2
AA2	Eukaryota	Fungi	Ascomycota	Glomerellales	Glomerellaceae	Colletotrichum	Gloeosporioides	HWI-ST1370:50:H934UADXX:1:1105:11083:16448/2_AA2
AA2	Eukaryota	Fungi	Ascomycota	Sordariales	Chaetomiaceae	Chaetomium	Globosum	HWI-ST1370:50:H934UADXX:1:1105:16251:17638/1_AA2
AA2	Eukaryota	Fungi	Ascomycota	Sordariales	Lasiosphaeriaceae	Podospora	Anserina	HWI-ST1370:50:H934UADXX:1:1105:19163:60094/1_AA2
AA2	Eukaryota	Fungi	Ascomycota	Sordariales	Sordariaceae	Neurospora	Tetrasperma	HWI-ST1370:50:H934UADXX:1:1105:12116:65794/2_AA2
AA2	Eukaryota	Fungi	Ascomycota	Eurotiales	Thermoascaceae	Byssochlamys	Spectabilis	HWI-ST1370:50:H934UADXX:1:1105:1170:68952/2_AA2
AA2	Eukaryota	Fungi	Ascomycota	Hypocreales	Nectriaceae	Fusarium	Graminearum	HWI-ST1370:50:H934UADXX:1:1106:2620:16063/2_AA2
AA2	Eukaryota	Fungi	Ascomycota	Sordariales	Lasiosphaeriaceae	Podospora	Anserina	HWI-ST1370:50:H934UADXX:1:1106:17534:35594/2_AA2
AA2	Eukaryota	Fungi	Ascomycota	Glomerellales	Glomerellaceae	Colletotrichum	Gloeosporioides	HWI-ST1370:50:H934UADXX:1:1106:3797:69168/1_AA2
AA2	Eukaryota	Fungi	Ascomycota	Helotiales	Sclerotiniaceae	Botrytis	Cinerea	HWI-ST1370:50:H934UADXX:1:1106:3017:70332/1_AA2
AA2	Eukaryota	Fungi	Ascomycota	Hypocreales	Nectriaceae	Fusarium	Fujikuroi	HWI-ST1370:50:H934UADXX:1:1106:5917:99743/2_AA2
AA2	Eukaryota	Fungi	Ascomycota	Glomerellales	Glomerellaceae	Colletotrichum	Higginsianum	HWI-ST1370:50:H934UADXX:1:1107:11232:26631/2_AA2
AA2	Eukaryota	Fungi	Ascomycota	Hypocreales	Nectriaceae	Fusarium	Fujikuroi	HWI-ST1370:50:H934UADXX:1:1107:8958:34106/1_AA2
AA2	Eukaryota	Fungi	Ascomycota	Sordariales	Sordariaceae	Neurospora	Tetrasperma	HWI-ST1370:50:H934UADXX:1:1107:8958:34106/2_AA2
AA2	Eukaryota	Fungi	Ascomycota	Sordariales	Sordariaceae	Neurospora	Crassa	HWI-ST1370:50:H934UADXX:1:1107:7647:64632/1_AA2
AA2	Eukaryota	Fungi	Ascomycota	Hypocreales	Nectriaceae	Fusarium	Graminearum	HWI-ST1370:50:H934UADXX:1:1107:7647:64632/2_AA2
AA2	Eukaryota	Fungi	Ascomycota	Chaetothyriales	Herpotrichiellaceae	Coniosporium	Apollinis	HWI-ST1370:50:H934UADXX:1:1107:6334:87340/1_AA2
AA2	Eukaryota	Fungi	Ascomycota	Glomerellales	Glomerellaceae	Colletotrichum	Graminicola	HWI-ST1370:50:H934UADXX:1:1108:12368:9049/1_AA2
AA2	Eukaryota	Fungi	Ascomycota	Sordariales	Chaetomiaceae	Chaetomium	Globosum	HWI-ST1370:50:H934UADXX:1:1108:4223:22474/1_AA2
AA2	Eukaryota	Fungi	Ascomycota	Pseudogymnoascus	Pseudeurotiaceae	Pseudogymnoascus	Destructans	HWI-ST1370:50:H934UADXX:1:1108:13018:37568/2_AA2
AA2	Eukaryota	Fungi	Ascomycota	Pseudogymnoascus	Pseudeurotiaceae	Pseudogymnoascus	Destructans	HWI-ST1370:50:H934UADXX:1:1108:15149:62886/2_AA2
AA2	Eukaryota	Fungi	Ascomycota	Pseudogymnoascus	Pseudeurotiaceae	Pseudogymnoascus	Destructans	HWI-ST1370:50:H934UADXX:1:1108:6057:70236/1_AA2
AA2	Eukaryota	Fungi	Ascomycota	Erysiphales	Erysiphaceae	Blumeria	Graminis	HWI-ST1370:50:H934UADXX:1:1108:6057:70236/2_AA2
AA2	Eukaryota	Fungi	Ascomycota	Sordariales	Sordariaceae	Neurospora	Tetrasperma	HWI-ST1370:50:H934UADXX:1:1108:11391:83631/1_AA2
AA2	Eukaryota	Fungi	Ascomycota	Pseudogymnoascus	Pseudeurotiaceae	Pseudogymnoascus	Destructans	HWI-ST1370:50:H934UADXX:1:1109:9158:7802/2_AA2
AA2	Eukaryota	Fungi	Ascomycota	Hypocreales	Nectriaceae	Fusarium	Graminearum	HWI-ST1370:50:H934UADXX:1:1109:9617:25141/2_AA2
AA2	Eukaryota	Fungi	Ascomycota	Hypocreales	Clavicipitaceae	Claviceps	Purpurea	HWI-ST1370:50:H934UADXX:1:1109:5458:31294/1_AA2
AA2	Eukaryota	Fungi	Ascomycota	Helotiales	Sclerotiniaceae	Sclerotinia	Borealis	HWI-ST1370:50:H934UADXX:1:1109:5458:31294/2_AA2
AA2	Eukaryota	Fungi	Ascomycota	Glomerellales	Glomerellaceae	Colletotrichum	Higginsianum	HWI-ST1370:50:H934UADXX:1:1109:15542:81519/1_AA2
AA2	Eukaryota	Fungi	Ascomycota	Sordariales	Sordariaceae	Neurospora	Tetrasperma	HWI-ST1370:50:H934UADXX:1:1109:3661:92545/2_AA2
AA2	Eukaryota	Fungi	Ascomycota	Sordariales	Sordariaceae	Neurospora	Tetrasperma	HWI-ST1370:50:H934UADXX:1:1109:18217:100028/1_AA2
AA2	Eukaryota	Fungi	Ascomycota	Sordariales	Sordariaceae	Neurospora	Tetrasperma	HWI-ST1370:50:H934UADXX:1:1109:18217:100028/2_AA2
AA2	Eukaryota	Fungi	Ascomycota	Sordariales	Sordariaceae	Neurospora	Tetrasperma	HWI-ST1370:50:H934UADXX:1:1110:1810:32366/1_AA2
AA2	Eukaryota	Fungi	Ascomycota	Sordariales	Sordariaceae	Neurospora	Tetrasperma	HWI-ST1370:50:H934UADXX:1:1110:1810:32366/2_AA2
AA2	Eukaryota	Fungi	Ascomycota	Sordariales	Sordariaceae	Neurospora	Tetrasperma	HWI-ST1370:50:H934UADXX:1:1110:15630:53166/1_AA2
AA2	Eukaryota	Fungi	Ascomycota	Sordariales	Sordariaceae	Neurospora	Tetrasperma	HWI-ST1370:50:H934UADXX:1:1110:15630:53166/2_AA2
AA2	Eukaryota	Fungi	Ascomycota	Hypocreales	Nectriaceae	Fusarium	Fujikuroi	HWI-ST1370:50:H934UADXX:1:1110:11661:69847/1_AA2
AA2	Eukaryota	Fungi	Ascomycota	Sordariales	Sordariaceae	Neurospora	Tetrasperma	HWI-ST1370:50:H934UADXX:1:1111:11434:15129/1_AA2
AA2	Eukaryota	Fungi	Ascomycota	Glomerellales	Glomerellaceae	Colletotrichum	Gloeosporioides	HWI-ST1370:50:H934UADXX:1:1111:8992:41211/2_AA2
AA2	Eukaryota	Fungi	Ascomycota	Pseudogymnoascus	Pseudeurotiaceae	Pseudogymnoascus	Destructans	HWI-ST1370:50:H934UADXX:1:1111:17650:43562/2_AA2
AA2	Eukaryota	Fungi	Ascomycota	Glomerellales	Glomerellaceae	Colletotrichum	Gloeosporioides	HWI-ST1370:50:H934UADXX:1:1111:11788:50260/2_AA2
AA2	Eukaryota	Fungi	Ascomycota	Pseudogymnoascus	Pseudeurotiaceae	Pseudogymnoascus	Destructans	HWI-ST1370:50:H934UADXX:1:1111:17602:64269/2_AA2
AA2	Eukaryota	Fungi	Ascomycota	Glomerellales	Glomerellaceae	Colletotrichum	Higginsianum	HWI-ST1370:50:H934UADXX:1:1111:7874:90467/2_AA2
AA2	Eukaryota	Fungi	Ascomycota	Sordariales	Sordariaceae	Neurospora	Tetrasperma	HWI-ST1370:50:H934UADXX:1:1112:4661:5780/1_AA2
AA2	Eukaryota	Fungi	Ascomycota	Sordariales	Sordariaceae	Neurospora	Tetrasperma	HWI-ST1370:50:H934UADXX:1:1112:4661:5780/2_AA2
AA2	Eukaryota	Fungi	Ascomycota	Sordariales	Chaetomiaceae	Chaetomium	Globosum	HWI-ST1370:50:H934UADXX:1:1112:15498:55631/2_AA2
AA2	Eukaryota	Fungi	Ascomycota	Sordariales	Chaetomiaceae	Myceliophthora	Thermophila	HWI-ST1370:50:H934UADXX:1:1112:17450:77023/1_AA2
AA2	Eukaryota	Fungi	Ascomycota	Glomerellales	mitosporic Plectosphaerellaceae	Verticillium	Alfalfae	HWI-ST1370:50:H934UADXX:1:1112:2197:91914/1_AA2
AA2	Eukaryota	Fungi	Ascomycota	Onygenales	Ajellomycetaceae	Blastomyces	Dermatitidis	HWI-ST1370:50:H934UADXX:1:1112:6211:99488/2_AA2
AA2	Eukaryota	Fungi	Ascomycota	Sordariales	Sordariaceae	Neurospora	Tetrasperma	HWI-ST1370:50:H934UADXX:1:1113:12917:11833/1_AA2
AA2	Eukaryota	Fungi	Ascomycota	Sordariales	Sordariaceae	Neurospora	Tetrasperma	HWI-ST1370:50:H934UADXX:1:1113:12917:11833/2_AA2
AA2	Eukaryota	Fungi	Ascomycota	Pleosporales	Pleosporaceae	Pyrenophora	Teres	HWI-ST1370:50:H934UADXX:1:1113:7889:25424/1_AA2
AA2	Eukaryota	Fungi	Ascomycota	Sordariales	Sordariaceae	Neurospora	Tetrasperma	HWI-ST1370:50:H934UADXX:1:1113:7889:25424/2_AA2
AA2	Eukaryota	Fungi	Ascomycota	Magnaporthales	Magnaporthaceae	Magnaporthe	Oryzae	HWI-ST1370:50:H934UADXX:1:1113:14909:49612/1_AA2
AA2	Eukaryota	Fungi	Ascomycota	Sordariales	Sordariaceae	Neurospora	Tetrasperma	HWI-ST1370:50:H934UADXX:1:1113:14247:81584/1_AA2
AA2	Eukaryota	Fungi	Ascomycota	Sordariales	Sordariaceae	Neurospora	Tetrasperma	HWI-ST1370:50:H934UADXX:1:1113:14247:81584/2_AA2
AA2	Eukaryota	Fungi	Ascomycota	Hypocreales	Nectriaceae	Fusarium	Oxysporum	HWI-ST1370:50:H934UADXX:1:1114:20437:22753/1_AA2
AA2	Eukaryota	Fungi	Ascomycota	Sordariales	Sordariaceae	Neurospora	Tetrasperma	HWI-ST1370:50:H934UADXX:1:1114:20437:22753/2_AA2
AA2	Eukaryota	Fungi	Ascomycota	Helotiales	Sclerotiniaceae	Sclerotinia	Borealis	HWI-ST1370:50:H934UADXX:1:1114:4090:29723/2_AA2
AA2	Eukaryota	Stramenopiles	Bacillariophyta	Naviculales	Phaeodactylaceae	Phaeodactylum	Tricornutum	HWI-ST1370:50:H934UADXX:1:1114:7748:35928/1_AA2
AA2	Eukaryota	Fungi	Ascomycota	Glomerellales	Glomerellaceae	Colletotrichum	Gloeosporioides	HWI-ST1370:50:H934UADXX:1:1114:6552:49474/1_AA2
AA2	Eukaryota	Fungi	Ascomycota	Sordariales	Sordariaceae	Neurospora	Tetrasperma	HWI-ST1370:50:H934UADXX:1:1114:6552:49474/2_AA2
AA2	Eukaryota	Fungi	Ascomycota	Sordariales	Sordariaceae	Neurospora	Tetrasperma	HWI-ST1370:50:H934UADXX:1:1114:12799:64374/1_AA2
AA2	Eukaryota	Fungi	Ascomycota	Sordariales	Sordariaceae	Neurospora	Tetrasperma	HWI-ST1370:50:H934UADXX:1:1114:12799:64374/2_AA2
AA2	Eukaryota	Fungi	Ascomycota	Sordariales	Sordariaceae	Neurospora	Tetrasperma	HWI-ST1370:50:H934UADXX:1:1114:8932:70161/1_AA2
AA2	Eukaryota	Fungi	Ascomycota	Sordariales	Sordariaceae	Neurospora	Tetrasperma	HWI-ST1370:50:H934UADXX:1:1114:8932:70161/2_AA2
AA2	Eukaryota	Fungi	Ascomycota	Glomerellales	Glomerellaceae	Colletotrichum	Gloeosporioides	HWI-ST1370:50:H934UADXX:1:1114:9104:90975/2_AA2
AA2	Eukaryota	Fungi	Ascomycota	Erysiphales	Erysiphaceae	Blumeria	Graminis	HWI-ST1370:50:H934UADXX:1:1115:7284:20405/2_AA2
AA2	Eukaryota	Fungi	Ascomycota	Hypocreales	Nectriaceae	Fusarium	Graminearum	HWI-ST1370:50:H934UADXX:1:1115:8448:67313/1_AA2
AA2	Eukaryota	Fungi	Ascomycota	Sordariales	Sordariaceae	Neurospora	Tetrasperma	HWI-ST1370:50:H934UADXX:1:1115:8448:67313/2_AA2
AA2	Eukaryota	Fungi	Ascomycota	Sordariales	Chaetomiaceae	Chaetomium	Globosum	HWI-ST1370:50:H934UADXX:1:1115:8407:67682/2_AA2
AA2	Eukaryota	Fungi	Ascomycota	Sordariales	Sordariaceae	Neurospora	Tetrasperma	HWI-ST1370:50:H934UADXX:1:1115:4412:76069/1_AA2
AA2	Eukaryota	Fungi	Ascomycota	Sordariales	Sordariaceae	Neurospora	Tetrasperma	HWI-ST1370:50:H934UADXX:1:1115:4412:76069/2_AA2
AA2	Eukaryota	Fungi	Ascomycota	Pleosporales	Pleosporaceae	Pyrenophora	Teres	HWI-ST1370:50:H934UADXX:1:1115:5701:80111/1_AA2
AA2	Eukaryota	Fungi	Ascomycota	Sordariales	Sordariaceae	Neurospora	Tetrasperma	HWI-ST1370:50:H934UADXX:1:1115:18330:80834/1_AA2
AA2	Eukaryota	Fungi	Ascomycota	Hypocreales	Nectriaceae	Fusarium	Graminearum	HWI-ST1370:50:H934UADXX:1:1115:18330:80834/2_AA2
AA2	Eukaryota	Fungi	Ascomycota	Sordariales	Sordariaceae	Neurospora	Tetrasperma	HWI-ST1370:50:H934UADXX:1:1115:16015:98111/1_AA2
AA2	Eukaryota	Fungi	Ascomycota	Pseudogymnoascus	Pseudeurotiaceae	Pseudogymnoascus	Destructans	HWI-ST1370:50:H934UADXX:1:1115:19156:98245/1_AA2
AA2	Eukaryota	Fungi	Ascomycota	Helotiales	Sclerotiniaceae	Botrytis	Cinerea	HWI-ST1370:50:H934UADXX:1:1115:19156:98245/2_AA2
AA2	Eukaryota	Fungi	Ascomycota	Pseudogymnoascus	Pseudeurotiaceae	Pseudogymnoascus	Destructans	HWI-ST1370:50:H934UADXX:1:1116:3607:30137/2_AA2
AA2	Eukaryota	Fungi	Ascomycota	Hypocreales	Nectriaceae	Fusarium	Oxysporum	HWI-ST1370:50:H934UADXX:1:1116:12544:68369/2_AA2
AA2	Eukaryota	Fungi	Ascomycota	Glomerellales	Glomerellaceae	Colletotrichum	Higginsianum	HWI-ST1370:50:H934UADXX:1:1201:16217:5887/1_AA2
AA2	Eukaryota	Fungi	Ascomycota	Sordariales	Chaetomiaceae	Myceliophthora	Thermophila	HWI-ST1370:50:H934UADXX:1:1201:11483:24663/1_AA2
AA2	Eukaryota	Fungi	Mucoromycotina	Mucorales	Mucoraceae	Mucor	Circinelloides	HWI-ST1370:50:H934UADXX:1:1201:20502:35152/1_AA2
AA2	Eukaryota	Fungi	Ascomycota	Glomerellales	Glomerellaceae	Colletotrichum	Gloeosporioides	HWI-ST1370:50:H934UADXX:1:1201:8735:44917/1_AA2
AA2	Eukaryota	Fungi	Ascomycota	Sordariales	Chaetomiaceae	Chaetomium	Globosum	HWI-ST1370:50:H934UADXX:1:1201:4160:100506/1_AA2
AA2	Eukaryota	Fungi	Ascomycota	Hypocreales	Nectriaceae	Fusarium	Oxysporum	HWI-ST1370:50:H934UADXX:1:1202:13642:20078/1_AA2
AA2	Eukaryota	Fungi	Ascomycota	Sordariales	Sordariaceae	Neurospora	Tetrasperma	HWI-ST1370:50:H934UADXX:1:1202:5790:24228/1_AA2
AA2	Eukaryota	Fungi	Ascomycota	Hypocreales	Nectriaceae	Fusarium	Graminearum	HWI-ST1370:50:H934UADXX:1:1202:12805:32686/1_AA2
AA2	Eukaryota	Fungi	Ascomycota	Glomerellales	mitosporic Plectosphaerellaceae	Verticillium	Alfalfae	HWI-ST1370:50:H934UADXX:1:1202:12805:32686/2_AA2
AA2	Eukaryota	Fungi	Ascomycota	Glomerellales	Glomerellaceae	Colletotrichum	Gloeosporioides	HWI-ST1370:50:H934UADXX:1:1202:9107:68980/1_AA2
AA2	Eukaryota	Fungi	Ascomycota	Sordariales	Sordariaceae	Neurospora	Tetrasperma	HWI-ST1370:50:H934UADXX:1:1202:8973:72683/2_AA2
AA2	Eukaryota	Fungi	Ascomycota	Pseudogymnoascus	Pseudeurotiaceae	Pseudogymnoascus	Destructans	HWI-ST1370:50:H934UADXX:1:1202:17106:85074/2_AA2
AA2	Eukaryota	Fungi	Ascomycota	Glomerellales	Glomerellaceae	Colletotrichum	Gloeosporioides	HWI-ST1370:50:H934UADXX:1:1203:17033:16677/2_AA2
AA2	Eukaryota	Fungi	Ascomycota	mitosporic Onygenales	Eurotiomycetidae	Paracoccidioides	Brasiliensis	HWI-ST1370:50:H934UADXX:1:1203:10803:21324/2_AA2
AA2	Eukaryota	Fungi	Ascomycota	Glomerellales	Glomerellaceae	Colletotrichum	Gloeosporioides	HWI-ST1370:50:H934UADXX:1:1203:6351:78585/1_AA2
AA2	Eukaryota	Fungi	Ascomycota	Eurotiales	Aspergillaceae	Aspergillus	Terreus	HWI-ST1370:50:H934UADXX:1:1203:6351:78585/2_AA2
AA2	Eukaryota	Fungi	Ascomycota	Pleosporales	Leptosphaeriaceae	Leptosphaeria	Maculans	HWI-ST1370:50:H934UADXX:1:1204:4538:63305/1_AA2
AA2	Eukaryota	Fungi	Ascomycota	Pleosporales	Pleosporaceae	Pyrenophora	Teres	HWI-ST1370:50:H934UADXX:1:1204:4538:63305/2_AA2
AA2	Eukaryota	Fungi	Ascomycota	Sordariales	Chaetomiaceae	Myceliophthora	Thermophila	HWI-ST1370:50:H934UADXX:1:1204:13398:73299/1_AA2
AA2	Eukaryota	Fungi	Ascomycota	Hypocreales	Nectriaceae	Fusarium	Oxysporum	HWI-ST1370:50:H934UADXX:1:1205:20516:8710/2_AA2
AA2	Eukaryota	Fungi	Ascomycota	Erysiphales	Erysiphaceae	Blumeria	Graminis	HWI-ST1370:50:H934UADXX:1:1205:2271:45195/1_AA2
AA2	Eukaryota	Fungi	Ascomycota	Hypocreales	Cordycipitaceae	Beauveria	Bassiana	HWI-ST1370:50:H934UADXX:1:1205:8251:66493/1_AA2
AA2	Eukaryota	Fungi	Ascomycota	Sordariales	Sordariaceae	Neurospora	Tetrasperma	HWI-ST1370:50:H934UADXX:1:1205:8251:66493/2_AA2
AA2	Eukaryota	Fungi	Ascomycota	Hypocreales	Nectriaceae	Fusarium	Fujikuroi	HWI-ST1370:50:H934UADXX:1:1206:9299:60157/2_AA2
AA2	Eukaryota	Fungi	Ascomycota	Sordariales	Sordariaceae	Neurospora	Tetrasperma	HWI-ST1370:50:H934UADXX:1:1207:5235:31252/1_AA2
AA2	Eukaryota	Fungi	Ascomycota	Sordariales	Chaetomiaceae	Chaetomium	Globosum	HWI-ST1370:50:H934UADXX:1:1207:5235:31252/2_AA2
AA2	Eukaryota	Fungi	Ascomycota	Sordariales	Chaetomiaceae	Myceliophthora	Thermophila	HWI-ST1370:50:H934UADXX:1:1207:14588:52546/1_AA2
AA2	Eukaryota	Fungi	Ascomycota	Sordariales	Chaetomiaceae	Chaetomium	Globosum	HWI-ST1370:50:H934UADXX:1:1207:17058:62788/1_AA2
AA2	Eukaryota	Fungi	Ascomycota	Sordariales	Sordariaceae	Neurospora	Tetrasperma	HWI-ST1370:50:H934UADXX:1:1207:17058:62788/2_AA2
AA2	Eukaryota	Fungi	Ascomycota	Hypocreales	Nectriaceae	Fusarium	Fujikuroi	HWI-ST1370:50:H934UADXX:1:1208:4452:7136/1_AA2
AA2	Eukaryota	Fungi	Ascomycota	Sordariales	Chaetomiaceae	Chaetomium	Globosum	HWI-ST1370:50:H934UADXX:1:1208:4769:16986/1_AA2
AA2	Eukaryota	Fungi	Ascomycota	Sordariales	Sordariaceae	Neurospora	Tetrasperma	HWI-ST1370:50:H934UADXX:1:1208:19459:52907/1_AA2
AA2	Eukaryota	Fungi	Ascomycota	Pleosporales	Pleosporaceae	Pyrenophora	Teres	HWI-ST1370:50:H934UADXX:1:1208:19459:52907/2_AA2
AA2	Eukaryota	Fungi	Ascomycota	Sordariales	Chaetomiaceae	Chaetomium	Globosum	HWI-ST1370:50:H934UADXX:1:1208:3853:63056/1_AA2
AA2	Eukaryota	Fungi	Ascomycota	Sordariales	Chaetomiaceae	Chaetomium	Globosum	HWI-ST1370:50:H934UADXX:1:1208:3853:63056/2_AA2
AA2	Eukaryota	Fungi	Ascomycota	Sordariales	Sordariaceae	Neurospora	Tetrasperma	HWI-ST1370:50:H934UADXX:1:1208:18006:82418/1_AA2
AA2	Eukaryota	Fungi	Ascomycota	Sordariales	Sordariaceae	Neurospora	Tetrasperma	HWI-ST1370:50:H934UADXX:1:1209:3644:17607/2_AA2
AA2	Eukaryota	Fungi	Ascomycota	Sordariales	Sordariaceae	Neurospora	Tetrasperma	HWI-ST1370:50:H934UADXX:1:1209:18190:25357/1_AA2
AA2	Eukaryota	Fungi	Ascomycota	Hypocreales	Nectriaceae	Fusarium	Graminearum	HWI-ST1370:50:H934UADXX:1:1209:18190:25357/2_AA2
AA2	Eukaryota	Fungi	Ascomycota	Magnaporthales	Magnaporthaceae	Magnaporthe	Oryzae	HWI-ST1370:50:H934UADXX:1:1209:16633:96725/1_AA2
AA2	Eukaryota	Fungi	Ascomycota	Magnaporthales	Magnaporthaceae	Magnaporthe	Oryzae	HWI-ST1370:50:H934UADXX:1:1209:16633:96725/2_AA2
AA2	Eukaryota	Fungi	Ascomycota	Sordariales	Sordariaceae	Neurospora	Tetrasperma	HWI-ST1370:50:H934UADXX:1:1210:19758:22160/1_AA2
AA2	Eukaryota	Fungi	Ascomycota	Glomerellales	Glomerellaceae	Colletotrichum	Higginsianum	HWI-ST1370:50:H934UADXX:1:1210:13534:44615/2_AA2
AA2	Eukaryota	Fungi	Ascomycota	Sordariales	Sordariaceae	Neurospora	Tetrasperma	HWI-ST1370:50:H934UADXX:1:1210:2398:47749/1_AA2
AA2	Eukaryota	Fungi	Ascomycota	Glomerellales	Glomerellaceae	Colletotrichum	Gloeosporioides	HWI-ST1370:50:H934UADXX:1:1210:20285:50157/1_AA2
AA2	Eukaryota	Fungi	Ascomycota	Hypocreales	Nectriaceae	Fusarium	Graminearum	HWI-ST1370:50:H934UADXX:1:1210:20285:50157/2_AA2
AA2	Eukaryota	Fungi	Ascomycota	Sordariales	Sordariaceae	Neurospora	Tetrasperma	HWI-ST1370:50:H934UADXX:1:1210:15246:58662/1_AA2
AA2	Eukaryota	Fungi	Ascomycota	Glomerellales	Glomerellaceae	Colletotrichum	Gloeosporioides	HWI-ST1370:50:H934UADXX:1:1210:5460:62688/1_AA2
AA2	Eukaryota	Fungi	Ascomycota	Glomerellales	Glomerellaceae	Colletotrichum	Gloeosporioides	HWI-ST1370:50:H934UADXX:1:1210:5460:62688/2_AA2
AA2	Eukaryota	Fungi	Ascomycota	Hypocreales	Nectriaceae	Fusarium	Graminearum	HWI-ST1370:50:H934UADXX:1:1210:18259:97628/1_AA2
AA2	Eukaryota	Fungi	Ascomycota	Eurotiales	Trichocomaceae	Talaromyces	Marneffei	HWI-ST1370:50:H934UADXX:1:1210:13683:99803/2_AA2
AA2	Eukaryota	Fungi	Ascomycota	Hypocreales	Nectriaceae	Fusarium	Graminearum	HWI-ST1370:50:H934UADXX:1:1211:2995:20310/1_AA2
AA2	Eukaryota	Fungi	Ascomycota	Onygenales	Ajellomycetaceae	Blastomyces	Dermatitidis	HWI-ST1370:50:H934UADXX:1:1211:2995:20310/2_AA2
AA2	Eukaryota	Fungi	Ascomycota	Sordariales	Sordariaceae	Neurospora	Tetrasperma	HWI-ST1370:50:H934UADXX:1:1211:11390:58351/1_AA2
AA2	Eukaryota	Fungi	Ascomycota	Sordariales	Sordariaceae	Neurospora	Tetrasperma	HWI-ST1370:50:H934UADXX:1:1211:11390:58351/2_AA2
AA2	Eukaryota	Fungi	Ascomycota	Erysiphales	Erysiphaceae	Blumeria	Graminis	HWI-ST1370:50:H934UADXX:1:1211:13735:68991/1_AA2
AA2	Eukaryota	Fungi	Ascomycota	Sordariales	Sordariaceae	Neurospora	Tetrasperma	HWI-ST1370:50:H934UADXX:1:1211:8881:91740/1_AA2
AA2	Eukaryota	Fungi	Ascomycota	Sordariales	Sordariaceae	Neurospora	Tetrasperma	HWI-ST1370:50:H934UADXX:1:1211:8881:91740/2_AA2
AA2	Eukaryota	Fungi	Ascomycota	Hypocreales	Nectriaceae	Fusarium	Graminearum	HWI-ST1370:50:H934UADXX:1:1211:12000:100392/2_AA2
AA2	Eukaryota	Fungi	Ascomycota	Sordariales	Sordariaceae	Neurospora	Tetrasperma	HWI-ST1370:50:H934UADXX:1:1212:11663:14578/1_AA2
AA2	Eukaryota	Fungi	Ascomycota	Hypocreales	Nectriaceae	Fusarium	Graminearum	HWI-ST1370:50:H934UADXX:1:1212:11663:14578/2_AA2
AA2	Eukaryota	Fungi	Ascomycota	Sordariales	Sordariaceae	Neurospora	Tetrasperma	HWI-ST1370:50:H934UADXX:1:1212:19617:17122/1_AA2
AA2	Eukaryota	Fungi	Ascomycota	Sordariales	Sordariaceae	Neurospora	Tetrasperma	HWI-ST1370:50:H934UADXX:1:1212:19617:17122/2_AA2
AA2	Eukaryota	Fungi	Ascomycota	Magnaporthales	Magnaporthaceae	Magnaporthe	Oryzae	HWI-ST1370:50:H934UADXX:1:1212:13662:64509/2_AA2
AA2	Eukaryota	Fungi	Ascomycota	Sordariales	Chaetomiaceae	Myceliophthora	Thermophila	HWI-ST1370:50:H934UADXX:1:1212:19272:72941/1_AA2
AA2	Eukaryota	Fungi	Ascomycota	Sordariales	Chaetomiaceae	Chaetomium	Globosum	HWI-ST1370:50:H934UADXX:1:1213:5530:86739/1_AA2
AA2	Eukaryota	Fungi	Ascomycota	Sordariales	Sordariaceae	Neurospora	Tetrasperma	HWI-ST1370:50:H934UADXX:1:1213:5530:86739/2_AA2
AA2	Eukaryota	Fungi	Ascomycota	Sordariales	Chaetomiaceae	Myceliophthora	Thermophila	HWI-ST1370:50:H934UADXX:1:1214:12055:59398/2_AA2
AA2	Eukaryota	Fungi	Ascomycota	Sordariales	Sordariaceae	Neurospora	Tetrasperma	HWI-ST1370:50:H934UADXX:1:1214:18865:79747/1_AA2
AA2	Eukaryota	Fungi	Ascomycota	Sordariales	Sordariaceae	Neurospora	Tetrasperma	HWI-ST1370:50:H934UADXX:1:1214:18865:79747/2_AA2
AA2	Eukaryota	Fungi	Ascomycota	Glomerellales	Glomerellaceae	Colletotrichum	Gloeosporioides	HWI-ST1370:50:H934UADXX:1:1214:14870:89030/1_AA2
AA2	Eukaryota	Fungi	Ascomycota	Hypocreales	Nectriaceae	Fusarium	Graminearum	HWI-ST1370:50:H934UADXX:1:1214:14870:89030/2_AA2
AA2	Eukaryota	Fungi	Ascomycota	Glomerellales	Glomerellaceae	Colletotrichum	Gloeosporioides	HWI-ST1370:50:H934UADXX:1:1215:6442:27054/1_AA2
AA2	Eukaryota	Fungi	Ascomycota	Hypocreales	Nectriaceae	Fusarium	Graminearum	HWI-ST1370:50:H934UADXX:1:1215:15723:33307/1_AA2
AA2	Eukaryota	Fungi	Ascomycota	Hypocreales	Nectriaceae	Fusarium	Graminearum	HWI-ST1370:50:H934UADXX:1:1215:15723:33307/2_AA2
AA2	Eukaryota	Fungi	Ascomycota	Sordariales	Chaetomiaceae	Myceliophthora	Thermophila	HWI-ST1370:50:H934UADXX:1:1215:18473:68491/1_AA2
AA2	Eukaryota	Fungi	Ascomycota	Magnaporthales	Magnaporthaceae	Magnaporthe	Oryzae	HWI-ST1370:50:H934UADXX:1:1215:18473:68491/2_AA2
AA2	Eukaryota	Fungi	Ascomycota	Sordariales	Chaetomiaceae	Myceliophthora	Thermophila	HWI-ST1370:50:H934UADXX:1:1215:3185:84531/2_AA2
AA2	Eukaryota	Fungi	Ascomycota	Sordariales	Sordariaceae	Neurospora	Tetrasperma	HWI-ST1370:50:H934UADXX:1:1216:7209:17278/1_AA2
AA2	Eukaryota	Fungi	Ascomycota	Sordariales	Sordariaceae	Neurospora	Tetrasperma	HWI-ST1370:50:H934UADXX:1:1216:7209:17278/2_AA2
AA2	Eukaryota	Fungi	Ascomycota	Hypocreales	Nectriaceae	Fusarium	Graminearum	HWI-ST1370:50:H934UADXX:1:1216:20430:17387/2_AA2
AA2	Eukaryota	Fungi	Ascomycota	Magnaporthales	Magnaporthaceae	Magnaporthe	Oryzae	HWI-ST1370:50:H934UADXX:1:1216:18914:48102/2_AA2
AA2	Eukaryota	Fungi	Ascomycota	Hypocreales	Nectriaceae	Fusarium	Oxysporum	HWI-ST1370:50:H934UADXX:1:1216:8721:87391/1_AA2
AA2	Eukaryota	Fungi	Ascomycota	Sordariales	Sordariaceae	Neurospora	Tetrasperma	HWI-ST1370:50:H934UADXX:1:2101:19365:15227/1_AA2
AA2	Eukaryota	Fungi	Ascomycota	Hypocreales	Nectriaceae	Fusarium	Fujikuroi	HWI-ST1370:50:H934UADXX:1:2101:19365:15227/2_AA2
AA2	Eukaryota	Fungi	Ascomycota	Sordariales	Sordariaceae	Neurospora	Tetrasperma	HWI-ST1370:50:H934UADXX:1:2101:9666:44577/1_AA2
AA2	Eukaryota	Fungi	Ascomycota	Glomerellales	Glomerellaceae	Colletotrichum	Gloeosporioides	HWI-ST1370:50:H934UADXX:1:2101:9666:44577/2_AA2
AA2	Eukaryota	Fungi	Ascomycota	Orbiliales	mitosporic Orbiliaceae	Dactylellina	Haptotyla	HWI-ST1370:50:H934UADXX:1:2101:20157:63242/1_AA2
AA2	Eukaryota	Fungi	Ascomycota	Sordariales	Sordariaceae	Neurospora	Crassa	HWI-ST1370:50:H934UADXX:1:2101:20157:63242/2_AA2
AA2	Eukaryota	Fungi	Ascomycota	Sordariales	Sordariaceae	Neurospora	Tetrasperma	HWI-ST1370:50:H934UADXX:1:2101:11256:93581/1_AA2
AA2	Eukaryota	Fungi	Ascomycota	Sordariales	Sordariaceae	Neurospora	Tetrasperma	HWI-ST1370:50:H934UADXX:1:2101:11256:93581/2_AA2
AA2	Eukaryota	Fungi	Ascomycota	Sordariales	Sordariaceae	Neurospora	Tetrasperma	HWI-ST1370:50:H934UADXX:1:2103:7137:49644/1_AA2
AA2	Eukaryota	Fungi	Ascomycota	Sordariales	Sordariaceae	Neurospora	Tetrasperma	HWI-ST1370:50:H934UADXX:1:2103:11969:58109/1_AA2
AA2	Eukaryota	Fungi	Ascomycota	Hypocreales	Nectriaceae	Fusarium	Graminearum	HWI-ST1370:50:H934UADXX:1:2103:11969:58109/2_AA2
AA2	Eukaryota	Fungi	Ascomycota	Sordariales	Chaetomiaceae	Myceliophthora	Thermophila	HWI-ST1370:50:H934UADXX:1:2103:13195:88022/1_AA2
AA2	Eukaryota	Fungi	Ascomycota	Hypocreales	Nectriaceae	Fusarium	Graminearum	HWI-ST1370:50:H934UADXX:1:2103:9051:97795/1_AA2
AA2	Eukaryota	Fungi	Ascomycota	Sordariales	Sordariaceae	Neurospora	Tetrasperma	HWI-ST1370:50:H934UADXX:1:2103:9051:97795/2_AA2
AA2	Eukaryota	Fungi	Ascomycota	Helotiales	Sclerotiniaceae	Sclerotinia	Borealis	HWI-ST1370:50:H934UADXX:1:2104:4951:10420/1_AA2
AA2	Eukaryota	Fungi	Ascomycota	Helotiales	Sclerotiniaceae	Sclerotinia	Borealis	HWI-ST1370:50:H934UADXX:1:2104:4951:10420/2_AA2
AA2	Eukaryota	Fungi	Ascomycota	Pseudogymnoascus	Pseudeurotiaceae	Pseudogymnoascus	Destructans	HWI-ST1370:50:H934UADXX:1:2104:14394:25456/1_AA2
AA2	Eukaryota	Fungi	Ascomycota	Sordariales	Chaetomiaceae	Myceliophthora	Thermophila	HWI-ST1370:50:H934UADXX:1:2104:15764:41122/1_AA2
AA2	Eukaryota	Fungi	Ascomycota	Glomerellales	Glomerellaceae	Colletotrichum	Higginsianum	HWI-ST1370:50:H934UADXX:1:2104:15764:41122/2_AA2
AA2	Eukaryota	Fungi	Ascomycota	Hypocreales	Nectriaceae	Fusarium	Graminearum	HWI-ST1370:50:H934UADXX:1:2104:9039:47233/1_AA2
AA2	Eukaryota	Fungi	Ascomycota	Sordariales	Sordariaceae	Neurospora	Tetrasperma	HWI-ST1370:50:H934UADXX:1:2104:9039:47233/2_AA2
AA2	Eukaryota	Fungi	Ascomycota	Sordariales	Sordariaceae	Neurospora	Tetrasperma	HWI-ST1370:50:H934UADXX:1:2104:4177:53267/2_AA2
AA2	Eukaryota	Fungi	Ascomycota	Chaetothyriales	Herpotrichiellaceae	Coniosporium	Apollinis	HWI-ST1370:50:H934UADXX:1:2104:11714:58230/1_AA2
AA2	Eukaryota	Fungi	Ascomycota	Sordariales	Chaetomiaceae	Chaetomium	Globosum	HWI-ST1370:50:H934UADXX:1:2104:1726:86467/1_AA2
AA2	Eukaryota	Fungi	Ascomycota	Pseudogymnoascus	Pseudeurotiaceae	Pseudogymnoascus	Destructans	HWI-ST1370:50:H934UADXX:1:2104:20759:100647/2_AA2
AA2	Eukaryota	Fungi	Ascomycota	Sordariales	Sordariaceae	Neurospora	Tetrasperma	HWI-ST1370:50:H934UADXX:1:2105:21095:36969/1_AA2
AA2	Eukaryota	Fungi	Ascomycota	Glomerellales	Glomerellaceae	Colletotrichum	Gloeosporioides	HWI-ST1370:50:H934UADXX:1:2105:21095:36969/2_AA2
AA2	Eukaryota	Fungi	Ascomycota	Sordariales	Sordariaceae	Neurospora	Tetrasperma	HWI-ST1370:50:H934UADXX:1:2105:4561:88578/1_AA2
AA2	Eukaryota	Fungi	Ascomycota	Sordariales	Chaetomiaceae	Myceliophthora	Thermophila	HWI-ST1370:50:H934UADXX:1:2105:4561:88578/2_AA2
AA2	Eukaryota	Fungi	Ascomycota	Sordariales	Sordariaceae	Neurospora	Tetrasperma	HWI-ST1370:50:H934UADXX:1:2106:17261:59287/1_AA2
AA2	Eukaryota	Fungi	Ascomycota	Glomerellales	Glomerellaceae	Colletotrichum	Gloeosporioides	HWI-ST1370:50:H934UADXX:1:2106:17261:59287/2_AA2
AA2	Eukaryota	Fungi	Ascomycota	Glomerellales	Glomerellaceae	Colletotrichum	Gloeosporioides	HWI-ST1370:50:H934UADXX:1:2106:3326:95281/1_AA2
AA2	Eukaryota	Fungi	Ascomycota	Sordariales	Chaetomiaceae	Myceliophthora	Thermophila	HWI-ST1370:50:H934UADXX:1:2106:3326:95281/2_AA2
AA2	Eukaryota	Fungi	Ascomycota	Sordariales	Sordariaceae	Neurospora	Tetrasperma	HWI-ST1370:50:H934UADXX:1:2107:10627:43439/1_AA2
AA2	Eukaryota	Fungi	Ascomycota	Sordariales	Sordariaceae	Neurospora	Tetrasperma	HWI-ST1370:50:H934UADXX:1:2107:10627:43439/2_AA2
AA2	Eukaryota	Fungi	Ascomycota	Sordariales	Lasiosphaeriaceae	Podospora	Anserina	HWI-ST1370:50:H934UADXX:1:2107:8744:51948/2_AA2
AA2	Eukaryota	Fungi	Ascomycota	Sordariales	Lasiosphaeriaceae	Podospora	Anserina	HWI-ST1370:50:H934UADXX:1:2108:16770:52231/1_AA2
AA2	Eukaryota	Fungi	Ascomycota	Sordariales	Sordariaceae	Neurospora	Tetrasperma	HWI-ST1370:50:H934UADXX:1:2108:5209:53882/1_AA2
AA2	Eukaryota	Fungi	Ascomycota	Pleosporales	Pleosporaceae	Pyrenophora	Teres	HWI-ST1370:50:H934UADXX:1:2108:5209:53882/2_AA2
AA2	Eukaryota	Fungi	Ascomycota	Sordariales	Lasiosphaeriaceae	Podospora	Anserina	HWI-ST1370:50:H934UADXX:1:2108:19994:67877/2_AA2
AA2	Eukaryota	Fungi	Ascomycota	Sordariales	Sordariaceae	Neurospora	Tetrasperma	HWI-ST1370:50:H934UADXX:1:2108:5815:81864/1_AA2
AA2	Eukaryota	Fungi	Ascomycota	Sordariales	Sordariaceae	Neurospora	Tetrasperma	HWI-ST1370:50:H934UADXX:1:2108:5815:81864/2_AA2
AA2	Eukaryota	Fungi	Ascomycota	Glomerellales	Glomerellaceae	Colletotrichum	Graminicola	HWI-ST1370:50:H934UADXX:1:2108:5007:83761/1_AA2
AA2	Eukaryota	Fungi	Ascomycota	Pleosporales	Pleosporaceae	Pyrenophora	Teres	HWI-ST1370:50:H934UADXX:1:2108:20333:90868/1_AA2
AA2	Eukaryota	Fungi	Ascomycota	Sordariales	Sordariaceae	Neurospora	Tetrasperma	HWI-ST1370:50:H934UADXX:1:2108:20333:90868/2_AA2
AA2	Eukaryota	Fungi	Ascomycota	Sordariales	Sordariaceae	Neurospora	Tetrasperma	HWI-ST1370:50:H934UADXX:1:2109:18700:25787/1_AA2
AA2	Eukaryota	Fungi	Ascomycota	Sordariales	Sordariaceae	Neurospora	Tetrasperma	HWI-ST1370:50:H934UADXX:1:2109:18700:25787/2_AA2
AA2	Eukaryota	Fungi	Ascomycota	Sordariales	Sordariaceae	Neurospora	Tetrasperma	HWI-ST1370:50:H934UADXX:1:2109:15980:56610/1_AA2
AA2	Eukaryota	Fungi	Ascomycota	Sordariales	Sordariaceae	Neurospora	Tetrasperma	HWI-ST1370:50:H934UADXX:1:2109:15980:56610/2_AA2
AA2	Eukaryota	Fungi	Ascomycota	Hypocreales	Nectriaceae	Fusarium	Oxysporum	HWI-ST1370:50:H934UADXX:1:2109:2704:68147/1_AA2
AA2	Eukaryota	Fungi	Ascomycota	Sordariales	Sordariaceae	Neurospora	Tetrasperma	HWI-ST1370:50:H934UADXX:1:2109:9393:73632/2_AA2
AA2	Eukaryota	Fungi	Ascomycota	Sordariales	Sordariaceae	Neurospora	Tetrasperma	HWI-ST1370:50:H934UADXX:1:2109:7204:86962/2_AA2
AA2	Eukaryota	Fungi	Ascomycota	Sordariales	Sordariaceae	Neurospora	Tetrasperma	HWI-ST1370:50:H934UADXX:1:2109:11563:89973/1_AA2
AA2	Eukaryota	Fungi	Ascomycota	Sordariales	Sordariaceae	Neurospora	Tetrasperma	HWI-ST1370:50:H934UADXX:1:2110:20887:46064/2_AA2
AA2	Eukaryota	Fungi	Ascomycota	Sordariales	Chaetomiaceae	Chaetomium	Globosum	HWI-ST1370:50:H934UADXX:1:2111:13938:20606/1_AA2
AA2	Eukaryota	Fungi	Ascomycota	Hypocreales	Nectriaceae	Fusarium	Graminearum	HWI-ST1370:50:H934UADXX:1:2111:11200:35382/1_AA2
AA2	Eukaryota	Fungi	Ascomycota	Sordariales	Sordariaceae	Neurospora	Tetrasperma	HWI-ST1370:50:H934UADXX:1:2111:11200:35382/2_AA2
AA2	Eukaryota	Fungi	Ascomycota	Glomerellales	Glomerellaceae	Colletotrichum	Higginsianum	HWI-ST1370:50:H934UADXX:1:2111:1694:39187/1_AA2
AA2	Eukaryota	Fungi	Ascomycota	Sordariales	Sordariaceae	Neurospora	Tetrasperma	HWI-ST1370:50:H934UADXX:1:2111:14200:75601/1_AA2
AA2	Eukaryota	Fungi	Ascomycota	Hypocreales	Nectriaceae	Fusarium	Graminearum	HWI-ST1370:50:H934UADXX:1:2111:14200:75601/2_AA2
AA2	Eukaryota	Fungi	Ascomycota	Hypocreales	Nectriaceae	Fusarium	Fujikuroi	HWI-ST1370:50:H934UADXX:1:2112:14959:14723/1_AA2
AA2	Eukaryota	Fungi	Ascomycota	Hypocreales	Nectriaceae	Fusarium	Graminearum	HWI-ST1370:50:H934UADXX:1:2112:14959:14723/2_AA2
AA2	Eukaryota	Fungi	Ascomycota	Sordariales	Sordariaceae	Neurospora	Tetrasperma	HWI-ST1370:50:H934UADXX:1:2112:12859:17188/1_AA2
AA2	Eukaryota	Fungi	Ascomycota	Hypocreales	Nectriaceae	Fusarium	Graminearum	HWI-ST1370:50:H934UADXX:1:2112:12859:17188/2_AA2
AA2	Eukaryota	Fungi	Ascomycota	Sordariales	Sordariaceae	Neurospora	Tetrasperma	HWI-ST1370:50:H934UADXX:1:2112:5764:25170/1_AA2
AA2	Eukaryota	Fungi	Ascomycota	Sordariales	Sordariaceae	Neurospora	Tetrasperma	HWI-ST1370:50:H934UADXX:1:2112:5764:25170/2_AA2
AA2	Eukaryota	Fungi	Ascomycota	Hypocreales	Nectriaceae	Fusarium	Graminearum	HWI-ST1370:50:H934UADXX:1:2112:15108:38714/1_AA2
AA2	Eukaryota	Fungi	Ascomycota	Helotiales	Sclerotiniaceae	Sclerotinia	Borealis	HWI-ST1370:50:H934UADXX:1:2112:13996:42089/1_AA2
AA2	Eukaryota	Fungi	Ascomycota	Helotiales	Sclerotiniaceae	Botrytis	Cinerea	HWI-ST1370:50:H934UADXX:1:2112:13996:42089/2_AA2
AA2	Eukaryota	Fungi	Ascomycota	Glomerellales	Glomerellaceae	Colletotrichum	Gloeosporioides	HWI-ST1370:50:H934UADXX:1:2112:7801:99470/1_AA2
AA2	Eukaryota	Fungi	Ascomycota	Glomerellales	Glomerellaceae	Colletotrichum	Gloeosporioides	HWI-ST1370:50:H934UADXX:1:2112:7801:99470/2_AA2
AA2	Eukaryota	Fungi	Ascomycota	Sordariales	Chaetomiaceae	Chaetomium	Globosum	HWI-ST1370:50:H934UADXX:1:2113:15644:2133/1_AA2
AA2	Eukaryota	Fungi	Ascomycota	Glomerellales	Glomerellaceae	Colletotrichum	Higginsianum	HWI-ST1370:50:H934UADXX:1:2113:1933:9810/1_AA2
AA2	Eukaryota	Fungi	Ascomycota	Sordariales	Sordariaceae	Neurospora	Tetrasperma	HWI-ST1370:50:H934UADXX:1:2113:9980:27643/2_AA2
AA2	Eukaryota	Fungi	Ascomycota	Pleosporales	Pleosporaceae	Pyrenophora	Teres	HWI-ST1370:50:H934UADXX:1:2113:13539:46493/1_AA2
AA2	Eukaryota	Fungi	Ascomycota	Pleosporales	Pleosporaceae	Pyrenophora	Teres	HWI-ST1370:50:H934UADXX:1:2113:13539:46493/2_AA2
AA2	Eukaryota	Fungi	Ascomycota	Glomerellales	Glomerellaceae	Colletotrichum	Gloeosporioides	HWI-ST1370:50:H934UADXX:1:2113:11798:59927/2_AA2
AA2	Eukaryota	Fungi	Ascomycota	Hypocreales	Nectriaceae	Fusarium	Fujikuroi	HWI-ST1370:50:H934UADXX:1:2113:8018:100139/1_AA2
AA2	Eukaryota	Fungi	Ascomycota	Hypocreales	Clavicipitaceae	Claviceps	Purpurea	HWI-ST1370:50:H934UADXX:1:2113:8018:100139/2_AA2
AA2	Eukaryota	Fungi	Ascomycota	Sordariales	Sordariaceae	Neurospora	Tetrasperma	HWI-ST1370:50:H934UADXX:1:2114:7884:51449/2_AA2
AA2	Eukaryota	Fungi	Ascomycota	Sordariales	Sordariaceae	Neurospora	Tetrasperma	HWI-ST1370:50:H934UADXX:1:2114:18497:61342/1_AA2
AA2	Eukaryota	Fungi	Ascomycota	Glomerellales	Glomerellaceae	Colletotrichum	Gloeosporioides	HWI-ST1370:50:H934UADXX:1:2115:16337:49768/1_AA2
AA2	Eukaryota	Fungi	Ascomycota	Glomerellales	Glomerellaceae	Colletotrichum	Gloeosporioides	HWI-ST1370:50:H934UADXX:1:2115:16337:49768/2_AA2
AA2	Eukaryota	Fungi	Ascomycota	Sordariales	Sordariaceae	Neurospora	Crassa	HWI-ST1370:50:H934UADXX:1:2115:3026:65170/2_AA2
AA2	Eukaryota	Fungi	Ascomycota	Glomerellales	Glomerellaceae	Colletotrichum	Higginsianum	HWI-ST1370:50:H934UADXX:1:2115:5017:82418/2_AA2
AA2	Eukaryota	Fungi	Ascomycota	Glomerellales	Glomerellaceae	Colletotrichum	Gloeosporioides	HWI-ST1370:50:H934UADXX:1:2115:17354:98859/2_AA2
AA2	Eukaryota	Fungi	Ascomycota	Sordariales	Sordariaceae	Neurospora	Tetrasperma	HWI-ST1370:50:H934UADXX:1:2116:19932:33687/1_AA2
AA2	Eukaryota	Fungi	Ascomycota	Sordariales	Sordariaceae	Neurospora	Tetrasperma	HWI-ST1370:50:H934UADXX:1:2116:19932:33687/2_AA2
AA2	Eukaryota	Fungi	Ascomycota	Hypocreales	Nectriaceae	Fusarium	Fujikuroi	HWI-ST1370:50:H934UADXX:1:2116:21149:60170/1_AA2
AA2	Eukaryota	Fungi	Ascomycota	Sordariales	Chaetomiaceae	Chaetomium	Globosum	HWI-ST1370:50:H934UADXX:1:2116:21149:60170/2_AA2
AA2	Eukaryota	Fungi	Ascomycota	Sordariales	Chaetomiaceae	Chaetomium	Globosum	HWI-ST1370:50:H934UADXX:1:2116:2022:100464/2_AA2
AA2	Eukaryota	Fungi	Ascomycota	Hypocreales	Nectriaceae	Fusarium	Graminearum	HWI-ST1370:50:H934UADXX:1:2201:16067:86248/1_AA2
AA2	Eukaryota	Fungi	Ascomycota	Magnaporthales	Magnaporthaceae	Magnaporthe	Oryzae	HWI-ST1370:50:H934UADXX:1:2201:16067:86248/2_AA2
AA2	Eukaryota	Fungi	Ascomycota	Hypocreales	Nectriaceae	Fusarium	Graminearum	HWI-ST1370:50:H934UADXX:1:2201:4413:97269/1_AA2
AA2	Eukaryota	Fungi	Ascomycota	Hypocreales	Nectriaceae	Fusarium	Fujikuroi	HWI-ST1370:50:H934UADXX:1:2201:4413:97269/2_AA2
AA2	Eukaryota	Fungi	Ascomycota	Pseudogymnoascus	Pseudeurotiaceae	Pseudogymnoascus	Destructans	HWI-ST1370:50:H934UADXX:1:2202:4347:11633/1_AA2
AA2	Eukaryota	Euglenozoa	Euglenida	Euglenales	Euglenaceae	Euglena	Gracilis	HWI-ST1370:50:H934UADXX:1:2202:15875:13521/2_AA2
AA2	Eukaryota	Fungi	Ascomycota	Hypocreales	Nectriaceae	Fusarium	Graminearum	HWI-ST1370:50:H934UADXX:1:2202:1655:47444/1_AA2
AA2	Eukaryota	Fungi	Ascomycota	Sordariales	Sordariaceae	Neurospora	Tetrasperma	HWI-ST1370:50:H934UADXX:1:2202:8858:79465/1_AA2
AA2	Eukaryota	Fungi	Ascomycota	Sordariales	Sordariaceae	Neurospora	Tetrasperma	HWI-ST1370:50:H934UADXX:1:2202:8858:79465/2_AA2
AA2	Eukaryota	Fungi	Ascomycota	Sordariales	Lasiosphaeriaceae	Podospora	Anserina	HWI-ST1370:50:H934UADXX:1:2202:10854:98180/1_AA2
AA2	Eukaryota	Viridiplantae	Chlorophyta	Mamiellales	Bathycoccaceae	Ostreococcus	Lucimarinus	HWI-ST1370:50:H934UADXX:1:2203:5665:15652/1_AA2
AA2	Eukaryota	Fungi	Ascomycota	Sordariales	Sordariaceae	Neurospora	Tetrasperma	HWI-ST1370:50:H934UADXX:1:2203:13730:30052/2_AA2
AA2	Eukaryota	Fungi	Ascomycota	Magnaporthales	Magnaporthaceae	Magnaporthe	Oryzae	HWI-ST1370:50:H934UADXX:1:2203:14534:82990/1_AA2
AA2	Eukaryota	Fungi	Ascomycota	Sordariales	Sordariaceae	Neurospora	Tetrasperma	HWI-ST1370:50:H934UADXX:1:2203:14534:82990/2_AA2
AA2	Eukaryota	Fungi	Ascomycota	Hypocreales	Nectriaceae	Fusarium	Graminearum	HWI-ST1370:50:H934UADXX:1:2204:12472:34014/1_AA2
AA2	Eukaryota	Fungi	Ascomycota	Glomerellales	Glomerellaceae	Colletotrichum	Gloeosporioides	HWI-ST1370:50:H934UADXX:1:2204:12472:34014/2_AA2
AA2	Eukaryota	Fungi	Ascomycota	Chaetothyriales	Herpotrichiellaceae	Coniosporium	Apollinis	HWI-ST1370:50:H934UADXX:1:2204:4522:40652/1_AA2
AA2	Eukaryota	Fungi	Ascomycota	Chaetothyriales	Herpotrichiellaceae	Coniosporium	Apollinis	HWI-ST1370:50:H934UADXX:1:2204:4522:40652/2_AA2
AA2	Eukaryota	Fungi	Ascomycota	Sordariales	Sordariaceae	Neurospora	Tetrasperma	HWI-ST1370:50:H934UADXX:1:2204:6915:62313/2_AA2
AA2	Eukaryota	Fungi	Ascomycota	Pseudogymnoascus	Pseudeurotiaceae	Pseudogymnoascus	Destructans	HWI-ST1370:50:H934UADXX:1:2204:5472:65266/2_AA2
AA2	Eukaryota	Fungi	Ascomycota	Hypocreales	Nectriaceae	Fusarium	Fujikuroi	HWI-ST1370:50:H934UADXX:1:2204:7990:66848/2_AA2
AA2	Eukaryota	Fungi	Ascomycota	Glomerellales	Glomerellaceae	Colletotrichum	Gloeosporioides	HWI-ST1370:50:H934UADXX:1:2204:1571:69199/2_AA2
AA2	Eukaryota	Fungi	Ascomycota	Sordariales	Sordariaceae	Neurospora	Tetrasperma	HWI-ST1370:50:H934UADXX:1:2204:10687:86982/1_AA2
AA2	Eukaryota	Fungi	Ascomycota	Sordariales	Sordariaceae	Neurospora	Tetrasperma	HWI-ST1370:50:H934UADXX:1:2204:10687:86982/2_AA2
AA2	Eukaryota	Fungi	Ascomycota	Helotiales	Sclerotiniaceae	Botrytis	Cinerea	HWI-ST1370:50:H934UADXX:1:2205:15543:4209/1_AA2
AA2	Eukaryota	Fungi	Ascomycota	Pseudogymnoascus	Pseudeurotiaceae	Pseudogymnoascus	Destructans	HWI-ST1370:50:H934UADXX:1:2205:15543:4209/2_AA2
AA2	Eukaryota	Fungi	Ascomycota	Sordariales	Sordariaceae	Neurospora	Tetrasperma	HWI-ST1370:50:H934UADXX:1:2205:7145:5848/1_AA2
AA2	Eukaryota	Fungi	Ascomycota	Hypocreales	Nectriaceae	Fusarium	Fujikuroi	HWI-ST1370:50:H934UADXX:1:2205:7145:5848/2_AA2
AA2	Eukaryota	Fungi	Ascomycota	Pleosporales	Leptosphaeriaceae	Leptosphaeria	Maculans	HWI-ST1370:50:H934UADXX:1:2205:4932:13835/2_AA2
AA2	Eukaryota	Fungi	Ascomycota	Sordariales	Sordariaceae	Neurospora	Tetrasperma	HWI-ST1370:50:H934UADXX:1:2205:4621:45779/2_AA2
AA2	Eukaryota	Fungi	Ascomycota	Sordariales	Chaetomiaceae	Chaetomium	Globosum	HWI-ST1370:50:H934UADXX:1:2205:16850:52679/2_AA2
AA2	Eukaryota	Fungi	Ascomycota	Sordariales	Sordariaceae	Neurospora	Tetrasperma	HWI-ST1370:50:H934UADXX:1:2205:16358:67600/1_AA2
AA2	Eukaryota	Fungi	Ascomycota	Hypocreales	Nectriaceae	Fusarium	Graminearum	HWI-ST1370:50:H934UADXX:1:2205:16358:67600/2_AA2
AA2	Eukaryota	Fungi	Ascomycota	Sordariales	Sordariaceae	Neurospora	Tetrasperma	HWI-ST1370:50:H934UADXX:1:2205:8962:68200/2_AA2
AA2	Eukaryota	Fungi	Ascomycota	Pseudogymnoascus	Pseudeurotiaceae	Pseudogymnoascus	Destructans	HWI-ST1370:50:H934UADXX:1:2205:20176:75924/2_AA2
AA2	Eukaryota	Fungi	Ascomycota	Sordariales	Sordariaceae	Neurospora	Tetrasperma	HWI-ST1370:50:H934UADXX:1:2206:9453:5309/1_AA2
AA2	Eukaryota	Fungi	Ascomycota	Sordariales	Sordariaceae	Neurospora	Tetrasperma	HWI-ST1370:50:H934UADXX:1:2206:9453:5309/2_AA2
AA2	Eukaryota	Fungi	Ascomycota	Sordariales	Chaetomiaceae	Chaetomium	Globosum	HWI-ST1370:50:H934UADXX:1:2206:7745:66156/1_AA2
AA2	Eukaryota	Fungi	Ascomycota	Sordariales	Sordariaceae	Neurospora	Tetrasperma	HWI-ST1370:50:H934UADXX:1:2206:17468:66852/1_AA2
AA2	Eukaryota	Fungi	Ascomycota	Sordariales	Chaetomiaceae	Chaetomium	Globosum	HWI-ST1370:50:H934UADXX:1:2206:17468:66852/2_AA2
AA2	Eukaryota	Fungi	Ascomycota	Sordariales	Sordariaceae	Neurospora	Tetrasperma	HWI-ST1370:50:H934UADXX:1:2207:4889:3094/1_AA2
AA2	Eukaryota	Fungi	Ascomycota	Sordariales	Sordariaceae	Neurospora	Tetrasperma	HWI-ST1370:50:H934UADXX:1:2207:4889:3094/2_AA2
AA2	Eukaryota	Fungi	Ascomycota	Sordariales	Chaetomiaceae	Myceliophthora	Thermophila	HWI-ST1370:50:H934UADXX:1:2207:14828:66339/1_AA2
AA2	Eukaryota	Fungi	Ascomycota	Sordariales	Lasiosphaeriaceae	Podospora	Anserina	HWI-ST1370:50:H934UADXX:1:2207:18436:72537/1_AA2
AA2	Eukaryota	Fungi	Ascomycota	Sordariales	Sordariaceae	Neurospora	Tetrasperma	HWI-ST1370:50:H934UADXX:1:2207:15740:81275/1_AA2
AA2	Eukaryota	Fungi	Ascomycota	Sordariales	Sordariaceae	Neurospora	Tetrasperma	HWI-ST1370:50:H934UADXX:1:2207:19765:92287/2_AA2
AA2	Eukaryota	Fungi	Ascomycota	Sordariales	Chaetomiaceae	Thielavia	Terrestris	HWI-ST1370:50:H934UADXX:1:2207:16123:98317/2_AA2
AA2	Eukaryota	Fungi	Ascomycota	Glomerellales	Glomerellaceae	Colletotrichum	Gloeosporioides	HWI-ST1370:50:H934UADXX:1:2208:12756:11965/1_AA2
AA2	Eukaryota	Fungi	Ascomycota	Hypocreales	Nectriaceae	Fusarium	Graminearum	HWI-ST1370:50:H934UADXX:1:2208:12756:11965/2_AA2
AA2	Eukaryota	Fungi	Ascomycota	Eurotiales	Aspergillaceae	Aspergillus	Fumigatus	HWI-ST1370:50:H934UADXX:1:2208:5135:13747/2_AA2
AA2	Eukaryota	Viridiplantae	Chlorophyta	Mamiellales	Bathycoccaceae	Ostreococcus	Lucimarinus	HWI-ST1370:50:H934UADXX:1:2208:10770:48006/2_AA2
AA2	Eukaryota	Fungi	Ascomycota	Glomerellales	mitosporic Plectosphaerellaceae	Verticillium	Alfalfae	HWI-ST1370:50:H934UADXX:1:2209:18340:21821/1_AA2
AA2	Eukaryota	Fungi	Ascomycota	Glomerellales	Glomerellaceae	Colletotrichum	Gloeosporioides	HWI-ST1370:50:H934UADXX:1:2209:18340:21821/2_AA2
AA2	Eukaryota	Fungi	Ascomycota	Sordariales	Sordariaceae	Neurospora	Tetrasperma	HWI-ST1370:50:H934UADXX:1:2210:14613:3633/1_AA2
AA2	Eukaryota	Fungi	Ascomycota	Sordariales	Sordariaceae	Neurospora	Tetrasperma	HWI-ST1370:50:H934UADXX:1:2210:14613:3633/2_AA2
AA2	Eukaryota	Fungi	Ascomycota	Sordariales	Chaetomiaceae	Myceliophthora	Thermophila	HWI-ST1370:50:H934UADXX:1:2210:18146:12521/1_AA2
AA2	Eukaryota	Fungi	Ascomycota	Hypocreales	Nectriaceae	Fusarium	Graminearum	HWI-ST1370:50:H934UADXX:1:2210:10789:21922/2_AA2
AA2	Eukaryota	Fungi	Ascomycota	Hypocreales	Nectriaceae	Fusarium	Graminearum	HWI-ST1370:50:H934UADXX:1:2210:3643:34708/1_AA2
AA2	Eukaryota	Fungi	Ascomycota	Glomerellales	Glomerellaceae	Colletotrichum	Gloeosporioides	HWI-ST1370:50:H934UADXX:1:2210:18341:42838/1_AA2
AA2	Eukaryota	Cryptophyta	Pyrenomonadales	Pyrenomonadales	Geminigeraceae	Guillardia	Theta	HWI-ST1370:50:H934UADXX:1:2210:14871:69408/2_AA2
AA2	Eukaryota	Fungi	Ascomycota	Sordariales	Sordariaceae	Neurospora	Tetrasperma	HWI-ST1370:50:H934UADXX:1:2210:13564:87592/1_AA2
AA2	Eukaryota	Fungi	Ascomycota	Glomerellales	Glomerellaceae	Colletotrichum	Higginsianum	HWI-ST1370:50:H934UADXX:1:2211:5829:26226/2_AA2
AA2	Eukaryota	Fungi	Ascomycota	Helotiales	Sclerotiniaceae	Sclerotinia	Borealis	HWI-ST1370:50:H934UADXX:1:2212:8404:6239/1_AA2
AA2	Eukaryota	Fungi	Ascomycota	Pseudogymnoascus	Pseudeurotiaceae	Pseudogymnoascus	Destructans	HWI-ST1370:50:H934UADXX:1:2212:8404:6239/2_AA2
AA2	Eukaryota	Fungi	Ascomycota	Pseudogymnoascus	Pseudeurotiaceae	Pseudogymnoascus	Destructans	HWI-ST1370:50:H934UADXX:1:2212:16896:80467/1_AA2
AA2	Eukaryota	Fungi	Ascomycota	Sordariales	Sordariaceae	Neurospora	Crassa	HWI-ST1370:50:H934UADXX:1:2212:16896:80467/2_AA2
AA2	Eukaryota	Fungi	Ascomycota	Glomerellales	Glomerellaceae	Colletotrichum	Gloeosporioides	HWI-ST1370:50:H934UADXX:1:2213:8535:28109/1_AA2
AA2	Eukaryota	Fungi	Ascomycota	Hypocreales	Nectriaceae	Fusarium	Oxysporum	HWI-ST1370:50:H934UADXX:1:2213:15886:67094/1_AA2
AA2	Eukaryota	Fungi	Ascomycota	Pseudogymnoascus	Pseudeurotiaceae	Pseudogymnoascus	Destructans	HWI-ST1370:50:H934UADXX:1:2213:15886:67094/2_AA2
AA2	Eukaryota	Fungi	Ascomycota	Sordariales	Sordariaceae	Neurospora	Tetrasperma	HWI-ST1370:50:H934UADXX:1:2213:15981:91757/2_AA2
AA2	Eukaryota	Fungi	Ascomycota	Sordariales	Sordariaceae	Neurospora	Tetrasperma	HWI-ST1370:50:H934UADXX:1:2213:12304:96121/1_AA2
AA2	Eukaryota	Fungi	Ascomycota	Sordariales	Sordariaceae	Neurospora	Tetrasperma	HWI-ST1370:50:H934UADXX:1:2213:12304:96121/2_AA2
AA2	Eukaryota	Fungi	Ascomycota	Hypocreales	Nectriaceae	Fusarium	Fujikuroi	HWI-ST1370:50:H934UADXX:1:2214:1258:29356/1_AA2
AA2	Eukaryota	Fungi	Ascomycota	Hypocreales	Nectriaceae	Fusarium	Graminearum	HWI-ST1370:50:H934UADXX:1:2214:1258:29356/2_AA2
AA2	Eukaryota	Fungi	Ascomycota	Hypocreales	Nectriaceae	Fusarium	Fujikuroi	HWI-ST1370:50:H934UADXX:1:2214:4308:31488/2_AA2
AA2	Eukaryota	Fungi	Ascomycota	Sordariales	Sordariaceae	Neurospora	Tetrasperma	HWI-ST1370:50:H934UADXX:1:2215:4453:25327/1_AA2
AA2	Eukaryota	Fungi	Ascomycota	Sordariales	Sordariaceae	Neurospora	Tetrasperma	HWI-ST1370:50:H934UADXX:1:2215:4453:25327/2_AA2
AA2	Eukaryota	Fungi	Ascomycota	Capnodiales	Mycosphaerellaceae	Dothistroma	Septosporum	HWI-ST1370:50:H934UADXX:1:2215:3862:92582/2_AA2
AA2	Eukaryota	Fungi	Ascomycota	Glomerellales	Glomerellaceae	Colletotrichum	Gloeosporioides	HWI-ST1370:50:H934UADXX:1:2216:20260:29907/1_AA2
AA2	Eukaryota	Fungi	Ascomycota	Sordariales	Sordariaceae	Neurospora	Tetrasperma	HWI-ST1370:50:H934UADXX:1:2216:11155:58896/1_AA2
AA2	Eukaryota	Fungi	Ascomycota	Sordariales	Sordariaceae	Neurospora	Tetrasperma	HWI-ST1370:50:H934UADXX:1:2216:11155:58896/2_AA2
AA2	Eukaryota	Fungi	Ascomycota	Sordariales	Sordariaceae	Neurospora	Tetrasperma	HWI-ST1370:46:H93JNADXX:1:1112:7746:16523/1_AA2
AA2	Eukaryota	Fungi	Ascomycota	Glomerellales	Glomerellaceae	Colletotrichum	Gloeosporioides	HWI-ST1370:46:H93JNADXX:1:1215:21358:89414/1_AA2
AA2	Eukaryota	Fungi	Ascomycota	Magnaporthales	Magnaporthaceae	Magnaporthe	Oryzae	HWI-ST1370:46:H93JNADXX:1:2101:2024:38591/1_AA2
AA2	Eukaryota	Fungi	Ascomycota	Glomerellales	Glomerellaceae	Colletotrichum	Higginsianum	HWI-ST1370:46:H93JNADXX:1:2116:11592:98874/1_AA2
AA2	Eukaryota	Fungi	Ascomycota	Hypocreales	Nectriaceae	Fusarium	Graminearum	HWI-ST1370:46:H93JNADXX:1:1104:19603:55919_AA2
AA2	Eukaryota	Fungi	Ascomycota	Sordariales	Sordariaceae	Neurospora	Tetrasperma	HWI-ST1370:46:H93JNADXX:1:1110:5917:32977_AA2
AA2	Eukaryota	Fungi	Ascomycota	Sordariales	Sordariaceae	Neurospora	Tetrasperma	HWI-ST1370:46:H93JNADXX:1:1114:5878:11829_AA2
AA2	Eukaryota	Fungi	Ascomycota	Sordariales	Sordariaceae	Neurospora	Tetrasperma	HWI-ST1370:46:H93JNADXX:1:1115:13815:45634_AA2
AA2	Eukaryota	Fungi	Ascomycota	Sordariales	Sordariaceae	Neurospora	Tetrasperma	HWI-ST1370:46:H93JNADXX:1:1206:18260:47099_AA2
AA2	Eukaryota	Fungi	Ascomycota	Sordariales	Sordariaceae	Neurospora	Tetrasperma	HWI-ST1370:46:H93JNADXX:1:1209:8111:59042_AA2
AA2	Eukaryota	Fungi	Ascomycota	Glomerellales	Glomerellaceae	Colletotrichum	Gloeosporioides	HWI-ST1370:46:H93JNADXX:1:1214:20133:52044_AA2
AA2	Eukaryota	Fungi	Ascomycota	Sordariales	Sordariaceae	Neurospora	Tetrasperma	HWI-ST1370:46:H93JNADXX:1:1216:9136:4188_AA2
AA2	Eukaryota	Fungi	Ascomycota	Hypocreales	Nectriaceae	Fusarium	Graminearum	HWI-ST1370:46:H93JNADXX:1:2105:12519:3492_AA2
AA2	Eukaryota	Fungi	Ascomycota	Hypocreales	Clavicipitaceae	Claviceps	Purpurea	HWI-ST1370:46:H93JNADXX:1:2113:19855:27545_AA2
AA2	Eukaryota	Fungi	Ascomycota	Hypocreales	Nectriaceae	Fusarium	Fujikuroi	HWI-ST1370:46:H93JNADXX:1:2115:14111:76436_AA2
AA2	Eukaryota	Fungi	Ascomycota	Sordariales	Sordariaceae	Neurospora	Crassa	HWI-ST1370:46:H93JNADXX:1:2204:4277:24653_AA2
AA2	Eukaryota	Fungi	Ascomycota	Sordariales	Sordariaceae	Neurospora	Tetrasperma	HWI-ST1370:46:H93JNADXX:1:2205:12978:93689_AA2
AA2	Eukaryota	Fungi	Ascomycota	Sordariales	Sordariaceae	Neurospora	Tetrasperma	HWI-ST1370:46:H93JNADXX:1:2207:15292:90378_AA2
AA2	Eukaryota	Fungi	Ascomycota	Sordariales	Sordariaceae	Neurospora	Crassa	HWI-ST1370:46:H93JNADXX:1:2211:8213:48129_AA2
AA2	Eukaryota	Fungi	Ascomycota	Hypocreales	Nectriaceae	Fusarium	Oxysporum	HWI-ST1370:46:H93JNADXX:1:2212:19720:38980_AA2
AA2	Eukaryota	Fungi	Ascomycota	Hypocreales	Nectriaceae	Fusarium	Oxysporum	HWI-ST1370:46:H93JNADXX:1:2213:18088:55973_AA2
AA2	Eukaryota	Fungi	Ascomycota	Sordariales	Sordariaceae	Neurospora	Tetrasperma	HWI-ST1370:46:H93JNADXX:1:2214:7857:74031_AA2
AA2	Eukaryota	Fungi	Ascomycota	Pseudogymnoascus	Pseudeurotiaceae	Pseudogymnoascus	Destructans	HWI-ST1370:46:H93JNADXX:1:1101:1861:37960/1_AA2
AA2	Eukaryota	Fungi	Ascomycota	Pseudogymnoascus	Pseudeurotiaceae	Pseudogymnoascus	Destructans	HWI-ST1370:46:H93JNADXX:1:1101:1861:37960/2_AA2
AA2	Eukaryota	Fungi	Ascomycota	Hypocreales	Nectriaceae	Fusarium	Fujikuroi	HWI-ST1370:46:H93JNADXX:1:1101:7477:46455/1_AA2
AA2	Eukaryota	Fungi	Ascomycota	Hypocreales	Nectriaceae	Fusarium	Fujikuroi	HWI-ST1370:46:H93JNADXX:1:1101:7477:46455/2_AA2
AA2	Eukaryota	Fungi	Ascomycota	Hypocreales	Nectriaceae	Fusarium	Graminearum	HWI-ST1370:46:H93JNADXX:1:1101:10954:86875/1_AA2
AA2	Eukaryota	Fungi	Ascomycota	Sordariales	Sordariaceae	Neurospora	Tetrasperma	HWI-ST1370:46:H93JNADXX:1:1101:10954:86875/2_AA2
AA2	Eukaryota	Fungi	Ascomycota	Glomerellales	Glomerellaceae	Colletotrichum	Higginsianum	HWI-ST1370:46:H93JNADXX:1:1102:11156:25443/2_AA2
AA2	Eukaryota	Fungi	Ascomycota	Hypocreales	Nectriaceae	Fusarium	Fujikuroi	HWI-ST1370:46:H93JNADXX:1:1102:8462:65594/1_AA2
AA2	Eukaryota	Fungi	Ascomycota	Sordariales	Chaetomiaceae	Chaetomium	Globosum	HWI-ST1370:46:H93JNADXX:1:1102:8462:65594/2_AA2
AA2	Eukaryota	Fungi	Ascomycota	Sordariales	Sordariaceae	Neurospora	Tetrasperma	HWI-ST1370:46:H93JNADXX:1:1102:10510:86668/1_AA2
AA2	Eukaryota	Fungi	Ascomycota	Sordariales	Sordariaceae	Neurospora	Tetrasperma	HWI-ST1370:46:H93JNADXX:1:1102:10510:86668/2_AA2
AA2	Eukaryota	Fungi	Ascomycota	Magnaporthales	Magnaporthaceae	Magnaporthe	Oryzae	HWI-ST1370:46:H93JNADXX:1:1102:6306:87007/1_AA2
AA2	Eukaryota	Fungi	Ascomycota	Glomerellales	Glomerellaceae	Colletotrichum	Gloeosporioides	HWI-ST1370:46:H93JNADXX:1:1103:15427:61457/2_AA2
AA2	Eukaryota	Fungi	Ascomycota	Glomerellales	Glomerellaceae	Colletotrichum	Gloeosporioides	HWI-ST1370:46:H93JNADXX:1:1103:12060:86354/1_AA2
AA2	Eukaryota	Fungi	Ascomycota	Sordariales	Sordariaceae	Neurospora	Tetrasperma	HWI-ST1370:46:H93JNADXX:1:1103:12060:86354/2_AA2
AA2	Eukaryota	Fungi	Ascomycota	Sordariales	Sordariaceae	Neurospora	Tetrasperma	HWI-ST1370:46:H93JNADXX:1:1104:13272:33906/1_AA2
AA2	Eukaryota	Fungi	Ascomycota	Hypocreales	Nectriaceae	Fusarium	Fujikuroi	HWI-ST1370:46:H93JNADXX:1:1107:6138:2304/1_AA2
AA2	Eukaryota	Fungi	Ascomycota	Hypocreales	Nectriaceae	Fusarium	Graminearum	HWI-ST1370:46:H93JNADXX:1:1107:6138:2304/2_AA2
AA2	Eukaryota	Fungi	Ascomycota	Hypocreales	Nectriaceae	Fusarium	Oxysporum	HWI-ST1370:46:H93JNADXX:1:1107:3114:43721/1_AA2
AA2	Eukaryota	Fungi	Ascomycota	Sordariales	Sordariaceae	Neurospora	Tetrasperma	HWI-ST1370:46:H93JNADXX:1:1107:3114:43721/2_AA2
AA2	Eukaryota	Fungi	Ascomycota	Sordariales	Sordariaceae	Neurospora	Tetrasperma	HWI-ST1370:46:H93JNADXX:1:1107:3363:69673/1_AA2
AA2	Eukaryota	Fungi	Ascomycota	Sordariales	Sordariaceae	Neurospora	Tetrasperma	HWI-ST1370:46:H93JNADXX:1:1107:3363:69673/2_AA2
AA2	Eukaryota	Fungi	Ascomycota	Chaetothyriales	Herpotrichiellaceae	Cladophialophora	Carrionii	HWI-ST1370:46:H93JNADXX:1:1107:12619:82293/1_AA2
AA2	Eukaryota	Fungi	Ascomycota	Glomerellales	Glomerellaceae	Colletotrichum	Graminicola	HWI-ST1370:46:H93JNADXX:1:1107:12619:82293/2_AA2
AA2	Eukaryota	Fungi	Ascomycota	Sordariales	Sordariaceae	Neurospora	Tetrasperma	HWI-ST1370:46:H93JNADXX:1:1108:14692:32683/1_AA2
AA2	Eukaryota	Fungi	Ascomycota	Hypocreales	Nectriaceae	Fusarium	Graminearum	HWI-ST1370:46:H93JNADXX:1:1108:14692:32683/2_AA2
AA2	Eukaryota	Fungi	Ascomycota	Sordariales	Sordariaceae	Neurospora	Tetrasperma	HWI-ST1370:46:H93JNADXX:1:1108:7215:52162/1_AA2
AA2	Eukaryota	Fungi	Ascomycota	Sordariales	Sordariaceae	Neurospora	Tetrasperma	HWI-ST1370:46:H93JNADXX:1:1108:7215:52162/2_AA2
AA2	Eukaryota	Fungi	Ascomycota	Hypocreales	Nectriaceae	Fusarium	Graminearum	HWI-ST1370:46:H93JNADXX:1:1108:12734:97373/1_AA2
AA2	Eukaryota	Fungi	Ascomycota	Glomerellales	Glomerellaceae	Colletotrichum	Gloeosporioides	HWI-ST1370:46:H93JNADXX:1:1110:21085:10597/1_AA2
AA2	Eukaryota	Fungi	Ascomycota	Sordariales	Sordariaceae	Neurospora	Tetrasperma	HWI-ST1370:46:H93JNADXX:1:1110:21085:10597/2_AA2
AA2	Eukaryota	Fungi	Ascomycota	Sordariales	Lasiosphaeriaceae	Podospora	Anserina	HWI-ST1370:46:H93JNADXX:1:1110:3320:81886/1_AA2
AA2	Eukaryota	Fungi	Ascomycota	Glomerellales	Glomerellaceae	Colletotrichum	Gloeosporioides	HWI-ST1370:46:H93JNADXX:1:1111:13750:94624/1_AA2
AA2	Eukaryota	Fungi	Ascomycota	Glomerellales	Glomerellaceae	Colletotrichum	Gloeosporioides	HWI-ST1370:46:H93JNADXX:1:1111:13750:94624/2_AA2
AA2	Eukaryota	Fungi	Ascomycota	Glomerellales	Glomerellaceae	Colletotrichum	Gloeosporioides	HWI-ST1370:46:H93JNADXX:1:1112:8021:2480/1_AA2
AA2	Eukaryota	Fungi	Ascomycota	Glomerellales	Glomerellaceae	Colletotrichum	Gloeosporioides	HWI-ST1370:46:H93JNADXX:1:1112:8021:2480/2_AA2
AA2	Eukaryota	Fungi	Ascomycota	Hypocreales	Nectriaceae	Fusarium	Graminearum	HWI-ST1370:46:H93JNADXX:1:1112:12905:94601/1_AA2
AA2	Eukaryota	Fungi	Ascomycota	Hypocreales	Nectriaceae	Fusarium	Graminearum	HWI-ST1370:46:H93JNADXX:1:1112:12905:94601/2_AA2
AA2	Eukaryota	Fungi	Ascomycota	Sordariales	Sordariaceae	Neurospora	Tetrasperma	HWI-ST1370:46:H93JNADXX:1:1113:20054:13808/1_AA2
AA2	Eukaryota	Fungi	Ascomycota	Hypocreales	Nectriaceae	Fusarium	Graminearum	HWI-ST1370:46:H93JNADXX:1:1113:20054:13808/2_AA2
AA2	Eukaryota	Fungi	Ascomycota	Sordariales	Sordariaceae	Neurospora	Tetrasperma	HWI-ST1370:46:H93JNADXX:1:1113:2833:56810/1_AA2
AA2	Eukaryota	Fungi	Ascomycota	Sordariales	Chaetomiaceae	Chaetomium	Globosum	HWI-ST1370:46:H93JNADXX:1:1113:2833:56810/2_AA2
AA2	Eukaryota	Fungi	Ascomycota	Hypocreales	Nectriaceae	Fusarium	Graminearum	HWI-ST1370:46:H93JNADXX:1:1113:12227:68487/1_AA2
AA2	Eukaryota	Fungi	Ascomycota	Sordariales	Sordariaceae	Neurospora	Tetrasperma	HWI-ST1370:46:H93JNADXX:1:1113:12227:68487/2_AA2
AA2	Eukaryota	Fungi	Ascomycota	Glomerellales	Glomerellaceae	Colletotrichum	Graminicola	HWI-ST1370:46:H93JNADXX:1:1114:5197:49983/1_AA2
AA2	Eukaryota	Fungi	Ascomycota	Glomerellales	Glomerellaceae	Colletotrichum	Gloeosporioides	HWI-ST1370:46:H93JNADXX:1:1115:17672:88369/1_AA2
AA2	Eukaryota	Fungi	Ascomycota	Sordariales	Sordariaceae	Neurospora	Tetrasperma	HWI-ST1370:46:H93JNADXX:1:1115:17672:88369/2_AA2
AA2	Eukaryota	Fungi	Ascomycota	Sordariales	Chaetomiaceae	Myceliophthora	Thermophila	HWI-ST1370:46:H93JNADXX:1:1116:17490:40431/1_AA2
AA2	Eukaryota	Fungi	Ascomycota	Hypocreales	Nectriaceae	Fusarium	Graminearum	HWI-ST1370:46:H93JNADXX:1:1116:17490:40431/2_AA2
AA2	Eukaryota	Fungi	Ascomycota	Glomerellales	Glomerellaceae	Colletotrichum	Gloeosporioides	HWI-ST1370:46:H93JNADXX:1:1116:8068:54385/1_AA2
AA2	Eukaryota	Fungi	Ascomycota	Sordariales	Chaetomiaceae	Chaetomium	Globosum	HWI-ST1370:46:H93JNADXX:1:1201:20322:49337/2_AA2
AA2	Eukaryota	Fungi	Ascomycota	Sordariales	Chaetomiaceae	Chaetomium	Globosum	HWI-ST1370:46:H93JNADXX:1:1201:19243:58479/2_AA2
AA2	Eukaryota	Fungi	Ascomycota	Glomerellales	mitosporic Plectosphaerellaceae	Verticillium	Alfalfae	HWI-ST1370:46:H93JNADXX:1:1201:14204:64977/1_AA2
AA2	Eukaryota	Fungi	Ascomycota	Sordariales	Sordariaceae	Neurospora	Tetrasperma	HWI-ST1370:46:H93JNADXX:1:1204:8931:35883/2_AA2
AA2	Eukaryota	Fungi	Ascomycota	Hypocreales	Nectriaceae	Fusarium	Fujikuroi	HWI-ST1370:46:H93JNADXX:1:1204:15169:51195/1_AA2
AA2	Eukaryota	Fungi	Ascomycota	Sordariales	Chaetomiaceae	Myceliophthora	Thermophila	HWI-ST1370:46:H93JNADXX:1:1204:15169:51195/2_AA2
AA2	Eukaryota	Fungi	Ascomycota	Sordariales	Chaetomiaceae	Chaetomium	Globosum	HWI-ST1370:46:H93JNADXX:1:1204:18518:57767/1_AA2
AA2	Eukaryota	Fungi	Ascomycota	Sordariales	Sordariaceae	Neurospora	Tetrasperma	HWI-ST1370:46:H93JNADXX:1:1207:12056:90960/2_AA2
AA2	Eukaryota	Fungi	Ascomycota	mitosporic Onygenales	Eurotiomycetidae	Paracoccidioides	Brasiliensis	HWI-ST1370:46:H93JNADXX:1:1208:2795:45326/1_AA2
AA2	Eukaryota	Fungi	Ascomycota	Sordariales	Sordariaceae	Neurospora	Crassa	HWI-ST1370:46:H93JNADXX:1:1208:2795:45326/2_AA2
AA2	Eukaryota	Fungi	Ascomycota	Hypocreales	Nectriaceae	Fusarium	Fujikuroi	HWI-ST1370:46:H93JNADXX:1:1208:8577:54354/1_AA2
AA2	Eukaryota	Fungi	Ascomycota	Sordariales	Sordariaceae	Neurospora	Tetrasperma	HWI-ST1370:46:H93JNADXX:1:1208:8577:54354/2_AA2
AA2	Eukaryota	Fungi	Ascomycota	Sordariales	Chaetomiaceae	Chaetomium	Globosum	HWI-ST1370:46:H93JNADXX:1:1208:17303:96541/2_AA2
AA2	Eukaryota	Fungi	Ascomycota	Sordariales	Lasiosphaeriaceae	Podospora	Anserina	HWI-ST1370:46:H93JNADXX:1:1209:1782:73869/1_AA2
AA2	Eukaryota	Fungi	Ascomycota	Pleosporales	Phaeosphaeriaceae	Phaeosphaeria	Nodorum	HWI-ST1370:46:H93JNADXX:1:1209:9203:98046/2_AA2
AA2	Eukaryota	Fungi	Ascomycota	Hypocreales	Nectriaceae	Fusarium	Fujikuroi	HWI-ST1370:46:H93JNADXX:1:1209:10480:99392/1_AA2
AA2	Eukaryota	Fungi	Ascomycota	Sordariales	Sordariaceae	Neurospora	Tetrasperma	HWI-ST1370:46:H93JNADXX:1:1209:10480:99392/2_AA2
AA2	Eukaryota	Fungi	Ascomycota	Glomerellales	Glomerellaceae	Colletotrichum	Gloeosporioides	HWI-ST1370:46:H93JNADXX:1:1210:17616:30700/1_AA2
AA2	Eukaryota	Fungi	Ascomycota	Hypocreales	Nectriaceae	Fusarium	Fujikuroi	HWI-ST1370:46:H93JNADXX:1:1210:17820:46494/1_AA2
AA2	Eukaryota	Fungi	Ascomycota	Sordariales	Sordariaceae	Neurospora	Tetrasperma	HWI-ST1370:46:H93JNADXX:1:1210:17820:46494/2_AA2
AA2	Eukaryota	Fungi	Ascomycota	Sordariales	Sordariaceae	Neurospora	Tetrasperma	HWI-ST1370:46:H93JNADXX:1:1210:11866:51635/1_AA2
AA2	Eukaryota	Fungi	Ascomycota	Glomerellales	mitosporic Plectosphaerellaceae	Verticillium	Alfalfae	HWI-ST1370:46:H93JNADXX:1:1210:11866:51635/2_AA2
AA2	Eukaryota	Fungi	Ascomycota	Glomerellales	Glomerellaceae	Colletotrichum	Graminicola	HWI-ST1370:46:H93JNADXX:1:1210:12130:59105/1_AA2
AA2	Eukaryota	Fungi	Ascomycota	Sordariales	Sordariaceae	Neurospora	Tetrasperma	HWI-ST1370:46:H93JNADXX:1:1210:18970:70732/2_AA2
AA2	Eukaryota	Fungi	Ascomycota	Sordariales	Chaetomiaceae	Myceliophthora	Thermophila	HWI-ST1370:46:H93JNADXX:1:1211:5147:75106/2_AA2
AA2	Eukaryota	Fungi	Ascomycota	Sordariales	Chaetomiaceae	Chaetomium	Globosum	HWI-ST1370:46:H93JNADXX:1:1211:5129:78688/2_AA2
AA2	Eukaryota	Fungi	Ascomycota	Sordariales	Sordariaceae	Neurospora	Tetrasperma	HWI-ST1370:46:H93JNADXX:1:1212:17862:30963/1_AA2
AA2	Eukaryota	Fungi	Ascomycota	Sordariales	Sordariaceae	Neurospora	Tetrasperma	HWI-ST1370:46:H93JNADXX:1:1212:17862:30963/2_AA2
AA2	Eukaryota	Fungi	Ascomycota	Sordariales	Sordariaceae	Neurospora	Tetrasperma	HWI-ST1370:46:H93JNADXX:1:1212:7939:52527/1_AA2
AA2	Eukaryota	Fungi	Ascomycota	Pleosporales	Pleosporaceae	Pyrenophora	Teres	HWI-ST1370:46:H93JNADXX:1:1212:7939:52527/2_AA2
AA2	Eukaryota	Fungi	Ascomycota	Sordariales	Sordariaceae	Neurospora	Tetrasperma	HWI-ST1370:46:H93JNADXX:1:1212:5244:93655/1_AA2
AA2	Eukaryota	Fungi	Ascomycota	Glomerellales	Glomerellaceae	Colletotrichum	Gloeosporioides	HWI-ST1370:46:H93JNADXX:1:1212:5244:93655/2_AA2
AA2	Eukaryota	Fungi	Ascomycota	Sordariales	Sordariaceae	Neurospora	Tetrasperma	HWI-ST1370:46:H93JNADXX:1:1213:4593:16117/1_AA2
AA2	Eukaryota	Fungi	Ascomycota	Hypocreales	Nectriaceae	Fusarium	Oxysporum	HWI-ST1370:46:H93JNADXX:1:1213:4593:16117/2_AA2
AA2	Eukaryota	Fungi	Ascomycota	Pleosporales	Pleosporaceae	Pyrenophora	Teres	HWI-ST1370:46:H93JNADXX:1:1213:1404:16943/1_AA2
AA2	Eukaryota	Fungi	Ascomycota	Sordariales	Sordariaceae	Neurospora	Tetrasperma	HWI-ST1370:46:H93JNADXX:1:1213:1404:16943/2_AA2
AA2	Eukaryota	Fungi	Ascomycota	Sordariales	Sordariaceae	Neurospora	Tetrasperma	HWI-ST1370:46:H93JNADXX:1:1215:18085:34637/2_AA2
AA2	Eukaryota	Fungi	Ascomycota	Sordariales	Sordariaceae	Neurospora	Tetrasperma	HWI-ST1370:46:H93JNADXX:1:1215:2382:60591/1_AA2
AA2	Eukaryota	Fungi	Ascomycota	Hypocreales	Nectriaceae	Fusarium	Fujikuroi	HWI-ST1370:46:H93JNADXX:1:1215:2382:60591/2_AA2
AA2	Eukaryota	Fungi	Ascomycota	Glomerellales	Glomerellaceae	Colletotrichum	Gloeosporioides	HWI-ST1370:46:H93JNADXX:1:1216:10519:13717/1_AA2
AA2	Eukaryota	Fungi	Ascomycota	Sordariales	Sordariaceae	Neurospora	Crassa	HWI-ST1370:46:H93JNADXX:1:1216:20499:57749/2_AA2
AA2	Eukaryota	Fungi	Ascomycota	Hypocreales	Nectriaceae	Fusarium	Graminearum	HWI-ST1370:46:H93JNADXX:1:2101:19502:63697/1_AA2
AA2	Eukaryota	Fungi	Ascomycota	Glomerellales	Glomerellaceae	Colletotrichum	Gloeosporioides	HWI-ST1370:46:H93JNADXX:1:2101:15491:71925/1_AA2
AA2	Eukaryota	Fungi	Ascomycota	Glomerellales	Glomerellaceae	Colletotrichum	Higginsianum	HWI-ST1370:46:H93JNADXX:1:2101:15491:71925/2_AA2
AA2	Eukaryota	Fungi	Ascomycota	Hypocreales	Nectriaceae	Fusarium	Graminearum	HWI-ST1370:46:H93JNADXX:1:2101:6998:75000/1_AA2
AA2	Eukaryota	Fungi	Ascomycota	Hypocreales	Nectriaceae	Fusarium	Graminearum	HWI-ST1370:46:H93JNADXX:1:2101:6998:75000/2_AA2
AA2	Eukaryota	Fungi	Ascomycota	Sordariales	Sordariaceae	Neurospora	Tetrasperma	HWI-ST1370:46:H93JNADXX:1:2101:14919:75604/1_AA2
AA2	Eukaryota	Fungi	Ascomycota	Magnaporthales	Magnaporthaceae	Magnaporthe	Oryzae	HWI-ST1370:46:H93JNADXX:1:2101:14919:75604/2_AA2
AA2	Eukaryota	Fungi	Ascomycota	Sordariales	Sordariaceae	Neurospora	Tetrasperma	HWI-ST1370:46:H93JNADXX:1:2101:16105:97669/1_AA2
AA2	Eukaryota	Fungi	Ascomycota	Hypocreales	Cordycipitaceae	Beauveria	Bassiana	HWI-ST1370:46:H93JNADXX:1:2101:16105:97669/2_AA2
AA2	Eukaryota	Fungi	Ascomycota	Sordariales	Sordariaceae	Neurospora	Tetrasperma	HWI-ST1370:46:H93JNADXX:1:2102:12216:97151/2_AA2
AA2	Eukaryota	Fungi	Ascomycota	Sordariales	Chaetomiaceae	Chaetomium	Globosum	HWI-ST1370:46:H93JNADXX:1:2103:17341:19904/1_AA2
AA2	Eukaryota	Fungi	Ascomycota	Sordariales	Chaetomiaceae	Chaetomium	Globosum	HWI-ST1370:46:H93JNADXX:1:2103:17341:19904/2_AA2
AA2	Eukaryota	Fungi	Ascomycota	Sordariales	Sordariaceae	Neurospora	Tetrasperma	HWI-ST1370:46:H93JNADXX:1:2103:10118:94239/2_AA2
AA2	Eukaryota	Fungi	Ascomycota	Sordariales	Chaetomiaceae	Chaetomium	Globosum	HWI-ST1370:46:H93JNADXX:1:2104:4335:14693/2_AA2
AA2	Eukaryota	Fungi	Ascomycota	Sordariales	Chaetomiaceae	Thielavia	Terrestris	HWI-ST1370:46:H93JNADXX:1:2104:6596:39162/1_AA2
AA2	Eukaryota	Fungi	Ascomycota	Glomerellales	Glomerellaceae	Colletotrichum	Gloeosporioides	HWI-ST1370:46:H93JNADXX:1:2104:6596:39162/2_AA2
AA2	Eukaryota	Fungi	Ascomycota	Pleosporales	Pleosporaceae	Pyrenophora	Teres	HWI-ST1370:46:H93JNADXX:1:2104:13188:79062/2_AA2
AA2	Eukaryota	Fungi	Ascomycota	Magnaporthales	Magnaporthaceae	Magnaporthe	Oryzae	HWI-ST1370:46:H93JNADXX:1:2108:8030:32487/1_AA2
AA2	Eukaryota	Fungi	Ascomycota	Sordariales	Sordariaceae	Neurospora	Tetrasperma	HWI-ST1370:46:H93JNADXX:1:2108:8030:32487/2_AA2
AA2	Eukaryota	Fungi	Ascomycota	Sordariales	Sordariaceae	Neurospora	Tetrasperma	HWI-ST1370:46:H93JNADXX:1:2108:7839:98768/1_AA2
AA2	Eukaryota	Fungi	Ascomycota	Glomerellales	Glomerellaceae	Colletotrichum	Gloeosporioides	HWI-ST1370:46:H93JNADXX:1:2108:7839:98768/2_AA2
AA2	Eukaryota	Fungi	Ascomycota	Sordariales	Sordariaceae	Neurospora	Tetrasperma	HWI-ST1370:46:H93JNADXX:1:2109:8278:43935/1_AA2
AA2	Eukaryota	Fungi	Ascomycota	Sordariales	Chaetomiaceae	Myceliophthora	Thermophila	HWI-ST1370:46:H93JNADXX:1:2109:12381:82637/1_AA2
AA2	Eukaryota	Fungi	Ascomycota	Sordariales	Sordariaceae	Neurospora	Tetrasperma	HWI-ST1370:46:H93JNADXX:1:2111:13282:4123/1_AA2
AA2	Eukaryota	Fungi	Ascomycota	Sordariales	Sordariaceae	Neurospora	Tetrasperma	HWI-ST1370:46:H93JNADXX:1:2111:13282:4123/2_AA2
AA2	Eukaryota	Fungi	Ascomycota	Sordariales	Sordariaceae	Neurospora	Tetrasperma	HWI-ST1370:46:H93JNADXX:1:2111:5753:64194/1_AA2
AA2	Eukaryota	Fungi	Ascomycota	Sordariales	Sordariaceae	Neurospora	Tetrasperma	HWI-ST1370:46:H93JNADXX:1:2112:4265:3255/1_AA2
AA2	Eukaryota	Fungi	Ascomycota	Sordariales	Sordariaceae	Neurospora	Tetrasperma	HWI-ST1370:46:H93JNADXX:1:2112:4265:3255/2_AA2
AA2	Eukaryota	Fungi	Ascomycota	Sordariales	Sordariaceae	Neurospora	Tetrasperma	HWI-ST1370:46:H93JNADXX:1:2113:1403:63709/1_AA2
AA2	Eukaryota	Fungi	Ascomycota	Sordariales	Sordariaceae	Neurospora	Tetrasperma	HWI-ST1370:46:H93JNADXX:1:2113:1403:63709/2_AA2
AA2	Eukaryota	Fungi	Ascomycota	Sordariales	Sordariaceae	Neurospora	Tetrasperma	HWI-ST1370:46:H93JNADXX:1:2114:20101:35484/1_AA2
AA2	Eukaryota	Fungi	Ascomycota	Sordariales	Sordariaceae	Neurospora	Tetrasperma	HWI-ST1370:46:H93JNADXX:1:2114:20101:35484/2_AA2
AA2	Eukaryota	Fungi	Ascomycota	Hypocreales	Nectriaceae	Fusarium	Graminearum	HWI-ST1370:46:H93JNADXX:1:2114:5421:73942/2_AA2
AA2	Eukaryota	Fungi	Ascomycota	Hypocreales	Nectriaceae	Fusarium	Fujikuroi	HWI-ST1370:46:H93JNADXX:1:2114:9117:74535/1_AA2
AA2	Eukaryota	Fungi	Ascomycota	Sordariales	Chaetomiaceae	Myceliophthora	Thermophila	HWI-ST1370:46:H93JNADXX:1:2114:9117:74535/2_AA2
AA2	Eukaryota	Fungi	Ascomycota	Pleosporales	Pleosporaceae	Pyrenophora	Teres	HWI-ST1370:46:H93JNADXX:1:2116:13200:4888/1_AA2
AA2	Eukaryota	Fungi	Ascomycota	Sordariales	Sordariaceae	Neurospora	Tetrasperma	HWI-ST1370:46:H93JNADXX:1:2116:13200:4888/2_AA2
AA2	Eukaryota	Fungi	Ascomycota	Hypocreales	Nectriaceae	Fusarium	Graminearum	HWI-ST1370:46:H93JNADXX:1:2116:4571:21125/1_AA2
AA2	Eukaryota	Fungi	Ascomycota	Sordariales	Sordariaceae	Neurospora	Tetrasperma	HWI-ST1370:46:H93JNADXX:1:2116:4571:21125/2_AA2
AA2	Eukaryota	Fungi	Ascomycota	Erysiphales	Erysiphaceae	Blumeria	Graminis	HWI-ST1370:46:H93JNADXX:1:2202:10796:48910/2_AA2
AA2	Eukaryota	Fungi	Ascomycota	Hypocreales	Nectriaceae	Fusarium	Graminearum	HWI-ST1370:46:H93JNADXX:1:2202:18565:61673/1_AA2
AA2	Eukaryota	Fungi	Ascomycota	Sordariales	Sordariaceae	Neurospora	Tetrasperma	HWI-ST1370:46:H93JNADXX:1:2202:17268:82379/1_AA2
AA2	Eukaryota	Fungi	Ascomycota	Glomerellales	Glomerellaceae	Colletotrichum	Higginsianum	HWI-ST1370:46:H93JNADXX:1:2202:20431:83650/1_AA2
AA2	Eukaryota	Fungi	Ascomycota	Sordariales	Sordariaceae	Neurospora	Tetrasperma	HWI-ST1370:46:H93JNADXX:1:2204:12568:13923/1_AA2
AA2	Eukaryota	Fungi	Ascomycota	Sordariales	Sordariaceae	Neurospora	Tetrasperma	HWI-ST1370:46:H93JNADXX:1:2204:12568:13923/2_AA2
AA2	Eukaryota	Fungi	Ascomycota	Sordariales	Lasiosphaeriaceae	Podospora	Anserina	HWI-ST1370:46:H93JNADXX:1:2204:3970:14241/1_AA2
AA2	Eukaryota	Fungi	Ascomycota	Glomerellales	Glomerellaceae	Colletotrichum	Gloeosporioides	HWI-ST1370:46:H93JNADXX:1:2205:13635:49520/1_AA2
AA2	Eukaryota	Fungi	Ascomycota	Eurotiales	Aspergillaceae	Aspergillus	Terreus	HWI-ST1370:46:H93JNADXX:1:2205:13635:49520/2_AA2
AA2	Eukaryota	Fungi	Ascomycota	Glomerellales	Glomerellaceae	Colletotrichum	Gloeosporioides	HWI-ST1370:46:H93JNADXX:1:2206:17369:3070/1_AA2
AA2	Eukaryota	Fungi	Ascomycota	Sordariales	Sordariaceae	Neurospora	Tetrasperma	HWI-ST1370:46:H93JNADXX:1:2206:17369:3070/2_AA2
AA2	Eukaryota	Fungi	Ascomycota	Sordariales	Sordariaceae	Neurospora	Tetrasperma	HWI-ST1370:46:H93JNADXX:1:2206:2895:27442/1_AA2
AA2	Eukaryota	Fungi	Ascomycota	Sordariales	Sordariaceae	Neurospora	Tetrasperma	HWI-ST1370:46:H93JNADXX:1:2206:2895:27442/2_AA2
AA2	Eukaryota	Fungi	Ascomycota	Sordariales	Sordariaceae	Neurospora	Tetrasperma	HWI-ST1370:46:H93JNADXX:1:2206:20886:33348/2_AA2
AA2	Eukaryota	Fungi	Ascomycota	Glomerellales	Glomerellaceae	Colletotrichum	Gloeosporioides	HWI-ST1370:46:H93JNADXX:1:2206:11116:90411/1_AA2
AA2	Eukaryota	Fungi	Ascomycota	Sordariales	Sordariaceae	Neurospora	Crassa	HWI-ST1370:46:H93JNADXX:1:2206:11116:90411/2_AA2
AA2	Eukaryota	Fungi	Ascomycota	Hypocreales	Cordycipitaceae	Beauveria	Bassiana	HWI-ST1370:46:H93JNADXX:1:2207:20703:31895/1_AA2
AA2	Eukaryota	Fungi	Ascomycota	Sordariales	Sordariaceae	Neurospora	Tetrasperma	HWI-ST1370:46:H93JNADXX:1:2207:20703:31895/2_AA2
AA2	Eukaryota	Fungi	Ascomycota	Sordariales	Sordariaceae	Neurospora	Tetrasperma	HWI-ST1370:46:H93JNADXX:1:2207:6203:47783/1_AA2
AA2	Eukaryota	Fungi	Ascomycota	Sordariales	Sordariaceae	Neurospora	Tetrasperma	HWI-ST1370:46:H93JNADXX:1:2207:6203:47783/2_AA2
AA2	Eukaryota	Fungi	Ascomycota	Sordariales	Chaetomiaceae	Myceliophthora	Thermophila	HWI-ST1370:46:H93JNADXX:1:2207:9530:69949/2_AA2
AA2	Eukaryota	Fungi	Ascomycota	Sordariales	Sordariaceae	Neurospora	Tetrasperma	HWI-ST1370:46:H93JNADXX:1:2207:11812:90065/1_AA2
AA2	Eukaryota	Fungi	Ascomycota	Hypocreales	Nectriaceae	Fusarium	Graminearum	HWI-ST1370:46:H93JNADXX:1:2207:9921:99742/1_AA2
AA2	Eukaryota	Fungi	Ascomycota	Sordariales	Sordariaceae	Neurospora	Tetrasperma	HWI-ST1370:46:H93JNADXX:1:2207:9921:99742/2_AA2
AA2	Eukaryota	Fungi	Ascomycota	Hypocreales	Nectriaceae	Fusarium	Graminearum	HWI-ST1370:46:H93JNADXX:1:2208:17579:73166/2_AA2
AA2	Eukaryota	Fungi	Ascomycota	Glomerellales	Glomerellaceae	Colletotrichum	Higginsianum	HWI-ST1370:46:H93JNADXX:1:2208:2330:82487/1_AA2
AA2	Eukaryota	Fungi	Ascomycota	Sordariales	Sordariaceae	Neurospora	Tetrasperma	HWI-ST1370:46:H93JNADXX:1:2208:1160:100808/1_AA2
AA2	Eukaryota	Fungi	Ascomycota	Glomerellales	Glomerellaceae	Colletotrichum	Gloeosporioides	HWI-ST1370:46:H93JNADXX:1:2208:1160:100808/2_AA2
AA2	Eukaryota	Fungi	Ascomycota	Glomerellales	Glomerellaceae	Colletotrichum	Gloeosporioides	HWI-ST1370:46:H93JNADXX:1:2209:7738:22493/1_AA2
AA2	Eukaryota	Fungi	Ascomycota	Glomerellales	Glomerellaceae	Colletotrichum	Gloeosporioides	HWI-ST1370:46:H93JNADXX:1:2209:7738:22493/2_AA2
AA2	Eukaryota	Fungi	Ascomycota	Chaetothyriales	Herpotrichiellaceae	Coniosporium	Apollinis	HWI-ST1370:46:H93JNADXX:1:2209:6985:41796/1_AA2
AA2	Eukaryota	Fungi	Ascomycota	Sordariales	Chaetomiaceae	Chaetomium	Globosum	HWI-ST1370:46:H93JNADXX:1:2210:12208:2721/1_AA2
AA2	Eukaryota	Fungi	Ascomycota	Chaetothyriales	Herpotrichiellaceae	Coniosporium	Apollinis	HWI-ST1370:46:H93JNADXX:1:2210:19711:22644/2_AA2
AA2	Eukaryota	Fungi	Ascomycota	Sordariales	Sordariaceae	Neurospora	Tetrasperma	HWI-ST1370:46:H93JNADXX:1:2210:10019:29949/2_AA2
AA2	Eukaryota	Fungi	Ascomycota	Pleosporales	Pleosporaceae	Pyrenophora	Teres	HWI-ST1370:46:H93JNADXX:1:2210:12911:65903/1_AA2
AA2	Eukaryota	Fungi	Ascomycota	Sordariales	Sordariaceae	Neurospora	Tetrasperma	HWI-ST1370:46:H93JNADXX:1:2210:12911:65903/2_AA2
AA2	Eukaryota	Fungi	Ascomycota	Sordariales	Sordariaceae	Neurospora	Tetrasperma	HWI-ST1370:46:H93JNADXX:1:2210:10168:81375/1_AA2
AA2	Eukaryota	Fungi	Ascomycota	Glomerellales	mitosporic Plectosphaerellaceae	Verticillium	Alfalfae	HWI-ST1370:46:H93JNADXX:1:2211:8308:7528/1_AA2
AA2	Eukaryota	Fungi	Ascomycota	Glomerellales	Glomerellaceae	Colletotrichum	Gloeosporioides	HWI-ST1370:46:H93JNADXX:1:2211:9575:47918/1_AA2
AA2	Eukaryota	Fungi	Ascomycota	Sordariales	Sordariaceae	Neurospora	Tetrasperma	HWI-ST1370:46:H93JNADXX:1:2211:9575:47918/2_AA2
AA2	Eukaryota	Fungi	Ascomycota	Glomerellales	Glomerellaceae	Colletotrichum	Higginsianum	HWI-ST1370:46:H93JNADXX:1:2212:19072:82146/1_AA2
AA2	Eukaryota	Fungi	Ascomycota	Glomerellales	Glomerellaceae	Colletotrichum	Higginsianum	HWI-ST1370:46:H93JNADXX:1:2212:19072:82146/2_AA2
AA2	Eukaryota	Fungi	Ascomycota	Hypocreales	Nectriaceae	Fusarium	Graminearum	HWI-ST1370:46:H93JNADXX:1:2214:9352:34952/1_AA2
AA2	Eukaryota	Fungi	Ascomycota	Sordariales	Sordariaceae	Neurospora	Tetrasperma	HWI-ST1370:46:H93JNADXX:1:2214:20000:38457/1_AA2
AA2	Eukaryota	Fungi	Ascomycota	Hypocreales	Nectriaceae	Fusarium	Fujikuroi	HWI-ST1370:46:H93JNADXX:1:2214:20000:38457/2_AA2
AA2	Eukaryota	Fungi	Ascomycota	Sordariales	Sordariaceae	Neurospora	Tetrasperma	HWI-ST1370:46:H93JNADXX:1:2214:9797:45417/1_AA2
AA2	Eukaryota	Fungi	Ascomycota	Pleosporales	Pleosporaceae	Pyrenophora	Teres	HWI-ST1370:46:H93JNADXX:1:2214:9797:45417/2_AA2
AA2	Eukaryota	Fungi	Ascomycota	Sordariales	Sordariaceae	Neurospora	Tetrasperma	HWI-ST1370:46:H93JNADXX:1:2214:2276:46308/1_AA2
AA2	Eukaryota	Fungi	Ascomycota	Sordariales	Sordariaceae	Neurospora	Tetrasperma	HWI-ST1370:46:H93JNADXX:1:2214:2276:46308/2_AA2
AA2	Eukaryota	Fungi	Ascomycota	Glomerellales	Glomerellaceae	Colletotrichum	Gloeosporioides	HWI-ST1370:46:H93JNADXX:1:2214:6839:94944/1_AA2
AA2	Eukaryota	Fungi	Ascomycota	Hypocreales	Nectriaceae	Fusarium	Graminearum	HWI-ST1370:46:H93JNADXX:1:2214:8987:98165/2_AA2
AA2	Eukaryota	Fungi	Ascomycota	Sordariales	Sordariaceae	Neurospora	Tetrasperma	HWI-ST1370:46:H93JNADXX:1:2215:13146:2466/2_AA2
AA2	Eukaryota	Fungi	Ascomycota	Glomerellales	Glomerellaceae	Colletotrichum	Gloeosporioides	HWI-ST1370:46:H93JNADXX:1:2215:19229:38111/1_AA2
AA2	Eukaryota	Fungi	Ascomycota	Sordariales	Sordariaceae	Neurospora	Tetrasperma	HWI-ST1370:46:H93JNADXX:1:2215:19229:38111/2_AA2
AA2	Eukaryota	Fungi	Ascomycota	Sordariales	Sordariaceae	Neurospora	Tetrasperma	HWI-ST1370:46:H93JNADXX:1:2215:18297:41269/1_AA2
AA2	Eukaryota	Fungi	Ascomycota	Sordariales	Sordariaceae	Neurospora	Tetrasperma	HWI-ST1370:46:H93JNADXX:1:2215:18589:49031/1_AA2
AA2	Eukaryota	Fungi	Ascomycota	Sordariales	Sordariaceae	Neurospora	Tetrasperma	HWI-ST1370:46:H93JNADXX:1:2215:18589:49031/2_AA2
AA2	Eukaryota	Fungi	Ascomycota	Hypocreales	Ophiocordycipitaceae	Ophiocordyceps	Sinensis	HWI-ST1370:46:H93JNADXX:1:2215:3997:100408/1_AA2
AA2	Eukaryota	Fungi	Ascomycota	Hypocreales	Ophiocordycipitaceae	Ophiocordyceps	Sinensis	HWI-ST1370:46:H93JNADXX:1:2215:3997:100408/2_AA2
AA2	Eukaryota	Fungi	Ascomycota	Sordariales	Sordariaceae	Neurospora	Tetrasperma	HWI-ST1370:46:H93JNADXX:1:2216:15492:9164/1_AA2
AA2	Eukaryota	Fungi	Ascomycota	Pleosporales	Pleosporaceae	Pyrenophora	Teres	HWI-ST1370:46:H93JNADXX:1:2216:21052:9278/1_AA2
AA2	Eukaryota	Fungi	Ascomycota	Glomerellales	Glomerellaceae	Colletotrichum	Gloeosporioides	HWI-ST1370:46:H93JNADXX:1:2216:2330:12327/1_AA2
AA2	Eukaryota	Fungi	Ascomycota	Hypocreales	Nectriaceae	Fusarium	Graminearum	HWI-ST1370:46:H93JNADXX:1:2216:2330:12327/2_AA2
AA2	Eukaryota	Fungi	Ascomycota	Glomerellales	Glomerellaceae	Colletotrichum	Gloeosporioides	HWI-ST1370:46:H93JNADXX:1:2216:7920:96615/1_AA2
AA2	Eukaryota	Fungi	Ascomycota	Pleosporales	Pleosporaceae	Pyrenophora	Teres	HWI-ST1370:50:H934UADXX:1:1106:19246:60202/1_AA2
AA2	Eukaryota	Fungi	Ascomycota	Sordariales	Sordariaceae	Neurospora	Tetrasperma	HWI-ST1370:50:H934UADXX:1:1107:17364:29049/2_AA2
AA2	Eukaryota	Fungi	Ascomycota	Helotiales	Sclerotiniaceae	Sclerotinia	Borealis	HWI-ST1370:50:H934UADXX:1:1109:2198:11176/2_AA2
AA2	Eukaryota	Fungi	Ascomycota	Sordariales	Sordariaceae	Neurospora	Tetrasperma	HWI-ST1370:50:H934UADXX:1:1111:9041:39567/2_AA2
AA2	Eukaryota	Fungi	Ascomycota	Pleosporales	Pleosporaceae	Pyrenophora	Teres	HWI-ST1370:50:H934UADXX:1:1112:14307:91258/1_AA2
AA2	Eukaryota	Fungi	Ascomycota	Sordariales	Sordariaceae	Neurospora	Tetrasperma	HWI-ST1370:50:H934UADXX:1:1201:11408:85215/1_AA2
AA2	Eukaryota	Fungi	Ascomycota	Sordariales	Sordariaceae	Neurospora	Tetrasperma	HWI-ST1370:50:H934UADXX:1:1213:17333:86239/2_AA2
AA2	Eukaryota	Fungi	Ascomycota	Sordariales	Lasiosphaeriaceae	Podospora	Anserina	HWI-ST1370:50:H934UADXX:1:2103:3131:51833/2_AA2
AA2	Eukaryota	Fungi	Ascomycota	Sordariales	Chaetomiaceae	Chaetomium	Globosum	HWI-ST1370:50:H934UADXX:1:2106:19588:82736/1_AA2
AA2	Eukaryota	Fungi	Ascomycota	Sordariales	Lasiosphaeriaceae	Podospora	Anserina	HWI-ST1370:50:H934UADXX:1:2109:18465:44384/2_AA2
AA2	Eukaryota	Fungi	Ascomycota	Glomerellales	Glomerellaceae	Colletotrichum	Higginsianum	HWI-ST1370:50:H934UADXX:1:2111:8102:27856/2_AA2
AA2	Eukaryota	Fungi	Ascomycota	Sordariales	Sordariaceae	Neurospora	Tetrasperma	HWI-ST1370:50:H934UADXX:1:2111:6429:73227/1_AA2
AA2	Eukaryota	Fungi	Ascomycota	Sordariales	Sordariaceae	Neurospora	Tetrasperma	HWI-ST1370:50:H934UADXX:1:2116:13973:67947/1_AA2
AA2	Eukaryota	Fungi	Ascomycota	Sordariales	Sordariaceae	Neurospora	Tetrasperma	HWI-ST1370:50:H934UADXX:1:2210:5697:98977/2_AA2
AA2	Eukaryota	Fungi	Ascomycota	Sordariales	Sordariaceae	Neurospora	Tetrasperma	HWI-ST1370:50:H934UADXX:1:2213:16558:94800/1_AA2
AA2	Eukaryota	Fungi	Ascomycota	Sordariales	Sordariaceae	Neurospora	Tetrasperma	HWI-ST1370:50:H934UADXX:1:2215:14373:44389/2_AA2
AA2	Eukaryota	Fungi	Ascomycota	Pseudogymnoascus	Pseudeurotiaceae	Pseudogymnoascus	Destructans	HWI-ST1370:50:H934UADXX:1:2107:14356:56001_AA2
AA2	Eukaryota	Fungi	Ascomycota	Glomerellales	Glomerellaceae	Colletotrichum	Gloeosporioides	HWI-ST1370:50:H934UADXX:1:2114:16673:6555_AA2
AA2	Eukaryota	Fungi	Ascomycota	Sordariales	Chaetomiaceae	Myceliophthora	Thermophila	HWI-ST1370:50:H934UADXX:1:2208:9861:85500_AA2
AA2	Eukaryota	Fungi	Ascomycota	Magnaporthales	Magnaporthaceae	Magnaporthe	Oryzae	HWI-ST1370:46:H93JNADXX:1:1111:6798:61087/1_AA2
AA2	Eukaryota	Fungi	Ascomycota	Glomerellales	Glomerellaceae	Colletotrichum	Gloeosporioides	HWI-ST1370:50:H934UADXX:1:1101:2191:79000/2_AA2
AA2	Eukaryota	Fungi	Ascomycota	Sordariales	Chaetomiaceae	Chaetomium	Globosum	HWI-ST1370:50:H934UADXX:1:1101:16030:82667/2_AA2
AA2	Eukaryota	Fungi	Ascomycota	Sordariales	Sordariaceae	Neurospora	Tetrasperma	HWI-ST1370:50:H934UADXX:1:1101:15069:92534/1_AA2
AA2	Eukaryota	Fungi	Ascomycota	Sordariales	Sordariaceae	Neurospora	Tetrasperma	HWI-ST1370:50:H934UADXX:1:1102:8864:19229/1_AA2
AA2	Eukaryota	Fungi	Ascomycota	Sordariales	Sordariaceae	Neurospora	Tetrasperma	HWI-ST1370:50:H934UADXX:1:1102:8864:19229/2_AA2
AA2	Eukaryota	Fungi	Ascomycota	Hypocreales	Nectriaceae	Fusarium	Graminearum	HWI-ST1370:50:H934UADXX:1:1102:18260:39114/1_AA2
AA2	Eukaryota	Fungi	Ascomycota	Glomerellales	Glomerellaceae	Colletotrichum	Gloeosporioides	HWI-ST1370:50:H934UADXX:1:1102:18260:39114/2_AA2
AA2	Eukaryota	Fungi	Ascomycota	Hypocreales	Nectriaceae	Fusarium	Graminearum	HWI-ST1370:50:H934UADXX:1:1102:11887:55470/1_AA2
AA2	Eukaryota	Fungi	Ascomycota	Sordariales	Sordariaceae	Neurospora	Tetrasperma	HWI-ST1370:50:H934UADXX:1:1102:11887:55470/2_AA2
AA2	Eukaryota	Fungi	Ascomycota	Sordariales	Sordariaceae	Neurospora	Tetrasperma	HWI-ST1370:50:H934UADXX:1:1102:14309:64056/1_AA2
AA2	Eukaryota	Fungi	Ascomycota	Sordariales	Sordariaceae	Neurospora	Tetrasperma	HWI-ST1370:50:H934UADXX:1:1102:14309:64056/2_AA2
AA2	Eukaryota	Fungi	Ascomycota	Hypocreales	Nectriaceae	Fusarium	Fujikuroi	HWI-ST1370:50:H934UADXX:1:1102:10661:66355/1_AA2
AA2	Eukaryota	Fungi	Ascomycota	Glomerellales	Glomerellaceae	Colletotrichum	Gloeosporioides	HWI-ST1370:50:H934UADXX:1:1102:10661:66355/2_AA2
AA2	Eukaryota	Fungi	Ascomycota	Hypocreales	Nectriaceae	Fusarium	Fujikuroi	HWI-ST1370:50:H934UADXX:1:1103:10672:2429/1_AA2
AA2	Eukaryota	Fungi	Ascomycota	Sordariales	Sordariaceae	Neurospora	Tetrasperma	HWI-ST1370:50:H934UADXX:1:1103:10391:19375/1_AA2
AA2	Eukaryota	Fungi	Ascomycota	Glomerellales	Glomerellaceae	Colletotrichum	Gloeosporioides	HWI-ST1370:50:H934UADXX:1:1103:15646:51764/1_AA2
AA2	Eukaryota	Fungi	Ascomycota	Sordariales	Sordariaceae	Neurospora	Crassa	HWI-ST1370:50:H934UADXX:1:1103:15646:51764/2_AA2
AA2	Eukaryota	Fungi	Ascomycota	Glomerellales	Glomerellaceae	Colletotrichum	Gloeosporioides	HWI-ST1370:50:H934UADXX:1:1103:3370:61444/2_AA2
AA2	Eukaryota	Fungi	Ascomycota	Sordariales	Chaetomiaceae	Chaetomium	Globosum	HWI-ST1370:50:H934UADXX:1:1103:7184:99716/2_AA2
AA2	Eukaryota	Fungi	Ascomycota	Sordariales	Sordariaceae	Neurospora	Tetrasperma	HWI-ST1370:50:H934UADXX:1:1104:16478:19145/1_AA2
AA2	Eukaryota	Fungi	Ascomycota	Glomerellales	Glomerellaceae	Colletotrichum	Gloeosporioides	HWI-ST1370:50:H934UADXX:1:1104:16478:19145/2_AA2
AA2	Eukaryota	Fungi	Ascomycota	Hypocreales	Nectriaceae	Fusarium	Oxysporum	HWI-ST1370:50:H934UADXX:1:1104:13012:35170/2_AA2
AA2	Eukaryota	Fungi	Ascomycota	Hypocreales	Nectriaceae	Fusarium	Fujikuroi	HWI-ST1370:50:H934UADXX:1:1104:14720:36317/1_AA2
AA2	Eukaryota	Fungi	Ascomycota	Sordariales	Sordariaceae	Neurospora	Tetrasperma	HWI-ST1370:50:H934UADXX:1:1104:14720:36317/2_AA2
AA2	Eukaryota	Fungi	Ascomycota	Sordariales	Sordariaceae	Neurospora	Tetrasperma	HWI-ST1370:50:H934UADXX:1:1104:8286:98823/1_AA2
AA2	Eukaryota	Opisthokonta	Choanoflagellida	Salpingoecidae	Salpingoecidae	Salpingoeca	Rosetta	HWI-ST1370:50:H934UADXX:1:1105:14200:23374/1_AA2
AA2	Eukaryota	Fungi	Ascomycota	Hypocreales	Nectriaceae	Fusarium	Graminearum	HWI-ST1370:50:H934UADXX:1:1105:17785:39117/1_AA2
AA2	Eukaryota	Fungi	Ascomycota	Glomerellales	Glomerellaceae	Colletotrichum	Gloeosporioides	HWI-ST1370:50:H934UADXX:1:1105:17785:39117/2_AA2
AA2	Eukaryota	Fungi	Ascomycota	Hypocreales	Nectriaceae	Fusarium	Graminearum	HWI-ST1370:50:H934UADXX:1:1105:4023:39547/1_AA2
AA2	Eukaryota	Fungi	Ascomycota	Sordariales	Sordariaceae	Neurospora	Tetrasperma	HWI-ST1370:50:H934UADXX:1:1105:4023:39547/2_AA2
AA2	Eukaryota	Fungi	Ascomycota	Glomerellales	Glomerellaceae	Colletotrichum	Higginsianum	HWI-ST1370:50:H934UADXX:1:1105:13722:54134/1_AA2
AA2	Eukaryota	Fungi	Ascomycota	Onygenales	Arthrodermataceae	Arthroderma	Otae	HWI-ST1370:50:H934UADXX:1:1105:5445:55112/2_AA2
AA2	Eukaryota	Fungi	Ascomycota	Sordariales	Chaetomiaceae	Myceliophthora	Thermophila	HWI-ST1370:50:H934UADXX:1:1105:18268:70510/1_AA2
AA2	Eukaryota	Fungi	Ascomycota	Sordariales	Sordariaceae	Neurospora	Tetrasperma	HWI-ST1370:50:H934UADXX:1:1105:6606:83014/2_AA2
AA2	Eukaryota	Fungi	Ascomycota	Hypocreales	Nectriaceae	Fusarium	Fujikuroi	HWI-ST1370:50:H934UADXX:1:1106:17842:24517/1_AA2
AA2	Eukaryota	Fungi	Ascomycota	Glomerellales	Glomerellaceae	Colletotrichum	Gloeosporioides	HWI-ST1370:50:H934UADXX:1:1106:17842:24517/2_AA2
AA2	Eukaryota	Fungi	Ascomycota	Sordariales	Chaetomiaceae	Chaetomium	Globosum	HWI-ST1370:50:H934UADXX:1:1106:16042:33099/2_AA2
AA2	Unclassified	Unclassified	Unclassified	Unclassified	Unclassified	Unclassified	Unclassified	HWI-ST1370:50:H934UADXX:1:1106:14867:49238/2_AA2
AA2	Eukaryota	Fungi	Ascomycota	Glomerellales	Glomerellaceae	Colletotrichum	Gloeosporioides	HWI-ST1370:50:H934UADXX:1:1107:8721:45618/2_AA2
AA2	Eukaryota	Fungi	Ascomycota	Glomerellales	Glomerellaceae	Colletotrichum	Higginsianum	HWI-ST1370:50:H934UADXX:1:1107:13672:60055/2_AA2
AA2	Eukaryota	Fungi	Ascomycota	Sordariales	Lasiosphaeriaceae	Podospora	Anserina	HWI-ST1370:50:H934UADXX:1:1107:6588:63496/2_AA2
AA2	Eukaryota	Fungi	Ascomycota	Hypocreales	Nectriaceae	Fusarium	Oxysporum	HWI-ST1370:50:H934UADXX:1:1107:18500:64441/1_AA2
AA2	Eukaryota	Fungi	Ascomycota	Sordariales	Sordariaceae	Neurospora	Tetrasperma	HWI-ST1370:50:H934UADXX:1:1107:4732:77350/1_AA2
AA2	Eukaryota	Fungi	Ascomycota	Sordariales	Sordariaceae	Neurospora	Tetrasperma	HWI-ST1370:50:H934UADXX:1:1107:4732:77350/2_AA2
AA2	Eukaryota	Fungi	Ascomycota	mitosporic Onygenales	Eurotiomycetidae	Paracoccidioides	Brasiliensis	HWI-ST1370:50:H934UADXX:1:1108:10565:20887/2_AA2
AA2	Eukaryota	Fungi	Ascomycota	Sordariales	Sordariaceae	Neurospora	Tetrasperma	HWI-ST1370:50:H934UADXX:1:1108:15072:23018/1_AA2
AA2	Eukaryota	Fungi	Ascomycota	Hypocreales	Nectriaceae	Fusarium	Graminearum	HWI-ST1370:50:H934UADXX:1:1108:15072:23018/2_AA2
AA2	Eukaryota	Fungi	Ascomycota	Hypocreales	Nectriaceae	Fusarium	Oxysporum	HWI-ST1370:50:H934UADXX:1:1108:3518:45009/2_AA2
AA2	Eukaryota	Fungi	Ascomycota	Glomerellales	Glomerellaceae	Colletotrichum	Gloeosporioides	HWI-ST1370:50:H934UADXX:1:1108:1230:51996/1_AA2
AA2	Eukaryota	Fungi	Ascomycota	Sordariales	Sordariaceae	Neurospora	Tetrasperma	HWI-ST1370:50:H934UADXX:1:1108:11121:68471/2_AA2
AA2	Eukaryota	Fungi	Ascomycota	Sordariales	Sordariaceae	Neurospora	Crassa	HWI-ST1370:50:H934UADXX:1:1109:7566:57988/1_AA2
AA2	Eukaryota	Fungi	Ascomycota	Sordariales	Sordariaceae	Neurospora	Tetrasperma	HWI-ST1370:50:H934UADXX:1:1109:7566:57988/2_AA2
AA2	Eukaryota	Fungi	Ascomycota	Sordariales	Chaetomiaceae	Chaetomium	Globosum	HWI-ST1370:50:H934UADXX:1:1109:8541:78251/2_AA2
AA2	Eukaryota	Fungi	Ascomycota	Sordariales	Chaetomiaceae	Myceliophthora	Thermophila	HWI-ST1370:50:H934UADXX:1:1110:7946:92128/2_AA2
AA2	Eukaryota	Fungi	Ascomycota	Glomerellales	mitosporic Plectosphaerellaceae	Verticillium	Alfalfae	HWI-ST1370:50:H934UADXX:1:1111:11430:42248/1_AA2
AA2	Eukaryota	Fungi	Ascomycota	Hypocreales	Nectriaceae	Fusarium	Fujikuroi	HWI-ST1370:50:H934UADXX:1:1111:11430:42248/2_AA2
AA2	Eukaryota	Fungi	Ascomycota	Sordariales	Sordariaceae	Neurospora	Tetrasperma	HWI-ST1370:50:H934UADXX:1:1111:8591:43558/1_AA2
AA2	Eukaryota	Fungi	Ascomycota	Hypocreales	Nectriaceae	Fusarium	Graminearum	HWI-ST1370:50:H934UADXX:1:1111:8591:43558/2_AA2
AA2	Eukaryota	Fungi	Ascomycota	Sordariales	Sordariaceae	Neurospora	Tetrasperma	HWI-ST1370:50:H934UADXX:1:1111:20859:61245/1_AA2
AA2	Eukaryota	Fungi	Ascomycota	Sordariales	Sordariaceae	Neurospora	Tetrasperma	HWI-ST1370:50:H934UADXX:1:1111:20859:61245/2_AA2
AA2	Eukaryota	Fungi	Ascomycota	Sordariales	Sordariaceae	Neurospora	Tetrasperma	HWI-ST1370:50:H934UADXX:1:1112:9305:29672/2_AA2
AA2	Eukaryota	Fungi	Ascomycota	Glomerellales	mitosporic Plectosphaerellaceae	Verticillium	Alfalfae	HWI-ST1370:50:H934UADXX:1:1112:18628:58441/1_AA2
AA2	Eukaryota	Fungi	Ascomycota	Hypocreales	Nectriaceae	Fusarium	Graminearum	HWI-ST1370:50:H934UADXX:1:1112:18628:58441/2_AA2
AA2	Eukaryota	Fungi	Ascomycota	Hypocreales	Nectriaceae	Fusarium	Graminearum	HWI-ST1370:50:H934UADXX:1:1113:14596:23607/1_AA2
AA2	Eukaryota	Fungi	Ascomycota	Hypocreales	Nectriaceae	Fusarium	Graminearum	HWI-ST1370:50:H934UADXX:1:1113:2959:38083/1_AA2
AA2	Eukaryota	Fungi	Ascomycota	Sordariales	Sordariaceae	Neurospora	Tetrasperma	HWI-ST1370:50:H934UADXX:1:1113:2959:38083/2_AA2
AA2	Eukaryota	Fungi	Ascomycota	Sordariales	Sordariaceae	Neurospora	Tetrasperma	HWI-ST1370:50:H934UADXX:1:1113:11715:68789/1_AA2
AA2	Eukaryota	Fungi	Ascomycota	Sordariales	Chaetomiaceae	Chaetomium	Globosum	HWI-ST1370:50:H934UADXX:1:1113:11715:68789/2_AA2
AA2	Eukaryota	Fungi	Ascomycota	Hypocreales	Nectriaceae	Fusarium	Graminearum	HWI-ST1370:50:H934UADXX:1:1114:20007:14773/1_AA2
AA2	Eukaryota	Fungi	Ascomycota	Sordariales	Sordariaceae	Neurospora	Tetrasperma	HWI-ST1370:50:H934UADXX:1:1114:20007:14773/2_AA2
AA2	Eukaryota	Fungi	Ascomycota	Sordariales	Chaetomiaceae	Chaetomium	Globosum	HWI-ST1370:50:H934UADXX:1:1114:12867:19023/1_AA2
AA2	Eukaryota	Fungi	Ascomycota	Sordariales	Sordariaceae	Neurospora	Tetrasperma	HWI-ST1370:50:H934UADXX:1:1114:17890:48270/2_AA2
AA2	Eukaryota	Fungi	Ascomycota	Sordariales	Chaetomiaceae	Chaetomium	Globosum	HWI-ST1370:50:H934UADXX:1:1114:20643:69770/1_AA2
AA2	Eukaryota	Fungi	Ascomycota	Hypocreales	Nectriaceae	Fusarium	Graminearum	HWI-ST1370:50:H934UADXX:1:1114:12987:96788/1_AA2
AA2	Eukaryota	Fungi	Ascomycota	Sordariales	Sordariaceae	Neurospora	Tetrasperma	HWI-ST1370:50:H934UADXX:1:1114:12987:96788/2_AA2
AA2	Eukaryota	Fungi	Ascomycota	Sordariales	Sordariaceae	Neurospora	Tetrasperma	HWI-ST1370:50:H934UADXX:1:1115:12850:35791/1_AA2
AA2	Eukaryota	Fungi	Ascomycota	Hypocreales	Nectriaceae	Fusarium	Fujikuroi	HWI-ST1370:50:H934UADXX:1:1115:12850:35791/2_AA2
AA2	Eukaryota	Fungi	Ascomycota	Glomerellales	Glomerellaceae	Colletotrichum	Graminicola	HWI-ST1370:50:H934UADXX:1:1115:15729:50598/1_AA2
AA2	Eukaryota	Fungi	Ascomycota	Glomerellales	Glomerellaceae	Colletotrichum	Higginsianum	HWI-ST1370:50:H934UADXX:1:1115:15729:50598/2_AA2
AA2	Eukaryota	Fungi	Ascomycota	Sordariales	Sordariaceae	Neurospora	Crassa	HWI-ST1370:50:H934UADXX:1:1115:18510:84563/1_AA2
AA2	Eukaryota	Fungi	Ascomycota	Eurotiales	Trichocomaceae	Talaromyces	Marneffei	HWI-ST1370:50:H934UADXX:1:1115:18510:84563/2_AA2
AA2	Eukaryota	Fungi	Ascomycota	Sordariales	Chaetomiaceae	Chaetomium	Globosum	HWI-ST1370:50:H934UADXX:1:1116:7386:34223/2_AA2
AA2	Eukaryota	Fungi	Ascomycota	Glomerellales	mitosporic Plectosphaerellaceae	Verticillium	Alfalfae	HWI-ST1370:50:H934UADXX:1:1116:16859:71849/1_AA2
AA2	Eukaryota	Fungi	Ascomycota	Hypocreales	Nectriaceae	Fusarium	Oxysporum	HWI-ST1370:50:H934UADXX:1:1116:8761:91058/1_AA2
AA2	Eukaryota	Fungi	Basidiomycota	Sebacinales	Classification Missing	Piriformospora	Indica	HWI-ST1370:50:H934UADXX:1:1201:18253:22259/2_AA2
AA2	Eukaryota	Fungi	Ascomycota	Sordariales	Sordariaceae	Neurospora	Tetrasperma	HWI-ST1370:50:H934UADXX:1:1202:17897:59784/1_AA2
AA2	Eukaryota	Fungi	Ascomycota	Sordariales	Sordariaceae	Neurospora	Tetrasperma	HWI-ST1370:50:H934UADXX:1:1202:17897:59784/2_AA2
AA2	Eukaryota	Fungi	Ascomycota	Hypocreales	Nectriaceae	Fusarium	Graminearum	HWI-ST1370:50:H934UADXX:1:1202:12750:73155/2_AA2
AA2	Eukaryota	Fungi	Ascomycota	Hypocreales	Nectriaceae	Fusarium	Graminearum	HWI-ST1370:50:H934UADXX:1:1203:16971:41403/1_AA2
AA2	Eukaryota	Fungi	Ascomycota	Sordariales	Sordariaceae	Neurospora	Tetrasperma	HWI-ST1370:50:H934UADXX:1:1203:16971:41403/2_AA2
AA2	Eukaryota	Fungi	Ascomycota	Sordariales	Lasiosphaeriaceae	Podospora	Anserina	HWI-ST1370:50:H934UADXX:1:1203:5197:94937/2_AA2
AA2	Eukaryota	Fungi	Ascomycota	Glomerellales	Glomerellaceae	Colletotrichum	Graminicola	HWI-ST1370:50:H934UADXX:1:1204:10549:15363/1_AA2
AA2	Eukaryota	Fungi	Ascomycota	Sordariales	Chaetomiaceae	Myceliophthora	Thermophila	HWI-ST1370:50:H934UADXX:1:1204:10549:15363/2_AA2
AA2	Eukaryota	Fungi	Ascomycota	Sordariales	Sordariaceae	Neurospora	Crassa	HWI-ST1370:50:H934UADXX:1:1204:15151:35520/2_AA2
AA2	Eukaryota	Fungi	Ascomycota	Sordariales	Chaetomiaceae	Myceliophthora	Thermophila	HWI-ST1370:50:H934UADXX:1:1204:20952:78338/1_AA2
AA2	Eukaryota	Fungi	Ascomycota	Glomerellales	Glomerellaceae	Colletotrichum	Higginsianum	HWI-ST1370:50:H934UADXX:1:1206:19476:49138/1_AA2
AA2	Eukaryota	Fungi	Ascomycota	Hypocreales	Nectriaceae	Fusarium	Fujikuroi	HWI-ST1370:50:H934UADXX:1:1206:11450:81607/1_AA2
AA2	Eukaryota	Fungi	Ascomycota	Sordariales	Sordariaceae	Neurospora	Tetrasperma	HWI-ST1370:50:H934UADXX:1:1206:11450:81607/2_AA2
AA2	Eukaryota	Fungi	Ascomycota	Sordariales	Sordariaceae	Neurospora	Tetrasperma	HWI-ST1370:50:H934UADXX:1:1206:14708:97311/1_AA2
AA2	Eukaryota	Fungi	Ascomycota	Sordariales	Sordariaceae	Neurospora	Tetrasperma	HWI-ST1370:50:H934UADXX:1:1206:14708:97311/2_AA2
AA2	Eukaryota	Fungi	Ascomycota	Sordariales	Chaetomiaceae	Chaetomium	Globosum	HWI-ST1370:50:H934UADXX:1:1207:19093:26255/1_AA2
AA2	Eukaryota	Fungi	Ascomycota	Sordariales	Sordariaceae	Neurospora	Tetrasperma	HWI-ST1370:50:H934UADXX:1:1207:16618:32890/2_AA2
AA2	Eukaryota	Fungi	Ascomycota	Sordariales	Lasiosphaeriaceae	Podospora	Anserina	HWI-ST1370:50:H934UADXX:1:1207:19837:46425/2_AA2
AA2	Eukaryota	Fungi	Ascomycota	Hypocreales	Nectriaceae	Fusarium	Graminearum	HWI-ST1370:50:H934UADXX:1:1207:5619:78736/1_AA2
AA2	Eukaryota	Fungi	Ascomycota	Glomerellales	Glomerellaceae	Colletotrichum	Gloeosporioides	HWI-ST1370:50:H934UADXX:1:1207:5619:78736/2_AA2
AA2	Eukaryota	Fungi	Ascomycota	Glomerellales	Glomerellaceae	Colletotrichum	Gloeosporioides	HWI-ST1370:50:H934UADXX:1:1207:19176:81797/2_AA2
AA2	Eukaryota	Fungi	Ascomycota	Sordariales	Sordariaceae	Neurospora	Tetrasperma	HWI-ST1370:50:H934UADXX:1:1207:3875:92505/2_AA2
AA2	Eukaryota	Fungi	Ascomycota	Sordariales	Sordariaceae	Neurospora	Tetrasperma	HWI-ST1370:50:H934UADXX:1:1208:12511:23222/1_AA2
AA2	Eukaryota	Fungi	Ascomycota	Hypocreales	Nectriaceae	Fusarium	Fujikuroi	HWI-ST1370:50:H934UADXX:1:1208:12511:23222/2_AA2
AA2	Eukaryota	Fungi	Ascomycota	Hypocreales	Nectriaceae	Fusarium	Graminearum	HWI-ST1370:50:H934UADXX:1:1208:20585:32138/1_AA2
AA2	Eukaryota	Fungi	Ascomycota	Sordariales	Sordariaceae	Neurospora	Tetrasperma	HWI-ST1370:50:H934UADXX:1:1208:20585:32138/2_AA2
AA2	Eukaryota	Fungi	Ascomycota	Glomerellales	Glomerellaceae	Colletotrichum	Gloeosporioides	HWI-ST1370:50:H934UADXX:1:1208:13143:40730/1_AA2
AA2	Eukaryota	Fungi	Ascomycota	Hypocreales	Nectriaceae	Fusarium	Graminearum	HWI-ST1370:50:H934UADXX:1:1208:13143:40730/2_AA2
AA2	Eukaryota	Fungi	Ascomycota	Sordariales	Sordariaceae	Neurospora	Tetrasperma	HWI-ST1370:50:H934UADXX:1:1208:2034:47415/1_AA2
AA2	Eukaryota	Fungi	Ascomycota	Sordariales	Chaetomiaceae	Myceliophthora	Thermophila	HWI-ST1370:50:H934UADXX:1:1208:2034:47415/2_AA2
AA2	Eukaryota	Fungi	Ascomycota	Sordariales	Sordariaceae	Neurospora	Tetrasperma	HWI-ST1370:50:H934UADXX:1:1208:2703:91212/1_AA2
AA2	Eukaryota	Fungi	Ascomycota	Hypocreales	Nectriaceae	Fusarium	Graminearum	HWI-ST1370:50:H934UADXX:1:1209:2021:7628/1_AA2
AA2	Eukaryota	Fungi	Ascomycota	Sordariales	Sordariaceae	Neurospora	Tetrasperma	HWI-ST1370:50:H934UADXX:1:1209:2021:7628/2_AA2
AA2	Eukaryota	Fungi	Ascomycota	Sordariales	Sordariaceae	Neurospora	Tetrasperma	HWI-ST1370:50:H934UADXX:1:1209:10330:21293/1_AA2
AA2	Eukaryota	Fungi	Ascomycota	Glomerellales	mitosporic Plectosphaerellaceae	Verticillium	Alfalfae	HWI-ST1370:50:H934UADXX:1:1209:13422:33280/1_AA2
AA2	Eukaryota	Fungi	Ascomycota	Sordariales	Sordariaceae	Neurospora	Tetrasperma	HWI-ST1370:50:H934UADXX:1:1209:11268:50874/2_AA2
AA2	Eukaryota	Fungi	Ascomycota	Glomerellales	Glomerellaceae	Colletotrichum	Gloeosporioides	HWI-ST1370:50:H934UADXX:1:1209:18124:58989/1_AA2
AA2	Eukaryota	Fungi	Ascomycota	Glomerellales	Glomerellaceae	Colletotrichum	Gloeosporioides	HWI-ST1370:50:H934UADXX:1:1209:18124:58989/2_AA2
AA2	Eukaryota	Fungi	Ascomycota	Sordariales	Lasiosphaeriaceae	Podospora	Anserina	HWI-ST1370:50:H934UADXX:1:1209:13976:63045/1_AA2
AA2	Eukaryota	Fungi	Ascomycota	Glomerellales	Glomerellaceae	Colletotrichum	Graminicola	HWI-ST1370:50:H934UADXX:1:1209:5777:64797/1_AA2
AA2	Eukaryota	Fungi	Ascomycota	Sordariales	Lasiosphaeriaceae	Podospora	Anserina	HWI-ST1370:50:H934UADXX:1:1209:5777:64797/2_AA2
AA2	Eukaryota	Fungi	Ascomycota	Hypocreales	Nectriaceae	Fusarium	Graminearum	HWI-ST1370:50:H934UADXX:1:1209:1876:72401/2_AA2
AA2	Eukaryota	Fungi	Ascomycota	Hypocreales	Nectriaceae	Fusarium	Graminearum	HWI-ST1370:50:H934UADXX:1:1209:8449:85992/1_AA2
AA2	Eukaryota	Fungi	Ascomycota	Sordariales	Sordariaceae	Neurospora	Tetrasperma	HWI-ST1370:50:H934UADXX:1:1209:8449:85992/2_AA2
AA2	Eukaryota	Fungi	Ascomycota	Chaetothyriales	Herpotrichiellaceae	Coniosporium	Apollinis	HWI-ST1370:50:H934UADXX:1:1210:4429:12020/1_AA2
AA2	Eukaryota	Fungi	Ascomycota	Pleosporales	Pleosporaceae	Pyrenophora	Teres	HWI-ST1370:50:H934UADXX:1:1210:5231:53465/1_AA2
AA2	Eukaryota	Fungi	Ascomycota	Hypocreales	Nectriaceae	Fusarium	Graminearum	HWI-ST1370:50:H934UADXX:1:1210:5231:53465/2_AA2
AA2	Eukaryota	Fungi	Ascomycota	Sordariales	Lasiosphaeriaceae	Podospora	Anserina	HWI-ST1370:50:H934UADXX:1:1210:12591:75830/1_AA2
AA2	Eukaryota	Fungi	Ascomycota	Sordariales	Sordariaceae	Neurospora	Tetrasperma	HWI-ST1370:50:H934UADXX:1:1210:1236:82328/1_AA2
AA2	Eukaryota	Fungi	Ascomycota	Sordariales	Chaetomiaceae	Chaetomium	Globosum	HWI-ST1370:50:H934UADXX:1:1211:2577:23484/1_AA2
AA2	Eukaryota	Fungi	Ascomycota	Sordariales	Sordariaceae	Neurospora	Tetrasperma	HWI-ST1370:50:H934UADXX:1:1211:2577:23484/2_AA2
AA2	Eukaryota	Fungi	Ascomycota	Sordariales	Sordariaceae	Neurospora	Tetrasperma	HWI-ST1370:50:H934UADXX:1:1211:17225:27572/1_AA2
AA2	Eukaryota	Fungi	Ascomycota	Sordariales	Sordariaceae	Neurospora	Tetrasperma	HWI-ST1370:50:H934UADXX:1:1211:17225:27572/2_AA2
AA2	Eukaryota	Fungi	Ascomycota	Pleosporales	Phaeosphaeriaceae	Phaeosphaeria	Nodorum	HWI-ST1370:50:H934UADXX:1:1211:18568:30112/2_AA2
AA2	Eukaryota	Fungi	Ascomycota	Chaetothyriales	Herpotrichiellaceae	Coniosporium	Apollinis	HWI-ST1370:50:H934UADXX:1:1211:8665:73632/1_AA2
AA2	Eukaryota	Fungi	Ascomycota	Pleosporales	Pleosporaceae	Pyrenophora	Teres	HWI-ST1370:50:H934UADXX:1:1211:10132:95780/1_AA2
AA2	Eukaryota	Fungi	Ascomycota	Sordariales	Chaetomiaceae	Chaetomium	Globosum	HWI-ST1370:50:H934UADXX:1:1211:10132:95780/2_AA2
AA2	Eukaryota	Fungi	Ascomycota	Sordariales	Sordariaceae	Neurospora	Tetrasperma	HWI-ST1370:50:H934UADXX:1:1211:17122:97757/2_AA2
AA2	Eukaryota	Fungi	Ascomycota	Chaetothyriales	Herpotrichiellaceae	Coniosporium	Apollinis	HWI-ST1370:50:H934UADXX:1:1212:19449:28355/1_AA2
AA2	Eukaryota	Fungi	Ascomycota	Sordariales	Chaetomiaceae	Chaetomium	Globosum	HWI-ST1370:50:H934UADXX:1:1212:7459:71561/2_AA2
AA2	Eukaryota	Fungi	Ascomycota	Pleosporales	Pleosporaceae	Pyrenophora	Teres	HWI-ST1370:50:H934UADXX:1:1212:20424:81806/2_AA2
AA2	Eukaryota	Fungi	Ascomycota	Hypocreales	Nectriaceae	Fusarium	Fujikuroi	HWI-ST1370:50:H934UADXX:1:1212:16852:84801/1_AA2
AA2	Eukaryota	Fungi	Ascomycota	Sordariales	Sordariaceae	Neurospora	Tetrasperma	HWI-ST1370:50:H934UADXX:1:1212:16852:84801/2_AA2
AA2	Eukaryota	Fungi	Ascomycota	Glomerellales	mitosporic Plectosphaerellaceae	Verticillium	Alfalfae	HWI-ST1370:50:H934UADXX:1:1212:11537:90286/1_AA2
AA2	Eukaryota	Fungi	Ascomycota	Magnaporthales	Magnaporthaceae	Magnaporthe	Oryzae	HWI-ST1370:50:H934UADXX:1:1212:16617:92628/1_AA2
AA2	Eukaryota	Fungi	Ascomycota	Sordariales	Sordariaceae	Neurospora	Tetrasperma	HWI-ST1370:50:H934UADXX:1:1212:16617:92628/2_AA2
AA2	Eukaryota	Fungi	Ascomycota	Sordariales	Chaetomiaceae	Myceliophthora	Thermophila	HWI-ST1370:50:H934UADXX:1:1213:15030:16937/1_AA2
AA2	Eukaryota	Fungi	Ascomycota	Sordariales	Sordariaceae	Neurospora	Tetrasperma	HWI-ST1370:50:H934UADXX:1:1213:14846:57994/2_AA2
AA2	Eukaryota	Fungi	Ascomycota	Sordariales	Sordariaceae	Neurospora	Tetrasperma	HWI-ST1370:50:H934UADXX:1:1214:2408:35253/1_AA2
AA2	Eukaryota	Fungi	Ascomycota	Sordariales	Sordariaceae	Neurospora	Tetrasperma	HWI-ST1370:50:H934UADXX:1:1214:2408:35253/2_AA2
AA2	Eukaryota	Fungi	Ascomycota	Hypocreales	Nectriaceae	Fusarium	Fujikuroi	HWI-ST1370:50:H934UADXX:1:1214:5269:51858/1_AA2
AA2	Eukaryota	Fungi	Ascomycota	Magnaporthales	Magnaporthaceae	Magnaporthe	Oryzae	HWI-ST1370:50:H934UADXX:1:1214:5269:51858/2_AA2
AA2	Eukaryota	Fungi	Ascomycota	Sordariales	Sordariaceae	Neurospora	Tetrasperma	HWI-ST1370:50:H934UADXX:1:1214:6360:61657/1_AA2
AA2	Eukaryota	Fungi	Ascomycota	Sordariales	Chaetomiaceae	Chaetomium	Globosum	HWI-ST1370:50:H934UADXX:1:1214:6360:61657/2_AA2
AA2	Eukaryota	Fungi	Ascomycota	Hypocreales	Nectriaceae	Fusarium	Graminearum	HWI-ST1370:50:H934UADXX:1:1215:4357:3174/2_AA2
AA2	Eukaryota	Fungi	Ascomycota	Sordariales	Sordariaceae	Neurospora	Tetrasperma	HWI-ST1370:50:H934UADXX:1:1215:14494:30340/1_AA2
AA2	Eukaryota	Fungi	Ascomycota	Hypocreales	Nectriaceae	Fusarium	Fujikuroi	HWI-ST1370:50:H934UADXX:1:1215:14494:30340/2_AA2
AA2	Eukaryota	Fungi	Ascomycota	Sordariales	Sordariaceae	Neurospora	Tetrasperma	HWI-ST1370:50:H934UADXX:1:1216:8119:17709/1_AA2
AA2	Eukaryota	Fungi	Ascomycota	Sordariales	Chaetomiaceae	Chaetomium	Globosum	HWI-ST1370:50:H934UADXX:1:1216:1597:43779/2_AA2
AA2	Eukaryota	Fungi	Ascomycota	Glomerellales	Glomerellaceae	Colletotrichum	Gloeosporioides	HWI-ST1370:50:H934UADXX:1:1216:17188:62325/2_AA2
AA2	Eukaryota	Fungi	Ascomycota	Sordariales	Sordariaceae	Neurospora	Tetrasperma	HWI-ST1370:50:H934UADXX:1:1216:16053:69353/2_AA2
AA2	Eukaryota	Fungi	Ascomycota	Sordariales	Sordariaceae	Neurospora	Tetrasperma	HWI-ST1370:50:H934UADXX:1:2101:8322:32317/1_AA2
AA2	Eukaryota	Fungi	Ascomycota	Sordariales	Sordariaceae	Neurospora	Tetrasperma	HWI-ST1370:50:H934UADXX:1:2101:8322:32317/2_AA2
AA2	Eukaryota	Fungi	Ascomycota	Hypocreales	Nectriaceae	Fusarium	Graminearum	HWI-ST1370:50:H934UADXX:1:2101:1741:87571/1_AA2
AA2	Eukaryota	Fungi	Ascomycota	Sordariales	Sordariaceae	Neurospora	Tetrasperma	HWI-ST1370:50:H934UADXX:1:2101:1741:87571/2_AA2
AA2	Eukaryota	Fungi	Ascomycota	Hypocreales	Nectriaceae	Fusarium	Graminearum	HWI-ST1370:50:H934UADXX:1:2101:16264:93755/1_AA2
AA2	Eukaryota	Fungi	Ascomycota	Sordariales	Chaetomiaceae	Chaetomium	Globosum	HWI-ST1370:50:H934UADXX:1:2101:16264:93755/2_AA2
AA2	Eukaryota	Fungi	Ascomycota	Glomerellales	Glomerellaceae	Colletotrichum	Gloeosporioides	HWI-ST1370:50:H934UADXX:1:2102:3505:16244/2_AA2
AA2	Eukaryota	Fungi	Ascomycota	Sordariales	Sordariaceae	Neurospora	Tetrasperma	HWI-ST1370:50:H934UADXX:1:2102:18888:17192/2_AA2
AA2	Eukaryota	Fungi	Ascomycota	Sordariales	Sordariaceae	Neurospora	Tetrasperma	HWI-ST1370:50:H934UADXX:1:2102:15839:46348/1_AA2
AA2	Eukaryota	Fungi	Ascomycota	Glomerellales	Glomerellaceae	Colletotrichum	Gloeosporioides	HWI-ST1370:50:H934UADXX:1:2102:15839:46348/2_AA2
AA2	Eukaryota	Fungi	Ascomycota	Glomerellales	Glomerellaceae	Colletotrichum	Gloeosporioides	HWI-ST1370:50:H934UADXX:1:2102:2795:66791/2_AA2
AA2	Eukaryota	Fungi	Ascomycota	Sordariales	Sordariaceae	Neurospora	Tetrasperma	HWI-ST1370:50:H934UADXX:1:2102:2056:87723/1_AA2
AA2	Eukaryota	Fungi	Ascomycota	Hypocreales	Nectriaceae	Fusarium	Graminearum	HWI-ST1370:50:H934UADXX:1:2102:2056:87723/2_AA2
AA2	Eukaryota	Fungi	Ascomycota	Sordariales	Sordariaceae	Neurospora	Crassa	HWI-ST1370:50:H934UADXX:1:2103:8475:7326/1_AA2
AA2	Eukaryota	Fungi	Ascomycota	Eurotiales	Aspergillaceae	Aspergillus	Clavatus	HWI-ST1370:50:H934UADXX:1:2103:8475:7326/2_AA2
AA2	Eukaryota	Fungi	Ascomycota	Sordariales	Sordariaceae	Neurospora	Tetrasperma	HWI-ST1370:50:H934UADXX:1:2103:15435:33708/1_AA2
AA2	Eukaryota	Fungi	Ascomycota	Hypocreales	Nectriaceae	Fusarium	Graminearum	HWI-ST1370:50:H934UADXX:1:2103:15435:33708/2_AA2
AA2	Eukaryota	Fungi	Ascomycota	Hypocreales	Nectriaceae	Fusarium	Fujikuroi	HWI-ST1370:50:H934UADXX:1:2103:9012:48419/1_AA2
AA2	Eukaryota	Fungi	Ascomycota	Sordariales	Sordariaceae	Neurospora	Tetrasperma	HWI-ST1370:50:H934UADXX:1:2103:9012:48419/2_AA2
AA2	Eukaryota	Fungi	Ascomycota	Chaetothyriales	Herpotrichiellaceae	Coniosporium	Apollinis	HWI-ST1370:50:H934UADXX:1:2103:20919:56631/1_AA2
AA2	Eukaryota	Fungi	Ascomycota	Hypocreales	Nectriaceae	Fusarium	Graminearum	HWI-ST1370:50:H934UADXX:1:2103:6633:65888/2_AA2
AA2	Eukaryota	Fungi	Ascomycota	Sordariales	Sordariaceae	Neurospora	Tetrasperma	HWI-ST1370:50:H934UADXX:1:2103:17731:82949/2_AA2
AA2	Eukaryota	Fungi	Ascomycota	Sordariales	Sordariaceae	Neurospora	Tetrasperma	HWI-ST1370:50:H934UADXX:1:2104:12599:61557/1_AA2
AA2	Eukaryota	Fungi	Ascomycota	Sordariales	Chaetomiaceae	Myceliophthora	Thermophila	HWI-ST1370:50:H934UADXX:1:2104:12599:61557/2_AA2
AA2	Eukaryota	Fungi	Ascomycota	Sordariales	Chaetomiaceae	Myceliophthora	Thermophila	HWI-ST1370:50:H934UADXX:1:2105:10662:39354/1_AA2
AA2	Eukaryota	Fungi	Ascomycota	Sordariales	Sordariaceae	Neurospora	Tetrasperma	HWI-ST1370:50:H934UADXX:1:2105:10662:39354/2_AA2
AA2	Eukaryota	Fungi	Ascomycota	Sordariales	Sordariaceae	Neurospora	Tetrasperma	HWI-ST1370:50:H934UADXX:1:2105:3070:45136/1_AA2
AA2	Eukaryota	Fungi	Ascomycota	Sordariales	Sordariaceae	Neurospora	Tetrasperma	HWI-ST1370:50:H934UADXX:1:2105:12272:75180/2_AA2
AA2	Eukaryota	Fungi	Ascomycota	Pleosporales	Phaeosphaeriaceae	Phaeosphaeria	Nodorum	HWI-ST1370:50:H934UADXX:1:2106:19271:36885/1_AA2
AA2	Eukaryota	Fungi	Ascomycota	Glomerellales	Glomerellaceae	Colletotrichum	Higginsianum	HWI-ST1370:50:H934UADXX:1:2106:19271:36885/2_AA2
AA2	Eukaryota	Fungi	Ascomycota	Sordariales	Sordariaceae	Neurospora	Tetrasperma	HWI-ST1370:50:H934UADXX:1:2106:9829:46801/1_AA2
AA2	Eukaryota	Fungi	Ascomycota	Sordariales	Sordariaceae	Neurospora	Tetrasperma	HWI-ST1370:50:H934UADXX:1:2106:9829:46801/2_AA2
AA2	Eukaryota	Fungi	Ascomycota	Hypocreales	Nectriaceae	Fusarium	Fujikuroi	HWI-ST1370:50:H934UADXX:1:2106:13930:63306/2_AA2
AA2	Eukaryota	Fungi	Ascomycota	Sordariales	Chaetomiaceae	Myceliophthora	Thermophila	HWI-ST1370:50:H934UADXX:1:2106:21276:74612/2_AA2
AA2	Eukaryota	Fungi	Ascomycota	Sordariales	Sordariaceae	Neurospora	Tetrasperma	HWI-ST1370:50:H934UADXX:1:2107:19788:12571/2_AA2
AA2	Eukaryota	Fungi	Ascomycota	Sordariales	Sordariaceae	Neurospora	Tetrasperma	HWI-ST1370:50:H934UADXX:1:2107:18032:47698/1_AA2
AA2	Eukaryota	Fungi	Ascomycota	Glomerellales	Glomerellaceae	Colletotrichum	Gloeosporioides	HWI-ST1370:50:H934UADXX:1:2107:3085:64736/1_AA2
AA2	Eukaryota	Fungi	Ascomycota	Sordariales	Sordariaceae	Neurospora	Tetrasperma	HWI-ST1370:50:H934UADXX:1:2107:3085:64736/2_AA2
AA2	Eukaryota	Fungi	Ascomycota	Sordariales	Chaetomiaceae	Chaetomium	Globosum	HWI-ST1370:50:H934UADXX:1:2107:7620:88507/1_AA2
AA2	Eukaryota	Fungi	Ascomycota	Pleosporales	Pleosporaceae	Pyrenophora	Teres	HWI-ST1370:50:H934UADXX:1:2108:15219:21459/2_AA2
AA2	Eukaryota	Fungi	Ascomycota	Glomerellales	Glomerellaceae	Colletotrichum	Gloeosporioides	HWI-ST1370:50:H934UADXX:1:2108:6339:52693/1_AA2
AA2	Eukaryota	Fungi	Ascomycota	Sordariales	Sordariaceae	Neurospora	Tetrasperma	HWI-ST1370:50:H934UADXX:1:2108:6339:52693/2_AA2
AA2	Eukaryota	Fungi	Ascomycota	Glomerellales	Glomerellaceae	Colletotrichum	Gloeosporioides	HWI-ST1370:50:H934UADXX:1:2109:2679:42029/1_AA2
AA2	Eukaryota	Fungi	Ascomycota	Sordariales	Sordariaceae	Neurospora	Tetrasperma	HWI-ST1370:50:H934UADXX:1:2109:2679:42029/2_AA2
AA2	Eukaryota	Fungi	Ascomycota	Hypocreales	Nectriaceae	Fusarium	Graminearum	HWI-ST1370:50:H934UADXX:1:2109:11074:83104/1_AA2
AA2	Eukaryota	Fungi	Ascomycota	Sordariales	Sordariaceae	Neurospora	Tetrasperma	HWI-ST1370:50:H934UADXX:1:2109:15837:98585/1_AA2
AA2	Eukaryota	Fungi	Ascomycota	Sordariales	Sordariaceae	Neurospora	Tetrasperma	HWI-ST1370:50:H934UADXX:1:2109:15837:98585/2_AA2
AA2	Eukaryota	Fungi	Ascomycota	Glomerellales	Glomerellaceae	Colletotrichum	Graminicola	HWI-ST1370:50:H934UADXX:1:2110:2640:3681/2_AA2
AA2	Eukaryota	Fungi	Ascomycota	Sordariales	Sordariaceae	Neurospora	Tetrasperma	HWI-ST1370:50:H934UADXX:1:2110:2963:27870/1_AA2
AA2	Eukaryota	Fungi	Ascomycota	Sordariales	Sordariaceae	Neurospora	Tetrasperma	HWI-ST1370:50:H934UADXX:1:2110:2963:27870/2_AA2
AA2	Eukaryota	Fungi	Ascomycota	Glomerellales	Glomerellaceae	Colletotrichum	Gloeosporioides	HWI-ST1370:50:H934UADXX:1:2110:4553:30851/1_AA2
AA2	Eukaryota	Fungi	Ascomycota	Sordariales	Sordariaceae	Neurospora	Tetrasperma	HWI-ST1370:50:H934UADXX:1:2110:4553:30851/2_AA2
AA2	Eukaryota	Fungi	Ascomycota	Sordariales	Chaetomiaceae	Myceliophthora	Thermophila	HWI-ST1370:50:H934UADXX:1:2110:9711:33043/2_AA2
AA2	Eukaryota	Fungi	Ascomycota	Pleosporales	Pleosporaceae	Pyrenophora	Teres	HWI-ST1370:50:H934UADXX:1:2110:8972:41457/1_AA2
AA2	Eukaryota	Fungi	Ascomycota	Sordariales	Sordariaceae	Neurospora	Tetrasperma	HWI-ST1370:50:H934UADXX:1:2110:8497:61480/2_AA2
AA2	Eukaryota	Fungi	Ascomycota	Sordariales	Lasiosphaeriaceae	Podospora	Anserina	HWI-ST1370:50:H934UADXX:1:2110:16721:76048/1_AA2
AA2	Eukaryota	Fungi	Ascomycota	Sordariales	Sordariaceae	Neurospora	Tetrasperma	HWI-ST1370:50:H934UADXX:1:2110:10394:91380/1_AA2
AA2	Eukaryota	Fungi	Ascomycota	Sordariales	Sordariaceae	Neurospora	Tetrasperma	HWI-ST1370:50:H934UADXX:1:2110:16927:99680/2_AA2
AA2	Eukaryota	Fungi	Ascomycota	Sordariales	Sordariaceae	Neurospora	Tetrasperma	HWI-ST1370:50:H934UADXX:1:2111:19474:19530/2_AA2
AA2	Eukaryota	Fungi	Ascomycota	Glomerellales	Glomerellaceae	Colletotrichum	Gloeosporioides	HWI-ST1370:50:H934UADXX:1:2111:1447:36143/1_AA2
AA2	Eukaryota	Fungi	Ascomycota	Chaetothyriales	Herpotrichiellaceae	Coniosporium	Apollinis	HWI-ST1370:50:H934UADXX:1:2111:18304:37729/2_AA2
AA2	Eukaryota	Fungi	Ascomycota	Pleosporales	Pleosporaceae	Pyrenophora	Teres	HWI-ST1370:50:H934UADXX:1:2111:8955:50413/2_AA2
AA2	Eukaryota	Fungi	Ascomycota	Sordariales	Chaetomiaceae	Myceliophthora	Thermophila	HWI-ST1370:50:H934UADXX:1:2111:17850:52243/2_AA2
AA2	Eukaryota	Fungi	Ascomycota	Sordariales	Sordariaceae	Neurospora	Tetrasperma	HWI-ST1370:50:H934UADXX:1:2111:8322:86251/1_AA2
AA2	Eukaryota	Fungi	Ascomycota	Hypocreales	Nectriaceae	Fusarium	Fujikuroi	HWI-ST1370:50:H934UADXX:1:2111:8322:86251/2_AA2
AA2	Eukaryota	Fungi	Ascomycota	Hypocreales	Nectriaceae	Fusarium	Fujikuroi	HWI-ST1370:50:H934UADXX:1:2112:5415:9803/1_AA2
AA2	Eukaryota	Fungi	Ascomycota	Sordariales	Chaetomiaceae	Chaetomium	Globosum	HWI-ST1370:50:H934UADXX:1:2112:5415:9803/2_AA2
AA2	Eukaryota	Fungi	Ascomycota	Sordariales	Sordariaceae	Neurospora	Tetrasperma	HWI-ST1370:50:H934UADXX:1:2112:19359:39317/1_AA2
AA2	Eukaryota	Fungi	Ascomycota	Sordariales	Chaetomiaceae	Myceliophthora	Thermophila	HWI-ST1370:50:H934UADXX:1:2112:19359:39317/2_AA2
AA2	Eukaryota	Fungi	Ascomycota	Glomerellales	Glomerellaceae	Colletotrichum	Higginsianum	HWI-ST1370:50:H934UADXX:1:2112:18274:55425/1_AA2
AA2	Eukaryota	Fungi	Ascomycota	Sordariales	Sordariaceae	Neurospora	Tetrasperma	HWI-ST1370:50:H934UADXX:1:2113:1499:38194/1_AA2
AA2	Eukaryota	Fungi	Ascomycota	Hypocreales	Nectriaceae	Fusarium	Fujikuroi	HWI-ST1370:50:H934UADXX:1:2113:1499:38194/2_AA2
AA2	Eukaryota	Fungi	Ascomycota	Hypocreales	Nectriaceae	Fusarium	Fujikuroi	HWI-ST1370:50:H934UADXX:1:2114:11880:4252/1_AA2
AA2	Eukaryota	Fungi	Ascomycota	Sordariales	Sordariaceae	Neurospora	Tetrasperma	HWI-ST1370:50:H934UADXX:1:2114:11880:4252/2_AA2
AA2	Eukaryota	Fungi	Ascomycota	Sordariales	Sordariaceae	Neurospora	Tetrasperma	HWI-ST1370:50:H934UADXX:1:2114:5497:92708/1_AA2
AA2	Eukaryota	Fungi	Ascomycota	Sordariales	Sordariaceae	Neurospora	Tetrasperma	HWI-ST1370:50:H934UADXX:1:2114:5497:92708/2_AA2
AA2	Eukaryota	Fungi	Ascomycota	Chaetothyriales	Herpotrichiellaceae	Coniosporium	Apollinis	HWI-ST1370:50:H934UADXX:1:2115:7689:7546/2_AA2
AA2	Eukaryota	Fungi	Ascomycota	Hypocreales	Nectriaceae	Fusarium	Fujikuroi	HWI-ST1370:50:H934UADXX:1:2115:3222:29856/1_AA2
AA2	Eukaryota	Fungi	Ascomycota	Sordariales	Sordariaceae	Neurospora	Tetrasperma	HWI-ST1370:50:H934UADXX:1:2115:3338:48267/1_AA2
AA2	Eukaryota	Fungi	Ascomycota	Sordariales	Sordariaceae	Neurospora	Tetrasperma	HWI-ST1370:50:H934UADXX:1:2115:14665:60763/1_AA2
AA2	Eukaryota	Fungi	Ascomycota	Sordariales	Sordariaceae	Neurospora	Tetrasperma	HWI-ST1370:50:H934UADXX:1:2115:14665:60763/2_AA2
AA2	Eukaryota	Fungi	Ascomycota	Glomerellales	Glomerellaceae	Colletotrichum	Gloeosporioides	HWI-ST1370:50:H934UADXX:1:2115:10790:70530/1_AA2
AA2	Eukaryota	Fungi	Ascomycota	Glomerellales	Glomerellaceae	Colletotrichum	Gloeosporioides	HWI-ST1370:50:H934UADXX:1:2115:10790:70530/2_AA2
AA2	Eukaryota	Fungi	Ascomycota	Helotiales	Sclerotiniaceae	Botrytis	Cinerea	HWI-ST1370:50:H934UADXX:1:2116:9900:16227/1_AA2
AA2	Eukaryota	Fungi	Ascomycota	Hypocreales	Nectriaceae	Fusarium	Fujikuroi	HWI-ST1370:50:H934UADXX:1:2116:9900:16227/2_AA2
AA2	Eukaryota	Fungi	Ascomycota	Glomerellales	Glomerellaceae	Colletotrichum	Gloeosporioides	HWI-ST1370:50:H934UADXX:1:2116:7792:21133/1_AA2
AA2	Eukaryota	Fungi	Ascomycota	Sordariales	Sordariaceae	Neurospora	Tetrasperma	HWI-ST1370:50:H934UADXX:1:2116:7792:21133/2_AA2
AA2	Eukaryota	Fungi	Ascomycota	Sordariales	Lasiosphaeriaceae	Podospora	Anserina	HWI-ST1370:50:H934UADXX:1:2116:15532:66675/2_AA2
AA2	Eukaryota	Fungi	Ascomycota	Sordariales	Sordariaceae	Neurospora	Tetrasperma	HWI-ST1370:50:H934UADXX:1:2201:10390:19159/1_AA2
AA2	Eukaryota	Fungi	Ascomycota	Hypocreales	Nectriaceae	Fusarium	Fujikuroi	HWI-ST1370:50:H934UADXX:1:2201:10390:19159/2_AA2
AA2	Eukaryota	Fungi	Ascomycota	Sordariales	Chaetomiaceae	Chaetomium	Globosum	HWI-ST1370:50:H934UADXX:1:2201:6949:31679/1_AA2
AA2	Eukaryota	Fungi	Ascomycota	Sordariales	Chaetomiaceae	Chaetomium	Globosum	HWI-ST1370:50:H934UADXX:1:2201:11461:48251/2_AA2
AA2	Eukaryota	Fungi	Ascomycota	Hypocreales	Nectriaceae	Fusarium	Graminearum	HWI-ST1370:50:H934UADXX:1:2201:3885:56652/1_AA2
AA2	Eukaryota	Fungi	Ascomycota	Hypocreales	Nectriaceae	Fusarium	Graminearum	HWI-ST1370:50:H934UADXX:1:2201:3885:56652/2_AA2
AA2	Eukaryota	Fungi	Ascomycota	Sordariales	Sordariaceae	Neurospora	Tetrasperma	HWI-ST1370:50:H934UADXX:1:2201:7751:83374/1_AA2
AA2	Eukaryota	Fungi	Ascomycota	Sordariales	Sordariaceae	Neurospora	Tetrasperma	HWI-ST1370:50:H934UADXX:1:2201:7751:83374/2_AA2
AA2	Eukaryota	Fungi	Ascomycota	Sordariales	Chaetomiaceae	Chaetomium	Globosum	HWI-ST1370:50:H934UADXX:1:2202:15158:3701/1_AA2
AA2	Eukaryota	Fungi	Ascomycota	Hypocreales	Nectriaceae	Fusarium	Fujikuroi	HWI-ST1370:50:H934UADXX:1:2202:15158:3701/2_AA2
AA2	Eukaryota	Fungi	Ascomycota	Onygenales	Ajellomycetaceae	Histoplasma	Capsulatum	HWI-ST1370:50:H934UADXX:1:2202:3279:41263/1_AA2
AA2	Eukaryota	Fungi	Ascomycota	Chaetothyriales	Herpotrichiellaceae	Cladophialophora	Carrionii	HWI-ST1370:50:H934UADXX:1:2202:3279:41263/2_AA2
AA2	Eukaryota	Fungi	Ascomycota	Glomerellales	Glomerellaceae	Colletotrichum	Graminicola	HWI-ST1370:50:H934UADXX:1:2203:7671:11677/1_AA2
AA2	Eukaryota	Fungi	Ascomycota	Chaetothyriales	Herpotrichiellaceae	Coniosporium	Apollinis	HWI-ST1370:50:H934UADXX:1:2203:9877:15984/2_AA2
AA2	Eukaryota	Fungi	Ascomycota	Hypocreales	Nectriaceae	Fusarium	Graminearum	HWI-ST1370:50:H934UADXX:1:2203:6779:30556/1_AA2
AA2	Eukaryota	Fungi	Ascomycota	Sordariales	Sordariaceae	Neurospora	Tetrasperma	HWI-ST1370:50:H934UADXX:1:2203:6779:30556/2_AA2
AA2	Eukaryota	Fungi	Ascomycota	Sordariales	Chaetomiaceae	Chaetomium	Globosum	HWI-ST1370:50:H934UADXX:1:2203:19402:40213/1_AA2
AA2	Eukaryota	Fungi	Ascomycota	Sordariales	Lasiosphaeriaceae	Podospora	Anserina	HWI-ST1370:50:H934UADXX:1:2203:8127:45817/1_AA2
AA2	Eukaryota	Fungi	Ascomycota	Chaetothyriales	Herpotrichiellaceae	Coniosporium	Apollinis	HWI-ST1370:50:H934UADXX:1:2203:8127:45817/2_AA2
AA2	Eukaryota	Fungi	Ascomycota	Sordariales	Sordariaceae	Neurospora	Tetrasperma	HWI-ST1370:50:H934UADXX:1:2203:1294:69576/1_AA2
AA2	Eukaryota	Fungi	Ascomycota	Sordariales	Sordariaceae	Neurospora	Tetrasperma	HWI-ST1370:50:H934UADXX:1:2203:1294:69576/2_AA2
AA2	Eukaryota	Fungi	Ascomycota	Sordariales	Lasiosphaeriaceae	Podospora	Anserina	HWI-ST1370:50:H934UADXX:1:2203:11330:92955/1_AA2
AA2	Eukaryota	Fungi	Ascomycota	Sordariales	Sordariaceae	Neurospora	Tetrasperma	HWI-ST1370:50:H934UADXX:1:2204:21071:24425/1_AA2
AA2	Eukaryota	Fungi	Ascomycota	Sordariales	Sordariaceae	Neurospora	Tetrasperma	HWI-ST1370:50:H934UADXX:1:2204:12121:50236/2_AA2
AA2	Eukaryota	Fungi	Ascomycota	Hypocreales	Nectriaceae	Fusarium	Fujikuroi	HWI-ST1370:50:H934UADXX:1:2204:14464:51763/1_AA2
AA2	Eukaryota	Fungi	Ascomycota	Hypocreales	Nectriaceae	Fusarium	Graminearum	HWI-ST1370:50:H934UADXX:1:2204:14464:51763/2_AA2
AA2	Eukaryota	Fungi	Ascomycota	Sordariales	Sordariaceae	Neurospora	Tetrasperma	HWI-ST1370:50:H934UADXX:1:2204:18958:52202/1_AA2
AA2	Eukaryota	Fungi	Ascomycota	Sordariales	Sordariaceae	Neurospora	Tetrasperma	HWI-ST1370:50:H934UADXX:1:2204:18958:52202/2_AA2
AA2	Eukaryota	Fungi	Ascomycota	Sordariales	Sordariaceae	Neurospora	Tetrasperma	HWI-ST1370:50:H934UADXX:1:2204:1855:58678/1_AA2
AA2	Eukaryota	Fungi	Ascomycota	Sordariales	Lasiosphaeriaceae	Podospora	Anserina	HWI-ST1370:50:H934UADXX:1:2205:4902:47728/1_AA2
AA2	Eukaryota	Fungi	Ascomycota	Glomerellales	Glomerellaceae	Colletotrichum	Gloeosporioides	HWI-ST1370:50:H934UADXX:1:2205:9052:60241/2_AA2
AA2	Eukaryota	Fungi	Ascomycota	Sordariales	Sordariaceae	Neurospora	Tetrasperma	HWI-ST1370:50:H934UADXX:1:2205:13399:65812/1_AA2
AA2	Eukaryota	Fungi	Ascomycota	Sordariales	Lasiosphaeriaceae	Podospora	Anserina	HWI-ST1370:50:H934UADXX:1:2206:6289:5012/1_AA2
AA2	Eukaryota	Fungi	Ascomycota	Hypocreales	Nectriaceae	Fusarium	Graminearum	HWI-ST1370:50:H934UADXX:1:2206:17444:73174/1_AA2
AA2	Eukaryota	Fungi	Ascomycota	Sordariales	Chaetomiaceae	Myceliophthora	Thermophila	HWI-ST1370:50:H934UADXX:1:2206:13578:78988/2_AA2
AA2	Eukaryota	Fungi	Ascomycota	Chaetothyriales	Herpotrichiellaceae	Coniosporium	Apollinis	HWI-ST1370:50:H934UADXX:1:2206:12153:97666/1_AA2
AA2	Eukaryota	Fungi	Ascomycota	Hypocreales	Nectriaceae	Fusarium	Graminearum	HWI-ST1370:50:H934UADXX:1:2207:16006:27654/1_AA2
AA2	Eukaryota	Fungi	Ascomycota	Sordariales	Sordariaceae	Neurospora	Tetrasperma	HWI-ST1370:50:H934UADXX:1:2207:16006:27654/2_AA2
AA2	Eukaryota	Fungi	Ascomycota	Sordariales	Sordariaceae	Neurospora	Tetrasperma	HWI-ST1370:50:H934UADXX:1:2207:7886:34348/1_AA2
AA2	Eukaryota	Fungi	Ascomycota	mitosporic Onygenales	Eurotiomycetidae	Paracoccidioides	Brasiliensis	HWI-ST1370:50:H934UADXX:1:2207:2488:57029/1_AA2
AA2	Eukaryota	Fungi	Ascomycota	Sordariales	Sordariaceae	Neurospora	Tetrasperma	HWI-ST1370:50:H934UADXX:1:2207:2488:57029/2_AA2
AA2	Eukaryota	Fungi	Ascomycota	Sordariales	Chaetomiaceae	Chaetomium	Globosum	HWI-ST1370:50:H934UADXX:1:2207:11112:66258/1_AA2
AA2	Eukaryota	Fungi	Ascomycota	Chaetothyriales	Herpotrichiellaceae	Coniosporium	Apollinis	HWI-ST1370:50:H934UADXX:1:2208:17394:11429/1_AA2
AA2	Eukaryota	Fungi	Ascomycota	Hypocreales	Nectriaceae	Fusarium	Graminearum	HWI-ST1370:50:H934UADXX:1:2208:19789:46802/1_AA2
AA2	Eukaryota	Fungi	Ascomycota	Glomerellales	Glomerellaceae	Colletotrichum	Gloeosporioides	HWI-ST1370:50:H934UADXX:1:2208:19789:46802/2_AA2
AA2	Eukaryota	Fungi	Ascomycota	Sordariales	Chaetomiaceae	Myceliophthora	Thermophila	HWI-ST1370:50:H934UADXX:1:2208:5933:60456/2_AA2
AA2	Eukaryota	Fungi	Ascomycota	Hypocreales	Nectriaceae	Fusarium	Fujikuroi	HWI-ST1370:50:H934UADXX:1:2208:14755:73438/1_AA2
AA2	Eukaryota	Fungi	Ascomycota	Sordariales	Sordariaceae	Neurospora	Tetrasperma	HWI-ST1370:50:H934UADXX:1:2208:14755:73438/2_AA2
AA2	Eukaryota	Fungi	Ascomycota	Sordariales	Sordariaceae	Neurospora	Tetrasperma	HWI-ST1370:50:H934UADXX:1:2209:18056:6290/1_AA2
AA2	Eukaryota	Fungi	Ascomycota	Pleosporales	Leptosphaeriaceae	Leptosphaeria	Maculans	HWI-ST1370:50:H934UADXX:1:2209:18056:6290/2_AA2
AA2	Eukaryota	Fungi	Ascomycota	Eurotiales	Aspergillaceae	Aspergillus	Fumigatus	HWI-ST1370:50:H934UADXX:1:2209:10242:40741/2_AA2
AA2	Eukaryota	Fungi	Ascomycota	Sordariales	Sordariaceae	Neurospora	Tetrasperma	HWI-ST1370:50:H934UADXX:1:2209:18392:46735/2_AA2
AA2	Eukaryota	Fungi	Ascomycota	Sordariales	Sordariaceae	Neurospora	Tetrasperma	HWI-ST1370:50:H934UADXX:1:2209:20494:49779/2_AA2
AA2	Eukaryota	Fungi	Ascomycota	Hypocreales	Nectriaceae	Fusarium	Fujikuroi	HWI-ST1370:50:H934UADXX:1:2209:11321:53356/2_AA2
AA2	Eukaryota	Fungi	Ascomycota	Glomerellales	Glomerellaceae	Colletotrichum	Gloeosporioides	HWI-ST1370:50:H934UADXX:1:2209:15841:67314/1_AA2
AA2	Eukaryota	Fungi	Ascomycota	Glomerellales	Glomerellaceae	Colletotrichum	Gloeosporioides	HWI-ST1370:50:H934UADXX:1:2209:15841:67314/2_AA2
AA2	Eukaryota	Fungi	Ascomycota	Pneumocystidales	Pneumocystidaceae	Pneumocystis	Jirovecii	HWI-ST1370:50:H934UADXX:1:2209:5804:69980/1_AA2
AA2	Eukaryota	Fungi	Ascomycota	Sordariales	Sordariaceae	Neurospora	Tetrasperma	HWI-ST1370:50:H934UADXX:1:2209:5804:69980/2_AA2
AA2	Eukaryota	Fungi	Ascomycota	Sordariales	Sordariaceae	Neurospora	Tetrasperma	HWI-ST1370:50:H934UADXX:1:2209:10643:93130/1_AA2
AA2	Eukaryota	Fungi	Ascomycota	Hypocreales	Nectriaceae	Fusarium	Graminearum	HWI-ST1370:50:H934UADXX:1:2210:17417:17522/1_AA2
AA2	Eukaryota	Fungi	Ascomycota	mitosporic Onygenales	Eurotiomycetidae	Paracoccidioides	Brasiliensis	HWI-ST1370:50:H934UADXX:1:2210:20799:44122/1_AA2
AA2	Eukaryota	Fungi	Ascomycota	Eurotiales	Aspergillaceae	Aspergillus	Terreus	HWI-ST1370:50:H934UADXX:1:2210:4869:60981/1_AA2
AA2	Eukaryota	Fungi	Ascomycota	Hypocreales	Nectriaceae	Fusarium	Graminearum	HWI-ST1370:50:H934UADXX:1:2211:12326:3086/1_AA2
AA2	Eukaryota	Fungi	Ascomycota	Sordariales	Sordariaceae	Neurospora	Tetrasperma	HWI-ST1370:50:H934UADXX:1:2211:12326:3086/2_AA2
AA2	Eukaryota	Fungi	Ascomycota	Pleosporales	Pleosporaceae	Pyrenophora	Teres	HWI-ST1370:50:H934UADXX:1:2211:19109:9773/2_AA2
AA2	Eukaryota	Fungi	Ascomycota	Sordariales	Sordariaceae	Neurospora	Tetrasperma	HWI-ST1370:50:H934UADXX:1:2211:8379:20530/1_AA2
AA2	Eukaryota	Fungi	Ascomycota	Hypocreales	Nectriaceae	Fusarium	Graminearum	HWI-ST1370:50:H934UADXX:1:2211:8379:20530/2_AA2
AA2	Eukaryota	Fungi	Ascomycota	Sordariales	Sordariaceae	Neurospora	Tetrasperma	HWI-ST1370:50:H934UADXX:1:2212:15245:6466/1_AA2
AA2	Eukaryota	Fungi	Ascomycota	Pseudogymnoascus	Pseudeurotiaceae	Pseudogymnoascus	Destructans	HWI-ST1370:50:H934UADXX:1:2212:3325:95720/2_AA2
AA2	Eukaryota	Fungi	Ascomycota	Sordariales	Sordariaceae	Neurospora	Tetrasperma	HWI-ST1370:50:H934UADXX:1:2213:13388:39859/1_AA2
AA2	Eukaryota	Fungi	Ascomycota	Sordariales	Sordariaceae	Neurospora	Tetrasperma	HWI-ST1370:50:H934UADXX:1:2213:18235:42563/1_AA2
AA2	Eukaryota	Fungi	Ascomycota	Sordariales	Sordariaceae	Neurospora	Tetrasperma	HWI-ST1370:50:H934UADXX:1:2213:18235:42563/2_AA2
AA2	Eukaryota	Fungi	Ascomycota	Glomerellales	Glomerellaceae	Colletotrichum	Gloeosporioides	HWI-ST1370:50:H934UADXX:1:2213:8755:75451/2_AA2
AA2	Eukaryota	Fungi	Ascomycota	Sordariales	Sordariaceae	Neurospora	Tetrasperma	HWI-ST1370:50:H934UADXX:1:2213:16010:83153/1_AA2
AA2	Eukaryota	Fungi	Ascomycota	Sordariales	Sordariaceae	Neurospora	Tetrasperma	HWI-ST1370:50:H934UADXX:1:2213:16010:83153/2_AA2
AA2	Eukaryota	Fungi	Ascomycota	Glomerellales	Glomerellaceae	Colletotrichum	Gloeosporioides	HWI-ST1370:50:H934UADXX:1:2213:20405:90144/1_AA2
AA2	Eukaryota	Fungi	Ascomycota	Hypocreales	Nectriaceae	Fusarium	Graminearum	HWI-ST1370:50:H934UADXX:1:2213:20405:90144/2_AA2
AA2	Eukaryota	Fungi	Ascomycota	Glomerellales	Glomerellaceae	Colletotrichum	Graminicola	HWI-ST1370:50:H934UADXX:1:2213:10191:93613/2_AA2
AA2	Eukaryota	Fungi	Ascomycota	Sordariales	Sordariaceae	Neurospora	Tetrasperma	HWI-ST1370:50:H934UADXX:1:2214:20741:13283/1_AA2
AA2	Eukaryota	Fungi	Ascomycota	Sordariales	Sordariaceae	Neurospora	Tetrasperma	HWI-ST1370:50:H934UADXX:1:2214:20741:13283/2_AA2
AA2	Eukaryota	Fungi	Ascomycota	Sordariales	Sordariaceae	Neurospora	Tetrasperma	HWI-ST1370:50:H934UADXX:1:2214:17636:23872/1_AA2
AA2	Eukaryota	Fungi	Ascomycota	Sordariales	Sordariaceae	Neurospora	Tetrasperma	HWI-ST1370:50:H934UADXX:1:2214:17636:23872/2_AA2
AA2	Eukaryota	Fungi	Basidiomycota	Ustilaginales	mitosporic Ustilaginaceae	Pseudozyma	Brasiliensis	HWI-ST1370:50:H934UADXX:1:2214:8794:30107/1_AA2
AA2	Eukaryota	Fungi	Ascomycota	Hypocreales	Nectriaceae	Fusarium	Graminearum	HWI-ST1370:50:H934UADXX:1:2214:21373:31061/1_AA2
AA2	Eukaryota	Fungi	Ascomycota	Sordariales	Sordariaceae	Neurospora	Tetrasperma	HWI-ST1370:50:H934UADXX:1:2215:14981:33315/2_AA2
AA2	Eukaryota	Fungi	Ascomycota	Sordariales	Sordariaceae	Neurospora	Tetrasperma	HWI-ST1370:50:H934UADXX:1:2215:4871:44277/2_AA2
AA2	Eukaryota	Fungi	Ascomycota	Sordariales	Sordariaceae	Neurospora	Tetrasperma	HWI-ST1370:50:H934UADXX:1:2215:14252:72804/2_AA2
AA2	Eukaryota	Fungi	Ascomycota	Sordariales	Chaetomiaceae	Myceliophthora	Thermophila	HWI-ST1370:50:H934UADXX:1:2215:13954:77197/2_AA2
AA2	Eukaryota	Fungi	Ascomycota	Sordariales	Sordariaceae	Neurospora	Tetrasperma	HWI-ST1370:50:H934UADXX:1:2215:18007:78976/1_AA2
AA2	Eukaryota	Fungi	Ascomycota	Sordariales	Sordariaceae	Neurospora	Tetrasperma	HWI-ST1370:50:H934UADXX:1:2215:18007:78976/2_AA2
AA2	Eukaryota	Fungi	Ascomycota	Sordariales	Sordariaceae	Neurospora	Tetrasperma	HWI-ST1370:50:H934UADXX:1:2215:16638:100216/1_AA2
AA2	Eukaryota	Fungi	Ascomycota	Hypocreales	Nectriaceae	Fusarium	Fujikuroi	HWI-ST1370:50:H934UADXX:1:2215:16638:100216/2_AA2
AA2	Eukaryota	Fungi	Ascomycota	Sordariales	Sordariaceae	Neurospora	Tetrasperma	HWI-ST1370:50:H934UADXX:1:2216:10509:26193/1_AA2
AA2	Eukaryota	Fungi	Ascomycota	Sordariales	Chaetomiaceae	Chaetomium	Globosum	HWI-ST1370:50:H934UADXX:1:2216:17976:71391/1_AA2
AA2	Eukaryota	Fungi	Ascomycota	Eurotiales	Aspergillaceae	Aspergillus	Oryzae	HWI-ST1370:50:H934UADXX:1:2216:20085:96343/2_AA2
CAZY_FAMILY	KINGDOM	DOMAIN	PHYLUM	ORDER	FAMILY	GENUS	SPECIES	READ_ID
AA8	Eukaryota	Fungi	Ascomycota	Sordariales	Chaetomiaceae	Chaetomium	Globosum	HWI-ST1370:50:H934UADXX:1:1102:4998:18404/1_AA8
AA8	Eukaryota	Fungi	Ascomycota	Sordariales	Chaetomiaceae	Chaetomium	Globosum	HWI-ST1370:50:H934UADXX:1:1103:19933:50049/1_AA8
AA8	Eukaryota	Fungi	Ascomycota	Sordariales	Sordariaceae	Neurospora	Crassa	HWI-ST1370:50:H934UADXX:1:1106:11346:75455/1_AA8
AA8	Eukaryota	Fungi	Ascomycota	Sordariales	Sordariaceae	Neurospora	Crassa	HWI-ST1370:50:H934UADXX:1:1113:6841:44774/1_AA8
AA8	Eukaryota	Fungi	Ascomycota	Sordariales	Chaetomiaceae	Chaetomium	Globosum	HWI-ST1370:50:H934UADXX:1:1115:6832:34237/1_AA8
AA8	Eukaryota	Fungi	Ascomycota	Sordariales	Chaetomiaceae	Chaetomium	Globosum	HWI-ST1370:50:H934UADXX:1:1208:15350:51788/1_AA8
AA8	Eukaryota	Fungi	Ascomycota	Sordariales	Chaetomiaceae	Chaetomium	Globosum	HWI-ST1370:50:H934UADXX:1:1215:11857:45936/2_AA8
AA8	Eukaryota	Fungi	Ascomycota	Sordariales	Chaetomiaceae	Chaetomium	Globosum	HWI-ST1370:50:H934UADXX:1:2101:18660:86968/1_AA8
AA8	Eukaryota	Fungi	Ascomycota	Sordariales	Chaetomiaceae	Thielavia	Terrestris	HWI-ST1370:50:H934UADXX:1:2102:13182:39228/2_AA8
AA8	Eukaryota	Fungi	Ascomycota	Sordariales	Chaetomiaceae	Chaetomium	Globosum	HWI-ST1370:50:H934UADXX:1:2107:1435:33259/1_AA8
AA8	Eukaryota	Fungi	Ascomycota	Sordariales	Chaetomiaceae	Chaetomium	Globosum	HWI-ST1370:50:H934UADXX:1:2108:20585:96871/1_AA8
AA8	Eukaryota	Fungi	Ascomycota	Sordariales	Sordariaceae	Neurospora	Crassa	HWI-ST1370:50:H934UADXX:1:2112:15441:54053/1_AA8
AA8	Eukaryota	Fungi	Ascomycota	Sordariales	Chaetomiaceae	Chaetomium	Globosum	HWI-ST1370:50:H934UADXX:1:2113:13531:68340/1_AA8
AA8	Eukaryota	Fungi	Ascomycota	Sordariales	Chaetomiaceae	Chaetomium	Globosum	HWI-ST1370:50:H934UADXX:1:2215:1803:41927/1_AA8
AA8	Eukaryota	Fungi	Ascomycota	Sordariales	Sordariaceae	Neurospora	Crassa	HWI-ST1370:50:H934UADXX:1:2215:14696:92011/1_AA8
AA8	Eukaryota	Fungi	Ascomycota	Sordariales	Chaetomiaceae	Chaetomium	Globosum	HWI-ST1370:50:H934UADXX:1:1102:11902:8247_AA8
AA8	Eukaryota	Fungi	Ascomycota	Sordariales	Sordariaceae	Neurospora	Crassa	HWI-ST1370:50:H934UADXX:1:1109:13345:71766_AA8
AA8	Eukaryota	Fungi	Ascomycota	Sordariales	Chaetomiaceae	Thielavia	Terrestris	HWI-ST1370:50:H934UADXX:1:1116:2148:36663_AA8
AA8	Unclassified	Unclassified	Unclassified	Unclassified	Unclassified	Unclassified	Unclassified	HWI-ST1370:50:H934UADXX:1:2104:12091:88566_AA8
AA8	Eukaryota	Fungi	Ascomycota	Sordariales	Sordariaceae	Neurospora	Crassa	HWI-ST1370:50:H934UADXX:1:2115:2673:38596_AA8
AA8	Eukaryota	Fungi	Ascomycota	Sordariales	Chaetomiaceae	Thielavia	Terrestris	HWI-ST1370:46:H93JNADXX:1:1216:2914:20868/2_AA8
AA8	Eukaryota	Fungi	Ascomycota	Sordariales	Chaetomiaceae	Chaetomium	Globosum	HWI-ST1370:50:H934UADXX:1:1101:20548:43927/1_AA8
AA8	Eukaryota	Fungi	Ascomycota	Sordariales	Chaetomiaceae	Chaetomium	Globosum	HWI-ST1370:50:H934UADXX:1:1101:20548:43927/2_AA8
AA8	Eukaryota	Fungi	Ascomycota	Sordariales	Chaetomiaceae	Chaetomium	Globosum	HWI-ST1370:50:H934UADXX:1:1101:6965:50069/1_AA8
AA8	Eukaryota	Fungi	Ascomycota	Sordariales	Chaetomiaceae	Chaetomium	Globosum	HWI-ST1370:50:H934UADXX:1:1101:6965:50069/2_AA8
AA8	Eukaryota	Fungi	Ascomycota	Sordariales	Chaetomiaceae	Chaetomium	Globosum	HWI-ST1370:50:H934UADXX:1:1102:4296:15739/1_AA8
AA8	Eukaryota	Fungi	Ascomycota	Sordariales	Sordariaceae	Neurospora	Crassa	HWI-ST1370:50:H934UADXX:1:1102:11172:33069/2_AA8
AA8	Eukaryota	Fungi	Ascomycota	Sordariales	Chaetomiaceae	Chaetomium	Globosum	HWI-ST1370:50:H934UADXX:1:1102:1408:74735/1_AA8
AA8	Eukaryota	Fungi	Ascomycota	Sordariales	Chaetomiaceae	Thielavia	Terrestris	HWI-ST1370:50:H934UADXX:1:1102:1408:74735/2_AA8
AA8	Eukaryota	Fungi	Ascomycota	Sordariales	Chaetomiaceae	Chaetomium	Globosum	HWI-ST1370:50:H934UADXX:1:1103:1075:3615/1_AA8
AA8	Eukaryota	Fungi	Ascomycota	Sordariales	Chaetomiaceae	Chaetomium	Globosum	HWI-ST1370:50:H934UADXX:1:1103:1075:3615/2_AA8
AA8	Eukaryota	Fungi	Ascomycota	Sordariales	Chaetomiaceae	Chaetomium	Globosum	HWI-ST1370:50:H934UADXX:1:1103:16519:12968/2_AA8
AA8	Eukaryota	Fungi	Ascomycota	Sordariales	Chaetomiaceae	Chaetomium	Globosum	HWI-ST1370:50:H934UADXX:1:1103:19377:26131/2_AA8
AA8	Eukaryota	Fungi	Ascomycota	Sordariales	Chaetomiaceae	Thielavia	Terrestris	HWI-ST1370:50:H934UADXX:1:1103:18256:46682/1_AA8
AA8	Eukaryota	Fungi	Ascomycota	Sordariales	Chaetomiaceae	Thielavia	Terrestris	HWI-ST1370:50:H934UADXX:1:1103:18256:46682/2_AA8
AA8	Eukaryota	Fungi	Ascomycota	Sordariales	Sordariaceae	Neurospora	Crassa	HWI-ST1370:50:H934UADXX:1:1103:18374:65895/2_AA8
AA8	Eukaryota	Fungi	Ascomycota	Sordariales	Chaetomiaceae	Chaetomium	Globosum	HWI-ST1370:50:H934UADXX:1:1103:5921:72327/1_AA8
AA8	Eukaryota	Fungi	Ascomycota	Sordariales	Chaetomiaceae	Chaetomium	Globosum	HWI-ST1370:50:H934UADXX:1:1103:5921:72327/2_AA8
AA8	Eukaryota	Fungi	Ascomycota	Sordariales	Sordariaceae	Neurospora	Crassa	HWI-ST1370:50:H934UADXX:1:1103:16180:90561/1_AA8
AA8	Eukaryota	Fungi	Ascomycota	Sordariales	Chaetomiaceae	Chaetomium	Globosum	HWI-ST1370:50:H934UADXX:1:1104:3760:2666/1_AA8
AA8	Eukaryota	Fungi	Ascomycota	Sordariales	Chaetomiaceae	Chaetomium	Globosum	HWI-ST1370:50:H934UADXX:1:1104:3760:2666/2_AA8
AA8	Eukaryota	Fungi	Ascomycota	Sordariales	Sordariaceae	Neurospora	Crassa	HWI-ST1370:50:H934UADXX:1:1104:21014:2594/1_AA8
AA8	Eukaryota	Fungi	Ascomycota	Sordariales	Chaetomiaceae	Chaetomium	Globosum	HWI-ST1370:50:H934UADXX:1:1104:2060:16495/1_AA8
AA8	Eukaryota	Fungi	Ascomycota	Sordariales	Chaetomiaceae	Chaetomium	Globosum	HWI-ST1370:50:H934UADXX:1:1104:2060:16495/2_AA8
AA8	Eukaryota	Fungi	Ascomycota	Sordariales	Chaetomiaceae	Chaetomium	Globosum	HWI-ST1370:50:H934UADXX:1:1104:5857:40221/1_AA8
AA8	Eukaryota	Fungi	Ascomycota	Sordariales	Sordariaceae	Neurospora	Crassa	HWI-ST1370:50:H934UADXX:1:1104:5857:40221/2_AA8
AA8	Eukaryota	Fungi	Ascomycota	Sordariales	Chaetomiaceae	Chaetomium	Globosum	HWI-ST1370:50:H934UADXX:1:1104:12621:62956/1_AA8
AA8	Eukaryota	Fungi	Ascomycota	Sordariales	Sordariaceae	Neurospora	Crassa	HWI-ST1370:50:H934UADXX:1:1104:19904:92362/1_AA8
AA8	Eukaryota	Fungi	Ascomycota	Sordariales	Chaetomiaceae	Chaetomium	Globosum	HWI-ST1370:50:H934UADXX:1:1106:14430:18935/2_AA8
AA8	Eukaryota	Fungi	Ascomycota	Sordariales	Chaetomiaceae	Chaetomium	Globosum	HWI-ST1370:50:H934UADXX:1:1106:3694:23002/1_AA8
AA8	Eukaryota	Fungi	Ascomycota	Sordariales	Chaetomiaceae	Chaetomium	Globosum	HWI-ST1370:50:H934UADXX:1:1106:18382:49795/2_AA8
AA8	Eukaryota	Fungi	Ascomycota	Sordariales	Chaetomiaceae	Chaetomium	Globosum	HWI-ST1370:50:H934UADXX:1:1106:19409:64820/1_AA8
AA8	Eukaryota	Fungi	Ascomycota	Sordariales	Sordariaceae	Neurospora	Crassa	HWI-ST1370:50:H934UADXX:1:1107:5952:40001/1_AA8
AA8	Eukaryota	Fungi	Ascomycota	Sordariales	Sordariaceae	Neurospora	Crassa	HWI-ST1370:50:H934UADXX:1:1107:17686:59698/1_AA8
AA8	Eukaryota	Fungi	Ascomycota	Sordariales	Chaetomiaceae	Chaetomium	Globosum	HWI-ST1370:50:H934UADXX:1:1107:13039:68611/1_AA8
AA8	Eukaryota	Fungi	Ascomycota	Sordariales	Chaetomiaceae	Chaetomium	Globosum	HWI-ST1370:50:H934UADXX:1:1107:19278:99490/1_AA8
AA8	Eukaryota	Fungi	Ascomycota	Sordariales	Chaetomiaceae	Chaetomium	Globosum	HWI-ST1370:50:H934UADXX:1:1108:7688:10544/1_AA8
AA8	Eukaryota	Fungi	Ascomycota	Sordariales	Chaetomiaceae	Chaetomium	Globosum	HWI-ST1370:50:H934UADXX:1:1108:8576:39405/2_AA8
AA8	Eukaryota	Fungi	Ascomycota	Sordariales	Chaetomiaceae	Chaetomium	Globosum	HWI-ST1370:50:H934UADXX:1:1108:18026:53583/2_AA8
AA8	Eukaryota	Fungi	Ascomycota	Sordariales	Chaetomiaceae	Chaetomium	Globosum	HWI-ST1370:50:H934UADXX:1:1108:11403:69406/2_AA8
AA8	Eukaryota	Fungi	Ascomycota	Sordariales	Chaetomiaceae	Chaetomium	Globosum	HWI-ST1370:50:H934UADXX:1:1108:6377:98500/1_AA8
AA8	Eukaryota	Fungi	Ascomycota	Sordariales	Chaetomiaceae	Chaetomium	Globosum	HWI-ST1370:50:H934UADXX:1:1109:17062:4401/1_AA8
AA8	Eukaryota	Fungi	Ascomycota	Sordariales	Chaetomiaceae	Chaetomium	Globosum	HWI-ST1370:50:H934UADXX:1:1110:4985:15575/1_AA8
AA8	Eukaryota	Fungi	Ascomycota	Sordariales	Chaetomiaceae	Thielavia	Terrestris	HWI-ST1370:50:H934UADXX:1:1110:7555:25769/2_AA8
AA8	Eukaryota	Fungi	Ascomycota	Sordariales	Chaetomiaceae	Chaetomium	Globosum	HWI-ST1370:50:H934UADXX:1:1110:2970:35461/2_AA8
AA8	Eukaryota	Fungi	Ascomycota	Sordariales	Chaetomiaceae	Chaetomium	Globosum	HWI-ST1370:50:H934UADXX:1:1110:19059:53169/1_AA8
AA8	Eukaryota	Fungi	Ascomycota	Sordariales	Chaetomiaceae	Chaetomium	Globosum	HWI-ST1370:50:H934UADXX:1:1111:2860:24786/2_AA8
AA8	Eukaryota	Fungi	Ascomycota	Sordariales	Chaetomiaceae	Chaetomium	Globosum	HWI-ST1370:50:H934UADXX:1:1111:6500:27231/2_AA8
AA8	Eukaryota	Fungi	Ascomycota	Sordariales	Sordariaceae	Neurospora	Crassa	HWI-ST1370:50:H934UADXX:1:1111:12343:57571/2_AA8
AA8	Eukaryota	Fungi	Ascomycota	Sordariales	Chaetomiaceae	Chaetomium	Globosum	HWI-ST1370:50:H934UADXX:1:1112:11435:21912/1_AA8
AA8	Eukaryota	Fungi	Ascomycota	Sordariales	Chaetomiaceae	Chaetomium	Globosum	HWI-ST1370:50:H934UADXX:1:1112:11583:49387/2_AA8
AA8	Eukaryota	Fungi	Ascomycota	Sordariales	Chaetomiaceae	Chaetomium	Globosum	HWI-ST1370:50:H934UADXX:1:1112:10057:80121/1_AA8
AA8	Eukaryota	Fungi	Ascomycota	Sordariales	Chaetomiaceae	Thielavia	Terrestris	HWI-ST1370:50:H934UADXX:1:1112:4480:88772/1_AA8
AA8	Eukaryota	Fungi	Ascomycota	Sordariales	Chaetomiaceae	Myceliophthora	Thermophila	HWI-ST1370:50:H934UADXX:1:1113:16231:69489/1_AA8
AA8	Eukaryota	Fungi	Ascomycota	Sordariales	Chaetomiaceae	Thielavia	Terrestris	HWI-ST1370:50:H934UADXX:1:1113:16231:69489/2_AA8
AA8	Eukaryota	Fungi	Ascomycota	Sordariales	Chaetomiaceae	Chaetomium	Globosum	HWI-ST1370:50:H934UADXX:1:1113:6333:83832/1_AA8
AA8	Eukaryota	Fungi	Ascomycota	Sordariales	Chaetomiaceae	Chaetomium	Globosum	HWI-ST1370:50:H934UADXX:1:1113:6333:83832/2_AA8
AA8	Eukaryota	Fungi	Ascomycota	Sordariales	Chaetomiaceae	Chaetomium	Globosum	HWI-ST1370:50:H934UADXX:1:1113:10411:92269/2_AA8
AA8	Eukaryota	Fungi	Ascomycota	Sordariales	Chaetomiaceae	Chaetomium	Globosum	HWI-ST1370:50:H934UADXX:1:1115:12821:19318/1_AA8
AA8	Eukaryota	Fungi	Ascomycota	Sordariales	Chaetomiaceae	Myceliophthora	Thermophila	HWI-ST1370:50:H934UADXX:1:1115:12821:19318/2_AA8
AA8	Eukaryota	Fungi	Ascomycota	Sordariales	Chaetomiaceae	Chaetomium	Globosum	HWI-ST1370:50:H934UADXX:1:1115:13516:50019/1_AA8
AA8	Eukaryota	Fungi	Ascomycota	Sordariales	Chaetomiaceae	Chaetomium	Globosum	HWI-ST1370:50:H934UADXX:1:1115:19693:63116/2_AA8
AA8	Eukaryota	Fungi	Ascomycota	Sordariales	Sordariaceae	Neurospora	Crassa	HWI-ST1370:50:H934UADXX:1:1116:7294:7134/2_AA8
AA8	Eukaryota	Fungi	Ascomycota	Sordariales	Chaetomiaceae	Chaetomium	Globosum	HWI-ST1370:50:H934UADXX:1:1116:4171:44468/1_AA8
AA8	Eukaryota	Fungi	Ascomycota	Sordariales	Chaetomiaceae	Chaetomium	Globosum	HWI-ST1370:50:H934UADXX:1:1116:3640:51209/2_AA8
AA8	Eukaryota	Fungi	Ascomycota	Sordariales	Chaetomiaceae	Thielavia	Terrestris	HWI-ST1370:50:H934UADXX:1:1116:6452:63289/1_AA8
AA8	Eukaryota	Fungi	Ascomycota	Sordariales	Chaetomiaceae	Chaetomium	Globosum	HWI-ST1370:50:H934UADXX:1:1116:6452:63289/2_AA8
AA8	Eukaryota	Fungi	Ascomycota	Sordariales	Chaetomiaceae	Chaetomium	Globosum	HWI-ST1370:50:H934UADXX:1:1116:13684:77572/1_AA8
AA8	Eukaryota	Fungi	Ascomycota	Sordariales	Chaetomiaceae	Thielavia	Terrestris	HWI-ST1370:50:H934UADXX:1:1201:21090:14604/1_AA8
AA8	Eukaryota	Fungi	Ascomycota	Sordariales	Sordariaceae	Neurospora	Crassa	HWI-ST1370:50:H934UADXX:1:1201:17151:34511/1_AA8
AA8	Eukaryota	Fungi	Ascomycota	Sordariales	Chaetomiaceae	Chaetomium	Globosum	HWI-ST1370:50:H934UADXX:1:1201:5034:65493/1_AA8
AA8	Eukaryota	Fungi	Ascomycota	Sordariales	Sordariaceae	Neurospora	Crassa	HWI-ST1370:50:H934UADXX:1:1202:1403:5108/2_AA8
AA8	Eukaryota	Fungi	Ascomycota	Sordariales	Chaetomiaceae	Chaetomium	Globosum	HWI-ST1370:50:H934UADXX:1:1202:16039:27975/1_AA8
AA8	Eukaryota	Fungi	Ascomycota	Sordariales	Chaetomiaceae	Thielavia	Terrestris	HWI-ST1370:50:H934UADXX:1:1202:13682:32665/1_AA8
AA8	Eukaryota	Fungi	Ascomycota	Sordariales	Chaetomiaceae	Chaetomium	Globosum	HWI-ST1370:50:H934UADXX:1:1202:3525:66063/2_AA8
AA8	Eukaryota	Fungi	Ascomycota	Sordariales	Chaetomiaceae	Chaetomium	Globosum	HWI-ST1370:50:H934UADXX:1:1203:6133:8545/2_AA8
AA8	Eukaryota	Fungi	Ascomycota	Sordariales	Chaetomiaceae	Chaetomium	Globosum	HWI-ST1370:50:H934UADXX:1:1203:21058:49392/1_AA8
AA8	Eukaryota	Fungi	Ascomycota	Sordariales	Sordariaceae	Neurospora	Crassa	HWI-ST1370:50:H934UADXX:1:1203:14451:81889/2_AA8
AA8	Eukaryota	Fungi	Ascomycota	Sordariales	Chaetomiaceae	Thielavia	Terrestris	HWI-ST1370:50:H934UADXX:1:1204:3211:65278/2_AA8
AA8	Eukaryota	Fungi	Ascomycota	Sordariales	Chaetomiaceae	Chaetomium	Globosum	HWI-ST1370:50:H934UADXX:1:1204:17059:80695/2_AA8
AA8	Eukaryota	Fungi	Ascomycota	Sordariales	Chaetomiaceae	Chaetomium	Globosum	HWI-ST1370:50:H934UADXX:1:1205:1989:42804/1_AA8
AA8	Eukaryota	Fungi	Ascomycota	Sordariales	Chaetomiaceae	Chaetomium	Globosum	HWI-ST1370:50:H934UADXX:1:1205:1989:42804/2_AA8
AA8	Eukaryota	Fungi	Ascomycota	Sordariales	Chaetomiaceae	Chaetomium	Globosum	HWI-ST1370:50:H934UADXX:1:1205:4837:78941/2_AA8
AA8	Eukaryota	Fungi	Ascomycota	Sordariales	Sordariaceae	Neurospora	Crassa	HWI-ST1370:50:H934UADXX:1:1206:6296:29550/2_AA8
AA8	Eukaryota	Fungi	Ascomycota	Sordariales	Chaetomiaceae	Chaetomium	Globosum	HWI-ST1370:50:H934UADXX:1:1206:10617:50243/1_AA8
AA8	Eukaryota	Fungi	Ascomycota	Sordariales	Chaetomiaceae	Chaetomium	Globosum	HWI-ST1370:50:H934UADXX:1:1207:20667:20135/2_AA8
AA8	Eukaryota	Fungi	Ascomycota	Sordariales	Chaetomiaceae	Chaetomium	Globosum	HWI-ST1370:50:H934UADXX:1:1207:9007:30449/1_AA8
AA8	Eukaryota	Fungi	Ascomycota	Sordariales	Chaetomiaceae	Chaetomium	Globosum	HWI-ST1370:50:H934UADXX:1:1207:16882:50189/1_AA8
AA8	Eukaryota	Fungi	Ascomycota	Sordariales	Chaetomiaceae	Chaetomium	Globosum	HWI-ST1370:50:H934UADXX:1:1207:5908:51657/1_AA8
AA8	Eukaryota	Fungi	Ascomycota	Sordariales	Chaetomiaceae	Chaetomium	Globosum	HWI-ST1370:50:H934UADXX:1:1207:9504:60908/1_AA8
AA8	Eukaryota	Fungi	Ascomycota	Sordariales	Sordariaceae	Neurospora	Crassa	HWI-ST1370:50:H934UADXX:1:1207:7177:61099/1_AA8
AA8	Eukaryota	Fungi	Ascomycota	Sordariales	Chaetomiaceae	Chaetomium	Globosum	HWI-ST1370:50:H934UADXX:1:1207:19731:93669/1_AA8
AA8	Eukaryota	Fungi	Ascomycota	Sordariales	Chaetomiaceae	Chaetomium	Globosum	HWI-ST1370:50:H934UADXX:1:1207:6887:95426/1_AA8
AA8	Eukaryota	Fungi	Ascomycota	Sordariales	Sordariaceae	Neurospora	Crassa	HWI-ST1370:50:H934UADXX:1:1207:7876:100462/1_AA8
AA8	Eukaryota	Fungi	Ascomycota	Sordariales	Sordariaceae	Neurospora	Crassa	HWI-ST1370:50:H934UADXX:1:1207:7876:100462/2_AA8
AA8	Eukaryota	Fungi	Ascomycota	Sordariales	Chaetomiaceae	Chaetomium	Globosum	HWI-ST1370:50:H934UADXX:1:1208:2791:47472/1_AA8
AA8	Eukaryota	Fungi	Ascomycota	Sordariales	Chaetomiaceae	Chaetomium	Globosum	HWI-ST1370:50:H934UADXX:1:1208:2791:47472/2_AA8
AA8	Eukaryota	Fungi	Ascomycota	Sordariales	Chaetomiaceae	Chaetomium	Globosum	HWI-ST1370:50:H934UADXX:1:1210:10967:10653/1_AA8
AA8	Eukaryota	Fungi	Ascomycota	Sordariales	Chaetomiaceae	Chaetomium	Globosum	HWI-ST1370:50:H934UADXX:1:1210:9310:12010/2_AA8
AA8	Eukaryota	Fungi	Ascomycota	Sordariales	Chaetomiaceae	Chaetomium	Globosum	HWI-ST1370:50:H934UADXX:1:1210:15735:64401/1_AA8
AA8	Eukaryota	Fungi	Ascomycota	Sordariales	Chaetomiaceae	Chaetomium	Globosum	HWI-ST1370:50:H934UADXX:1:1210:11598:71841/1_AA8
AA8	Eukaryota	Fungi	Ascomycota	Sordariales	Chaetomiaceae	Chaetomium	Globosum	HWI-ST1370:50:H934UADXX:1:1210:11598:71841/2_AA8
AA8	Eukaryota	Fungi	Ascomycota	Sordariales	Chaetomiaceae	Chaetomium	Globosum	HWI-ST1370:50:H934UADXX:1:1210:16026:89492/2_AA8
AA8	Eukaryota	Fungi	Ascomycota	Sordariales	Chaetomiaceae	Chaetomium	Globosum	HWI-ST1370:50:H934UADXX:1:1211:16426:5318/1_AA8
AA8	Eukaryota	Fungi	Ascomycota	Sordariales	Chaetomiaceae	Chaetomium	Globosum	HWI-ST1370:50:H934UADXX:1:1213:1617:22483/1_AA8
AA8	Eukaryota	Fungi	Ascomycota	Sordariales	Chaetomiaceae	Thielavia	Terrestris	HWI-ST1370:50:H934UADXX:1:1213:1617:22483/2_AA8
AA8	Eukaryota	Fungi	Ascomycota	Sordariales	Sordariaceae	Neurospora	Crassa	HWI-ST1370:50:H934UADXX:1:1213:18270:24492/1_AA8
AA8	Eukaryota	Fungi	Ascomycota	Sordariales	Chaetomiaceae	Chaetomium	Globosum	HWI-ST1370:50:H934UADXX:1:1213:18270:24492/2_AA8
AA8	Eukaryota	Fungi	Ascomycota	Sordariales	Chaetomiaceae	Chaetomium	Globosum	HWI-ST1370:50:H934UADXX:1:1213:10861:28722/2_AA8
AA8	Eukaryota	Fungi	Ascomycota	Sordariales	Chaetomiaceae	Thielavia	Terrestris	HWI-ST1370:50:H934UADXX:1:1213:17575:40770/2_AA8
AA8	Eukaryota	Fungi	Ascomycota	Sordariales	Chaetomiaceae	Chaetomium	Globosum	HWI-ST1370:50:H934UADXX:1:1213:8631:60026/1_AA8
AA8	Eukaryota	Fungi	Ascomycota	Sordariales	Chaetomiaceae	Thielavia	Terrestris	HWI-ST1370:50:H934UADXX:1:1213:8631:60026/2_AA8
AA8	Eukaryota	Fungi	Ascomycota	Sordariales	Chaetomiaceae	Chaetomium	Globosum	HWI-ST1370:50:H934UADXX:1:1213:4369:77703/1_AA8
AA8	Eukaryota	Fungi	Ascomycota	Sordariales	Chaetomiaceae	Chaetomium	Globosum	HWI-ST1370:50:H934UADXX:1:1213:2922:80677/1_AA8
AA8	Eukaryota	Fungi	Ascomycota	Sordariales	Chaetomiaceae	Chaetomium	Globosum	HWI-ST1370:50:H934UADXX:1:1213:2922:80677/2_AA8
AA8	Eukaryota	Fungi	Ascomycota	Sordariales	Chaetomiaceae	Chaetomium	Globosum	HWI-ST1370:50:H934UADXX:1:1214:19763:3289/1_AA8
AA8	Eukaryota	Fungi	Ascomycota	Sordariales	Chaetomiaceae	Chaetomium	Globosum	HWI-ST1370:50:H934UADXX:1:1214:15919:13255/1_AA8
AA8	Eukaryota	Fungi	Ascomycota	Sordariales	Chaetomiaceae	Chaetomium	Globosum	HWI-ST1370:50:H934UADXX:1:1214:21224:39117/1_AA8
AA8	Eukaryota	Fungi	Ascomycota	Sordariales	Chaetomiaceae	Chaetomium	Globosum	HWI-ST1370:50:H934UADXX:1:1216:11994:31992/1_AA8
AA8	Eukaryota	Fungi	Ascomycota	Sordariales	Chaetomiaceae	Thielavia	Terrestris	HWI-ST1370:50:H934UADXX:1:1216:21148:94589/1_AA8
AA8	Eukaryota	Fungi	Ascomycota	Sordariales	Chaetomiaceae	Chaetomium	Globosum	HWI-ST1370:50:H934UADXX:1:2101:17000:6439/1_AA8
AA8	Eukaryota	Fungi	Ascomycota	Sordariales	Chaetomiaceae	Chaetomium	Globosum	HWI-ST1370:50:H934UADXX:1:2101:16170:19977/2_AA8
AA8	Eukaryota	Fungi	Ascomycota	Sordariales	Chaetomiaceae	Chaetomium	Globosum	HWI-ST1370:50:H934UADXX:1:2101:19813:60050/2_AA8
AA8	Eukaryota	Fungi	Ascomycota	Sordariales	Sordariaceae	Neurospora	Crassa	HWI-ST1370:50:H934UADXX:1:2101:16580:79357/2_AA8
AA8	Eukaryota	Fungi	Ascomycota	Sordariales	Chaetomiaceae	Chaetomium	Globosum	HWI-ST1370:50:H934UADXX:1:2102:20223:9893/1_AA8
AA8	Eukaryota	Fungi	Ascomycota	Sordariales	Chaetomiaceae	Chaetomium	Globosum	HWI-ST1370:50:H934UADXX:1:2102:2899:31116/1_AA8
AA8	Eukaryota	Fungi	Ascomycota	Sordariales	Chaetomiaceae	Chaetomium	Globosum	HWI-ST1370:50:H934UADXX:1:2103:11503:10456/1_AA8
AA8	Eukaryota	Fungi	Ascomycota	Sordariales	Chaetomiaceae	Chaetomium	Globosum	HWI-ST1370:50:H934UADXX:1:2103:20776:28919/1_AA8
AA8	Eukaryota	Fungi	Ascomycota	Sordariales	Chaetomiaceae	Chaetomium	Globosum	HWI-ST1370:50:H934UADXX:1:2103:20351:48782/1_AA8
AA8	Eukaryota	Fungi	Ascomycota	Sordariales	Chaetomiaceae	Chaetomium	Globosum	HWI-ST1370:50:H934UADXX:1:2104:2026:29157/2_AA8
AA8	Eukaryota	Fungi	Ascomycota	Sordariales	Chaetomiaceae	Chaetomium	Globosum	HWI-ST1370:50:H934UADXX:1:2104:10003:29369/1_AA8
AA8	Eukaryota	Fungi	Ascomycota	Sordariales	Chaetomiaceae	Myceliophthora	Thermophila	HWI-ST1370:50:H934UADXX:1:2105:3077:12914/1_AA8
AA8	Eukaryota	Fungi	Ascomycota	Sordariales	Chaetomiaceae	Myceliophthora	Thermophila	HWI-ST1370:50:H934UADXX:1:2105:3077:12914/2_AA8
AA8	Eukaryota	Fungi	Ascomycota	Sordariales	Chaetomiaceae	Chaetomium	Globosum	HWI-ST1370:50:H934UADXX:1:2107:6926:36225/1_AA8
AA8	Eukaryota	Fungi	Ascomycota	Sordariales	Chaetomiaceae	Chaetomium	Globosum	HWI-ST1370:50:H934UADXX:1:2107:16572:43479/2_AA8
AA8	Eukaryota	Fungi	Ascomycota	Sordariales	Chaetomiaceae	Myceliophthora	Thermophila	HWI-ST1370:50:H934UADXX:1:2108:13005:70825/1_AA8
AA8	Eukaryota	Fungi	Ascomycota	Sordariales	Sordariaceae	Neurospora	Tetrasperma	HWI-ST1370:50:H934UADXX:1:2108:13005:70825/2_AA8
AA8	Eukaryota	Fungi	Ascomycota	Sordariales	Sordariaceae	Neurospora	Crassa	HWI-ST1370:50:H934UADXX:1:2109:4206:24658/2_AA8
AA8	Eukaryota	Fungi	Ascomycota	Sordariales	Chaetomiaceae	Chaetomium	Globosum	HWI-ST1370:50:H934UADXX:1:2109:20083:56253/2_AA8
AA8	Eukaryota	Fungi	Ascomycota	Sordariales	Sordariaceae	Neurospora	Crassa	HWI-ST1370:50:H934UADXX:1:2111:21028:12056/1_AA8
AA8	Eukaryota	Fungi	Ascomycota	Sordariales	Chaetomiaceae	Chaetomium	Globosum	HWI-ST1370:50:H934UADXX:1:2111:21028:12056/2_AA8
AA8	Eukaryota	Fungi	Ascomycota	Sordariales	Chaetomiaceae	Chaetomium	Globosum	HWI-ST1370:50:H934UADXX:1:2111:14157:41245/1_AA8
AA8	Eukaryota	Fungi	Ascomycota	Sordariales	Chaetomiaceae	Thielavia	Terrestris	HWI-ST1370:50:H934UADXX:1:2112:19642:13599/1_AA8
AA8	Eukaryota	Fungi	Ascomycota	Sordariales	Chaetomiaceae	Chaetomium	Globosum	HWI-ST1370:50:H934UADXX:1:2112:19642:13599/2_AA8
AA8	Eukaryota	Fungi	Ascomycota	Sordariales	Chaetomiaceae	Chaetomium	Globosum	HWI-ST1370:50:H934UADXX:1:2112:14862:34812/1_AA8
AA8	Eukaryota	Fungi	Ascomycota	Sordariales	Chaetomiaceae	Chaetomium	Globosum	HWI-ST1370:50:H934UADXX:1:2112:7189:72099/1_AA8
AA8	Eukaryota	Fungi	Ascomycota	Sordariales	Sordariaceae	Neurospora	Crassa	HWI-ST1370:50:H934UADXX:1:2113:16995:11921/1_AA8
AA8	Eukaryota	Fungi	Ascomycota	Sordariales	Sordariaceae	Neurospora	Crassa	HWI-ST1370:50:H934UADXX:1:2113:16995:11921/2_AA8
AA8	Eukaryota	Fungi	Ascomycota	Sordariales	Chaetomiaceae	Chaetomium	Globosum	HWI-ST1370:50:H934UADXX:1:2113:15825:19657/2_AA8
AA8	Eukaryota	Fungi	Ascomycota	Sordariales	Chaetomiaceae	Myceliophthora	Thermophila	HWI-ST1370:50:H934UADXX:1:2113:12147:86589/1_AA8
AA8	Eukaryota	Fungi	Ascomycota	Sordariales	Chaetomiaceae	Myceliophthora	Thermophila	HWI-ST1370:50:H934UADXX:1:2113:10276:87575/2_AA8
AA8	Eukaryota	Fungi	Ascomycota	Sordariales	Chaetomiaceae	Chaetomium	Globosum	HWI-ST1370:50:H934UADXX:1:2115:11547:83054/1_AA8
AA8	Eukaryota	Fungi	Ascomycota	Sordariales	Sordariaceae	Neurospora	Crassa	HWI-ST1370:50:H934UADXX:1:2115:21063:88019/2_AA8
AA8	Eukaryota	Fungi	Ascomycota	Sordariales	Chaetomiaceae	Chaetomium	Globosum	HWI-ST1370:50:H934UADXX:1:2115:14537:92515/2_AA8
AA8	Eukaryota	Fungi	Ascomycota	Sordariales	Chaetomiaceae	Chaetomium	Globosum	HWI-ST1370:50:H934UADXX:1:2116:19436:25410/2_AA8
AA8	Eukaryota	Fungi	Ascomycota	Sordariales	Chaetomiaceae	Chaetomium	Globosum	HWI-ST1370:50:H934UADXX:1:2116:3471:37727/2_AA8
AA8	Eukaryota	Fungi	Ascomycota	Sordariales	Sordariaceae	Neurospora	Crassa	HWI-ST1370:50:H934UADXX:1:2202:7779:15154/1_AA8
AA8	Eukaryota	Fungi	Ascomycota	Sordariales	Sordariaceae	Neurospora	Tetrasperma	HWI-ST1370:50:H934UADXX:1:2202:7779:15154/2_AA8
AA8	Eukaryota	Fungi	Ascomycota	Sordariales	Chaetomiaceae	Chaetomium	Globosum	HWI-ST1370:50:H934UADXX:1:2204:17518:29911/2_AA8
AA8	Eukaryota	Fungi	Ascomycota	Sordariales	Sordariaceae	Neurospora	Crassa	HWI-ST1370:50:H934UADXX:1:2205:11963:3825/1_AA8
AA8	Eukaryota	Fungi	Ascomycota	Sordariales	Sordariaceae	Neurospora	Tetrasperma	HWI-ST1370:50:H934UADXX:1:2205:11963:3825/2_AA8
AA8	Eukaryota	Fungi	Ascomycota	Sordariales	Chaetomiaceae	Chaetomium	Globosum	HWI-ST1370:50:H934UADXX:1:2205:11177:4068/2_AA8
AA8	Eukaryota	Fungi	Ascomycota	Sordariales	Sordariaceae	Neurospora	Crassa	HWI-ST1370:50:H934UADXX:1:2205:15547:66587/1_AA8
AA8	Eukaryota	Fungi	Ascomycota	Sordariales	Chaetomiaceae	Chaetomium	Globosum	HWI-ST1370:50:H934UADXX:1:2205:8644:70726/2_AA8
AA8	Eukaryota	Fungi	Ascomycota	Sordariales	Chaetomiaceae	Chaetomium	Globosum	HWI-ST1370:50:H934UADXX:1:2206:8779:13730/1_AA8
AA8	Eukaryota	Fungi	Ascomycota	Sordariales	Chaetomiaceae	Chaetomium	Globosum	HWI-ST1370:50:H934UADXX:1:2206:8978:27515/2_AA8
AA8	Eukaryota	Fungi	Ascomycota	Sordariales	Chaetomiaceae	Chaetomium	Globosum	HWI-ST1370:50:H934UADXX:1:2206:8852:64127/1_AA8
AA8	Eukaryota	Fungi	Ascomycota	Sordariales	Sordariaceae	Neurospora	Crassa	HWI-ST1370:50:H934UADXX:1:2206:16311:75200/1_AA8
AA8	Eukaryota	Fungi	Ascomycota	Sordariales	Sordariaceae	Neurospora	Crassa	HWI-ST1370:50:H934UADXX:1:2206:13164:92909/1_AA8
AA8	Eukaryota	Fungi	Ascomycota	Sordariales	Sordariaceae	Neurospora	Crassa	HWI-ST1370:50:H934UADXX:1:2206:13164:92909/2_AA8
AA8	Eukaryota	Fungi	Ascomycota	Sordariales	Sordariaceae	Neurospora	Crassa	HWI-ST1370:50:H934UADXX:1:2207:14650:43928/1_AA8
AA8	Eukaryota	Fungi	Ascomycota	Sordariales	Chaetomiaceae	Thielavia	Terrestris	HWI-ST1370:50:H934UADXX:1:2207:16498:98379/1_AA8
AA8	Eukaryota	Fungi	Ascomycota	Sordariales	Lasiosphaeriaceae	Podospora	Anserina	HWI-ST1370:50:H934UADXX:1:2209:12940:29563/2_AA8
AA8	Eukaryota	Fungi	Ascomycota	Sordariales	Chaetomiaceae	Chaetomium	Globosum	HWI-ST1370:50:H934UADXX:1:2209:3406:73662/1_AA8
AA8	Eukaryota	Fungi	Ascomycota	Sordariales	Sordariaceae	Neurospora	Tetrasperma	HWI-ST1370:50:H934UADXX:1:2209:4299:74351/2_AA8
AA8	Eukaryota	Fungi	Ascomycota	Sordariales	Sordariaceae	Neurospora	Crassa	HWI-ST1370:50:H934UADXX:1:2209:7079:75546/2_AA8
AA8	Eukaryota	Fungi	Ascomycota	Sordariales	Chaetomiaceae	Chaetomium	Globosum	HWI-ST1370:50:H934UADXX:1:2209:14652:82112/1_AA8
AA8	Eukaryota	Fungi	Ascomycota	Sordariales	Chaetomiaceae	Chaetomium	Globosum	HWI-ST1370:50:H934UADXX:1:2210:10574:24908/1_AA8
AA8	Eukaryota	Fungi	Ascomycota	Sordariales	Chaetomiaceae	Chaetomium	Globosum	HWI-ST1370:50:H934UADXX:1:2210:1781:43391/2_AA8
AA8	Eukaryota	Fungi	Ascomycota	Sordariales	Sordariaceae	Neurospora	Crassa	HWI-ST1370:50:H934UADXX:1:2210:8825:48477/2_AA8
AA8	Eukaryota	Fungi	Ascomycota	Sordariales	Chaetomiaceae	Chaetomium	Globosum	HWI-ST1370:50:H934UADXX:1:2210:3827:61150/2_AA8
AA8	Eukaryota	Fungi	Ascomycota	Sordariales	Chaetomiaceae	Thielavia	Terrestris	HWI-ST1370:50:H934UADXX:1:2210:12349:75934/1_AA8
AA8	Eukaryota	Fungi	Ascomycota	Sordariales	Chaetomiaceae	Chaetomium	Globosum	HWI-ST1370:50:H934UADXX:1:2210:12349:75934/2_AA8
AA8	Eukaryota	Fungi	Ascomycota	Sordariales	Chaetomiaceae	Thielavia	Terrestris	HWI-ST1370:50:H934UADXX:1:2211:1576:84711/1_AA8
AA8	Eukaryota	Fungi	Ascomycota	Sordariales	Chaetomiaceae	Chaetomium	Globosum	HWI-ST1370:50:H934UADXX:1:2212:15947:13909/1_AA8
AA8	Eukaryota	Fungi	Ascomycota	Sordariales	Chaetomiaceae	Chaetomium	Globosum	HWI-ST1370:50:H934UADXX:1:2212:21001:69498/1_AA8
AA8	Eukaryota	Fungi	Ascomycota	Sordariales	Chaetomiaceae	Chaetomium	Globosum	HWI-ST1370:50:H934UADXX:1:2213:19623:18557/1_AA8
AA8	Eukaryota	Fungi	Ascomycota	Sordariales	Chaetomiaceae	Myceliophthora	Thermophila	HWI-ST1370:50:H934UADXX:1:2213:13595:24558/1_AA8
AA8	Eukaryota	Fungi	Ascomycota	Sordariales	Chaetomiaceae	Myceliophthora	Thermophila	HWI-ST1370:50:H934UADXX:1:2213:13595:24558/2_AA8
AA8	Eukaryota	Fungi	Ascomycota	Sordariales	Chaetomiaceae	Thielavia	Terrestris	HWI-ST1370:50:H934UADXX:1:2213:14424:37618/1_AA8
AA8	Eukaryota	Fungi	Ascomycota	Sordariales	Chaetomiaceae	Thielavia	Terrestris	HWI-ST1370:50:H934UADXX:1:2213:8479:68851/2_AA8
AA8	Eukaryota	Fungi	Ascomycota	Sordariales	Chaetomiaceae	Chaetomium	Globosum	HWI-ST1370:50:H934UADXX:1:2213:4819:84605/2_AA8
AA8	Eukaryota	Fungi	Ascomycota	Sordariales	Sordariaceae	Neurospora	Crassa	HWI-ST1370:50:H934UADXX:1:2214:9990:21855/1_AA8
AA8	Eukaryota	Fungi	Ascomycota	Sordariales	Chaetomiaceae	Chaetomium	Globosum	HWI-ST1370:50:H934UADXX:1:2214:7922:26732/1_AA8
AA8	Eukaryota	Fungi	Ascomycota	Sordariales	Chaetomiaceae	Chaetomium	Globosum	HWI-ST1370:50:H934UADXX:1:2214:2337:70490/1_AA8
AA8	Eukaryota	Fungi	Ascomycota	Sordariales	Chaetomiaceae	Chaetomium	Globosum	HWI-ST1370:50:H934UADXX:1:2214:16130:73460/1_AA8
AA8	Eukaryota	Fungi	Ascomycota	Sordariales	Lasiosphaeriaceae	Podospora	Anserina	HWI-ST1370:50:H934UADXX:1:2215:18792:4140/2_AA8
AA8	Eukaryota	Fungi	Ascomycota	Sordariales	Lasiosphaeriaceae	Podospora	Anserina	HWI-ST1370:50:H934UADXX:1:2215:13887:20373/1_AA8
AA8	Eukaryota	Fungi	Ascomycota	Sordariales	Chaetomiaceae	Chaetomium	Globosum	HWI-ST1370:46:H93JNADXX:1:1110:17265:36102/1_AA8
AA8	Eukaryota	Fungi	Ascomycota	Sordariales	Sordariaceae	Neurospora	Crassa	HWI-ST1370:46:H93JNADXX:1:1208:13333:78808/2_AA8
AA8	Eukaryota	Fungi	Ascomycota	Sordariales	Sordariaceae	Neurospora	Crassa	HWI-ST1370:46:H93JNADXX:1:1211:17929:99271/2_AA8
AA8	Eukaryota	Fungi	Ascomycota	Sordariales	Chaetomiaceae	Chaetomium	Globosum	HWI-ST1370:46:H93JNADXX:1:1102:7767:90220_AA8
AA8	Eukaryota	Fungi	Ascomycota	Sordariales	Sordariaceae	Neurospora	Crassa	HWI-ST1370:46:H93JNADXX:1:1205:15728:13194_AA8
AA8	Eukaryota	Fungi	Ascomycota	Sordariales	Chaetomiaceae	Thielavia	Terrestris	HWI-ST1370:46:H93JNADXX:1:1214:16856:28604_AA8
AA8	Eukaryota	Fungi	Ascomycota	Sordariales	Chaetomiaceae	Thielavia	Terrestris	HWI-ST1370:46:H93JNADXX:1:2110:6855:22344_AA8
AA8	Eukaryota	Fungi	Ascomycota	Sordariales	Chaetomiaceae	Thielavia	Terrestris	HWI-ST1370:46:H93JNADXX:1:2208:8445:69267_AA8
AA8	Eukaryota	Fungi	Ascomycota	Sordariales	Chaetomiaceae	Chaetomium	Globosum	HWI-ST1370:46:H93JNADXX:1:1102:12911:23453/1_AA8
AA8	Eukaryota	Fungi	Ascomycota	Sordariales	Sordariaceae	Neurospora	Crassa	HWI-ST1370:46:H93JNADXX:1:1102:12259:42376/1_AA8
AA8	Eukaryota	Fungi	Ascomycota	Sordariales	Chaetomiaceae	Chaetomium	Globosum	HWI-ST1370:46:H93JNADXX:1:1102:12259:42376/2_AA8
AA8	Eukaryota	Fungi	Ascomycota	Sordariales	Chaetomiaceae	Chaetomium	Globosum	HWI-ST1370:46:H93JNADXX:1:1102:2796:68671/2_AA8
AA8	Eukaryota	Fungi	Ascomycota	Sordariales	Sordariaceae	Neurospora	Tetrasperma	HWI-ST1370:46:H93JNADXX:1:1102:2449:83407/2_AA8
AA8	Eukaryota	Fungi	Ascomycota	Sordariales	Sordariaceae	Neurospora	Tetrasperma	HWI-ST1370:46:H93JNADXX:1:1103:15636:39521/1_AA8
AA8	Eukaryota	Fungi	Ascomycota	Sordariales	Chaetomiaceae	Chaetomium	Globosum	HWI-ST1370:46:H93JNADXX:1:1103:8503:45155/2_AA8
AA8	Eukaryota	Fungi	Ascomycota	Sordariales	Chaetomiaceae	Chaetomium	Globosum	HWI-ST1370:46:H93JNADXX:1:1105:1780:5327/2_AA8
AA8	Eukaryota	Fungi	Ascomycota	Sordariales	Chaetomiaceae	Chaetomium	Globosum	HWI-ST1370:46:H93JNADXX:1:1106:7638:36296/1_AA8
AA8	Eukaryota	Fungi	Ascomycota	Sordariales	Chaetomiaceae	Chaetomium	Globosum	HWI-ST1370:46:H93JNADXX:1:1106:9180:37135/1_AA8
AA8	Eukaryota	Fungi	Ascomycota	Sordariales	Chaetomiaceae	Myceliophthora	Thermophila	HWI-ST1370:46:H93JNADXX:1:1106:2066:47616/2_AA8
AA8	Eukaryota	Fungi	Ascomycota	Sordariales	Chaetomiaceae	Chaetomium	Globosum	HWI-ST1370:46:H93JNADXX:1:1106:4912:66056/1_AA8
AA8	Eukaryota	Fungi	Ascomycota	Sordariales	Chaetomiaceae	Chaetomium	Globosum	HWI-ST1370:46:H93JNADXX:1:1107:13778:35165/2_AA8
AA8	Eukaryota	Fungi	Ascomycota	Sordariales	Chaetomiaceae	Chaetomium	Globosum	HWI-ST1370:46:H93JNADXX:1:1107:21134:54293/2_AA8
AA8	Eukaryota	Fungi	Ascomycota	Sordariales	Chaetomiaceae	Chaetomium	Globosum	HWI-ST1370:46:H93JNADXX:1:1108:15565:21569/1_AA8
AA8	Eukaryota	Fungi	Ascomycota	Sordariales	Sordariaceae	Neurospora	Crassa	HWI-ST1370:46:H93JNADXX:1:1109:2814:69191/2_AA8
AA8	Eukaryota	Fungi	Ascomycota	Sordariales	Chaetomiaceae	Thielavia	Terrestris	HWI-ST1370:46:H93JNADXX:1:1110:12849:17447/2_AA8
AA8	Eukaryota	Fungi	Ascomycota	Sordariales	Chaetomiaceae	Chaetomium	Globosum	HWI-ST1370:46:H93JNADXX:1:1110:16714:93034/1_AA8
AA8	Eukaryota	Fungi	Ascomycota	Sordariales	Chaetomiaceae	Chaetomium	Globosum	HWI-ST1370:46:H93JNADXX:1:1111:1332:28635/2_AA8
AA8	Eukaryota	Fungi	Ascomycota	Sordariales	Chaetomiaceae	Chaetomium	Globosum	HWI-ST1370:46:H93JNADXX:1:1111:13231:70959/1_AA8
AA8	Eukaryota	Fungi	Ascomycota	Sordariales	Chaetomiaceae	Chaetomium	Globosum	HWI-ST1370:46:H93JNADXX:1:1112:16772:41665/2_AA8
AA8	Eukaryota	Fungi	Ascomycota	Sordariales	Sordariaceae	Neurospora	Crassa	HWI-ST1370:46:H93JNADXX:1:1113:13736:99889/1_AA8
AA8	Eukaryota	Fungi	Ascomycota	Sordariales	Chaetomiaceae	Chaetomium	Globosum	HWI-ST1370:46:H93JNADXX:1:1114:4113:50577/2_AA8
AA8	Eukaryota	Fungi	Ascomycota	Sordariales	Chaetomiaceae	Thielavia	Terrestris	HWI-ST1370:46:H93JNADXX:1:1114:11487:56830/1_AA8
AA8	Eukaryota	Fungi	Ascomycota	Sordariales	Chaetomiaceae	Myceliophthora	Thermophila	HWI-ST1370:46:H93JNADXX:1:1114:11487:56830/2_AA8
AA8	Eukaryota	Fungi	Ascomycota	Sordariales	Chaetomiaceae	Chaetomium	Globosum	HWI-ST1370:46:H93JNADXX:1:1114:20726:87624/1_AA8
AA8	Eukaryota	Fungi	Ascomycota	Sordariales	Sordariaceae	Neurospora	Crassa	HWI-ST1370:46:H93JNADXX:1:1116:3097:9711/1_AA8
AA8	Eukaryota	Fungi	Ascomycota	Sordariales	Chaetomiaceae	Chaetomium	Globosum	HWI-ST1370:46:H93JNADXX:1:1116:19654:21397/1_AA8
AA8	Eukaryota	Fungi	Ascomycota	Sordariales	Chaetomiaceae	Chaetomium	Globosum	HWI-ST1370:46:H93JNADXX:1:1201:14899:75030/2_AA8
AA8	Eukaryota	Fungi	Ascomycota	Sordariales	Chaetomiaceae	Chaetomium	Globosum	HWI-ST1370:46:H93JNADXX:1:1202:2282:60004/1_AA8
AA8	Eukaryota	Fungi	Ascomycota	Sordariales	Chaetomiaceae	Chaetomium	Globosum	HWI-ST1370:46:H93JNADXX:1:1202:2282:60004/2_AA8
AA8	Eukaryota	Fungi	Ascomycota	Sordariales	Chaetomiaceae	Chaetomium	Globosum	HWI-ST1370:46:H93JNADXX:1:1204:3281:35025/1_AA8
AA8	Eukaryota	Fungi	Ascomycota	Sordariales	Sordariaceae	Neurospora	Crassa	HWI-ST1370:46:H93JNADXX:1:1205:12786:3664/1_AA8
AA8	Eukaryota	Fungi	Ascomycota	Sordariales	Chaetomiaceae	Chaetomium	Globosum	HWI-ST1370:46:H93JNADXX:1:1205:16838:33500/1_AA8
AA8	Eukaryota	Fungi	Ascomycota	Sordariales	Chaetomiaceae	Thielavia	Terrestris	HWI-ST1370:46:H93JNADXX:1:1206:12827:84954/1_AA8
AA8	Eukaryota	Fungi	Ascomycota	Sordariales	Chaetomiaceae	Chaetomium	Globosum	HWI-ST1370:46:H93JNADXX:1:1206:12827:84954/2_AA8
AA8	Eukaryota	Fungi	Ascomycota	Sordariales	Chaetomiaceae	Chaetomium	Globosum	HWI-ST1370:46:H93JNADXX:1:1207:16702:94064/1_AA8
AA8	Eukaryota	Fungi	Ascomycota	Sordariales	Chaetomiaceae	Chaetomium	Globosum	HWI-ST1370:46:H93JNADXX:1:1207:16702:94064/2_AA8
AA8	Eukaryota	Fungi	Ascomycota	Sordariales	Chaetomiaceae	Chaetomium	Globosum	HWI-ST1370:46:H93JNADXX:1:1208:14035:57980/1_AA8
AA8	Eukaryota	Fungi	Ascomycota	Sordariales	Chaetomiaceae	Chaetomium	Globosum	HWI-ST1370:46:H93JNADXX:1:1208:14035:57980/2_AA8
AA8	Eukaryota	Fungi	Ascomycota	Sordariales	Chaetomiaceae	Thielavia	Terrestris	HWI-ST1370:46:H93JNADXX:1:1212:20304:26747/2_AA8
AA8	Eukaryota	Fungi	Ascomycota	Sordariales	Chaetomiaceae	Chaetomium	Globosum	HWI-ST1370:46:H93JNADXX:1:1212:15517:40754/1_AA8
AA8	Eukaryota	Fungi	Ascomycota	Sordariales	Sordariaceae	Neurospora	Crassa	HWI-ST1370:46:H93JNADXX:1:1212:15517:40754/2_AA8
AA8	Eukaryota	Fungi	Ascomycota	Sordariales	Chaetomiaceae	Myceliophthora	Thermophila	HWI-ST1370:46:H93JNADXX:1:1212:19779:66703/1_AA8
AA8	Eukaryota	Fungi	Ascomycota	Sordariales	Chaetomiaceae	Chaetomium	Globosum	HWI-ST1370:46:H93JNADXX:1:1212:19779:66703/2_AA8
AA8	Eukaryota	Fungi	Ascomycota	Sordariales	Chaetomiaceae	Chaetomium	Globosum	HWI-ST1370:46:H93JNADXX:1:1212:4815:77285/2_AA8
AA8	Eukaryota	Fungi	Ascomycota	Sordariales	Sordariaceae	Neurospora	Crassa	HWI-ST1370:46:H93JNADXX:1:1212:2942:80367/2_AA8
AA8	Eukaryota	Fungi	Ascomycota	Sordariales	Chaetomiaceae	Chaetomium	Globosum	HWI-ST1370:46:H93JNADXX:1:1214:12587:18904/2_AA8
AA8	Eukaryota	Fungi	Ascomycota	Sordariales	Chaetomiaceae	Chaetomium	Globosum	HWI-ST1370:46:H93JNADXX:1:1214:1162:57856/1_AA8
AA8	Eukaryota	Fungi	Ascomycota	Sordariales	Chaetomiaceae	Thielavia	Terrestris	HWI-ST1370:46:H93JNADXX:1:1214:1162:57856/2_AA8
AA8	Eukaryota	Fungi	Ascomycota	Sordariales	Chaetomiaceae	Chaetomium	Globosum	HWI-ST1370:46:H93JNADXX:1:1214:7739:66592/1_AA8
AA8	Eukaryota	Fungi	Ascomycota	Sordariales	Chaetomiaceae	Chaetomium	Globosum	HWI-ST1370:46:H93JNADXX:1:1214:7739:66592/2_AA8
AA8	Eukaryota	Fungi	Ascomycota	Sordariales	Chaetomiaceae	Thielavia	Terrestris	HWI-ST1370:46:H93JNADXX:1:1214:18173:93308/1_AA8
AA8	Eukaryota	Fungi	Ascomycota	Sordariales	Chaetomiaceae	Chaetomium	Globosum	HWI-ST1370:46:H93JNADXX:1:1215:13181:28974/1_AA8
AA8	Eukaryota	Fungi	Ascomycota	Sordariales	Chaetomiaceae	Chaetomium	Globosum	HWI-ST1370:46:H93JNADXX:1:1215:13181:28974/2_AA8
AA8	Eukaryota	Fungi	Ascomycota	Sordariales	Chaetomiaceae	Thielavia	Terrestris	HWI-ST1370:46:H93JNADXX:1:1215:12559:52486/2_AA8
AA8	Eukaryota	Fungi	Ascomycota	Sordariales	Chaetomiaceae	Chaetomium	Globosum	HWI-ST1370:46:H93JNADXX:1:1216:4340:18096/1_AA8
AA8	Eukaryota	Fungi	Ascomycota	Sordariales	Chaetomiaceae	Myceliophthora	Thermophila	HWI-ST1370:46:H93JNADXX:1:1216:4340:18096/2_AA8
AA8	Eukaryota	Fungi	Ascomycota	Sordariales	Chaetomiaceae	Chaetomium	Globosum	HWI-ST1370:46:H93JNADXX:1:2102:2249:18777/1_AA8
AA8	Eukaryota	Fungi	Ascomycota	Sordariales	Chaetomiaceae	Chaetomium	Globosum	HWI-ST1370:46:H93JNADXX:1:2102:2249:18777/2_AA8
AA8	Eukaryota	Fungi	Ascomycota	Sordariales	Chaetomiaceae	Thielavia	Terrestris	HWI-ST1370:46:H93JNADXX:1:2102:16598:53591/2_AA8
AA8	Eukaryota	Fungi	Ascomycota	Sordariales	Sordariaceae	Neurospora	Crassa	HWI-ST1370:46:H93JNADXX:1:2102:13875:60649/1_AA8
AA8	Eukaryota	Fungi	Ascomycota	Sordariales	Chaetomiaceae	Chaetomium	Globosum	HWI-ST1370:46:H93JNADXX:1:2102:7755:92243/1_AA8
AA8	Eukaryota	Fungi	Ascomycota	Sordariales	Chaetomiaceae	Chaetomium	Globosum	HWI-ST1370:46:H93JNADXX:1:2103:13172:41361/2_AA8
AA8	Eukaryota	Fungi	Ascomycota	Sordariales	Sordariaceae	Neurospora	Crassa	HWI-ST1370:46:H93JNADXX:1:2105:2109:12165/1_AA8
AA8	Eukaryota	Fungi	Ascomycota	Sordariales	Chaetomiaceae	Thielavia	Terrestris	HWI-ST1370:46:H93JNADXX:1:2105:10435:16909/1_AA8
AA8	Eukaryota	Fungi	Ascomycota	Sordariales	Chaetomiaceae	Thielavia	Terrestris	HWI-ST1370:46:H93JNADXX:1:2105:10435:16909/2_AA8
AA8	Eukaryota	Fungi	Ascomycota	Sordariales	Chaetomiaceae	Chaetomium	Globosum	HWI-ST1370:46:H93JNADXX:1:2105:5764:94372/2_AA8
AA8	Eukaryota	Fungi	Ascomycota	Sordariales	Sordariaceae	Neurospora	Crassa	HWI-ST1370:46:H93JNADXX:1:2106:17944:20415/1_AA8
AA8	Eukaryota	Fungi	Ascomycota	Sordariales	Chaetomiaceae	Chaetomium	Globosum	HWI-ST1370:46:H93JNADXX:1:2106:15132:32513/1_AA8
AA8	Eukaryota	Fungi	Ascomycota	Sordariales	Chaetomiaceae	Chaetomium	Globosum	HWI-ST1370:46:H93JNADXX:1:2106:15132:32513/2_AA8
AA8	Eukaryota	Fungi	Ascomycota	Sordariales	Chaetomiaceae	Chaetomium	Globosum	HWI-ST1370:46:H93JNADXX:1:2106:15788:39645/2_AA8
AA8	Eukaryota	Fungi	Ascomycota	Sordariales	Chaetomiaceae	Chaetomium	Globosum	HWI-ST1370:46:H93JNADXX:1:2106:10630:80281/1_AA8
AA8	Eukaryota	Fungi	Ascomycota	Sordariales	Chaetomiaceae	Chaetomium	Globosum	HWI-ST1370:46:H93JNADXX:1:2107:9709:66275/2_AA8
AA8	Eukaryota	Fungi	Ascomycota	Sordariales	Chaetomiaceae	Chaetomium	Globosum	HWI-ST1370:46:H93JNADXX:1:2108:5585:11976/1_AA8
AA8	Eukaryota	Fungi	Ascomycota	Sordariales	Chaetomiaceae	Chaetomium	Globosum	HWI-ST1370:46:H93JNADXX:1:2108:5585:11976/2_AA8
AA8	Eukaryota	Fungi	Ascomycota	Sordariales	Sordariaceae	Neurospora	Crassa	HWI-ST1370:46:H93JNADXX:1:2108:7399:38229/1_AA8
AA8	Eukaryota	Fungi	Ascomycota	Sordariales	Sordariaceae	Neurospora	Crassa	HWI-ST1370:46:H93JNADXX:1:2108:7399:38229/2_AA8
AA8	Eukaryota	Fungi	Ascomycota	Sordariales	Chaetomiaceae	Chaetomium	Globosum	HWI-ST1370:46:H93JNADXX:1:2109:7616:29464/1_AA8
AA8	Eukaryota	Fungi	Ascomycota	Sordariales	Sordariaceae	Neurospora	Crassa	HWI-ST1370:46:H93JNADXX:1:2109:7945:37355/2_AA8
AA8	Eukaryota	Fungi	Ascomycota	Sordariales	Chaetomiaceae	Chaetomium	Globosum	HWI-ST1370:46:H93JNADXX:1:2109:7738:38224/1_AA8
AA8	Eukaryota	Fungi	Ascomycota	Sordariales	Chaetomiaceae	Chaetomium	Globosum	HWI-ST1370:46:H93JNADXX:1:2112:18515:59635/1_AA8
AA8	Eukaryota	Fungi	Ascomycota	Sordariales	Chaetomiaceae	Chaetomium	Globosum	HWI-ST1370:46:H93JNADXX:1:2112:19759:87529/2_AA8
AA8	Eukaryota	Fungi	Ascomycota	Sordariales	Chaetomiaceae	Chaetomium	Globosum	HWI-ST1370:46:H93JNADXX:1:2113:16659:9733/2_AA8
AA8	Eukaryota	Fungi	Ascomycota	Sordariales	Chaetomiaceae	Chaetomium	Globosum	HWI-ST1370:46:H93JNADXX:1:2113:12511:85083/2_AA8
AA8	Eukaryota	Fungi	Ascomycota	Sordariales	Chaetomiaceae	Chaetomium	Globosum	HWI-ST1370:46:H93JNADXX:1:2114:4120:84233/2_AA8
AA8	Eukaryota	Fungi	Ascomycota	Sordariales	Chaetomiaceae	Chaetomium	Globosum	HWI-ST1370:46:H93JNADXX:1:2115:4878:78237/2_AA8
AA8	Eukaryota	Fungi	Ascomycota	Sordariales	Chaetomiaceae	Myceliophthora	Thermophila	HWI-ST1370:46:H93JNADXX:1:2115:9120:95496/1_AA8
AA8	Eukaryota	Fungi	Ascomycota	Sordariales	Chaetomiaceae	Myceliophthora	Thermophila	HWI-ST1370:46:H93JNADXX:1:2115:9120:95496/2_AA8
AA8	Eukaryota	Fungi	Ascomycota	Sordariales	Chaetomiaceae	Chaetomium	Globosum	HWI-ST1370:46:H93JNADXX:1:2116:13166:12219/1_AA8
AA8	Eukaryota	Fungi	Ascomycota	Sordariales	Sordariaceae	Neurospora	Crassa	HWI-ST1370:46:H93JNADXX:1:2116:16754:69281/1_AA8
AA8	Eukaryota	Fungi	Ascomycota	Sordariales	Chaetomiaceae	Chaetomium	Globosum	HWI-ST1370:46:H93JNADXX:1:2116:16754:69281/2_AA8
AA8	Eukaryota	Fungi	Ascomycota	Sordariales	Chaetomiaceae	Chaetomium	Globosum	HWI-ST1370:46:H93JNADXX:1:2116:6105:78399/1_AA8
AA8	Eukaryota	Fungi	Ascomycota	Sordariales	Sordariaceae	Neurospora	Crassa	HWI-ST1370:46:H93JNADXX:1:2116:5268:99658/1_AA8
AA8	Eukaryota	Fungi	Ascomycota	Sordariales	Chaetomiaceae	Chaetomium	Globosum	HWI-ST1370:46:H93JNADXX:1:2201:12558:7464/1_AA8
AA8	Eukaryota	Fungi	Ascomycota	Sordariales	Chaetomiaceae	Chaetomium	Globosum	HWI-ST1370:46:H93JNADXX:1:2201:3336:76661/1_AA8
AA8	Eukaryota	Fungi	Ascomycota	Sordariales	Chaetomiaceae	Chaetomium	Globosum	HWI-ST1370:46:H93JNADXX:1:2201:3336:76661/2_AA8
AA8	Eukaryota	Fungi	Ascomycota	Sordariales	Chaetomiaceae	Thielavia	Terrestris	HWI-ST1370:46:H93JNADXX:1:2201:8592:100258/2_AA8
AA8	Eukaryota	Fungi	Ascomycota	Sordariales	Chaetomiaceae	Chaetomium	Globosum	HWI-ST1370:46:H93JNADXX:1:2202:6482:49269/1_AA8
AA8	Eukaryota	Fungi	Ascomycota	Sordariales	Chaetomiaceae	Chaetomium	Globosum	HWI-ST1370:46:H93JNADXX:1:2203:13788:25969/1_AA8
AA8	Eukaryota	Fungi	Ascomycota	Sordariales	Chaetomiaceae	Chaetomium	Globosum	HWI-ST1370:46:H93JNADXX:1:2203:18986:34262/2_AA8
AA8	Eukaryota	Fungi	Ascomycota	Ophiostomatales	mitosporic Ophiostomataceae	Sporothrix	Schenckii	HWI-ST1370:46:H93JNADXX:1:2203:12727:66832/1_AA8
AA8	Eukaryota	Fungi	Ascomycota	Sordariales	Chaetomiaceae	Chaetomium	Globosum	HWI-ST1370:46:H93JNADXX:1:2204:9701:68670/2_AA8
AA8	Eukaryota	Fungi	Ascomycota	Sordariales	Sordariaceae	Neurospora	Crassa	HWI-ST1370:46:H93JNADXX:1:2205:10677:16427/2_AA8
AA8	Eukaryota	Fungi	Ascomycota	Sordariales	Sordariaceae	Neurospora	Crassa	HWI-ST1370:46:H93JNADXX:1:2205:13170:21755/1_AA8
AA8	Eukaryota	Fungi	Ascomycota	Sordariales	Chaetomiaceae	Thielavia	Terrestris	HWI-ST1370:46:H93JNADXX:1:2205:13170:21755/2_AA8
AA8	Eukaryota	Fungi	Ascomycota	Sordariales	Chaetomiaceae	Chaetomium	Globosum	HWI-ST1370:46:H93JNADXX:1:2205:6071:51488/1_AA8
AA8	Eukaryota	Fungi	Ascomycota	Sordariales	Sordariaceae	Neurospora	Crassa	HWI-ST1370:46:H93JNADXX:1:2205:17989:94996/1_AA8
AA8	Eukaryota	Fungi	Ascomycota	Sordariales	Chaetomiaceae	Chaetomium	Globosum	HWI-ST1370:46:H93JNADXX:1:2206:16633:47849/1_AA8
AA8	Eukaryota	Fungi	Ascomycota	Sordariales	Chaetomiaceae	Myceliophthora	Thermophila	HWI-ST1370:46:H93JNADXX:1:2206:16633:47849/2_AA8
AA8	Eukaryota	Fungi	Ascomycota	Sordariales	Sordariaceae	Neurospora	Crassa	HWI-ST1370:46:H93JNADXX:1:2206:16242:48165/1_AA8
AA8	Eukaryota	Fungi	Ascomycota	Sordariales	Sordariaceae	Neurospora	Crassa	HWI-ST1370:46:H93JNADXX:1:2206:16242:48165/2_AA8
AA8	Eukaryota	Fungi	Ascomycota	Sordariales	Chaetomiaceae	Chaetomium	Globosum	HWI-ST1370:46:H93JNADXX:1:2206:21310:64633/1_AA8
AA8	Eukaryota	Fungi	Ascomycota	Sordariales	Chaetomiaceae	Chaetomium	Globosum	HWI-ST1370:46:H93JNADXX:1:2207:6997:34144/1_AA8
AA8	Eukaryota	Fungi	Ascomycota	Sordariales	Chaetomiaceae	Chaetomium	Globosum	HWI-ST1370:46:H93JNADXX:1:2207:9387:65882/1_AA8
AA8	Eukaryota	Fungi	Ascomycota	Sordariales	Sordariaceae	Neurospora	Crassa	HWI-ST1370:46:H93JNADXX:1:2208:12429:26341/2_AA8
AA8	Eukaryota	Fungi	Ascomycota	Sordariales	Chaetomiaceae	Chaetomium	Globosum	HWI-ST1370:46:H93JNADXX:1:2208:7369:74599/2_AA8
AA8	Eukaryota	Fungi	Ascomycota	Sordariales	Chaetomiaceae	Chaetomium	Globosum	HWI-ST1370:46:H93JNADXX:1:2208:14440:92172/1_AA8
AA8	Eukaryota	Fungi	Ascomycota	Sordariales	Sordariaceae	Neurospora	Crassa	HWI-ST1370:46:H93JNADXX:1:2209:19831:46730/1_AA8
AA8	Eukaryota	Fungi	Ascomycota	Sordariales	Sordariaceae	Neurospora	Crassa	HWI-ST1370:46:H93JNADXX:1:2209:8491:51610/2_AA8
AA8	Eukaryota	Fungi	Ascomycota	Sordariales	Chaetomiaceae	Chaetomium	Globosum	HWI-ST1370:46:H93JNADXX:1:2209:17441:69608/1_AA8
AA8	Eukaryota	Fungi	Ascomycota	Sordariales	Chaetomiaceae	Chaetomium	Globosum	HWI-ST1370:46:H93JNADXX:1:2210:11599:54037/1_AA8
AA8	Eukaryota	Fungi	Ascomycota	Sordariales	Chaetomiaceae	Chaetomium	Globosum	HWI-ST1370:46:H93JNADXX:1:2210:14053:97179/2_AA8
AA8	Eukaryota	Fungi	Ascomycota	Sordariales	Chaetomiaceae	Chaetomium	Globosum	HWI-ST1370:46:H93JNADXX:1:2211:16995:75086/1_AA8
AA8	Eukaryota	Fungi	Ascomycota	Sordariales	Chaetomiaceae	Chaetomium	Globosum	HWI-ST1370:46:H93JNADXX:1:2211:16995:75086/2_AA8
AA8	Eukaryota	Fungi	Ascomycota	Sordariales	Chaetomiaceae	Chaetomium	Globosum	HWI-ST1370:46:H93JNADXX:1:2211:5980:76843/1_AA8
AA8	Eukaryota	Fungi	Ascomycota	Sordariales	Chaetomiaceae	Chaetomium	Globosum	HWI-ST1370:46:H93JNADXX:1:2212:13196:5468/2_AA8
AA8	Eukaryota	Fungi	Ascomycota	Sordariales	Sordariaceae	Neurospora	Crassa	HWI-ST1370:46:H93JNADXX:1:2212:17029:92390/1_AA8
AA8	Eukaryota	Fungi	Ascomycota	Sordariales	Chaetomiaceae	Chaetomium	Globosum	HWI-ST1370:46:H93JNADXX:1:2213:3162:71290/1_AA8
AA8	Eukaryota	Fungi	Ascomycota	Sordariales	Sordariaceae	Neurospora	Crassa	HWI-ST1370:46:H93JNADXX:1:2214:1788:62890/1_AA8
AA8	Eukaryota	Fungi	Ascomycota	Sordariales	Chaetomiaceae	Chaetomium	Globosum	HWI-ST1370:46:H93JNADXX:1:2214:3829:69048/1_AA8
AA8	Eukaryota	Fungi	Ascomycota	Sordariales	Chaetomiaceae	Chaetomium	Globosum	HWI-ST1370:46:H93JNADXX:1:2214:3829:69048/2_AA8
AA8	Eukaryota	Fungi	Ascomycota	Sordariales	Chaetomiaceae	Myceliophthora	Thermophila	HWI-ST1370:46:H93JNADXX:1:2214:2040:70525/1_AA8
AA8	Eukaryota	Fungi	Ascomycota	Sordariales	Chaetomiaceae	Chaetomium	Globosum	HWI-ST1370:46:H93JNADXX:1:2215:19786:8276/2_AA8
AA8	Eukaryota	Fungi	Ascomycota	Sordariales	Sordariaceae	Neurospora	Crassa	HWI-ST1370:46:H93JNADXX:1:2215:2378:44949/1_AA8
AA8	Eukaryota	Fungi	Ascomycota	Sordariales	Sordariaceae	Neurospora	Crassa	HWI-ST1370:46:H93JNADXX:1:2215:2378:44949/2_AA8
AA8	Eukaryota	Fungi	Ascomycota	Sordariales	Sordariaceae	Neurospora	Crassa	HWI-ST1370:46:H93JNADXX:1:2215:6729:55750/1_AA8
AA8	Eukaryota	Fungi	Ascomycota	Sordariales	Chaetomiaceae	Chaetomium	Globosum	HWI-ST1370:46:H93JNADXX:1:2216:13469:21774/1_AA8
AA8	Eukaryota	Fungi	Ascomycota	Sordariales	Chaetomiaceae	Chaetomium	Globosum	HWI-ST1370:46:H93JNADXX:1:2216:13469:21774/2_AA8
AA8	Eukaryota	Fungi	Ascomycota	Glomerellales	Glomerellaceae	Colletotrichum	Gloeosporioides	HWI-ST1370:46:H93JNADXX:1:2216:14023:44466/1_AA8
AA8	Eukaryota	Fungi	Ascomycota	Sordariales	Chaetomiaceae	Chaetomium	Globosum	HWI-ST1370:46:H93JNADXX:1:2216:11289:82045/1_AA8
AA8	Eukaryota	Fungi	Ascomycota	Sordariales	Chaetomiaceae	Chaetomium	Globosum	HWI-ST1370:50:H934UADXX:1:1201:7197:22261/2_AA8
AA8	Eukaryota	Fungi	Ascomycota	Sordariales	Chaetomiaceae	Chaetomium	Globosum	HWI-ST1370:50:H934UADXX:1:1207:21178:93456/1_AA8
AA8	Eukaryota	Fungi	Ascomycota	Sordariales	Chaetomiaceae	Chaetomium	Globosum	HWI-ST1370:50:H934UADXX:1:1216:7757:9929/1_AA8
AA8	Eukaryota	Fungi	Ascomycota	Sordariales	Chaetomiaceae	Chaetomium	Globosum	HWI-ST1370:50:H934UADXX:1:2104:3746:76526/2_AA8
AA8	Eukaryota	Fungi	Ascomycota	Sordariales	Chaetomiaceae	Chaetomium	Globosum	HWI-ST1370:50:H934UADXX:1:2107:6119:2960/1_AA8
AA8	Eukaryota	Fungi	Ascomycota	Sordariales	Chaetomiaceae	Chaetomium	Globosum	HWI-ST1370:50:H934UADXX:1:2115:16738:43173/2_AA8
AA8	Eukaryota	Fungi	Ascomycota	Sordariales	Chaetomiaceae	Chaetomium	Globosum	HWI-ST1370:50:H934UADXX:1:2201:3463:61677/2_AA8
AA8	Eukaryota	Fungi	Ascomycota	Sordariales	Chaetomiaceae	Chaetomium	Globosum	HWI-ST1370:50:H934UADXX:1:2205:9070:90838/1_AA8
AA8	Eukaryota	Fungi	Ascomycota	Sordariales	Chaetomiaceae	Thielavia	Terrestris	HWI-ST1370:50:H934UADXX:1:2206:6111:79505/1_AA8
AA8	Eukaryota	Fungi	Ascomycota	Sordariales	Chaetomiaceae	Chaetomium	Globosum	HWI-ST1370:50:H934UADXX:1:2209:13268:96198/1_AA8
AA8	Eukaryota	Fungi	Ascomycota	Sordariales	Sordariaceae	Neurospora	Tetrasperma	HWI-ST1370:50:H934UADXX:1:2108:18911:86497_AA8
AA8	Eukaryota	Fungi	Ascomycota	Sordariales	Chaetomiaceae	Thielavia	Terrestris	HWI-ST1370:50:H934UADXX:1:2214:17580:59584_AA8
AA8	Eukaryota	Fungi	Ascomycota	Sordariales	Chaetomiaceae	Chaetomium	Globosum	HWI-ST1370:46:H93JNADXX:1:1212:18989:50368/1_AA8
AA8	Eukaryota	Fungi	Ascomycota	Sordariales	Chaetomiaceae	Chaetomium	Globosum	HWI-ST1370:46:H93JNADXX:1:1212:18989:50368/2_AA8
AA8	Eukaryota	Fungi	Ascomycota	Sordariales	Chaetomiaceae	Chaetomium	Globosum	HWI-ST1370:50:H934UADXX:1:1101:4252:9087/1_AA8
AA8	Eukaryota	Fungi	Ascomycota	Sordariales	Chaetomiaceae	Thielavia	Terrestris	HWI-ST1370:50:H934UADXX:1:1101:21190:28813/1_AA8
AA8	Eukaryota	Fungi	Ascomycota	Sordariales	Chaetomiaceae	Chaetomium	Globosum	HWI-ST1370:50:H934UADXX:1:1101:9179:38498/1_AA8
AA8	Eukaryota	Fungi	Ascomycota	Sordariales	Chaetomiaceae	Chaetomium	Globosum	HWI-ST1370:50:H934UADXX:1:1101:5192:52224/2_AA8
AA8	Eukaryota	Fungi	Ascomycota	Sordariales	Chaetomiaceae	Chaetomium	Globosum	HWI-ST1370:50:H934UADXX:1:1101:14416:62603/1_AA8
AA8	Eukaryota	Fungi	Ascomycota	Sordariales	Chaetomiaceae	Chaetomium	Globosum	HWI-ST1370:50:H934UADXX:1:1101:2266:74906/2_AA8
AA8	Eukaryota	Fungi	Ascomycota	Sordariales	Chaetomiaceae	Chaetomium	Globosum	HWI-ST1370:50:H934UADXX:1:1101:12202:92911/1_AA8
AA8	Eukaryota	Fungi	Ascomycota	Sordariales	Sordariaceae	Neurospora	Tetrasperma	HWI-ST1370:50:H934UADXX:1:1101:12113:94105/2_AA8
AA8	Eukaryota	Fungi	Ascomycota	Sordariales	Chaetomiaceae	Chaetomium	Globosum	HWI-ST1370:50:H934UADXX:1:1102:21034:6750/2_AA8
AA8	Eukaryota	Fungi	Ascomycota	Sordariales	Sordariaceae	Neurospora	Crassa	HWI-ST1370:50:H934UADXX:1:1102:11946:10107/1_AA8
AA8	Eukaryota	Fungi	Ascomycota	Sordariales	Chaetomiaceae	Thielavia	Terrestris	HWI-ST1370:50:H934UADXX:1:1102:15488:14310/2_AA8
AA8	Eukaryota	Fungi	Ascomycota	Sordariales	Chaetomiaceae	Chaetomium	Globosum	HWI-ST1370:50:H934UADXX:1:1102:18897:25566/1_AA8
AA8	Eukaryota	Fungi	Ascomycota	Sordariales	Chaetomiaceae	Thielavia	Terrestris	HWI-ST1370:50:H934UADXX:1:1102:18897:25566/2_AA8
AA8	Eukaryota	Fungi	Ascomycota	Sordariales	Chaetomiaceae	Chaetomium	Globosum	HWI-ST1370:50:H934UADXX:1:1102:12623:35929/1_AA8
AA8	Eukaryota	Fungi	Ascomycota	Sordariales	Sordariaceae	Neurospora	Crassa	HWI-ST1370:50:H934UADXX:1:1102:17687:38336/2_AA8
AA8	Eukaryota	Fungi	Ascomycota	Sordariales	Chaetomiaceae	Thielavia	Terrestris	HWI-ST1370:50:H934UADXX:1:1102:20893:49541/1_AA8
AA8	Eukaryota	Fungi	Ascomycota	Sordariales	Chaetomiaceae	Chaetomium	Globosum	HWI-ST1370:50:H934UADXX:1:1102:3983:75172/1_AA8
AA8	Eukaryota	Fungi	Ascomycota	Sordariales	Chaetomiaceae	Chaetomium	Globosum	HWI-ST1370:50:H934UADXX:1:1103:4745:34056/2_AA8
AA8	Eukaryota	Fungi	Ascomycota	Sordariales	Chaetomiaceae	Myceliophthora	Thermophila	HWI-ST1370:50:H934UADXX:1:1104:11421:22129/1_AA8
AA8	Eukaryota	Fungi	Ascomycota	Sordariales	Chaetomiaceae	Chaetomium	Globosum	HWI-ST1370:50:H934UADXX:1:1104:11421:22129/2_AA8
AA8	Eukaryota	Fungi	Ascomycota	Sordariales	Chaetomiaceae	Chaetomium	Globosum	HWI-ST1370:50:H934UADXX:1:1104:14962:62646/2_AA8
AA8	Eukaryota	Fungi	Ascomycota	Sordariales	Sordariaceae	Neurospora	Crassa	HWI-ST1370:50:H934UADXX:1:1105:3071:16453/1_AA8
AA8	Eukaryota	Fungi	Ascomycota	Sordariales	Chaetomiaceae	Chaetomium	Globosum	HWI-ST1370:50:H934UADXX:1:1105:6506:29331/2_AA8
AA8	Eukaryota	Fungi	Ascomycota	Sordariales	Chaetomiaceae	Chaetomium	Globosum	HWI-ST1370:50:H934UADXX:1:1105:15720:83666/2_AA8
AA8	Eukaryota	Fungi	Ascomycota	Sordariales	Chaetomiaceae	Chaetomium	Globosum	HWI-ST1370:50:H934UADXX:1:1105:8659:89595/1_AA8
AA8	Eukaryota	Fungi	Ascomycota	Sordariales	Chaetomiaceae	Chaetomium	Globosum	HWI-ST1370:50:H934UADXX:1:1106:1813:26254/2_AA8
AA8	Eukaryota	Fungi	Ascomycota	Sordariales	Chaetomiaceae	Chaetomium	Globosum	HWI-ST1370:50:H934UADXX:1:1106:1323:62647/2_AA8
AA8	Eukaryota	Fungi	Ascomycota	Sordariales	Sordariaceae	Neurospora	Crassa	HWI-ST1370:50:H934UADXX:1:1106:10873:98815/1_AA8
AA8	Eukaryota	Fungi	Ascomycota	Sordariales	Sordariaceae	Neurospora	Crassa	HWI-ST1370:50:H934UADXX:1:1106:10873:98815/2_AA8
AA8	Eukaryota	Fungi	Ascomycota	Sordariales	Sordariaceae	Neurospora	Crassa	HWI-ST1370:50:H934UADXX:1:1107:9096:10986/1_AA8
AA8	Eukaryota	Fungi	Ascomycota	Sordariales	Chaetomiaceae	Chaetomium	Globosum	HWI-ST1370:50:H934UADXX:1:1107:11556:32934/1_AA8
AA8	Eukaryota	Fungi	Ascomycota	Sordariales	Chaetomiaceae	Chaetomium	Globosum	HWI-ST1370:50:H934UADXX:1:1107:18222:90852/2_AA8
AA8	Eukaryota	Fungi	Ascomycota	Sordariales	Chaetomiaceae	Chaetomium	Globosum	HWI-ST1370:50:H934UADXX:1:1108:13172:62340/1_AA8
AA8	Eukaryota	Fungi	Ascomycota	Sordariales	Chaetomiaceae	Thielavia	Terrestris	HWI-ST1370:50:H934UADXX:1:1108:15059:66181/2_AA8
AA8	Eukaryota	Fungi	Ascomycota	Sordariales	Chaetomiaceae	Chaetomium	Globosum	HWI-ST1370:50:H934UADXX:1:1109:4843:10969/1_AA8
AA8	Eukaryota	Fungi	Ascomycota	Sordariales	Chaetomiaceae	Chaetomium	Globosum	HWI-ST1370:50:H934UADXX:1:1109:12666:17620/2_AA8
AA8	Eukaryota	Fungi	Ascomycota	Sordariales	Chaetomiaceae	Chaetomium	Globosum	HWI-ST1370:50:H934UADXX:1:1109:16288:17762/1_AA8
AA8	Eukaryota	Fungi	Ascomycota	Sordariales	Sordariaceae	Neurospora	Crassa	HWI-ST1370:50:H934UADXX:1:1109:8713:36094/2_AA8
AA8	Eukaryota	Fungi	Ascomycota	Sordariales	Chaetomiaceae	Thielavia	Terrestris	HWI-ST1370:50:H934UADXX:1:1109:1322:47414/2_AA8
AA8	Eukaryota	Fungi	Ascomycota	Sordariales	Chaetomiaceae	Thielavia	Terrestris	HWI-ST1370:50:H934UADXX:1:1109:6777:51878/1_AA8
AA8	Eukaryota	Fungi	Ascomycota	Sordariales	Sordariaceae	Neurospora	Crassa	HWI-ST1370:50:H934UADXX:1:1109:8427:66588/2_AA8
AA8	Eukaryota	Fungi	Ascomycota	Sordariales	Chaetomiaceae	Thielavia	Terrestris	HWI-ST1370:50:H934UADXX:1:1109:21312:67119/1_AA8
AA8	Eukaryota	Fungi	Ascomycota	Sordariales	Chaetomiaceae	Chaetomium	Globosum	HWI-ST1370:50:H934UADXX:1:1109:13768:81603/2_AA8
AA8	Eukaryota	Fungi	Ascomycota	Sordariales	Lasiosphaeriaceae	Podospora	Anserina	HWI-ST1370:50:H934UADXX:1:1109:19577:82243/1_AA8
AA8	Eukaryota	Fungi	Ascomycota	Sordariales	Chaetomiaceae	Chaetomium	Globosum	HWI-ST1370:50:H934UADXX:1:1110:5177:11486/1_AA8
AA8	Eukaryota	Fungi	Ascomycota	Sordariales	Chaetomiaceae	Chaetomium	Globosum	HWI-ST1370:50:H934UADXX:1:1110:5177:11486/2_AA8
AA8	Eukaryota	Fungi	Ascomycota	Sordariales	Chaetomiaceae	Chaetomium	Globosum	HWI-ST1370:50:H934UADXX:1:1110:17387:22878/2_AA8
AA8	Eukaryota	Fungi	Ascomycota	Sordariales	Chaetomiaceae	Chaetomium	Globosum	HWI-ST1370:50:H934UADXX:1:1110:13082:63661/1_AA8
AA8	Eukaryota	Fungi	Ascomycota	Sordariales	Chaetomiaceae	Chaetomium	Globosum	HWI-ST1370:50:H934UADXX:1:1110:7248:81622/1_AA8
AA8	Eukaryota	Fungi	Ascomycota	Sordariales	Chaetomiaceae	Chaetomium	Globosum	HWI-ST1370:50:H934UADXX:1:1110:13343:98695/1_AA8
AA8	Eukaryota	Fungi	Ascomycota	Sordariales	Chaetomiaceae	Chaetomium	Globosum	HWI-ST1370:50:H934UADXX:1:1110:2462:99312/2_AA8
AA8	Eukaryota	Fungi	Ascomycota	Sordariales	Chaetomiaceae	Chaetomium	Globosum	HWI-ST1370:50:H934UADXX:1:1111:15880:2852/1_AA8
AA8	Eukaryota	Fungi	Ascomycota	Sordariales	Chaetomiaceae	Chaetomium	Globosum	HWI-ST1370:50:H934UADXX:1:1111:18770:6269/1_AA8
AA8	Eukaryota	Fungi	Ascomycota	Sordariales	Chaetomiaceae	Chaetomium	Globosum	HWI-ST1370:50:H934UADXX:1:1111:16922:27117/2_AA8
AA8	Eukaryota	Fungi	Ascomycota	Sordariales	Chaetomiaceae	Chaetomium	Globosum	HWI-ST1370:50:H934UADXX:1:1112:9750:11998/1_AA8
AA8	Eukaryota	Fungi	Ascomycota	Sordariales	Chaetomiaceae	Chaetomium	Globosum	HWI-ST1370:50:H934UADXX:1:1113:19160:32146/2_AA8
AA8	Eukaryota	Fungi	Ascomycota	Sordariales	Chaetomiaceae	Chaetomium	Globosum	HWI-ST1370:50:H934UADXX:1:1113:5015:72124/1_AA8
AA8	Eukaryota	Fungi	Ascomycota	Sordariales	Sordariaceae	Neurospora	Crassa	HWI-ST1370:50:H934UADXX:1:1113:5015:72124/2_AA8
AA8	Eukaryota	Fungi	Ascomycota	Sordariales	Chaetomiaceae	Chaetomium	Globosum	HWI-ST1370:50:H934UADXX:1:1113:4225:82610/2_AA8
AA8	Eukaryota	Fungi	Ascomycota	Sordariales	Chaetomiaceae	Thielavia	Terrestris	HWI-ST1370:50:H934UADXX:1:1113:4113:88544/1_AA8
AA8	Eukaryota	Fungi	Ascomycota	Sordariales	Chaetomiaceae	Thielavia	Terrestris	HWI-ST1370:50:H934UADXX:1:1114:17540:14291/1_AA8
AA8	Eukaryota	Fungi	Ascomycota	Sordariales	Sordariaceae	Neurospora	Crassa	HWI-ST1370:50:H934UADXX:1:1114:4578:34898/1_AA8
AA8	Eukaryota	Fungi	Ascomycota	Sordariales	Sordariaceae	Neurospora	Crassa	HWI-ST1370:50:H934UADXX:1:1114:4578:34898/2_AA8
AA8	Eukaryota	Fungi	Ascomycota	Sordariales	Chaetomiaceae	Chaetomium	Globosum	HWI-ST1370:50:H934UADXX:1:1114:13098:66205/2_AA8
AA8	Eukaryota	Fungi	Ascomycota	Sordariales	Chaetomiaceae	Myceliophthora	Thermophila	HWI-ST1370:50:H934UADXX:1:1114:7022:68026/1_AA8
AA8	Eukaryota	Fungi	Ascomycota	Sordariales	Chaetomiaceae	Chaetomium	Globosum	HWI-ST1370:50:H934UADXX:1:1114:10924:74601/1_AA8
AA8	Eukaryota	Fungi	Ascomycota	Sordariales	Chaetomiaceae	Chaetomium	Globosum	HWI-ST1370:50:H934UADXX:1:1114:10924:74601/2_AA8
AA8	Eukaryota	Fungi	Ascomycota	Sordariales	Chaetomiaceae	Chaetomium	Globosum	HWI-ST1370:50:H934UADXX:1:1114:16876:98546/2_AA8
AA8	Eukaryota	Fungi	Ascomycota	Sordariales	Chaetomiaceae	Chaetomium	Globosum	HWI-ST1370:50:H934UADXX:1:1115:12195:48349/2_AA8
AA8	Eukaryota	Fungi	Ascomycota	Sordariales	Chaetomiaceae	Chaetomium	Globosum	HWI-ST1370:50:H934UADXX:1:1115:13786:65764/1_AA8
AA8	Eukaryota	Fungi	Ascomycota	Sordariales	Chaetomiaceae	Chaetomium	Globosum	HWI-ST1370:50:H934UADXX:1:1201:4029:30887/2_AA8
AA8	Eukaryota	Fungi	Ascomycota	Sordariales	Sordariaceae	Neurospora	Crassa	HWI-ST1370:50:H934UADXX:1:1201:1986:66124/2_AA8
AA8	Eukaryota	Fungi	Ascomycota	Sordariales	Chaetomiaceae	Chaetomium	Globosum	HWI-ST1370:50:H934UADXX:1:1201:4789:86363/1_AA8
AA8	Eukaryota	Fungi	Ascomycota	Sordariales	Chaetomiaceae	Chaetomium	Globosum	HWI-ST1370:50:H934UADXX:1:1202:15899:47952/1_AA8
AA8	Eukaryota	Fungi	Ascomycota	Sordariales	Chaetomiaceae	Chaetomium	Globosum	HWI-ST1370:50:H934UADXX:1:1202:4354:84028/1_AA8
AA8	Eukaryota	Fungi	Ascomycota	Sordariales	Chaetomiaceae	Chaetomium	Globosum	HWI-ST1370:50:H934UADXX:1:1202:4354:84028/2_AA8
AA8	Eukaryota	Fungi	Ascomycota	Sordariales	Chaetomiaceae	Chaetomium	Globosum	HWI-ST1370:50:H934UADXX:1:1203:4685:45084/1_AA8
AA8	Eukaryota	Fungi	Ascomycota	Sordariales	Chaetomiaceae	Thielavia	Terrestris	HWI-ST1370:50:H934UADXX:1:1203:2124:87977/1_AA8
AA8	Eukaryota	Fungi	Ascomycota	Sordariales	Chaetomiaceae	Chaetomium	Globosum	HWI-ST1370:50:H934UADXX:1:1203:2124:87977/2_AA8
AA8	Eukaryota	Fungi	Ascomycota	Sordariales	Chaetomiaceae	Chaetomium	Globosum	HWI-ST1370:50:H934UADXX:1:1204:4782:30060/2_AA8
AA8	Eukaryota	Fungi	Ascomycota	Sordariales	Chaetomiaceae	Chaetomium	Globosum	HWI-ST1370:50:H934UADXX:1:1204:2419:51594/1_AA8
AA8	Eukaryota	Fungi	Ascomycota	Sordariales	Chaetomiaceae	Chaetomium	Globosum	HWI-ST1370:50:H934UADXX:1:1204:9532:69441/1_AA8
AA8	Eukaryota	Fungi	Ascomycota	Sordariales	Chaetomiaceae	Chaetomium	Globosum	HWI-ST1370:50:H934UADXX:1:1204:9532:69441/2_AA8
AA8	Eukaryota	Fungi	Ascomycota	Sordariales	Chaetomiaceae	Chaetomium	Globosum	HWI-ST1370:50:H934UADXX:1:1204:15898:81705/1_AA8
AA8	Eukaryota	Fungi	Ascomycota	Sordariales	Chaetomiaceae	Chaetomium	Globosum	HWI-ST1370:50:H934UADXX:1:1204:3942:100468/2_AA8
AA8	Eukaryota	Fungi	Ascomycota	Sordariales	Chaetomiaceae	Chaetomium	Globosum	HWI-ST1370:50:H934UADXX:1:1205:12113:26429/1_AA8
AA8	Eukaryota	Fungi	Ascomycota	Sordariales	Chaetomiaceae	Chaetomium	Globosum	HWI-ST1370:50:H934UADXX:1:1205:8665:50051/1_AA8
AA8	Eukaryota	Fungi	Ascomycota	Sordariales	Chaetomiaceae	Chaetomium	Globosum	HWI-ST1370:50:H934UADXX:1:1205:8665:50051/2_AA8
AA8	Eukaryota	Fungi	Ascomycota	Sordariales	Chaetomiaceae	Chaetomium	Globosum	HWI-ST1370:50:H934UADXX:1:1205:11311:74317/1_AA8
AA8	Eukaryota	Fungi	Ascomycota	Sordariales	Sordariaceae	Neurospora	Crassa	HWI-ST1370:50:H934UADXX:1:1205:2791:89164/2_AA8
AA8	Eukaryota	Fungi	Ascomycota	Sordariales	Sordariaceae	Neurospora	Crassa	HWI-ST1370:50:H934UADXX:1:1205:8781:91455/1_AA8
AA8	Eukaryota	Fungi	Ascomycota	Sordariales	Chaetomiaceae	Chaetomium	Globosum	HWI-ST1370:50:H934UADXX:1:1206:10664:7275/1_AA8
AA8	Eukaryota	Fungi	Ascomycota	Sordariales	Chaetomiaceae	Chaetomium	Globosum	HWI-ST1370:50:H934UADXX:1:1206:10664:7275/2_AA8
AA8	Eukaryota	Fungi	Ascomycota	Sordariales	Chaetomiaceae	Chaetomium	Globosum	HWI-ST1370:50:H934UADXX:1:1206:10994:19244/2_AA8
AA8	Eukaryota	Fungi	Ascomycota	Sordariales	Chaetomiaceae	Chaetomium	Globosum	HWI-ST1370:50:H934UADXX:1:1206:2495:58809/1_AA8
AA8	Eukaryota	Fungi	Ascomycota	Sordariales	Chaetomiaceae	Chaetomium	Globosum	HWI-ST1370:50:H934UADXX:1:1206:7714:72049/1_AA8
AA8	Eukaryota	Fungi	Ascomycota	Sordariales	Chaetomiaceae	Chaetomium	Globosum	HWI-ST1370:50:H934UADXX:1:1206:18320:78466/2_AA8
AA8	Eukaryota	Fungi	Ascomycota	Sordariales	Sordariaceae	Neurospora	Crassa	HWI-ST1370:50:H934UADXX:1:1206:10273:89864/2_AA8
AA8	Eukaryota	Fungi	Ascomycota	Sordariales	Chaetomiaceae	Chaetomium	Globosum	HWI-ST1370:50:H934UADXX:1:1207:9357:17998/1_AA8
AA8	Eukaryota	Fungi	Ascomycota	Sordariales	Chaetomiaceae	Chaetomium	Globosum	HWI-ST1370:50:H934UADXX:1:1207:9357:17998/2_AA8
AA8	Eukaryota	Fungi	Ascomycota	Sordariales	Chaetomiaceae	Chaetomium	Globosum	HWI-ST1370:50:H934UADXX:1:1207:16527:33216/1_AA8
AA8	Eukaryota	Fungi	Ascomycota	Sordariales	Chaetomiaceae	Chaetomium	Globosum	HWI-ST1370:50:H934UADXX:1:1207:3918:73148/1_AA8
AA8	Eukaryota	Fungi	Ascomycota	Sordariales	Sordariaceae	Neurospora	Tetrasperma	HWI-ST1370:50:H934UADXX:1:1207:1758:83291/2_AA8
AA8	Eukaryota	Fungi	Ascomycota	Sordariales	Chaetomiaceae	Chaetomium	Globosum	HWI-ST1370:50:H934UADXX:1:1208:3613:35198/2_AA8
AA8	Eukaryota	Fungi	Ascomycota	Sordariales	Chaetomiaceae	Chaetomium	Globosum	HWI-ST1370:50:H934UADXX:1:1208:16556:55826/2_AA8
AA8	Eukaryota	Fungi	Ascomycota	Sordariales	Chaetomiaceae	Chaetomium	Globosum	HWI-ST1370:50:H934UADXX:1:1208:16379:60545/1_AA8
AA8	Eukaryota	Fungi	Ascomycota	Sordariales	Sordariaceae	Neurospora	Tetrasperma	HWI-ST1370:50:H934UADXX:1:1209:20068:6391/1_AA8
AA8	Eukaryota	Fungi	Ascomycota	Sordariales	Chaetomiaceae	Chaetomium	Globosum	HWI-ST1370:50:H934UADXX:1:1209:5493:32683/2_AA8
AA8	Eukaryota	Fungi	Ascomycota	Sordariales	Chaetomiaceae	Thielavia	Terrestris	HWI-ST1370:50:H934UADXX:1:1209:4081:39817/2_AA8
AA8	Eukaryota	Fungi	Ascomycota	Sordariales	Sordariaceae	Neurospora	Crassa	HWI-ST1370:50:H934UADXX:1:1209:12182:46259/2_AA8
AA8	Eukaryota	Fungi	Ascomycota	Sordariales	Chaetomiaceae	Chaetomium	Globosum	HWI-ST1370:50:H934UADXX:1:1209:2544:65590/1_AA8
AA8	Eukaryota	Fungi	Ascomycota	Sordariales	Chaetomiaceae	Chaetomium	Globosum	HWI-ST1370:50:H934UADXX:1:1209:2544:65590/2_AA8
AA8	Eukaryota	Fungi	Ascomycota	Sordariales	Chaetomiaceae	Chaetomium	Globosum	HWI-ST1370:50:H934UADXX:1:1209:14495:68077/1_AA8
AA8	Eukaryota	Fungi	Ascomycota	Sordariales	Chaetomiaceae	Chaetomium	Globosum	HWI-ST1370:50:H934UADXX:1:1209:14495:68077/2_AA8
AA8	Eukaryota	Fungi	Ascomycota	Sordariales	Chaetomiaceae	Chaetomium	Globosum	HWI-ST1370:50:H934UADXX:1:1209:15406:77639/1_AA8
AA8	Eukaryota	Fungi	Ascomycota	Sordariales	Chaetomiaceae	Thielavia	Terrestris	HWI-ST1370:50:H934UADXX:1:1210:14789:39834/2_AA8
AA8	Eukaryota	Fungi	Ascomycota	Sordariales	Chaetomiaceae	Chaetomium	Globosum	HWI-ST1370:50:H934UADXX:1:1210:17730:69507/1_AA8
AA8	Eukaryota	Fungi	Ascomycota	Sordariales	Chaetomiaceae	Chaetomium	Globosum	HWI-ST1370:50:H934UADXX:1:1210:17730:69507/2_AA8
AA8	Eukaryota	Fungi	Ascomycota	Sordariales	Chaetomiaceae	Chaetomium	Globosum	HWI-ST1370:50:H934UADXX:1:1211:13555:17714/1_AA8
AA8	Eukaryota	Fungi	Ascomycota	Sordariales	Chaetomiaceae	Chaetomium	Globosum	HWI-ST1370:50:H934UADXX:1:1211:9023:27242/2_AA8
AA8	Eukaryota	Fungi	Ascomycota	Sordariales	Sordariaceae	Neurospora	Crassa	HWI-ST1370:50:H934UADXX:1:1211:1212:31005/1_AA8
AA8	Eukaryota	Fungi	Ascomycota	Sordariales	Chaetomiaceae	Chaetomium	Globosum	HWI-ST1370:50:H934UADXX:1:1211:1212:31005/2_AA8
AA8	Eukaryota	Fungi	Ascomycota	Sordariales	Chaetomiaceae	Chaetomium	Globosum	HWI-ST1370:50:H934UADXX:1:1211:5238:41092/2_AA8
AA8	Eukaryota	Fungi	Ascomycota	Sordariales	Chaetomiaceae	Chaetomium	Globosum	HWI-ST1370:50:H934UADXX:1:1211:16032:50183/2_AA8
AA8	Eukaryota	Fungi	Ascomycota	Sordariales	Chaetomiaceae	Chaetomium	Globosum	HWI-ST1370:50:H934UADXX:1:1211:4316:50988/2_AA8
AA8	Eukaryota	Fungi	Ascomycota	Sordariales	Chaetomiaceae	Chaetomium	Globosum	HWI-ST1370:50:H934UADXX:1:1212:11809:14929/2_AA8
AA8	Eukaryota	Fungi	Ascomycota	Sordariales	Chaetomiaceae	Chaetomium	Globosum	HWI-ST1370:50:H934UADXX:1:1212:21127:92645/1_AA8
AA8	Eukaryota	Fungi	Ascomycota	Sordariales	Chaetomiaceae	Chaetomium	Globosum	HWI-ST1370:50:H934UADXX:1:1212:21127:92645/2_AA8
AA8	Eukaryota	Fungi	Ascomycota	Sordariales	Chaetomiaceae	Chaetomium	Globosum	HWI-ST1370:50:H934UADXX:1:1213:17192:22467/2_AA8
AA8	Eukaryota	Fungi	Ascomycota	Sordariales	Chaetomiaceae	Chaetomium	Globosum	HWI-ST1370:50:H934UADXX:1:1213:10428:46134/1_AA8
AA8	Eukaryota	Fungi	Ascomycota	Sordariales	Sordariaceae	Neurospora	Crassa	HWI-ST1370:50:H934UADXX:1:1213:19378:91424/2_AA8
AA8	Eukaryota	Fungi	Ascomycota	Sordariales	Chaetomiaceae	Chaetomium	Globosum	HWI-ST1370:50:H934UADXX:1:1214:2984:11160/2_AA8
AA8	Eukaryota	Fungi	Ascomycota	Sordariales	Chaetomiaceae	Chaetomium	Globosum	HWI-ST1370:50:H934UADXX:1:1214:20638:22052/2_AA8
AA8	Eukaryota	Fungi	Ascomycota	Sordariales	Chaetomiaceae	Chaetomium	Globosum	HWI-ST1370:50:H934UADXX:1:1214:4468:82568/2_AA8
AA8	Eukaryota	Fungi	Ascomycota	Sordariales	Chaetomiaceae	Chaetomium	Globosum	HWI-ST1370:50:H934UADXX:1:1214:2903:90993/1_AA8
AA8	Eukaryota	Fungi	Ascomycota	Sordariales	Chaetomiaceae	Chaetomium	Globosum	HWI-ST1370:50:H934UADXX:1:1215:14259:64872/1_AA8
AA8	Eukaryota	Fungi	Ascomycota	Sordariales	Sordariaceae	Neurospora	Crassa	HWI-ST1370:50:H934UADXX:1:1215:12788:94895/1_AA8
AA8	Eukaryota	Fungi	Ascomycota	Sordariales	Chaetomiaceae	Chaetomium	Globosum	HWI-ST1370:50:H934UADXX:1:1215:5177:95434/2_AA8
AA8	Eukaryota	Fungi	Ascomycota	Sordariales	Chaetomiaceae	Chaetomium	Globosum	HWI-ST1370:50:H934UADXX:1:1215:6081:97183/2_AA8
AA8	Eukaryota	Fungi	Ascomycota	Sordariales	Sordariaceae	Neurospora	Crassa	HWI-ST1370:50:H934UADXX:1:1216:11319:3210/1_AA8
AA8	Eukaryota	Fungi	Ascomycota	Sordariales	Chaetomiaceae	Chaetomium	Globosum	HWI-ST1370:50:H934UADXX:1:1216:20148:85166/2_AA8
AA8	Eukaryota	Fungi	Ascomycota	Sordariales	Chaetomiaceae	Chaetomium	Globosum	HWI-ST1370:50:H934UADXX:1:1216:16486:91510/1_AA8
AA8	Eukaryota	Fungi	Ascomycota	Sordariales	Chaetomiaceae	Chaetomium	Globosum	HWI-ST1370:50:H934UADXX:1:2101:9663:17713/1_AA8
AA8	Eukaryota	Fungi	Ascomycota	Sordariales	Chaetomiaceae	Chaetomium	Globosum	HWI-ST1370:50:H934UADXX:1:2102:16152:13071/2_AA8
AA8	Eukaryota	Fungi	Ascomycota	Sordariales	Sordariaceae	Neurospora	Crassa	HWI-ST1370:50:H934UADXX:1:2102:15209:91580/1_AA8
AA8	Eukaryota	Fungi	Ascomycota	Sordariales	Sordariaceae	Neurospora	Crassa	HWI-ST1370:50:H934UADXX:1:2102:15209:91580/2_AA8
AA8	Eukaryota	Fungi	Ascomycota	Sordariales	Chaetomiaceae	Chaetomium	Globosum	HWI-ST1370:50:H934UADXX:1:2103:12232:46292/1_AA8
AA8	Eukaryota	Fungi	Ascomycota	Sordariales	Sordariaceae	Neurospora	Crassa	HWI-ST1370:50:H934UADXX:1:2103:16635:61229/2_AA8
AA8	Eukaryota	Fungi	Ascomycota	Sordariales	Chaetomiaceae	Chaetomium	Globosum	HWI-ST1370:50:H934UADXX:1:2103:5826:78204/2_AA8
AA8	Eukaryota	Fungi	Ascomycota	Sordariales	Chaetomiaceae	Chaetomium	Globosum	HWI-ST1370:50:H934UADXX:1:2103:5509:89226/1_AA8
AA8	Eukaryota	Fungi	Ascomycota	Sordariales	Chaetomiaceae	Thielavia	Terrestris	HWI-ST1370:50:H934UADXX:1:2104:13854:15710/1_AA8
AA8	Eukaryota	Fungi	Ascomycota	Sordariales	Chaetomiaceae	Chaetomium	Globosum	HWI-ST1370:50:H934UADXX:1:2104:13854:15710/2_AA8
AA8	Eukaryota	Fungi	Ascomycota	Sordariales	Sordariaceae	Neurospora	Crassa	HWI-ST1370:50:H934UADXX:1:2104:12974:89683/1_AA8
AA8	Eukaryota	Fungi	Ascomycota	Sordariales	Chaetomiaceae	Chaetomium	Globosum	HWI-ST1370:50:H934UADXX:1:2105:5855:45112/1_AA8
AA8	Eukaryota	Fungi	Ascomycota	Sordariales	Chaetomiaceae	Chaetomium	Globosum	HWI-ST1370:50:H934UADXX:1:2105:9392:50953/1_AA8
AA8	Eukaryota	Fungi	Ascomycota	Sordariales	Chaetomiaceae	Chaetomium	Globosum	HWI-ST1370:50:H934UADXX:1:2105:16493:60889/1_AA8
AA8	Eukaryota	Fungi	Ascomycota	Sordariales	Chaetomiaceae	Chaetomium	Globosum	HWI-ST1370:50:H934UADXX:1:2105:16493:60889/2_AA8
AA8	Eukaryota	Fungi	Ascomycota	Sordariales	Chaetomiaceae	Chaetomium	Globosum	HWI-ST1370:50:H934UADXX:1:2105:21281:64237/1_AA8
AA8	Eukaryota	Fungi	Ascomycota	Sordariales	Chaetomiaceae	Chaetomium	Globosum	HWI-ST1370:50:H934UADXX:1:2105:7207:100461/1_AA8
AA8	Eukaryota	Fungi	Ascomycota	Sordariales	Chaetomiaceae	Chaetomium	Globosum	HWI-ST1370:50:H934UADXX:1:2106:17450:10772/2_AA8
AA8	Eukaryota	Fungi	Ascomycota	Sordariales	Chaetomiaceae	Chaetomium	Globosum	HWI-ST1370:50:H934UADXX:1:2106:2257:13746/1_AA8
AA8	Eukaryota	Fungi	Ascomycota	Sordariales	Chaetomiaceae	Chaetomium	Globosum	HWI-ST1370:50:H934UADXX:1:2106:16948:16765/2_AA8
AA8	Eukaryota	Fungi	Ascomycota	Sordariales	Chaetomiaceae	Thielavia	Terrestris	HWI-ST1370:50:H934UADXX:1:2106:7302:25511/1_AA8
AA8	Eukaryota	Fungi	Ascomycota	Sordariales	Chaetomiaceae	Chaetomium	Globosum	HWI-ST1370:50:H934UADXX:1:2106:7302:25511/2_AA8
AA8	Eukaryota	Fungi	Ascomycota	Sordariales	Chaetomiaceae	Chaetomium	Globosum	HWI-ST1370:50:H934UADXX:1:2106:19450:42137/1_AA8
AA8	Eukaryota	Fungi	Ascomycota	Sordariales	Chaetomiaceae	Chaetomium	Globosum	HWI-ST1370:50:H934UADXX:1:2107:9617:14420/2_AA8
AA8	Eukaryota	Fungi	Ascomycota	Sordariales	Sordariaceae	Neurospora	Crassa	HWI-ST1370:50:H934UADXX:1:2107:18071:67852/1_AA8
AA8	Eukaryota	Fungi	Ascomycota	Sordariales	Chaetomiaceae	Thielavia	Terrestris	HWI-ST1370:50:H934UADXX:1:2107:18071:67852/2_AA8
AA8	Eukaryota	Fungi	Ascomycota	Sordariales	Chaetomiaceae	Chaetomium	Globosum	HWI-ST1370:50:H934UADXX:1:2107:7509:70430/2_AA8
AA8	Eukaryota	Fungi	Ascomycota	Sordariales	Chaetomiaceae	Myceliophthora	Thermophila	HWI-ST1370:50:H934UADXX:1:2107:4470:77164/2_AA8
AA8	Eukaryota	Fungi	Ascomycota	Sordariales	Chaetomiaceae	Chaetomium	Globosum	HWI-ST1370:50:H934UADXX:1:2107:17270:79447/1_AA8
AA8	Eukaryota	Fungi	Ascomycota	Sordariales	Chaetomiaceae	Chaetomium	Globosum	HWI-ST1370:50:H934UADXX:1:2107:16905:96440/1_AA8
AA8	Eukaryota	Fungi	Ascomycota	Sordariales	Sordariaceae	Neurospora	Crassa	HWI-ST1370:50:H934UADXX:1:2108:12411:8490/2_AA8
AA8	Eukaryota	Fungi	Ascomycota	Sordariales	Sordariaceae	Neurospora	Crassa	HWI-ST1370:50:H934UADXX:1:2108:1874:60209/1_AA8
AA8	Eukaryota	Fungi	Ascomycota	Sordariales	Chaetomiaceae	Chaetomium	Globosum	HWI-ST1370:50:H934UADXX:1:2108:16161:89979/2_AA8
AA8	Eukaryota	Fungi	Ascomycota	Sordariales	Chaetomiaceae	Chaetomium	Globosum	HWI-ST1370:50:H934UADXX:1:2109:9579:50695/1_AA8
AA8	Eukaryota	Fungi	Ascomycota	Sordariales	Chaetomiaceae	Thielavia	Terrestris	HWI-ST1370:50:H934UADXX:1:2110:8003:23150/2_AA8
AA8	Eukaryota	Fungi	Ascomycota	Sordariales	Chaetomiaceae	Myceliophthora	Thermophila	HWI-ST1370:50:H934UADXX:1:2110:9850:32792/2_AA8
AA8	Eukaryota	Fungi	Ascomycota	Sordariales	Chaetomiaceae	Chaetomium	Globosum	HWI-ST1370:50:H934UADXX:1:2110:4833:49857/1_AA8
AA8	Eukaryota	Fungi	Ascomycota	Sordariales	Chaetomiaceae	Chaetomium	Globosum	HWI-ST1370:50:H934UADXX:1:2110:19099:87110/2_AA8
AA8	Eukaryota	Fungi	Ascomycota	Sordariales	Chaetomiaceae	Thielavia	Terrestris	HWI-ST1370:50:H934UADXX:1:2111:16097:55120/2_AA8
AA8	Eukaryota	Fungi	Ascomycota	Sordariales	Chaetomiaceae	Chaetomium	Globosum	HWI-ST1370:50:H934UADXX:1:2111:14562:63455/2_AA8
AA8	Eukaryota	Fungi	Ascomycota	Sordariales	Chaetomiaceae	Chaetomium	Globosum	HWI-ST1370:50:H934UADXX:1:2112:17138:18276/1_AA8
AA8	Eukaryota	Fungi	Ascomycota	Sordariales	Chaetomiaceae	Chaetomium	Globosum	HWI-ST1370:50:H934UADXX:1:2112:15396:34717/1_AA8
AA8	Eukaryota	Fungi	Ascomycota	Sordariales	Chaetomiaceae	Chaetomium	Globosum	HWI-ST1370:50:H934UADXX:1:2112:13893:58651/1_AA8
AA8	Eukaryota	Fungi	Ascomycota	Sordariales	Chaetomiaceae	Chaetomium	Globosum	HWI-ST1370:50:H934UADXX:1:2114:6255:50875/1_AA8
AA8	Eukaryota	Fungi	Ascomycota	Sordariales	Chaetomiaceae	Myceliophthora	Thermophila	HWI-ST1370:50:H934UADXX:1:2114:6255:50875/2_AA8
AA8	Eukaryota	Fungi	Ascomycota	Sordariales	Chaetomiaceae	Chaetomium	Globosum	HWI-ST1370:50:H934UADXX:1:2114:8038:55599/2_AA8
AA8	Eukaryota	Fungi	Ascomycota	Sordariales	Chaetomiaceae	Chaetomium	Globosum	HWI-ST1370:50:H934UADXX:1:2114:3894:71958/1_AA8
AA8	Eukaryota	Fungi	Ascomycota	Sordariales	Chaetomiaceae	Thielavia	Terrestris	HWI-ST1370:50:H934UADXX:1:2114:3894:71958/2_AA8
AA8	Eukaryota	Fungi	Ascomycota	Sordariales	Chaetomiaceae	Chaetomium	Globosum	HWI-ST1370:50:H934UADXX:1:2115:14708:9858/2_AA8
AA8	Eukaryota	Fungi	Ascomycota	Sordariales	Chaetomiaceae	Chaetomium	Globosum	HWI-ST1370:50:H934UADXX:1:2115:1840:68293/1_AA8
AA8	Eukaryota	Fungi	Ascomycota	Sordariales	Chaetomiaceae	Chaetomium	Globosum	HWI-ST1370:50:H934UADXX:1:2115:16567:69643/1_AA8
AA8	Eukaryota	Fungi	Ascomycota	Sordariales	Chaetomiaceae	Chaetomium	Globosum	HWI-ST1370:50:H934UADXX:1:2115:19128:73189/2_AA8
AA8	Eukaryota	Fungi	Ascomycota	Sordariales	Chaetomiaceae	Chaetomium	Globosum	HWI-ST1370:50:H934UADXX:1:2115:9666:78281/2_AA8
AA8	Eukaryota	Fungi	Ascomycota	Sordariales	Chaetomiaceae	Chaetomium	Globosum	HWI-ST1370:50:H934UADXX:1:2115:20518:95593/1_AA8
AA8	Eukaryota	Fungi	Ascomycota	Sordariales	Chaetomiaceae	Chaetomium	Globosum	HWI-ST1370:50:H934UADXX:1:2115:20518:95593/2_AA8
AA8	Eukaryota	Fungi	Ascomycota	Sordariales	Chaetomiaceae	Chaetomium	Globosum	HWI-ST1370:50:H934UADXX:1:2115:7672:96483/2_AA8
AA8	Eukaryota	Fungi	Ascomycota	Sordariales	Chaetomiaceae	Thielavia	Terrestris	HWI-ST1370:50:H934UADXX:1:2116:5547:32050/1_AA8
AA8	Eukaryota	Fungi	Ascomycota	Sordariales	Chaetomiaceae	Chaetomium	Globosum	HWI-ST1370:50:H934UADXX:1:2116:13979:41839/1_AA8
AA8	Eukaryota	Fungi	Ascomycota	Sordariales	Chaetomiaceae	Thielavia	Terrestris	HWI-ST1370:50:H934UADXX:1:2116:12899:49193/1_AA8
AA8	Eukaryota	Fungi	Ascomycota	Sordariales	Sordariaceae	Neurospora	Crassa	HWI-ST1370:50:H934UADXX:1:2116:12899:49193/2_AA8
AA8	Eukaryota	Fungi	Ascomycota	Sordariales	Chaetomiaceae	Chaetomium	Globosum	HWI-ST1370:50:H934UADXX:1:2116:19617:52696/1_AA8
AA8	Eukaryota	Fungi	Ascomycota	Sordariales	Sordariaceae	Neurospora	Crassa	HWI-ST1370:50:H934UADXX:1:2116:4439:73520/2_AA8
AA8	Eukaryota	Fungi	Ascomycota	Sordariales	Chaetomiaceae	Chaetomium	Globosum	HWI-ST1370:50:H934UADXX:1:2116:2371:79324/2_AA8
AA8	Eukaryota	Fungi	Ascomycota	Sordariales	Chaetomiaceae	Chaetomium	Globosum	HWI-ST1370:50:H934UADXX:1:2116:2257:80415/1_AA8
AA8	Eukaryota	Fungi	Ascomycota	Sordariales	Chaetomiaceae	Chaetomium	Globosum	HWI-ST1370:50:H934UADXX:1:2116:9555:93778/1_AA8
AA8	Eukaryota	Fungi	Ascomycota	Sordariales	Chaetomiaceae	Chaetomium	Globosum	HWI-ST1370:50:H934UADXX:1:2201:19147:13179/1_AA8
AA8	Eukaryota	Fungi	Ascomycota	Sordariales	Sordariaceae	Neurospora	Crassa	HWI-ST1370:50:H934UADXX:1:2201:9653:48377/2_AA8
AA8	Eukaryota	Fungi	Ascomycota	Sordariales	Chaetomiaceae	Thielavia	Terrestris	HWI-ST1370:50:H934UADXX:1:2201:20293:59699/2_AA8
AA8	Eukaryota	Fungi	Ascomycota	Sordariales	Chaetomiaceae	Chaetomium	Globosum	HWI-ST1370:50:H934UADXX:1:2202:13577:13053/2_AA8
AA8	Eukaryota	Fungi	Ascomycota	Sordariales	Sordariaceae	Neurospora	Crassa	HWI-ST1370:50:H934UADXX:1:2202:11026:18652/1_AA8
AA8	Eukaryota	Fungi	Ascomycota	Sordariales	Sordariaceae	Neurospora	Crassa	HWI-ST1370:50:H934UADXX:1:2202:11026:18652/2_AA8
AA8	Eukaryota	Fungi	Ascomycota	Sordariales	Chaetomiaceae	Chaetomium	Globosum	HWI-ST1370:50:H934UADXX:1:2202:7418:21320/2_AA8
AA8	Eukaryota	Fungi	Ascomycota	Sordariales	Chaetomiaceae	Chaetomium	Globosum	HWI-ST1370:50:H934UADXX:1:2202:8704:51834/2_AA8
AA8	Eukaryota	Fungi	Ascomycota	Sordariales	Chaetomiaceae	Myceliophthora	Thermophila	HWI-ST1370:50:H934UADXX:1:2203:12911:38984/1_AA8
AA8	Eukaryota	Fungi	Ascomycota	Sordariales	Chaetomiaceae	Chaetomium	Globosum	HWI-ST1370:50:H934UADXX:1:2203:20744:61663/2_AA8
AA8	Eukaryota	Fungi	Ascomycota	Sordariales	Chaetomiaceae	Chaetomium	Globosum	HWI-ST1370:50:H934UADXX:1:2203:8566:85838/2_AA8
AA8	Eukaryota	Fungi	Ascomycota	Sordariales	Chaetomiaceae	Chaetomium	Globosum	HWI-ST1370:50:H934UADXX:1:2204:17066:32615/2_AA8
AA8	Eukaryota	Fungi	Ascomycota	Sordariales	Chaetomiaceae	Chaetomium	Globosum	HWI-ST1370:50:H934UADXX:1:2204:19194:40960/1_AA8
AA8	Eukaryota	Fungi	Ascomycota	Sordariales	Chaetomiaceae	Chaetomium	Globosum	HWI-ST1370:50:H934UADXX:1:2205:1563:28998/1_AA8
AA8	Eukaryota	Fungi	Ascomycota	Sordariales	Sordariaceae	Neurospora	Crassa	HWI-ST1370:50:H934UADXX:1:2205:7594:39834/2_AA8
AA8	Eukaryota	Fungi	Ascomycota	Sordariales	Sordariaceae	Neurospora	Crassa	HWI-ST1370:50:H934UADXX:1:2205:10247:45482/2_AA8
AA8	Eukaryota	Fungi	Ascomycota	Sordariales	Chaetomiaceae	Chaetomium	Globosum	HWI-ST1370:50:H934UADXX:1:2205:13451:82388/1_AA8
AA8	Eukaryota	Fungi	Ascomycota	Sordariales	Chaetomiaceae	Chaetomium	Globosum	HWI-ST1370:50:H934UADXX:1:2205:12184:96295/2_AA8
AA8	Eukaryota	Fungi	Ascomycota	Sordariales	Chaetomiaceae	Chaetomium	Globosum	HWI-ST1370:50:H934UADXX:1:2206:17868:32471/1_AA8
AA8	Eukaryota	Fungi	Ascomycota	Sordariales	Chaetomiaceae	Chaetomium	Globosum	HWI-ST1370:50:H934UADXX:1:2206:17868:32471/2_AA8
AA8	Eukaryota	Fungi	Ascomycota	Sordariales	Chaetomiaceae	Chaetomium	Globosum	HWI-ST1370:50:H934UADXX:1:2207:17351:13532/2_AA8
AA8	Eukaryota	Fungi	Ascomycota	Sordariales	Chaetomiaceae	Chaetomium	Globosum	HWI-ST1370:50:H934UADXX:1:2207:10495:24055/1_AA8
AA8	Eukaryota	Fungi	Ascomycota	Sordariales	Chaetomiaceae	Chaetomium	Globosum	HWI-ST1370:50:H934UADXX:1:2208:9398:14104/1_AA8
AA8	Eukaryota	Fungi	Ascomycota	Sordariales	Chaetomiaceae	Chaetomium	Globosum	HWI-ST1370:50:H934UADXX:1:2208:10042:18509/1_AA8
AA8	Eukaryota	Fungi	Ascomycota	Sordariales	Sordariaceae	Neurospora	Tetrasperma	HWI-ST1370:50:H934UADXX:1:2209:17097:41534/1_AA8
AA8	Eukaryota	Fungi	Ascomycota	Sordariales	Sordariaceae	Neurospora	Crassa	HWI-ST1370:50:H934UADXX:1:2209:20318:66499/2_AA8
AA8	Eukaryota	Fungi	Ascomycota	Sordariales	Chaetomiaceae	Chaetomium	Globosum	HWI-ST1370:50:H934UADXX:1:2209:19195:67820/1_AA8
AA8	Eukaryota	Fungi	Ascomycota	Sordariales	Chaetomiaceae	Chaetomium	Globosum	HWI-ST1370:50:H934UADXX:1:2209:19195:67820/2_AA8
AA8	Eukaryota	Fungi	Ascomycota	Sordariales	Chaetomiaceae	Chaetomium	Globosum	HWI-ST1370:50:H934UADXX:1:2209:3362:94257/1_AA8
AA8	Eukaryota	Fungi	Ascomycota	Sordariales	Chaetomiaceae	Chaetomium	Globosum	HWI-ST1370:50:H934UADXX:1:2210:17600:51590/2_AA8
AA8	Eukaryota	Fungi	Ascomycota	Sordariales	Chaetomiaceae	Chaetomium	Globosum	HWI-ST1370:50:H934UADXX:1:2211:3551:8907/2_AA8
AA8	Eukaryota	Fungi	Ascomycota	Sordariales	Chaetomiaceae	Chaetomium	Globosum	HWI-ST1370:50:H934UADXX:1:2211:9879:78832/2_AA8
AA8	Eukaryota	Fungi	Ascomycota	Sordariales	Chaetomiaceae	Chaetomium	Globosum	HWI-ST1370:50:H934UADXX:1:2211:17528:91297/1_AA8
AA8	Eukaryota	Fungi	Ascomycota	Sordariales	Chaetomiaceae	Chaetomium	Globosum	HWI-ST1370:50:H934UADXX:1:2211:17528:91297/2_AA8
AA8	Eukaryota	Fungi	Ascomycota	Sordariales	Chaetomiaceae	Chaetomium	Globosum	HWI-ST1370:50:H934UADXX:1:2211:18019:99944/1_AA8
AA8	Eukaryota	Fungi	Ascomycota	Sordariales	Chaetomiaceae	Chaetomium	Globosum	HWI-ST1370:50:H934UADXX:1:2212:3316:23726/1_AA8
AA8	Eukaryota	Fungi	Ascomycota	Sordariales	Chaetomiaceae	Chaetomium	Globosum	HWI-ST1370:50:H934UADXX:1:2212:15826:40361/2_AA8
AA8	Eukaryota	Fungi	Ascomycota	Sordariales	Sordariaceae	Neurospora	Crassa	HWI-ST1370:50:H934UADXX:1:2212:15333:97846/1_AA8
AA8	Eukaryota	Fungi	Ascomycota	Sordariales	Chaetomiaceae	Chaetomium	Globosum	HWI-ST1370:50:H934UADXX:1:2213:12085:5187/2_AA8
AA8	Eukaryota	Fungi	Ascomycota	Sordariales	Chaetomiaceae	Chaetomium	Globosum	HWI-ST1370:50:H934UADXX:1:2213:17857:45866/1_AA8
AA8	Eukaryota	Fungi	Ascomycota	Sordariales	Sordariaceae	Neurospora	Crassa	HWI-ST1370:50:H934UADXX:1:2213:4005:95562/2_AA8
AA8	Eukaryota	Fungi	Ascomycota	Sordariales	Chaetomiaceae	Chaetomium	Globosum	HWI-ST1370:50:H934UADXX:1:2214:21327:51858/2_AA8
AA8	Eukaryota	Fungi	Ascomycota	Sordariales	Chaetomiaceae	Chaetomium	Globosum	HWI-ST1370:50:H934UADXX:1:2215:12103:15350/2_AA8
AA8	Eukaryota	Fungi	Ascomycota	Sordariales	Chaetomiaceae	Myceliophthora	Thermophila	HWI-ST1370:50:H934UADXX:1:2215:21173:55192/1_AA8
AA8	Eukaryota	Fungi	Ascomycota	Sordariales	Chaetomiaceae	Chaetomium	Globosum	HWI-ST1370:50:H934UADXX:1:2215:15218:86431/2_AA8
AA8	Eukaryota	Fungi	Ascomycota	Sordariales	Chaetomiaceae	Chaetomium	Globosum	HWI-ST1370:50:H934UADXX:1:2215:6372:100226/2_AA8
AA8	Eukaryota	Fungi	Ascomycota	Sordariales	Chaetomiaceae	Chaetomium	Globosum	HWI-ST1370:50:H934UADXX:1:2216:10122:4477/1_AA8
AA8	Eukaryota	Fungi	Ascomycota	Sordariales	Chaetomiaceae	Chaetomium	Globosum	HWI-ST1370:50:H934UADXX:1:2216:11672:6496/1_AA8
AA8	Eukaryota	Fungi	Ascomycota	Sordariales	Chaetomiaceae	Chaetomium	Globosum	HWI-ST1370:50:H934UADXX:1:2216:16068:58384/2_AA8
AA8	Eukaryota	Fungi	Ascomycota	Sordariales	Chaetomiaceae	Chaetomium	Globosum	HWI-ST1370:50:H934UADXX:1:2216:12204:71675/2_AA8
AA8	Eukaryota	Fungi	Ascomycota	Sordariales	Chaetomiaceae	Chaetomium	Globosum	HWI-ST1370:50:H934UADXX:1:2216:19303:79541/1_AA8
AA8	Eukaryota	Fungi	Ascomycota	Sordariales	Chaetomiaceae	Chaetomium	Globosum	HWI-ST1370:50:H934UADXX:1:2216:1348:100494/2_AA8
CAZY_FAMILY	KINGDOM	DOMAIN	PHYLUM	ORDER	FAMILY	GENUS	SPECIES	READ_ID
AA9	Eukaryota	Fungi	Ascomycota	Sordariales	Chaetomiaceae	Chaetomium	Globosum	HWI-ST1370:50:H934UADXX:1:1101:3295:15943/1_AA9
AA9	Eukaryota	Fungi	Ascomycota	Sordariales	Chaetomiaceae	Myceliophthora	Thermophila	HWI-ST1370:50:H934UADXX:1:1101:20750:20890/2_AA9
AA9	Eukaryota	Fungi	Ascomycota	Sordariales	Chaetomiaceae	Chaetomium	Globosum	HWI-ST1370:50:H934UADXX:1:1101:20275:26733/2_AA9
AA9	Eukaryota	Fungi	Ascomycota	Sordariales	Chaetomiaceae	Thielavia	Terrestris	HWI-ST1370:50:H934UADXX:1:1101:14057:31530/1_AA9
AA9	Eukaryota	Fungi	Ascomycota	Hypocreales	Nectriaceae	Fusarium	Oxysporum	HWI-ST1370:50:H934UADXX:1:1101:13796:72517/2_AA9
AA9	Eukaryota	Fungi	Ascomycota	Hypocreales	Nectriaceae	Fusarium	Oxysporum	HWI-ST1370:50:H934UADXX:1:1101:7224:78073/1_AA9
AA9	Eukaryota	Fungi	Ascomycota	Ophiostomatales	mitosporic Ophiostomataceae	Sporothrix	Schenckii	HWI-ST1370:50:H934UADXX:1:1101:3823:83404/1_AA9
AA9	Eukaryota	Fungi	Ascomycota	Sordariales	Sordariaceae	Neurospora	Tetrasperma	HWI-ST1370:50:H934UADXX:1:1101:6139:95541/1_AA9
AA9	Eukaryota	Fungi	Ascomycota	Sordariales	Sordariaceae	Neurospora	Crassa	HWI-ST1370:50:H934UADXX:1:1102:7201:83528/1_AA9
AA9	Eukaryota	Fungi	Ascomycota	Sordariales	Chaetomiaceae	Chaetomium	Globosum	HWI-ST1370:50:H934UADXX:1:1103:1096:9444/1_AA9
AA9	Eukaryota	Fungi	Ascomycota	Sordariales	Chaetomiaceae	Myceliophthora	Thermophila	HWI-ST1370:50:H934UADXX:1:1103:9366:24087/1_AA9
AA9	Eukaryota	Fungi	Ascomycota	Sordariales	Chaetomiaceae	Thielavia	Terrestris	HWI-ST1370:50:H934UADXX:1:1103:21357:66161/2_AA9
AA9	Eukaryota	Fungi	Ascomycota	Sordariales	Chaetomiaceae	Chaetomium	Globosum	HWI-ST1370:50:H934UADXX:1:1103:4472:83130/1_AA9
AA9	Eukaryota	Fungi	Ascomycota	Ophiostomatales	mitosporic Ophiostomataceae	Sporothrix	Schenckii	HWI-ST1370:50:H934UADXX:1:1103:8838:86419/1_AA9
AA9	Eukaryota	Fungi	Ascomycota	Sordariales	Chaetomiaceae	Chaetomium	Globosum	HWI-ST1370:50:H934UADXX:1:1104:5028:73153/2_AA9
AA9	Eukaryota	Fungi	Ascomycota	Sordariales	Chaetomiaceae	Chaetomium	Globosum	HWI-ST1370:50:H934UADXX:1:1105:6413:2155/1_AA9
AA9	Eukaryota	Fungi	Ascomycota	Sordariales	Chaetomiaceae	Chaetomium	Globosum	HWI-ST1370:50:H934UADXX:1:1105:5346:2710/2_AA9
AA9	Eukaryota	Fungi	Ascomycota	Hypocreales	Nectriaceae	Fusarium	Pseudograminearum	HWI-ST1370:50:H934UADXX:1:1105:11128:53163/1_AA9
AA9	Eukaryota	Fungi	Ascomycota	Glomerellales	Glomerellaceae	Colletotrichum	Gloeosporioides	HWI-ST1370:50:H934UADXX:1:1105:5132:75244/1_AA9
AA9	Eukaryota	Fungi	Ascomycota	Sordariales	Chaetomiaceae	Chaetomium	Globosum	HWI-ST1370:50:H934UADXX:1:1106:13145:7745/1_AA9
AA9	Eukaryota	Fungi	Ascomycota	Sordariales	Chaetomiaceae	Chaetomium	Globosum	HWI-ST1370:50:H934UADXX:1:1106:2273:37011/1_AA9
AA9	Eukaryota	Fungi	Ascomycota	Glomerellales	Glomerellaceae	Colletotrichum	Gloeosporioides	HWI-ST1370:50:H934UADXX:1:1106:1651:60772/1_AA9
AA9	Eukaryota	Fungi	Ascomycota	Sordariales	Chaetomiaceae	Chaetomium	Globosum	HWI-ST1370:50:H934UADXX:1:1106:19666:95789/1_AA9
AA9	Eukaryota	Fungi	Ascomycota	Sordariales	Chaetomiaceae	Chaetomium	Globosum	HWI-ST1370:50:H934UADXX:1:1107:3053:17760/2_AA9
AA9	Eukaryota	Fungi	Ascomycota	Sordariales	Chaetomiaceae	Myceliophthora	Thermophila	HWI-ST1370:50:H934UADXX:1:1107:7581:19179/1_AA9
AA9	Eukaryota	Fungi	Ascomycota	Sordariales	Chaetomiaceae	Chaetomium	Globosum	HWI-ST1370:50:H934UADXX:1:1107:16113:47161/1_AA9
AA9	Eukaryota	Fungi	Ascomycota	Sordariales	Chaetomiaceae	Chaetomium	Globosum	HWI-ST1370:50:H934UADXX:1:1107:9980:79344/1_AA9
AA9	Eukaryota	Fungi	Ascomycota	Sordariales	Sordariaceae	Neurospora	Crassa	HWI-ST1370:50:H934UADXX:1:1108:19875:12232/1_AA9
AA9	Unclassified	Unclassified	Unclassified	Unclassified	Unclassified	Unclassified	Unclassified	HWI-ST1370:50:H934UADXX:1:1108:19925:42386/1_AA9
AA9	Eukaryota	Fungi	Ascomycota	Sordariales	Sordariaceae	Neurospora	Crassa	HWI-ST1370:50:H934UADXX:1:1108:12360:44695/1_AA9
AA9	Eukaryota	Fungi	Ascomycota	Sordariales	Chaetomiaceae	Chaetomium	Globosum	HWI-ST1370:50:H934UADXX:1:1108:10336:67024/1_AA9
AA9	Eukaryota	Fungi	Ascomycota	Pleosporales	Phaeosphaeriaceae	Phaeosphaeria	Nodorum	HWI-ST1370:50:H934UADXX:1:1108:5791:71123/1_AA9
AA9	Eukaryota	Fungi	Ascomycota	Sordariales	Chaetomiaceae	Chaetomium	Globosum	HWI-ST1370:50:H934UADXX:1:1109:14274:66587/2_AA9
AA9	Eukaryota	Fungi	Ascomycota	Sordariales	Chaetomiaceae	Chaetomium	Globosum	HWI-ST1370:50:H934UADXX:1:1109:1660:83174/2_AA9
AA9	Eukaryota	Fungi	Ascomycota	Sordariales	Chaetomiaceae	Myceliophthora	Thermophila	HWI-ST1370:50:H934UADXX:1:1109:3818:86659/1_AA9
AA9	Eukaryota	Fungi	Ascomycota	Sordariales	Chaetomiaceae	Thielavia	Terrestris	HWI-ST1370:50:H934UADXX:1:1110:8009:11217/1_AA9
AA9	Eukaryota	Fungi	Ascomycota	Sordariales	Chaetomiaceae	Chaetomium	Globosum	HWI-ST1370:50:H934UADXX:1:1110:7096:20488/1_AA9
AA9	Eukaryota	Fungi	Ascomycota	Sordariales	Chaetomiaceae	Chaetomium	Globosum	HWI-ST1370:50:H934UADXX:1:1110:14610:23989/1_AA9
AA9	Eukaryota	Fungi	Ascomycota	Glomerellales	Glomerellaceae	Colletotrichum	Gloeosporioides	HWI-ST1370:50:H934UADXX:1:1110:1626:50864/1_AA9
AA9	Eukaryota	Fungi	Ascomycota	Sordariales	Lasiosphaeriaceae	Podospora	Anserina	HWI-ST1370:50:H934UADXX:1:1110:14660:98677/1_AA9
AA9	Eukaryota	Fungi	Ascomycota	Hypocreales	Nectriaceae	Fusarium	Oxysporum	HWI-ST1370:50:H934UADXX:1:1111:11029:31158/2_AA9
AA9	Eukaryota	Fungi	Ascomycota	Sordariales	Chaetomiaceae	Chaetomium	Globosum	HWI-ST1370:50:H934UADXX:1:1111:1175:70072/2_AA9
AA9	Eukaryota	Fungi	Ascomycota	Sordariales	Chaetomiaceae	Chaetomium	Globosum	HWI-ST1370:50:H934UADXX:1:1111:18263:98478/2_AA9
AA9	Eukaryota	Fungi	Ascomycota	Sordariales	Sordariaceae	Neurospora	Crassa	HWI-ST1370:50:H934UADXX:1:1112:12443:78691/1_AA9
AA9	Eukaryota	Fungi	Ascomycota	Sordariales	Sordariaceae	Neurospora	Crassa	HWI-ST1370:50:H934UADXX:1:1112:11988:87693/2_AA9
AA9	Eukaryota	Fungi	Ascomycota	Sordariales	Chaetomiaceae	Myceliophthora	Thermophila	HWI-ST1370:50:H934UADXX:1:1112:5751:94589/1_AA9
AA9	Eukaryota	Fungi	Ascomycota	Sordariales	Sordariaceae	Neurospora	Crassa	HWI-ST1370:50:H934UADXX:1:1112:8459:96248/1_AA9
AA9	Eukaryota	Fungi	Ascomycota	Sordariales	Chaetomiaceae	Myceliophthora	Thermophila	HWI-ST1370:50:H934UADXX:1:1112:12384:99498/1_AA9
AA9	Eukaryota	Fungi	Ascomycota	Sordariales	Chaetomiaceae	Chaetomium	Globosum	HWI-ST1370:50:H934UADXX:1:1114:3770:24322/1_AA9
AA9	Eukaryota	Fungi	Ascomycota	Sordariales	Chaetomiaceae	Chaetomium	Globosum	HWI-ST1370:50:H934UADXX:1:1114:15691:78165/2_AA9
AA9	Eukaryota	Fungi	Ascomycota	Hypocreales	Nectriaceae	Fusarium	Oxysporum	HWI-ST1370:50:H934UADXX:1:1115:11564:46256/1_AA9
AA9	Eukaryota	Fungi	Ascomycota	Hypocreales	Nectriaceae	Fusarium	Oxysporum	HWI-ST1370:50:H934UADXX:1:1115:3671:94647/2_AA9
AA9	Eukaryota	Fungi	Ascomycota	Sordariales	Chaetomiaceae	Chaetomium	Globosum	HWI-ST1370:50:H934UADXX:1:1116:4053:9552/1_AA9
AA9	Eukaryota	Fungi	Ascomycota	Sordariales	Sordariaceae	Neurospora	Crassa	HWI-ST1370:50:H934UADXX:1:1116:12829:17303/1_AA9
AA9	Eukaryota	Fungi	Ascomycota	Sordariales	Chaetomiaceae	Chaetomium	Globosum	HWI-ST1370:50:H934UADXX:1:1116:8218:22798/2_AA9
AA9	Eukaryota	Fungi	Ascomycota	Sordariales	Chaetomiaceae	Chaetomium	Globosum	HWI-ST1370:50:H934UADXX:1:1116:2650:40429/1_AA9
AA9	Eukaryota	Fungi	Ascomycota	Sordariales	Chaetomiaceae	Thielavia	Terrestris	HWI-ST1370:50:H934UADXX:1:1201:3609:69044/1_AA9
AA9	Eukaryota	Fungi	Ascomycota	Sordariales	Chaetomiaceae	Chaetomium	Globosum	HWI-ST1370:50:H934UADXX:1:1201:8748:82078/1_AA9
AA9	Eukaryota	Fungi	Ascomycota	Sordariales	Chaetomiaceae	Chaetomium	Globosum	HWI-ST1370:50:H934UADXX:1:1201:10407:96523/2_AA9
AA9	Eukaryota	Fungi	Ascomycota	Sordariales	Chaetomiaceae	Chaetomium	Globosum	HWI-ST1370:50:H934UADXX:1:1202:9093:73246/1_AA9
AA9	Eukaryota	Fungi	Ascomycota	Sordariales	Sordariaceae	Neurospora	Crassa	HWI-ST1370:50:H934UADXX:1:1202:17708:77990/1_AA9
AA9	Eukaryota	Fungi	Ascomycota	Sordariales	Chaetomiaceae	Chaetomium	Globosum	HWI-ST1370:50:H934UADXX:1:1202:13103:83972/1_AA9
AA9	Eukaryota	Fungi	Ascomycota	Sordariales	Chaetomiaceae	Chaetomium	Globosum	HWI-ST1370:50:H934UADXX:1:1203:7517:15687/1_AA9
AA9	Eukaryota	Fungi	Ascomycota	Sordariales	Sordariaceae	Neurospora	Crassa	HWI-ST1370:50:H934UADXX:1:1203:16419:28748/1_AA9
AA9	Eukaryota	Fungi	Ascomycota	Sordariales	Chaetomiaceae	Chaetomium	Globosum	HWI-ST1370:50:H934UADXX:1:1203:9530:31073/1_AA9
AA9	Eukaryota	Fungi	Ascomycota	Sordariales	Sordariaceae	Neurospora	Crassa	HWI-ST1370:50:H934UADXX:1:1204:3854:63802/1_AA9
AA9	Eukaryota	Fungi	Ascomycota	Sordariales	Chaetomiaceae	Thielavia	Terrestris	HWI-ST1370:50:H934UADXX:1:1204:1883:66586/1_AA9
AA9	Eukaryota	Fungi	Ascomycota	Ophiostomatales	mitosporic Ophiostomataceae	Sporothrix	Schenckii	HWI-ST1370:50:H934UADXX:1:1204:3337:66914/1_AA9
AA9	Eukaryota	Fungi	Ascomycota	Sordariales	Chaetomiaceae	Chaetomium	Globosum	HWI-ST1370:50:H934UADXX:1:1204:16987:78654/1_AA9
AA9	Eukaryota	Fungi	Ascomycota	Sordariales	Chaetomiaceae	Myceliophthora	Thermophila	HWI-ST1370:50:H934UADXX:1:1205:12523:2329/2_AA9
AA9	Eukaryota	Fungi	Ascomycota	Sordariales	Sordariaceae	Neurospora	Crassa	HWI-ST1370:50:H934UADXX:1:1205:9117:17947/1_AA9
AA9	Eukaryota	Fungi	Ascomycota	Sordariales	Chaetomiaceae	Chaetomium	Globosum	HWI-ST1370:50:H934UADXX:1:1205:21296:80067/1_AA9
AA9	Eukaryota	Fungi	Ascomycota	Eurotiales	Aspergillaceae	Aspergillus	Clavatus	HWI-ST1370:50:H934UADXX:1:1206:6815:79346/1_AA9
AA9	Eukaryota	Fungi	Ascomycota	Sordariales	Chaetomiaceae	Thielavia	Terrestris	HWI-ST1370:50:H934UADXX:1:1207:5369:4497/1_AA9
AA9	Eukaryota	Fungi	Ascomycota	Sordariales	Chaetomiaceae	Chaetomium	Globosum	HWI-ST1370:50:H934UADXX:1:1207:21172:16230/1_AA9
AA9	Eukaryota	Fungi	Ascomycota	Sordariales	Sordariaceae	Neurospora	Crassa	HWI-ST1370:50:H934UADXX:1:1207:5129:48805/1_AA9
AA9	Eukaryota	Fungi	Ascomycota	Sordariales	Sordariaceae	Neurospora	Crassa	HWI-ST1370:50:H934UADXX:1:1207:4174:54097/1_AA9
AA9	Eukaryota	Fungi	Ascomycota	Eurotiales	Aspergillaceae	Aspergillus	Clavatus	HWI-ST1370:50:H934UADXX:1:1207:8737:84566/1_AA9
AA9	Eukaryota	Fungi	Ascomycota	Sordariales	Chaetomiaceae	Myceliophthora	Thermophila	HWI-ST1370:50:H934UADXX:1:1208:10041:22531/1_AA9
AA9	Eukaryota	Fungi	Ascomycota	Sordariales	Chaetomiaceae	Chaetomium	Globosum	HWI-ST1370:50:H934UADXX:1:1208:20619:86425/1_AA9
AA9	Eukaryota	Fungi	Ascomycota	Sordariales	Chaetomiaceae	Chaetomium	Globosum	HWI-ST1370:50:H934UADXX:1:1208:13026:95393/1_AA9
AA9	Eukaryota	Fungi	Ascomycota	Sordariales	Chaetomiaceae	Chaetomium	Globosum	HWI-ST1370:50:H934UADXX:1:1208:14291:95621/1_AA9
AA9	Eukaryota	Fungi	Ascomycota	Sordariales	Sordariaceae	Sordaria	Macrospora	HWI-ST1370:50:H934UADXX:1:1209:4815:11004/2_AA9
AA9	Eukaryota	Fungi	Ascomycota	Glomerellales	Glomerellaceae	Colletotrichum	Graminicola	HWI-ST1370:50:H934UADXX:1:1210:6618:50236/1_AA9
AA9	Eukaryota	Fungi	Ascomycota	Glomerellales	Glomerellaceae	Colletotrichum	Orbiculare	HWI-ST1370:50:H934UADXX:1:1210:7833:58881/2_AA9
AA9	Eukaryota	Fungi	Ascomycota	Sordariales	Chaetomiaceae	Chaetomium	Globosum	HWI-ST1370:50:H934UADXX:1:1210:17876:70230/1_AA9
AA9	Eukaryota	Fungi	Ascomycota	Sordariales	Chaetomiaceae	Chaetomium	Globosum	HWI-ST1370:50:H934UADXX:1:1210:20229:85523/1_AA9
AA9	Eukaryota	Fungi	Ascomycota	Sordariales	Sordariaceae	Neurospora	Crassa	HWI-ST1370:50:H934UADXX:1:1211:21008:16243/2_AA9
AA9	Eukaryota	Fungi	Ascomycota	Sordariales	Chaetomiaceae	Chaetomium	Globosum	HWI-ST1370:50:H934UADXX:1:1211:14476:63964/2_AA9
AA9	Eukaryota	Fungi	Ascomycota	Sordariales	Sordariaceae	Neurospora	Crassa	HWI-ST1370:50:H934UADXX:1:1211:18027:99489/2_AA9
AA9	Eukaryota	Fungi	Ascomycota	Magnaporthales	Magnaporthaceae	Gaeumannomyces	Graminis	HWI-ST1370:50:H934UADXX:1:1211:9237:99862/2_AA9
AA9	Unclassified	Unclassified	Unclassified	Unclassified	Unclassified	Unclassified	Unclassified	HWI-ST1370:50:H934UADXX:1:1212:1805:18255/1_AA9
AA9	Eukaryota	Fungi	Ascomycota	Sordariales	Chaetomiaceae	Chaetomium	Globosum	HWI-ST1370:50:H934UADXX:1:1212:20852:31801/2_AA9
AA9	Eukaryota	Fungi	Ascomycota	Hypocreales	Nectriaceae	Fusarium	Oxysporum	HWI-ST1370:50:H934UADXX:1:1212:10327:73327/2_AA9
AA9	Eukaryota	Fungi	Ascomycota	Sordariales	Sordariaceae	Neurospora	Crassa	HWI-ST1370:50:H934UADXX:1:1212:18939:84157/2_AA9
AA9	Eukaryota	Fungi	Ascomycota	Sordariales	Chaetomiaceae	Chaetomium	Globosum	HWI-ST1370:50:H934UADXX:1:1212:4939:91588/2_AA9
AA9	Eukaryota	Fungi	Ascomycota	Sordariales	Sordariaceae	Neurospora	Crassa	HWI-ST1370:50:H934UADXX:1:1213:4981:7848/1_AA9
AA9	Eukaryota	Fungi	Ascomycota	Hypocreales	Nectriaceae	Fusarium	Oxysporum	HWI-ST1370:50:H934UADXX:1:1213:12821:29889/1_AA9
AA9	Eukaryota	Fungi	Ascomycota	Sordariales	Sordariaceae	Neurospora	Crassa	HWI-ST1370:50:H934UADXX:1:1213:20587:41218/1_AA9
AA9	Eukaryota	Fungi	Ascomycota	Glomerellales	Glomerellaceae	Colletotrichum	Higginsianum	HWI-ST1370:50:H934UADXX:1:1213:13137:55429/1_AA9
AA9	Eukaryota	Fungi	Ascomycota	Sordariales	Sordariaceae	Neurospora	Crassa	HWI-ST1370:50:H934UADXX:1:1213:6117:75087/1_AA9
AA9	Eukaryota	Fungi	Ascomycota	Sordariales	Chaetomiaceae	Chaetomium	Globosum	HWI-ST1370:50:H934UADXX:1:1214:2717:9075/1_AA9
AA9	Eukaryota	Fungi	Ascomycota	Sordariales	Sordariaceae	Neurospora	Crassa	HWI-ST1370:50:H934UADXX:1:1214:14514:23071/2_AA9
AA9	Eukaryota	Fungi	Ascomycota	Sordariales	Chaetomiaceae	Chaetomium	Globosum	HWI-ST1370:50:H934UADXX:1:1214:8094:42483/2_AA9
AA9	Eukaryota	Fungi	Ascomycota	Hypocreales	Nectriaceae	Fusarium	Graminearum	HWI-ST1370:50:H934UADXX:1:1214:7435:45703/1_AA9
AA9	Eukaryota	Fungi	Ascomycota	Sordariales	Sordariaceae	Neurospora	Crassa	HWI-ST1370:50:H934UADXX:1:1214:18282:64749/1_AA9
AA9	Eukaryota	Fungi	Ascomycota	Sordariales	Sordariaceae	Neurospora	Crassa	HWI-ST1370:50:H934UADXX:1:1215:15959:13686/1_AA9
AA9	Eukaryota	Fungi	Ascomycota	Sordariales	Chaetomiaceae	Chaetomium	Globosum	HWI-ST1370:50:H934UADXX:1:1215:18752:83182/1_AA9
AA9	Eukaryota	Fungi	Ascomycota	Sordariales	Sordariaceae	Neurospora	Crassa	HWI-ST1370:50:H934UADXX:1:1215:19476:87440/2_AA9
AA9	Eukaryota	Fungi	Ascomycota	Sordariales	Chaetomiaceae	Myceliophthora	Thermophila	HWI-ST1370:50:H934UADXX:1:1216:15811:20570/1_AA9
AA9	Eukaryota	Fungi	Ascomycota	Sordariales	Chaetomiaceae	Chaetomium	Globosum	HWI-ST1370:50:H934UADXX:1:1216:2817:52952/1_AA9
AA9	Eukaryota	Fungi	Ascomycota	Sordariales	Sordariaceae	Neurospora	Crassa	HWI-ST1370:50:H934UADXX:1:1216:2725:67226/1_AA9
AA9	Eukaryota	Fungi	Ascomycota	Sordariales	Chaetomiaceae	Chaetomium	Globosum	HWI-ST1370:50:H934UADXX:1:1216:17711:87316/1_AA9
AA9	Eukaryota	Fungi	Ascomycota	Sordariales	Chaetomiaceae	Myceliophthora	Thermophila	HWI-ST1370:50:H934UADXX:1:2101:15754:49445/1_AA9
AA9	Eukaryota	Fungi	Ascomycota	Sordariales	Chaetomiaceae	Chaetomium	Globosum	HWI-ST1370:50:H934UADXX:1:2101:8635:50899/2_AA9
AA9	Eukaryota	Fungi	Ascomycota	Glomerellales	mitosporic Plectosphaerellaceae	Verticillium	Dahliae	HWI-ST1370:50:H934UADXX:1:2101:19563:61644/1_AA9
AA9	Eukaryota	Fungi	Ascomycota	Sordariales	Sordariaceae	Neurospora	Crassa	HWI-ST1370:50:H934UADXX:1:2101:6151:61872/1_AA9
AA9	Unclassified	Unclassified	Unclassified	Unclassified	Unclassified	Unclassified	Unclassified	HWI-ST1370:50:H934UADXX:1:2101:11464:95950/1_AA9
AA9	Eukaryota	Fungi	Ascomycota	Sordariales	Sordariaceae	Neurospora	Crassa	HWI-ST1370:50:H934UADXX:1:2102:18174:2702/2_AA9
AA9	Eukaryota	Fungi	Ascomycota	Sordariales	Sordariaceae	Neurospora	Crassa	HWI-ST1370:50:H934UADXX:1:2102:4274:51832/2_AA9
AA9	Eukaryota	Fungi	Ascomycota	Sordariales	Chaetomiaceae	Chaetomium	Globosum	HWI-ST1370:50:H934UADXX:1:2102:4488:70478/1_AA9
AA9	Eukaryota	Fungi	Ascomycota	Sordariales	Chaetomiaceae	Chaetomium	Globosum	HWI-ST1370:50:H934UADXX:1:2102:4363:76215/2_AA9
AA9	Eukaryota	Fungi	Ascomycota	Sordariales	Chaetomiaceae	Thielavia	Terrestris	HWI-ST1370:50:H934UADXX:1:2103:13893:44196/1_AA9
AA9	Eukaryota	Fungi	Ascomycota	Sordariales	Sordariaceae	Neurospora	Crassa	HWI-ST1370:50:H934UADXX:1:2103:14680:79696/2_AA9
AA9	Eukaryota	Fungi	Ascomycota	Sordariales	Chaetomiaceae	Chaetomium	Globosum	HWI-ST1370:50:H934UADXX:1:2104:5037:56651/2_AA9
AA9	Eukaryota	Fungi	Ascomycota	Sordariales	Sordariaceae	Neurospora	Crassa	HWI-ST1370:50:H934UADXX:1:2104:17048:57960/1_AA9
AA9	Eukaryota	Fungi	Ascomycota	Sordariales	Sordariaceae	Neurospora	Crassa	HWI-ST1370:50:H934UADXX:1:2104:10856:64429/1_AA9
AA9	Eukaryota	Fungi	Ascomycota	Sordariales	Chaetomiaceae	Chaetomium	Globosum	HWI-ST1370:50:H934UADXX:1:2104:18702:89098/1_AA9
AA9	Eukaryota	Fungi	Ascomycota	Sordariales	Chaetomiaceae	Chaetomium	Globosum	HWI-ST1370:50:H934UADXX:1:2105:8858:10731/1_AA9
AA9	Eukaryota	Fungi	Ascomycota	Sordariales	Chaetomiaceae	Thielavia	Terrestris	HWI-ST1370:50:H934UADXX:1:2105:13287:51080/1_AA9
AA9	Eukaryota	Fungi	Ascomycota	Sordariales	Sordariaceae	Neurospora	Tetrasperma	HWI-ST1370:50:H934UADXX:1:2105:8319:61385/1_AA9
AA9	Eukaryota	Fungi	Ascomycota	Sordariales	Sordariaceae	Neurospora	Crassa	HWI-ST1370:50:H934UADXX:1:2105:12055:63652/2_AA9
AA9	Eukaryota	Fungi	Ascomycota	Sordariales	Chaetomiaceae	Chaetomium	Globosum	HWI-ST1370:50:H934UADXX:1:2105:10269:92852/1_AA9
AA9	Eukaryota	Fungi	Ascomycota	Sordariales	Sordariaceae	Neurospora	Crassa	HWI-ST1370:50:H934UADXX:1:2106:12036:6890/1_AA9
AA9	Eukaryota	Fungi	Ascomycota	Sordariales	Sordariaceae	Neurospora	Crassa	HWI-ST1370:50:H934UADXX:1:2106:2450:21208/1_AA9
AA9	Eukaryota	Fungi	Ascomycota	Sordariales	Chaetomiaceae	Thielavia	Terrestris	HWI-ST1370:50:H934UADXX:1:2106:21277:61390/2_AA9
AA9	Eukaryota	Fungi	Ascomycota	Sordariales	Sordariaceae	Neurospora	Crassa	HWI-ST1370:50:H934UADXX:1:2106:9045:88326/1_AA9
AA9	Eukaryota	Fungi	Ascomycota	Magnaporthales	Magnaporthaceae	Gaeumannomyces	Graminis	HWI-ST1370:50:H934UADXX:1:2107:16564:17064/2_AA9
AA9	Eukaryota	Fungi	Ascomycota	Magnaporthales	Magnaporthaceae	Magnaporthe	Oryzae	HWI-ST1370:50:H934UADXX:1:2107:17514:27650/1_AA9
AA9	Eukaryota	Fungi	Ascomycota	Hypocreales	Nectriaceae	Fusarium	Oxysporum	HWI-ST1370:50:H934UADXX:1:2107:19573:42280/1_AA9
AA9	Eukaryota	Fungi	Ascomycota	Hypocreales	Nectriaceae	Fusarium	Oxysporum	HWI-ST1370:50:H934UADXX:1:2107:6088:57813/1_AA9
AA9	Eukaryota	Fungi	Ascomycota	Sordariales	Chaetomiaceae	Myceliophthora	Thermophila	HWI-ST1370:50:H934UADXX:1:2107:12373:65840/2_AA9
AA9	Eukaryota	Fungi	Ascomycota	Sordariales	Chaetomiaceae	Thielavia	Terrestris	HWI-ST1370:50:H934UADXX:1:2107:4156:69974/1_AA9
AA9	Eukaryota	Fungi	Ascomycota	Sordariales	Chaetomiaceae	Chaetomium	Globosum	HWI-ST1370:50:H934UADXX:1:2107:21052:78275/1_AA9
AA9	Eukaryota	Fungi	Ascomycota	Sordariales	Chaetomiaceae	Thielavia	Terrestris	HWI-ST1370:50:H934UADXX:1:2107:7468:100456/1_AA9
AA9	Eukaryota	Fungi	Ascomycota	Magnaporthales	Magnaporthaceae	Magnaporthe	Oryzae	HWI-ST1370:50:H934UADXX:1:2108:12524:79373/1_AA9
AA9	Eukaryota	Fungi	Ascomycota	Sordariales	Sordariaceae	Neurospora	Tetrasperma	HWI-ST1370:50:H934UADXX:1:2108:21301:80358/1_AA9
AA9	Eukaryota	Fungi	Ascomycota	Sordariales	Chaetomiaceae	Chaetomium	Globosum	HWI-ST1370:50:H934UADXX:1:2109:4502:22348/2_AA9
AA9	Eukaryota	Fungi	Ascomycota	Sordariales	Chaetomiaceae	Chaetomium	Globosum	HWI-ST1370:50:H934UADXX:1:2109:20314:44027/1_AA9
AA9	Eukaryota	Fungi	Ascomycota	Sordariales	Lasiosphaeriaceae	Podospora	Anserina	HWI-ST1370:50:H934UADXX:1:2109:3377:50321/1_AA9
AA9	Eukaryota	Fungi	Ascomycota	Ophiostomatales	mitosporic Ophiostomataceae	Sporothrix	Schenckii	HWI-ST1370:50:H934UADXX:1:2110:21251:3685/1_AA9
AA9	Eukaryota	Fungi	Ascomycota	Sordariales	Sordariaceae	Neurospora	Crassa	HWI-ST1370:50:H934UADXX:1:2110:3958:43013/2_AA9
AA9	Eukaryota	Fungi	Ascomycota	Sordariales	Chaetomiaceae	Chaetomium	Globosum	HWI-ST1370:50:H934UADXX:1:2110:5668:45205/1_AA9
AA9	Eukaryota	Fungi	Ascomycota	Sordariales	Chaetomiaceae	Chaetomium	Globosum	HWI-ST1370:50:H934UADXX:1:2110:11997:68327/2_AA9
AA9	Eukaryota	Fungi	Ascomycota	Sordariales	Lasiosphaeriaceae	Podospora	Anserina	HWI-ST1370:50:H934UADXX:1:2111:14948:2573/2_AA9
AA9	Eukaryota	Fungi	Ascomycota	Sordariales	Chaetomiaceae	Thielavia	Terrestris	HWI-ST1370:50:H934UADXX:1:2111:2353:55068/1_AA9
AA9	Eukaryota	Fungi	Ascomycota	Sordariales	Chaetomiaceae	Chaetomium	Globosum	HWI-ST1370:50:H934UADXX:1:2112:16887:5011/1_AA9
AA9	Eukaryota	Fungi	Ascomycota	Sordariales	Chaetomiaceae	Chaetomium	Globosum	HWI-ST1370:50:H934UADXX:1:2112:5898:98928/1_AA9
AA9	Eukaryota	Fungi	Ascomycota	Sordariales	Chaetomiaceae	Chaetomium	Globosum	HWI-ST1370:50:H934UADXX:1:2113:3771:33185/2_AA9
AA9	Eukaryota	Fungi	Ascomycota	Eurotiales	Aspergillaceae	Aspergillus	Terreus	HWI-ST1370:50:H934UADXX:1:2113:3266:60785/1_AA9
AA9	Eukaryota	Fungi	Ascomycota	Sordariales	Chaetomiaceae	Chaetomium	Globosum	HWI-ST1370:50:H934UADXX:1:2113:10818:75591/2_AA9
AA9	Eukaryota	Fungi	Ascomycota	Sordariales	Chaetomiaceae	Chaetomium	Globosum	HWI-ST1370:50:H934UADXX:1:2114:10597:13936/1_AA9
AA9	Eukaryota	Fungi	Ascomycota	Sordariales	Sordariaceae	Neurospora	Crassa	HWI-ST1370:50:H934UADXX:1:2114:7322:45559/1_AA9
AA9	Eukaryota	Fungi	Ascomycota	Magnaporthales	Magnaporthaceae	Magnaporthe	Oryzae	HWI-ST1370:50:H934UADXX:1:2114:5128:63402/2_AA9
AA9	Eukaryota	Fungi	Ascomycota	Sordariales	Sordariaceae	Neurospora	Crassa	HWI-ST1370:50:H934UADXX:1:2114:13480:85265/1_AA9
AA9	Eukaryota	Fungi	Ascomycota	Eurotiales	Aspergillaceae	Aspergillus	Niger	HWI-ST1370:50:H934UADXX:1:2114:3822:98789/1_AA9
AA9	Eukaryota	Fungi	Ascomycota	Sordariales	Chaetomiaceae	Chaetomium	Globosum	HWI-ST1370:50:H934UADXX:1:2115:4430:9489/1_AA9
AA9	Eukaryota	Fungi	Ascomycota	Sordariales	Sordariaceae	Neurospora	Crassa	HWI-ST1370:50:H934UADXX:1:2115:10400:15395/2_AA9
AA9	Eukaryota	Fungi	Ascomycota	Sordariales	Chaetomiaceae	Thielavia	Terrestris	HWI-ST1370:50:H934UADXX:1:2115:19943:21946/1_AA9
AA9	Eukaryota	Fungi	Ascomycota	Sordariales	Chaetomiaceae	Chaetomium	Globosum	HWI-ST1370:50:H934UADXX:1:2115:13864:85157/1_AA9
AA9	Eukaryota	Fungi	Ascomycota	Sordariales	Chaetomiaceae	Myceliophthora	Thermophila	HWI-ST1370:50:H934UADXX:1:2116:18782:43572/2_AA9
AA9	Eukaryota	Fungi	Ascomycota	Sordariales	Chaetomiaceae	Myceliophthora	Thermophila	HWI-ST1370:50:H934UADXX:1:2116:2491:59871/2_AA9
AA9	Eukaryota	environmental samples <Eukaryotae>	Unclassified	Unclassified	Unclassified	uncultured	Eukaryote	HWI-ST1370:50:H934UADXX:1:2201:15345:14726/2_AA9
AA9	Eukaryota	Fungi	Ascomycota	Sordariales	Chaetomiaceae	Chaetomium	Globosum	HWI-ST1370:50:H934UADXX:1:2201:10865:39641/1_AA9
AA9	Eukaryota	Fungi	Ascomycota	Sordariales	Lasiosphaeriaceae	Podospora	Anserina	HWI-ST1370:50:H934UADXX:1:2201:15286:54973/1_AA9
AA9	Eukaryota	Fungi	Ascomycota	Sordariales	Sordariaceae	Neurospora	Crassa	HWI-ST1370:50:H934UADXX:1:2201:12483:71588/1_AA9
AA9	Eukaryota	Fungi	Ascomycota	Sordariales	Chaetomiaceae	Chaetomium	Globosum	HWI-ST1370:50:H934UADXX:1:2201:9084:85816/2_AA9
AA9	Unclassified	Unclassified	Unclassified	Unclassified	Unclassified	Unclassified	Unclassified	HWI-ST1370:50:H934UADXX:1:2201:18864:88787/1_AA9
AA9	Eukaryota	Fungi	Ascomycota	Sordariales	Sordariaceae	Neurospora	Crassa	HWI-ST1370:50:H934UADXX:1:2201:11808:95179/1_AA9
AA9	Eukaryota	Fungi	Ascomycota	Sordariales	Chaetomiaceae	Thielavia	Terrestris	HWI-ST1370:50:H934UADXX:1:2202:10321:14785/2_AA9
AA9	Eukaryota	Fungi	Ascomycota	Hypocreales	Nectriaceae	Fusarium	Oxysporum	HWI-ST1370:50:H934UADXX:1:2202:17219:27021/1_AA9
AA9	Eukaryota	Fungi	Ascomycota	Sordariales	Chaetomiaceae	Chaetomium	Globosum	HWI-ST1370:50:H934UADXX:1:2202:19241:27780/1_AA9
AA9	Eukaryota	Fungi	Ascomycota	Sordariales	Chaetomiaceae	Chaetomium	Senegalense	HWI-ST1370:50:H934UADXX:1:2202:2522:64913/1_AA9
AA9	Eukaryota	Fungi	Ascomycota	Sordariales	Lasiosphaeriaceae	Podospora	Anserina	HWI-ST1370:50:H934UADXX:1:2203:10626:2648/2_AA9
AA9	Eukaryota	Fungi	Ascomycota	Sordariales	Chaetomiaceae	Chaetomium	Globosum	HWI-ST1370:50:H934UADXX:1:2203:9779:15888/1_AA9
AA9	Eukaryota	Fungi	Ascomycota	Sordariales	Chaetomiaceae	Myceliophthora	Thermophila	HWI-ST1370:50:H934UADXX:1:2203:20974:18163/1_AA9
AA9	Eukaryota	Fungi	Ascomycota	Sordariales	Chaetomiaceae	Chaetomium	Globosum	HWI-ST1370:50:H934UADXX:1:2203:19238:34710/2_AA9
AA9	Eukaryota	Fungi	Ascomycota	Sordariales	Chaetomiaceae	Thielavia	Terrestris	HWI-ST1370:50:H934UADXX:1:2203:10625:38639/2_AA9
AA9	Eukaryota	Fungi	Ascomycota	Sordariales	Lasiosphaeriaceae	Podospora	Anserina	HWI-ST1370:50:H934UADXX:1:2203:6549:53049/1_AA9
AA9	Eukaryota	Fungi	Ascomycota	Glomerellales	Glomerellaceae	Colletotrichum	Gloeosporioides	HWI-ST1370:50:H934UADXX:1:2203:13389:94031/1_AA9
AA9	Eukaryota	Fungi	Ascomycota	Sordariales	Chaetomiaceae	Chaetomium	Globosum	HWI-ST1370:50:H934UADXX:1:2204:1295:25146/2_AA9
AA9	Eukaryota	Fungi	Ascomycota	Sordariales	Chaetomiaceae	Chaetomium	Globosum	HWI-ST1370:50:H934UADXX:1:2204:11725:51820/1_AA9
AA9	Eukaryota	Fungi	Ascomycota	Sordariales	Chaetomiaceae	Chaetomium	Globosum	HWI-ST1370:50:H934UADXX:1:2204:13186:71379/1_AA9
AA9	Eukaryota	Fungi	Ascomycota	Sordariales	Chaetomiaceae	Chaetomium	Globosum	HWI-ST1370:50:H934UADXX:1:2204:8903:99110/2_AA9
AA9	Eukaryota	Fungi	Ascomycota	Pleosporales	Pleosporaceae	Bipolaris	Maydis	HWI-ST1370:50:H934UADXX:1:2205:5951:8833/2_AA9
AA9	Eukaryota	Fungi	Ascomycota	Sordariales	Chaetomiaceae	Chaetomium	Globosum	HWI-ST1370:50:H934UADXX:1:2205:8391:15267/2_AA9
AA9	Eukaryota	Fungi	Ascomycota	Sordariales	Sordariaceae	Neurospora	Crassa	HWI-ST1370:50:H934UADXX:1:2205:14656:93637/1_AA9
AA9	Eukaryota	Fungi	Ascomycota	Sordariales	Chaetomiaceae	Chaetomium	Globosum	HWI-ST1370:50:H934UADXX:1:2206:5766:34262/2_AA9
AA9	Eukaryota	Fungi	Ascomycota	Sordariales	Chaetomiaceae	Chaetomium	Globosum	HWI-ST1370:50:H934UADXX:1:2206:12442:59374/1_AA9
AA9	Eukaryota	Fungi	Ascomycota	Sordariales	Chaetomiaceae	Chaetomium	Globosum	HWI-ST1370:50:H934UADXX:1:2207:3185:48907/1_AA9
AA9	Eukaryota	Fungi	Ascomycota	Sordariales	Sordariaceae	Neurospora	Crassa	HWI-ST1370:50:H934UADXX:1:2207:15010:51141/2_AA9
AA9	Eukaryota	Fungi	Ascomycota	Hypocreales	Nectriaceae	Fusarium	Oxysporum	HWI-ST1370:50:H934UADXX:1:2207:15817:67483/1_AA9
AA9	Eukaryota	Fungi	Ascomycota	Sordariales	Chaetomiaceae	Chaetomium	Globosum	HWI-ST1370:50:H934UADXX:1:2207:3267:71478/1_AA9
AA9	Eukaryota	Fungi	Ascomycota	Sordariales	Chaetomiaceae	Thielavia	Terrestris	HWI-ST1370:50:H934UADXX:1:2208:7394:21291/2_AA9
AA9	Eukaryota	Fungi	Ascomycota	Sordariales	Chaetomiaceae	Chaetomium	Globosum	HWI-ST1370:50:H934UADXX:1:2208:14669:47672/1_AA9
AA9	Eukaryota	Fungi	Ascomycota	Sordariales	Chaetomiaceae	Myceliophthora	Thermophila	HWI-ST1370:50:H934UADXX:1:2209:18187:7577/1_AA9
AA9	Eukaryota	Fungi	Ascomycota	Sordariales	Chaetomiaceae	Chaetomium	Globosum	HWI-ST1370:50:H934UADXX:1:2210:9236:14655/2_AA9
AA9	Eukaryota	Fungi	Ascomycota	Sordariales	Chaetomiaceae	Thielavia	Terrestris	HWI-ST1370:50:H934UADXX:1:2210:11939:44948/1_AA9
AA9	Eukaryota	Fungi	Ascomycota	Sordariales	Sordariaceae	Neurospora	Crassa	HWI-ST1370:50:H934UADXX:1:2210:5397:85215/1_AA9
AA9	Eukaryota	Fungi	Ascomycota	Sordariales	Sordariaceae	Neurospora	Crassa	HWI-ST1370:50:H934UADXX:1:2210:15177:96563/1_AA9
AA9	Eukaryota	Fungi	Ascomycota	Sordariales	Chaetomiaceae	Chaetomium	Globosum	HWI-ST1370:50:H934UADXX:1:2211:3846:5688/1_AA9
AA9	Eukaryota	Fungi	Ascomycota	Sordariales	Sordariaceae	Neurospora	Crassa	HWI-ST1370:50:H934UADXX:1:2211:7239:37170/1_AA9
AA9	Eukaryota	Fungi	Ascomycota	Sordariales	Chaetomiaceae	Chaetomium	Globosum	HWI-ST1370:50:H934UADXX:1:2211:15718:55184/1_AA9
AA9	Eukaryota	Fungi	Ascomycota	Sordariales	Sordariaceae	Neurospora	Crassa	HWI-ST1370:50:H934UADXX:1:2211:20437:74147/1_AA9
AA9	Eukaryota	Fungi	Ascomycota	Sordariales	Chaetomiaceae	Myceliophthora	Thermophila	HWI-ST1370:50:H934UADXX:1:2212:2027:16283/1_AA9
AA9	Eukaryota	Fungi	Ascomycota	Sordariales	Chaetomiaceae	Chaetomium	Globosum	HWI-ST1370:50:H934UADXX:1:2212:14085:17144/1_AA9
AA9	Eukaryota	Fungi	Ascomycota	Sordariales	Chaetomiaceae	Chaetomium	Globosum	HWI-ST1370:50:H934UADXX:1:2212:11658:23076/1_AA9
AA9	Eukaryota	Fungi	Ascomycota	Pleosporales	Pleosporaceae	Bipolaris	Maydis	HWI-ST1370:50:H934UADXX:1:2212:15590:91695/2_AA9
AA9	Eukaryota	Fungi	Ascomycota	Sordariales	Chaetomiaceae	Chaetomium	Globosum	HWI-ST1370:50:H934UADXX:1:2213:7448:14167/1_AA9
AA9	Eukaryota	Fungi	Ascomycota	Sordariales	Sordariaceae	Sordaria	Macrospora	HWI-ST1370:50:H934UADXX:1:2213:7096:21189/2_AA9
AA9	Eukaryota	Fungi	Ascomycota	Sordariales	Chaetomiaceae	Chaetomium	Globosum	HWI-ST1370:50:H934UADXX:1:2213:19214:46357/2_AA9
AA9	Eukaryota	Fungi	Ascomycota	Sordariales	Sordariaceae	Neurospora	Crassa	HWI-ST1370:50:H934UADXX:1:2213:17269:49491/1_AA9
AA9	Eukaryota	Fungi	Ascomycota	Sordariales	Chaetomiaceae	Myceliophthora	Thermophila	HWI-ST1370:50:H934UADXX:1:2213:11169:66712/2_AA9
AA9	Eukaryota	Fungi	Ascomycota	Sordariales	Chaetomiaceae	Chaetomium	Globosum	HWI-ST1370:50:H934UADXX:1:2213:4615:86697/1_AA9
AA9	Eukaryota	Fungi	Ascomycota	Sordariales	Chaetomiaceae	Chaetomium	Globosum	HWI-ST1370:50:H934UADXX:1:2213:12714:93590/2_AA9
AA9	Eukaryota	Fungi	Ascomycota	Sordariales	Chaetomiaceae	Chaetomium	Globosum	HWI-ST1370:50:H934UADXX:1:2214:3337:10859/1_AA9
AA9	Eukaryota	Fungi	Ascomycota	Sordariales	Chaetomiaceae	Chaetomium	Globosum	HWI-ST1370:50:H934UADXX:1:2214:6936:16711/1_AA9
AA9	Eukaryota	Fungi	Ascomycota	Sordariales	Chaetomiaceae	Chaetomium	Globosum	HWI-ST1370:50:H934UADXX:1:2214:7508:26328/1_AA9
AA9	Eukaryota	Fungi	Ascomycota	Sordariales	Sordariaceae	Neurospora	Crassa	HWI-ST1370:50:H934UADXX:1:2214:20780:45245/1_AA9
AA9	Eukaryota	Fungi	Ascomycota	Sordariales	Chaetomiaceae	Chaetomium	Globosum	HWI-ST1370:50:H934UADXX:1:2214:8391:85917/1_AA9
AA9	Eukaryota	Fungi	Ascomycota	Sordariales	Chaetomiaceae	Chaetomium	Globosum	HWI-ST1370:50:H934UADXX:1:2215:15381:13886/2_AA9
AA9	Eukaryota	Fungi	Ascomycota	Sordariales	Sordariaceae	Neurospora	Crassa	HWI-ST1370:50:H934UADXX:1:2215:11859:48412/1_AA9
AA9	Eukaryota	Fungi	Ascomycota	Sordariales	Chaetomiaceae	Chaetomium	Globosum	HWI-ST1370:50:H934UADXX:1:2215:19293:61800/1_AA9
AA9	Eukaryota	Fungi	Ascomycota	Sordariales	Chaetomiaceae	Myceliophthora	Thermophila	HWI-ST1370:50:H934UADXX:1:2215:18334:63829/1_AA9
AA9	Eukaryota	Fungi	Ascomycota	Sordariales	Chaetomiaceae	Chaetomium	Globosum	HWI-ST1370:50:H934UADXX:1:2215:15323:88157/2_AA9
AA9	Eukaryota	Fungi	Ascomycota	Sordariales	Sordariaceae	Neurospora	Crassa	HWI-ST1370:50:H934UADXX:1:2215:4140:96081/2_AA9
AA9	Eukaryota	Fungi	Ascomycota	Sordariales	Chaetomiaceae	Thielavia	Terrestris	HWI-ST1370:50:H934UADXX:1:1102:4140:10772_AA9
AA9	Eukaryota	Fungi	Ascomycota	Glomerellales	Glomerellaceae	Colletotrichum	Gloeosporioides	HWI-ST1370:50:H934UADXX:1:1102:3616:81673_AA9
AA9	Eukaryota	Fungi	Ascomycota	Sordariales	Chaetomiaceae	Myceliophthora	Thermophila	HWI-ST1370:50:H934UADXX:1:1102:10617:85821_AA9
AA9	Eukaryota	Fungi	Ascomycota	Sordariales	Chaetomiaceae	Chaetomium	Globosum	HWI-ST1370:50:H934UADXX:1:1102:11567:91432_AA9
AA9	Eukaryota	Fungi	Ascomycota	Sordariales	Chaetomiaceae	Chaetomium	Globosum	HWI-ST1370:50:H934UADXX:1:1103:5077:77212_AA9
AA9	Eukaryota	Fungi	Ascomycota	Sordariales	Chaetomiaceae	Chaetomium	Globosum	HWI-ST1370:50:H934UADXX:1:1108:7535:15103_AA9
AA9	Eukaryota	Fungi	Ascomycota	Sordariales	Chaetomiaceae	Chaetomium	Globosum	HWI-ST1370:50:H934UADXX:1:1108:2724:35647_AA9
AA9	Eukaryota	Fungi	Ascomycota	Sordariales	Sordariaceae	Sordaria	Macrospora	HWI-ST1370:50:H934UADXX:1:1109:17694:81448_AA9
AA9	Eukaryota	Fungi	Ascomycota	Sordariales	Chaetomiaceae	Chaetomium	Globosum	HWI-ST1370:50:H934UADXX:1:1111:17873:10976_AA9
AA9	Eukaryota	Fungi	Ascomycota	Sordariales	Chaetomiaceae	Chaetomium	Globosum	HWI-ST1370:50:H934UADXX:1:1111:19742:76220_AA9
AA9	Eukaryota	Fungi	Ascomycota	Glomerellales	Glomerellaceae	Colletotrichum	Gloeosporioides	HWI-ST1370:50:H934UADXX:1:1111:5021:91260_AA9
AA9	Eukaryota	Fungi	Ascomycota	Sordariales	Sordariaceae	Sordaria	Macrospora	HWI-ST1370:50:H934UADXX:1:1112:6083:60292_AA9
AA9	Eukaryota	Fungi	Ascomycota	Glomerellales	Glomerellaceae	Colletotrichum	Gloeosporioides	HWI-ST1370:50:H934UADXX:1:1113:4532:22741_AA9
AA9	Eukaryota	Fungi	Ascomycota	Sordariales	Chaetomiaceae	Chaetomium	Globosum	HWI-ST1370:50:H934UADXX:1:1114:17055:17413_AA9
AA9	Eukaryota	Fungi	Ascomycota	Sordariales	Lasiosphaeriaceae	Podospora	Anserina	HWI-ST1370:50:H934UADXX:1:1114:13386:81757_AA9
AA9	Eukaryota	Fungi	Ascomycota	Sordariales	Chaetomiaceae	Myceliophthora	Thermophila	HWI-ST1370:50:H934UADXX:1:1115:8009:25220_AA9
AA9	Eukaryota	Fungi	Ascomycota	Sordariales	Chaetomiaceae	Chaetomium	Globosum	HWI-ST1370:50:H934UADXX:1:1115:1829:48803_AA9
AA9	Eukaryota	Fungi	Ascomycota	Helotiales	Sclerotiniaceae	Botrytis	Cinerea	HWI-ST1370:50:H934UADXX:1:1202:13506:71855_AA9
AA9	Eukaryota	Fungi	Ascomycota	Sordariales	Sordariaceae	Neurospora	Crassa	HWI-ST1370:50:H934UADXX:1:1203:9058:17245_AA9
AA9	Eukaryota	Fungi	Ascomycota	Sordariales	Chaetomiaceae	Chaetomium	Globosum	HWI-ST1370:50:H934UADXX:1:1203:19507:64140_AA9
AA9	Eukaryota	Fungi	Ascomycota	Sordariales	Sordariaceae	Neurospora	Crassa	HWI-ST1370:50:H934UADXX:1:1203:12153:72344_AA9
AA9	Eukaryota	Fungi	Ascomycota	Sordariales	Chaetomiaceae	Chaetomium	Globosum	HWI-ST1370:50:H934UADXX:1:1206:3568:56225_AA9
AA9	Eukaryota	Fungi	Ascomycota	Sordariales	Chaetomiaceae	Chaetomium	Globosum	HWI-ST1370:50:H934UADXX:1:1207:6475:94313_AA9
AA9	Eukaryota	Fungi	Ascomycota	Helotiales	Sclerotiniaceae	Botrytis	Cinerea	HWI-ST1370:50:H934UADXX:1:1209:18357:86920_AA9
AA9	Eukaryota	Fungi	Ascomycota	Glomerellales	Glomerellaceae	Colletotrichum	Orbiculare	HWI-ST1370:50:H934UADXX:1:1210:8282:16471_AA9
AA9	Unclassified	Unclassified	Unclassified	Unclassified	Unclassified	Unclassified	Unclassified	HWI-ST1370:50:H934UADXX:1:1210:13431:68321_AA9
AA9	Eukaryota	Fungi	Ascomycota	Sordariales	Chaetomiaceae	Myceliophthora	Thermophila	HWI-ST1370:50:H934UADXX:1:1212:8859:12601_AA9
AA9	Eukaryota	Fungi	Ascomycota	Sordariales	Chaetomiaceae	Myceliophthora	Fergusii	HWI-ST1370:50:H934UADXX:1:1212:12825:65319_AA9
AA9	Eukaryota	Fungi	Ascomycota	Sordariales	Sordariaceae	Neurospora	Crassa	HWI-ST1370:50:H934UADXX:1:1214:6497:35411_AA9
AA9	Eukaryota	Fungi	Ascomycota	Sordariales	Sordariaceae	Neurospora	Crassa	HWI-ST1370:50:H934UADXX:1:1215:16810:8073_AA9
AA9	Eukaryota	Fungi	Ascomycota	Magnaporthales	Magnaporthaceae	Magnaporthe	Oryzae	HWI-ST1370:50:H934UADXX:1:1215:7910:22000_AA9
AA9	Eukaryota	Fungi	Ascomycota	Glomerellales	mitosporic Plectosphaerellaceae	Verticillium	Dahliae	HWI-ST1370:50:H934UADXX:1:1216:1090:41205_AA9
AA9	Eukaryota	Fungi	Ascomycota	Sordariales	Chaetomiaceae	Chaetomium	Globosum	HWI-ST1370:50:H934UADXX:1:2101:5884:32030_AA9
AA9	Eukaryota	Fungi	Ascomycota	Sordariales	Chaetomiaceae	Chaetomium	Globosum	HWI-ST1370:50:H934UADXX:1:2101:3102:50910_AA9
AA9	Eukaryota	Fungi	Ascomycota	Sordariales	Sordariaceae	Neurospora	Crassa	HWI-ST1370:50:H934UADXX:1:2102:8981:56087_AA9
AA9	Eukaryota	Fungi	Ascomycota	Sordariales	Chaetomiaceae	Chaetomium	Globosum	HWI-ST1370:50:H934UADXX:1:2102:15048:100769_AA9
AA9	Eukaryota	Fungi	Ascomycota	Hypocreales	Nectriaceae	Fusarium	Oxysporum	HWI-ST1370:50:H934UADXX:1:2104:14642:82205_AA9
AA9	Eukaryota	Fungi	Ascomycota	Sordariales	Chaetomiaceae	Chaetomium	Globosum	HWI-ST1370:50:H934UADXX:1:2105:12732:22541_AA9
AA9	Eukaryota	Fungi	Ascomycota	Sordariales	Chaetomiaceae	Myceliophthora	Thermophila	HWI-ST1370:50:H934UADXX:1:2105:8388:71695_AA9
AA9	Eukaryota	Fungi	Ascomycota	Ophiostomatales	mitosporic Ophiostomataceae	Sporothrix	Schenckii	HWI-ST1370:50:H934UADXX:1:2108:11898:9358_AA9
AA9	Eukaryota	Fungi	Ascomycota	Sordariales	Chaetomiaceae	Chaetomium	Globosum	HWI-ST1370:50:H934UADXX:1:2108:5578:65364_AA9
AA9	Eukaryota	Fungi	Ascomycota	Sordariales	Chaetomiaceae	Thielavia	Terrestris	HWI-ST1370:50:H934UADXX:1:2109:3636:35796_AA9
AA9	Eukaryota	Fungi	Ascomycota	Sordariales	Sordariaceae	Neurospora	Crassa	HWI-ST1370:50:H934UADXX:1:2109:14609:83528_AA9
AA9	Eukaryota	Fungi	Ascomycota	Glomerellales	Glomerellaceae	Colletotrichum	Graminicola	HWI-ST1370:50:H934UADXX:1:2111:10299:6908_AA9
AA9	Eukaryota	Fungi	Ascomycota	Sordariales	Chaetomiaceae	Myceliophthora	Thermophila	HWI-ST1370:50:H934UADXX:1:2112:6853:74102_AA9
AA9	Unclassified	Unclassified	Unclassified	Unclassified	Unclassified	Unclassified	Unclassified	HWI-ST1370:50:H934UADXX:1:2113:11923:43982_AA9
AA9	Eukaryota	Fungi	Ascomycota	Sordariales	Chaetomiaceae	Myceliophthora	Thermophila	HWI-ST1370:50:H934UADXX:1:2113:20288:82262_AA9
AA9	Eukaryota	Fungi	Ascomycota	Glomerellales	Glomerellaceae	Colletotrichum	Gloeosporioides	HWI-ST1370:50:H934UADXX:1:2114:13970:11316_AA9
AA9	Eukaryota	Fungi	Ascomycota	Sordariales	Chaetomiaceae	Myceliophthora	Thermophila	HWI-ST1370:50:H934UADXX:1:2115:1715:73313_AA9
AA9	Eukaryota	Fungi	Ascomycota	Sordariales	Sordariaceae	Neurospora	Crassa	HWI-ST1370:50:H934UADXX:1:2116:2201:2661_AA9
AA9	Eukaryota	Fungi	Ascomycota	Sordariales	Sordariaceae	Neurospora	Crassa	HWI-ST1370:50:H934UADXX:1:2202:7041:13728_AA9
AA9	Unclassified	Unclassified	Unclassified	Unclassified	Unclassified	Unclassified	Unclassified	HWI-ST1370:50:H934UADXX:1:2202:19390:28624_AA9
AA9	Eukaryota	Fungi	Ascomycota	Sordariales	Chaetomiaceae	Chaetomium	Globosum	HWI-ST1370:50:H934UADXX:1:2203:4158:80293_AA9
AA9	Eukaryota	Fungi	Ascomycota	Sordariales	Chaetomiaceae	Chaetomium	Globosum	HWI-ST1370:50:H934UADXX:1:2203:14772:100385_AA9
AA9	Eukaryota	Fungi	Ascomycota	Sordariales	Chaetomiaceae	Myceliophthora	Thermophila	HWI-ST1370:50:H934UADXX:1:2204:15451:24869_AA9
AA9	Eukaryota	Fungi	Ascomycota	Sordariales	Chaetomiaceae	Myceliophthora	Thermophila	HWI-ST1370:50:H934UADXX:1:2206:4112:25252_AA9
AA9	Eukaryota	Fungi	Ascomycota	Sordariales	Lasiosphaeriaceae	Podospora	Anserina	HWI-ST1370:50:H934UADXX:1:2206:3679:51480_AA9
AA9	Unclassified	Unclassified	Unclassified	Unclassified	Unclassified	Unclassified	Unclassified	HWI-ST1370:50:H934UADXX:1:2207:2715:9040_AA9
AA9	Eukaryota	Fungi	Ascomycota	Sordariales	Chaetomiaceae	Thielavia	Terrestris	HWI-ST1370:50:H934UADXX:1:2208:5248:92083_AA9
AA9	Eukaryota	Fungi	Ascomycota	Sordariales	Chaetomiaceae	Chaetomium	Globosum	HWI-ST1370:50:H934UADXX:1:2209:6142:98429_AA9
AA9	Eukaryota	Fungi	Ascomycota	Hypocreales	Nectriaceae	Fusarium	Oxysporum	HWI-ST1370:50:H934UADXX:1:2210:8835:33266_AA9
AA9	Eukaryota	Fungi	Ascomycota	Sordariales	Sordariaceae	Neurospora	Crassa	HWI-ST1370:50:H934UADXX:1:2211:18432:53133_AA9
AA9	Eukaryota	Fungi	Ascomycota	Sordariales	Lasiosphaeriaceae	Podospora	Anserina	HWI-ST1370:50:H934UADXX:1:2212:11537:86501_AA9
AA9	Eukaryota	Fungi	Ascomycota	Sordariales	Chaetomiaceae	Chaetomium	Globosum	HWI-ST1370:50:H934UADXX:1:2212:1139:96662_AA9
AA9	Eukaryota	Fungi	Ascomycota	Sordariales	Chaetomiaceae	Chaetomium	Globosum	HWI-ST1370:50:H934UADXX:1:2212:21117:100360_AA9
AA9	Eukaryota	Fungi	Ascomycota	Sordariales	Chaetomiaceae	Chaetomium	Globosum	HWI-ST1370:50:H934UADXX:1:2214:17922:94370_AA9
AA9	Eukaryota	Fungi	Ascomycota	Sordariales	Chaetomiaceae	Thielavia	Terrestris	HWI-ST1370:46:H93JNADXX:1:1108:8954:10536/2_AA9
AA9	Eukaryota	Fungi	Ascomycota	Helotiales	Sclerotiniaceae	Botrytis	Cinerea	HWI-ST1370:46:H93JNADXX:1:2103:1894:12037/1_AA9
AA9	Eukaryota	Fungi	Ascomycota	Hypocreales	Nectriaceae	Fusarium	Oxysporum	HWI-ST1370:46:H93JNADXX:1:2103:1894:12037/2_AA9
AA9	Eukaryota	Fungi	Ascomycota	Sordariales	Chaetomiaceae	Chaetomium	Globosum	HWI-ST1370:46:H93JNADXX:1:2106:2897:81528/1_AA9
AA9	Eukaryota	Fungi	Ascomycota	Sordariales	Chaetomiaceae	Chaetomium	Globosum	HWI-ST1370:46:H93JNADXX:1:2106:2897:81528/2_AA9
AA9	Eukaryota	Fungi	Ascomycota	Sordariales	Sordariaceae	Neurospora	Crassa	HWI-ST1370:46:H93JNADXX:1:2114:3663:43080/1_AA9
AA9	Eukaryota	Fungi	Ascomycota	Sordariales	Sordariaceae	Neurospora	Crassa	HWI-ST1370:46:H93JNADXX:1:2114:3663:43080/2_AA9
AA9	Eukaryota	Fungi	Ascomycota	Sordariales	Chaetomiaceae	Chaetomium	Globosum	HWI-ST1370:46:H93JNADXX:1:2211:4703:58353/1_AA9
AA9	Eukaryota	Fungi	Ascomycota	Magnaporthales	Magnaporthaceae	Magnaporthe	Oryzae	HWI-ST1370:46:H93JNADXX:1:2211:4703:58353/2_AA9
AA9	Eukaryota	Fungi	Ascomycota	Sordariales	Lasiosphaeriaceae	Podospora	Anserina	HWI-ST1370:50:H934UADXX:1:1101:8734:4593/1_AA9
AA9	Eukaryota	Fungi	Ascomycota	Sordariales	Chaetomiaceae	Chaetomium	Globosum	HWI-ST1370:50:H934UADXX:1:1101:8734:4593/2_AA9
AA9	Eukaryota	Fungi	Ascomycota	Sordariales	Chaetomiaceae	Chaetomium	Globosum	HWI-ST1370:50:H934UADXX:1:1101:6226:7475/1_AA9
AA9	Eukaryota	Fungi	Ascomycota	Sordariales	Chaetomiaceae	Chaetomium	Globosum	HWI-ST1370:50:H934UADXX:1:1101:6226:7475/2_AA9
AA9	Eukaryota	Fungi	Ascomycota	Sordariales	Chaetomiaceae	Chaetomium	Globosum	HWI-ST1370:50:H934UADXX:1:1101:13701:11087/1_AA9
AA9	Eukaryota	Fungi	Ascomycota	Sordariales	Chaetomiaceae	Chaetomium	Globosum	HWI-ST1370:50:H934UADXX:1:1101:13701:11087/2_AA9
AA9	Eukaryota	Fungi	Ascomycota	Sordariales	Chaetomiaceae	Chaetomium	Globosum	HWI-ST1370:50:H934UADXX:1:1101:4328:12668/1_AA9
AA9	Eukaryota	Fungi	Ascomycota	Sordariales	Chaetomiaceae	Chaetomium	Globosum	HWI-ST1370:50:H934UADXX:1:1101:4328:12668/2_AA9
AA9	Eukaryota	Fungi	Ascomycota	Sordariales	Lasiosphaeriaceae	Podospora	Anserina	HWI-ST1370:50:H934UADXX:1:1101:7913:15818/2_AA9
AA9	Eukaryota	Fungi	Ascomycota	Sordariales	Chaetomiaceae	Chaetomium	Globosum	HWI-ST1370:50:H934UADXX:1:1101:4043:17425/1_AA9
AA9	Eukaryota	Fungi	Ascomycota	Sordariales	Chaetomiaceae	Chaetomium	Globosum	HWI-ST1370:50:H934UADXX:1:1101:4043:17425/2_AA9
AA9	Eukaryota	Fungi	Ascomycota	Sordariales	Chaetomiaceae	Myceliophthora	Thermophila	HWI-ST1370:50:H934UADXX:1:1101:16761:18151/1_AA9
AA9	Eukaryota	Fungi	Ascomycota	Sordariales	Chaetomiaceae	Thielavia	Terrestris	HWI-ST1370:50:H934UADXX:1:1101:16761:18151/2_AA9
AA9	Eukaryota	Fungi	Ascomycota	Sordariales	Chaetomiaceae	Chaetomium	Globosum	HWI-ST1370:50:H934UADXX:1:1101:13704:19068/1_AA9
AA9	Eukaryota	Fungi	Ascomycota	Sordariales	Chaetomiaceae	Chaetomium	Globosum	HWI-ST1370:50:H934UADXX:1:1101:13704:19068/2_AA9
AA9	Eukaryota	Fungi	Ascomycota	Sordariales	Chaetomiaceae	Chaetomium	Globosum	HWI-ST1370:50:H934UADXX:1:1101:17796:19446/1_AA9
AA9	Eukaryota	Fungi	Ascomycota	Sordariales	Sordariaceae	Neurospora	Crassa	HWI-ST1370:50:H934UADXX:1:1101:17796:19446/2_AA9
AA9	Eukaryota	Fungi	Ascomycota	Sordariales	Chaetomiaceae	Thielavia	Terrestris	HWI-ST1370:50:H934UADXX:1:1101:4180:23279/1_AA9
AA9	Eukaryota	Fungi	Ascomycota	Sordariales	Chaetomiaceae	Chaetomium	Globosum	HWI-ST1370:50:H934UADXX:1:1101:5473:26254/2_AA9
AA9	Eukaryota	Fungi	Ascomycota	Sordariales	Chaetomiaceae	Chaetomium	Globosum	HWI-ST1370:50:H934UADXX:1:1101:19793:26471/1_AA9
AA9	Eukaryota	Fungi	Ascomycota	Sordariales	Chaetomiaceae	Chaetomium	Globosum	HWI-ST1370:50:H934UADXX:1:1101:13288:26971/2_AA9
AA9	Eukaryota	Fungi	Ascomycota	Sordariales	Chaetomiaceae	Myceliophthora	Thermophila	HWI-ST1370:50:H934UADXX:1:1101:17156:27285/2_AA9
AA9	Eukaryota	Fungi	Ascomycota	Sordariales	Chaetomiaceae	Chaetomium	Globosum	HWI-ST1370:50:H934UADXX:1:1101:16299:31031/1_AA9
AA9	Eukaryota	Fungi	Ascomycota	Sordariales	Chaetomiaceae	Chaetomium	Globosum	HWI-ST1370:50:H934UADXX:1:1101:16299:31031/2_AA9
AA9	Eukaryota	Fungi	Ascomycota	Sordariales	Chaetomiaceae	Thielavia	Terrestris	HWI-ST1370:50:H934UADXX:1:1101:11807:32799/1_AA9
AA9	Eukaryota	Fungi	Ascomycota	Sordariales	Chaetomiaceae	Chaetomium	Globosum	HWI-ST1370:50:H934UADXX:1:1101:5207:34570/1_AA9
AA9	Eukaryota	Fungi	Ascomycota	Sordariales	Chaetomiaceae	Chaetomium	Globosum	HWI-ST1370:50:H934UADXX:1:1101:5207:34570/2_AA9
AA9	Eukaryota	Fungi	Ascomycota	Glomerellales	Glomerellaceae	Colletotrichum	Gloeosporioides	HWI-ST1370:50:H934UADXX:1:1101:14747:41260/1_AA9
AA9	Eukaryota	Fungi	Ascomycota	Sordariales	Chaetomiaceae	Chaetomium	Globosum	HWI-ST1370:50:H934UADXX:1:1101:13014:45563/1_AA9
AA9	Eukaryota	Fungi	Ascomycota	Sordariales	Chaetomiaceae	Chaetomium	Globosum	HWI-ST1370:50:H934UADXX:1:1101:13014:45563/2_AA9
AA9	Eukaryota	Fungi	Ascomycota	Sordariales	Lasiosphaeriaceae	Podospora	Anserina	HWI-ST1370:50:H934UADXX:1:1101:8445:50348/1_AA9
AA9	Eukaryota	Fungi	Ascomycota	Sordariales	Lasiosphaeriaceae	Podospora	Anserina	HWI-ST1370:50:H934UADXX:1:1101:8445:50348/2_AA9
AA9	Eukaryota	Fungi	Ascomycota	Eurotiales	Aspergillaceae	Aspergillus	Terreus	HWI-ST1370:50:H934UADXX:1:1101:15020:53425/1_AA9
AA9	Eukaryota	Fungi	Ascomycota	Sordariales	Lasiosphaeriaceae	Podospora	Anserina	HWI-ST1370:50:H934UADXX:1:1101:14125:58794/1_AA9
AA9	Eukaryota	Fungi	Ascomycota	Sordariales	Chaetomiaceae	Thielavia	Terrestris	HWI-ST1370:50:H934UADXX:1:1101:19768:59069/2_AA9
AA9	Eukaryota	Fungi	Ascomycota	Sordariales	Sordariaceae	Sordaria	Macrospora	HWI-ST1370:50:H934UADXX:1:1101:6902:61353/1_AA9
AA9	Eukaryota	Fungi	Ascomycota	Sordariales	Chaetomiaceae	Chaetomium	Globosum	HWI-ST1370:50:H934UADXX:1:1101:6902:61353/2_AA9
AA9	Eukaryota	Fungi	Ascomycota	Glomerellales	mitosporic Plectosphaerellaceae	Verticillium	Dahliae	HWI-ST1370:50:H934UADXX:1:1101:8004:61834/1_AA9
AA9	Eukaryota	Fungi	Ascomycota	Sordariales	Chaetomiaceae	Chaetomium	Globosum	HWI-ST1370:50:H934UADXX:1:1101:7707:62647/2_AA9
AA9	Eukaryota	Fungi	Ascomycota	Sordariales	Chaetomiaceae	Chaetomium	Globosum	HWI-ST1370:50:H934UADXX:1:1101:5628:66478/1_AA9
AA9	Eukaryota	Fungi	Ascomycota	Sordariales	Chaetomiaceae	Thielavia	Terrestris	HWI-ST1370:50:H934UADXX:1:1101:15459:66764/1_AA9
AA9	Eukaryota	Fungi	Ascomycota	Magnaporthales	Magnaporthaceae	Magnaporthe	Oryzae	HWI-ST1370:50:H934UADXX:1:1101:18131:72588/2_AA9
AA9	Eukaryota	Fungi	Ascomycota	Sordariales	Chaetomiaceae	Thielavia	Terrestris	HWI-ST1370:50:H934UADXX:1:1101:18508:76117/1_AA9
AA9	Eukaryota	Fungi	Ascomycota	Sordariales	Chaetomiaceae	Myceliophthora	Thermophila	HWI-ST1370:50:H934UADXX:1:1101:9572:77264/2_AA9
AA9	Eukaryota	Fungi	Ascomycota	Sordariales	Chaetomiaceae	Chaetomium	Globosum	HWI-ST1370:50:H934UADXX:1:1101:9245:78980/1_AA9
AA9	Eukaryota	Fungi	Ascomycota	Sordariales	Chaetomiaceae	Chaetomium	Globosum	HWI-ST1370:50:H934UADXX:1:1101:18042:80192/2_AA9
AA9	Eukaryota	Fungi	Ascomycota	Magnaporthales	Magnaporthaceae	Magnaporthe	Oryzae	HWI-ST1370:50:H934UADXX:1:1101:3877:86075/2_AA9
AA9	Eukaryota	Fungi	Ascomycota	Sordariales	Chaetomiaceae	Myceliophthora	Thermophila	HWI-ST1370:50:H934UADXX:1:1101:3888:93093/2_AA9
AA9	Eukaryota	Fungi	Ascomycota	Sordariales	Sordariaceae	Neurospora	Crassa	HWI-ST1370:50:H934UADXX:1:1101:5156:93734/1_AA9
AA9	Eukaryota	Fungi	Ascomycota	Magnaporthales	Magnaporthaceae	Magnaporthe	Oryzae	HWI-ST1370:50:H934UADXX:1:1101:5156:93734/2_AA9
AA9	Eukaryota	Fungi	Ascomycota	Sordariales	Chaetomiaceae	Chaetomium	Globosum	HWI-ST1370:50:H934UADXX:1:1101:18163:95004/1_AA9
AA9	Eukaryota	Fungi	Ascomycota	Sordariales	Chaetomiaceae	Chaetomium	Globosum	HWI-ST1370:50:H934UADXX:1:1101:12378:95745/1_AA9
AA9	Eukaryota	Fungi	Ascomycota	Sordariales	Sordariaceae	Neurospora	Crassa	HWI-ST1370:50:H934UADXX:1:1101:12378:95745/2_AA9
AA9	Eukaryota	Fungi	Ascomycota	Glomerellales	mitosporic Plectosphaerellaceae	Verticillium	Alfalfae	HWI-ST1370:50:H934UADXX:1:1101:7166:97412/2_AA9
AA9	Eukaryota	Fungi	Ascomycota	Sordariales	Chaetomiaceae	Chaetomium	Globosum	HWI-ST1370:50:H934UADXX:1:1101:8997:99272/1_AA9
AA9	Eukaryota	Fungi	Ascomycota	Sordariales	Chaetomiaceae	Myceliophthora	Thermophila	HWI-ST1370:50:H934UADXX:1:1101:15364:100622/2_AA9
AA9	Eukaryota	Fungi	Ascomycota	Glomerellales	mitosporic Plectosphaerellaceae	Verticillium	Dahliae	HWI-ST1370:50:H934UADXX:1:1102:4742:3899/1_AA9
AA9	Eukaryota	Fungi	Ascomycota	Sordariales	Lasiosphaeriaceae	Podospora	Anserina	HWI-ST1370:50:H934UADXX:1:1102:17487:4017/2_AA9
AA9	Eukaryota	Fungi	Ascomycota	Helotiales	Sclerotiniaceae	Botrytis	Cinerea	HWI-ST1370:50:H934UADXX:1:1102:14773:4348/2_AA9
AA9	Eukaryota	Fungi	Ascomycota	Sordariales	Chaetomiaceae	Thielavia	Terrestris	HWI-ST1370:50:H934UADXX:1:1102:10276:22524/1_AA9
AA9	Eukaryota	Fungi	Ascomycota	Sordariales	Chaetomiaceae	Myceliophthora	Thermophila	HWI-ST1370:50:H934UADXX:1:1102:10276:22524/2_AA9
AA9	Eukaryota	Fungi	Ascomycota	Sordariales	Chaetomiaceae	Chaetomium	Globosum	HWI-ST1370:50:H934UADXX:1:1102:12113:26735/1_AA9
AA9	Eukaryota	Fungi	Ascomycota	Sordariales	Chaetomiaceae	Myceliophthora	Thermophila	HWI-ST1370:50:H934UADXX:1:1102:16936:27178/1_AA9
AA9	Eukaryota	Fungi	Ascomycota	Sordariales	Chaetomiaceae	Myceliophthora	Thermophila	HWI-ST1370:50:H934UADXX:1:1102:16936:27178/2_AA9
AA9	Eukaryota	Fungi	Ascomycota	Sordariales	Chaetomiaceae	Chaetomium	Globosum	HWI-ST1370:50:H934UADXX:1:1102:19908:27166/2_AA9
AA9	Eukaryota	Fungi	Ascomycota	Sordariales	Chaetomiaceae	Chaetomium	Globosum	HWI-ST1370:50:H934UADXX:1:1102:16655:32582/1_AA9
AA9	Eukaryota	Fungi	Ascomycota	Sordariales	Chaetomiaceae	Chaetomium	Globosum	HWI-ST1370:50:H934UADXX:1:1102:10537:32773/2_AA9
AA9	Eukaryota	Fungi	Ascomycota	Helotiales	Sclerotiniaceae	Botrytis	Cinerea	HWI-ST1370:50:H934UADXX:1:1102:17213:37593/1_AA9
AA9	Eukaryota	Fungi	Ascomycota	Sordariales	Chaetomiaceae	Chaetomium	Globosum	HWI-ST1370:50:H934UADXX:1:1102:7174:41330/1_AA9
AA9	Eukaryota	Fungi	Ascomycota	Sordariales	Chaetomiaceae	Myceliophthora	Thermophila	HWI-ST1370:50:H934UADXX:1:1102:7174:41330/2_AA9
AA9	Eukaryota	Fungi	Ascomycota	Sordariales	Chaetomiaceae	Chaetomium	Globosum	HWI-ST1370:50:H934UADXX:1:1102:1336:43475/1_AA9
AA9	Eukaryota	Fungi	Ascomycota	Sordariales	Chaetomiaceae	Chaetomium	Globosum	HWI-ST1370:50:H934UADXX:1:1102:1336:43475/2_AA9
AA9	Eukaryota	Fungi	Ascomycota	Sordariales	Chaetomiaceae	Chaetomium	Globosum	HWI-ST1370:50:H934UADXX:1:1102:19038:43255/1_AA9
AA9	Eukaryota	Fungi	Ascomycota	Sordariales	Chaetomiaceae	Chaetomium	Globosum	HWI-ST1370:50:H934UADXX:1:1102:19038:43255/2_AA9
AA9	Eukaryota	Fungi	Ascomycota	Sordariales	Chaetomiaceae	Chaetomium	Globosum	HWI-ST1370:50:H934UADXX:1:1102:5057:45952/1_AA9
AA9	Eukaryota	Fungi	Ascomycota	Sordariales	Sordariaceae	Neurospora	Crassa	HWI-ST1370:50:H934UADXX:1:1102:5057:45952/2_AA9
AA9	Eukaryota	Fungi	Ascomycota	Sordariales	Chaetomiaceae	Chaetomium	Globosum	HWI-ST1370:50:H934UADXX:1:1102:9788:47296/1_AA9
AA9	Eukaryota	Fungi	Ascomycota	Magnaporthales	Magnaporthaceae	Gaeumannomyces	Graminis	HWI-ST1370:50:H934UADXX:1:1102:15035:48517/2_AA9
AA9	Eukaryota	Fungi	Ascomycota	Sordariales	Lasiosphaeriaceae	Podospora	Anserina	HWI-ST1370:50:H934UADXX:1:1102:21294:48517/2_AA9
AA9	Eukaryota	Fungi	Ascomycota	Sordariales	Chaetomiaceae	Chaetomium	Globosum	HWI-ST1370:50:H934UADXX:1:1102:9983:49170/1_AA9
AA9	Eukaryota	Fungi	Ascomycota	Sordariales	Chaetomiaceae	Chaetomium	Globosum	HWI-ST1370:50:H934UADXX:1:1102:17157:51480/1_AA9
AA9	Eukaryota	Fungi	Ascomycota	Sordariales	Chaetomiaceae	Chaetomium	Globosum	HWI-ST1370:50:H934UADXX:1:1102:17157:51480/2_AA9
AA9	Eukaryota	Fungi	Ascomycota	Sordariales	Chaetomiaceae	Chaetomium	Globosum	HWI-ST1370:50:H934UADXX:1:1102:5331:54369/1_AA9
[truncated: 128,664 more rows]
