# Supplementary material for: Long-Term Enrichment of Stress-Tolerant Cellulolytic Soil Populations following Timber Harvesting Evidenced by Multi-Omic Stable Isotope Probing
Source: Front Microbiol. 2017 Apr 11;8:537. doi: 10.3389/fmicb.2017.00537 (PMC5386986; doi:10.3389/fmicb.2017.00537)
Supplement: Supplementary file 5 [file DataSheet2.ZIP › Supplemental Data 2 - R Analyses and Data/Associated_Read_Names - Fungi enrOTU.tsv]

Classification	Read_Name	List_File_Read_Name
Clitopilus_scyphoides	IIKFCBR02J139P	IIKFCBR02IO8QP
Clitopilus_scyphoides	IIKFCBR02I23ZC	IIKFCBR02I23ZC
Clitopilus_scyphoides	IIKFCBR02J5W65	NA
Clitopilus_scyphoides	IIKFCBR02IZMJS	IIKFCBR02HPQWN
Clitopilus_scyphoides	IIKFCBR02JJQJU	IIKFCBR02H7R45
Clitopilus_scyphoides	IIKFCBR02JLVL8	IIKFCBR02JLVL8
Clitopilus_scyphoides	IIKFCBR02JK5GU	IIKFCBR02JK5GU
Clitopilus_scyphoides	IIKFCBR02G9R34	IIKFCBR02G9R34
Clitopilus_scyphoides	IIKFCBR02G4330	IIKFCBR02G4330
Clitopilus_scyphoides	IIKFCBR02HGEVC	IIKFCBR02HGEVC
Clitopilus_scyphoides	IIKFCBR02GDTK0	IIKFCBR02GDTK0
uncultured_Sebacinales	IIKFCBR02G55TN	IIKFCBR02ITRIC
uncultured_Sebacinales	IIKFCBR02FNWWG	IIKFCBR02HC254
uncultured_Sebacinales	IIKFCBR02FNNCB	IIKFCBR02ILOQ4
uncultured_Sebacinales	IIKFCBR02H2MER	IIKFCBR02H2MER
uncultured_Sebacinales	IIKFCBR02JTHCZ	NA
uncultured_Sebacinales	IIKFCBR02JCCIT	IIKFCBR02JCCIT
uncultured_Sebacinales	IIKFCBR02GP9QP	IIKFCBR02GP9QP
uncultured_Sebacinales	IIKFCBR02F56W7	IIKFCBR02F56W7
uncultured_Sebacinales	IIKFCBR02GARBN	IIKFCBR02GNPXU
uncultured_Sebacinales	IIKFCBR02GXIHM	IIKFCBR02GXIHM
Orbiliaceae	IIKFCBR02HO7N9	IIKFCBR02I6NG4
Orbiliaceae	IIKFCBR02IXTR9	IIKFCBR02HDPQ0
Orbiliaceae	IIKFCBR02I9HS4	IIKFCBR02GKQID
Orbiliaceae	IIKFCBR02GYREB	NA
Orbiliaceae	IIKFCBR02G8C8F	IIKFCBR02IVQ2R
Orbiliaceae	IIKFCBR02HVO9W	IIKFCBR02IAO4O
Orbiliaceae	IIKFCBR02I5CVX	IIKFCBR02JLLW2
Orbiliaceae	IIKFCBR02H814R	IIKFCBR02H814R
Orbiliaceae	IIKFCBR02IIW6J	IIKFCBR02IIW6J
Orbiliaceae	IIKFCBR02H09SL	IIKFCBR02H09SL
Orbiliaceae	IIKFCBR02FWLDX	IIKFCBR02JG3BL
Orbiliaceae	IIKFCBR02H8KKC	IIKFCBR02IWUOJ
Orbiliaceae	IIKFCBR02J4I6R	IIKFCBR02HE3GJ
Orbiliaceae	IIKFCBR02GR1J8	IIKFCBR02IIUZG
Orbiliaceae	IIKFCBR02JV6UB	IIKFCBR02JV6UB
Orbiliaceae	IIKFCBR02H130X	IIKFCBR02FXDOB
Orbiliaceae	IIKFCBR02FYL4X	IIKFCBR02FYL4X
Orbiliaceae	IIKFCBR02GNP80	IIKFCBR02JMSIQ
Orbiliaceae	IIKFCBR02GKSIC	IIKFCBR02GKSIC
Orbiliaceae	IIKFCBR02IPPXZ	IIKFCBR02I2J6B
Orbiliaceae	IIKFCBR02H7MQY	IIKFCBR02H7MQY
Orbiliaceae	IIKFCBR02II4DW	IIKFCBR02HUKG9
Orbiliaceae	IIKFCBR02GGFIQ	IIKFCBR02GGFIQ
Orbiliaceae	IIKFCBR02GS79K	IIKFCBR02GS79K
Orbiliaceae	IIKFCBR02G4IAF	IIKFCBR02IMLVR
Orbiliaceae	IIKFCBR02IJUV0	IIKFCBR02J58M8
Orbiliaceae	IIKFCBR02F9ITY	IIKFCBR02F9ITY
Orbiliaceae	IIKFCBR02J0ZFU	IIKFCBR02J0ZFU
Orbiliaceae	IIKFCBR02GI8Q5	IIKFCBR02GI8Q5
Orbiliaceae	IIKFCBR02G0J5T	IIKFCBR02IEMZ3
Orbiliaceae	IIKFCBR02HIMSB	IIKFCBR02HIMSB
Orbiliaceae	IIKFCBR02G2WTR	IIKFCBR02IL3MY
Orbiliaceae	IIKFCBR02JDPNA	IIKFCBR02JDPNA
Orbiliaceae	IIKFCBR02FUR38	IIKFCBR02FUR38
Orbiliaceae	IIKFCBR02HSGSB	IIKFCBR02JZ3BQ
Orbiliaceae	IIKFCBR02GZ1DQ	IIKFCBR02GZ1DQ
Orbiliaceae	IIKFCBR02GZDTI	IIKFCBR02H93XW
Orbiliaceae	IIKFCBR02IUPCD	IIKFCBR02IUPCD
Orbiliaceae	IIKFCBR02FR9YP	IIKFCBR02GZ9NR
Orbiliaceae	IIKFCBR02H398D	IIKFCBR02H398D
Orbiliaceae	IIKFCBR02JVBTF	IIKFCBR02JVBTF
Orbiliaceae	IIKFCBR02H5O3C	IIKFCBR02H5O3C
Orbiliaceae	IIKFCBR02ITJ3Y	IIKFCBR02G1Q1G
Orbiliaceae	IIKFCBR02G0B2Q	IIKFCBR02G0B2Q
Orbiliaceae	IIKFCBR02I6U7D	IIKFCBR02I6U7D
Orbiliaceae	IIKFCBR02GYFPA	IIKFCBR02G1BWZ
Orbiliaceae	IIKFCBR02GOXXX	IIKFCBR02J214N
Orbiliaceae	IIKFCBR02HJEW1	IIKFCBR02HJEW1
Orbiliaceae	IIKFCBR02I4LL6	IIKFCBR02I4LL6
Orbiliaceae	IIKFCBR02JOB9M	IIKFCBR02JOB9M
Orbiliaceae	IIKFCBR02FPGK6	IIKFCBR02IPKF8
Orbiliaceae	IIKFCBR02H2VEF	IIKFCBR02H2VEF
Orbiliaceae	IIKFCBR02J6N5L	IIKFCBR02J6N5L
Orbiliaceae	IIKFCBR02ILMMD	IIKFCBR02HW7TB
Orbiliaceae	IIKFCBR02IKO9Q	IIKFCBR02IKO9Q
Orbiliaceae	IIKFCBR02GTOBT	IIKFCBR02HU9WM
Orbiliaceae	IIKFCBR02JKK9I	IIKFCBR02HR3R5
Orbiliaceae	IIKFCBR02JMPP4	IIKFCBR02GAC6D
Orbiliaceae	IIKFCBR02IUNJC	IIKFCBR02I30R8
Orbiliaceae	IIKFCBR02H4JME	IIKFCBR02H4JME
Orbiliaceae	IIKFCBR02IH7GZ	IIKFCBR02IH7GZ
Orbiliaceae	IIKFCBR02JZUB7	IIKFCBR02JZUB7
Orbiliaceae	IIKFCBR02GJH7T	IIKFCBR02GJH7T
Orbiliaceae	IIKFCBR02IQT8L	IIKFCBR02IQT8L
Orbiliaceae	IIKFCBR02G4XT7	IIKFCBR02G4XT7
Orbiliaceae	IIKFCBR02I7C7F	IIKFCBR02I7C7F
Orbiliaceae	IIKFCBR02FZWFT	IIKFCBR02FZWFT
Orbiliaceae	IIKFCBR02JDV4F	IIKFCBR02JDV4F
Orbiliaceae	IIKFCBR02F7MUE	IIKFCBR02F7MUE
Orbiliaceae	IIKFCBR02INB7V	IIKFCBR02INB7V
Orbiliaceae	IIKFCBR02J0GTV	IIKFCBR02J0GTV
Orbiliaceae	IIKFCBR02HSEHE	IIKFCBR02IVX2D
Mycena_rosella	IIKFCBR02JRRNG	IIKFCBR02G2WDC
Mycena_rosella	IIKFCBR02GHMY2	IIKFCBR02GHMY2
Chaetomium	IIKFCBR02FLO20	IIKFCBR02HOIN7
Chaetomium	IIKFCBR02JRKOH	IIKFCBR02G5Z9V
Chaetomium	IIKFCBR02HC3FW	IIKFCBR02HC3FW
Chaetomium	IIKFCBR02F1C6T	IIKFCBR02F1C6T
Chaetomium	IIKFCBR02HDT6K	NA
Chaetomium	IIKFCBR02GURC9	IIKFCBR02IJAHH
Chaetomium	IIKFCBR02GR3L1	IIKFCBR02JOZKI
Chaetomium	IIKFCBR02GXXTZ	IIKFCBR02GXXTZ
Chaetomium	IIKFCBR02FWP91	IIKFCBR02FY67Q
Chaetomium	IIKFCBR02HTAGT	IIKFCBR02HLEE5
Chaetomium	IIKFCBR02IMHE4	IIKFCBR02I5OSE
Chaetomium	IIKFCBR02IJ1KH	IIKFCBR02IJ1KH
Chaetomium	IIKFCBR02GIGXZ	IIKFCBR02JYHEB
Chaetomium	IIKFCBR02JGUOG	IIKFCBR02IGWQL
Chaetomium	IIKFCBR02JFNDN	IIKFCBR02JFNDN
Chaetomium	IIKFCBR02GGPZ0	IIKFCBR02GGPZ0
Chaetomium	IIKFCBR02FU9ID	IIKFCBR02GRT76
Chaetomium	IIKFCBR02GXWL0	IIKFCBR02GXWL0
Chaetomium	IIKFCBR02F4U7I	IIKFCBR02F4U7I
Chaetomium	IIKFCBR02I02KB	IIKFCBR02IJZVU
Chaetomium	IIKFCBR02J43HL	IIKFCBR02J43HL
Chaetomium	IIKFCBR02IBYPP	IIKFCBR02GN6VJ
Chaetomium	IIKFCBR02FXB1X	IIKFCBR02FXB1X
Chaetomium	IIKFCBR02GLICP	IIKFCBR02GLICP
Chaetomium	IIKFCBR02IK6Q6	IIKFCBR02INQ4U
Chaetomium	IIKFCBR02GFDPU	IIKFCBR02G8LTN
Chaetomium	IIKFCBR02JOYJW	IIKFCBR02JOYJW
Chaetomium	IIKFCBR02GENKB	IIKFCBR02GENKB
Chaetomium	IIKFCBR02I2I82	IIKFCBR02I2I82
Chaetomium	IIKFCBR02J5P2V	IIKFCBR02J5P2V
Chaetomium	IIKFCBR02FNU04	IIKFCBR02FNU04
Chaetomium	IIKFCBR02F3NPZ	IIKFCBR02F3NPZ
Chaetomium	IIKFCBR02GZNY5	IIKFCBR02JP63S
Chaetomium	IIKFCBR02HRQVM	IIKFCBR02HRQVM
Chaetomium	IIKFCBR02GKVLY	IIKFCBR02GKVLY
Chaetomium	IIKFCBR02HW5W1	IIKFCBR02HW5W1
Chaetomium	IIKFCBR02IZ8Y8	IIKFCBR02IZ8Y8
Humicola_nigrescens	IIKFCBR02FO3ZK	IIKFCBR02HOIN7
Humicola_nigrescens	IIKFCBR02IC8U3	IIKFCBR02ITEDA
Humicola_nigrescens	IIKFCBR02G245K	IIKFCBR02IHCD8
Humicola_nigrescens	IIKFCBR02IUUIM	IIKFCBR02FLO6E
Humicola_nigrescens	IIKFCBR02GKW7N	IIKFCBR02JJTQ5
Humicola_nigrescens	IIKFCBR02F0AO6	IIKFCBR02GN6VJ
Humicola_nigrescens	IIKFCBR02I6HHW	IIKFCBR02JOOK1
Humicola_nigrescens	IIKFCBR02JH0HV	NA
Humicola_nigrescens	IIKFCBR02IFZJF	IIKFCBR02IFZJF
Humicola_nigrescens	IIKFCBR02GHKM3	IIKFCBR02GHKM3
Humicola_nigrescens	IIKFCBR02GTUQF	IIKFCBR02GTUQF
Humicola_nigrescens	IIKFCBR02HXFHL	IIKFCBR02H95DW
Humicola_nigrescens	IIKFCBR02HOTVT	IIKFCBR02HOTVT
Humicola_nigrescens	IIKFCBR02GAGCR	IIKFCBR02JGH7H
Humicola_nigrescens	IIKFCBR02GV2ID	IIKFCBR02I47DJ
Humicola_nigrescens	IIKFCBR02GK5EP	IIKFCBR02IF9SW
Humicola_nigrescens	IIKFCBR02IG24X	IIKFCBR02IG24X
Humicola_nigrescens	IIKFCBR02F1MPZ	IIKFCBR02F1MPZ
Humicola_nigrescens	IIKFCBR02JWS6B	IIKFCBR02IGDMG
Humicola_nigrescens	IIKFCBR02GT0MK	IIKFCBR02GHR19
Humicola_nigrescens	IIKFCBR02FKWWL	IIKFCBR02I4V2J
Humicola_nigrescens	IIKFCBR02JR1MD	IIKFCBR02IK2ZB
Humicola_nigrescens	IIKFCBR02FUMSM	IIKFCBR02FUMSM
Humicola_nigrescens	IIKFCBR02HLUML	IIKFCBR02HLUML
Humicola_nigrescens	IIKFCBR02IN7ED	IIKFCBR02GG8PH
Humicola_nigrescens	IIKFCBR02JFZE8	IIKFCBR02H15UB
Humicola_nigrescens	IIKFCBR02FSBB0	IIKFCBR02IXOQI
Humicola_nigrescens	IIKFCBR02FP7A8	IIKFCBR02GWCX1
Humicola_nigrescens	IIKFCBR02GH1SI	IIKFCBR02FLRO5
Humicola_nigrescens	IIKFCBR02H128H	IIKFCBR02GUFHB
Humicola_nigrescens	IIKFCBR02IL2LX	IIKFCBR02IL2LX
Humicola_nigrescens	IIKFCBR02GEBJO	IIKFCBR02GEBJO
Humicola_nigrescens	IIKFCBR02GLRS4	IIKFCBR02HOPDW
Humicola_nigrescens	IIKFCBR02HB11O	IIKFCBR02HB11O
Humicola_nigrescens	IIKFCBR02GAKOO	IIKFCBR02GAKOO
Humicola_nigrescens	IIKFCBR02G20BV	IIKFCBR02GENKB
Humicola_nigrescens	IIKFCBR02JTV6W	IIKFCBR02HVFE8
Humicola_nigrescens	IIKFCBR02JHVMQ	IIKFCBR02IYHEL
Humicola_nigrescens	IIKFCBR02FV77K	IIKFCBR02FV77K
Humicola_nigrescens	IIKFCBR02FSA5E	IIKFCBR02FSA5E
Humicola_nigrescens	IIKFCBR02IWJJ7	IIKFCBR02IWJJ7
Humicola_nigrescens	IIKFCBR02IQH33	IIKFCBR02IG2PY
Humicola_nigrescens	IIKFCBR02F17NM	IIKFCBR02IF4X0
Humicola_nigrescens	IIKFCBR02JSL0J	IIKFCBR02H92TP
Humicola_nigrescens	IIKFCBR02JP2V0	IIKFCBR02JP2V0
Humicola_nigrescens	IIKFCBR02I1YAI	IIKFCBR02I1YAI
Humicola_nigrescens	IIKFCBR02IAL8O	IIKFCBR02IAL8O
Humicola_nigrescens	IIKFCBR02FR6LM	IIKFCBR02GF0VL
Humicola_nigrescens	IIKFCBR02GQYP1	IIKFCBR02H7GBR
Humicola_nigrescens	IIKFCBR02JCOER	IIKFCBR02G8X6D
Humicola_nigrescens	IIKFCBR02G4NJT	IIKFCBR02G4NJT
Humicola_nigrescens	IIKFCBR02I7FUK	IIKFCBR02I7FUK
Humicola_nigrescens	IIKFCBR02I59PC	IIKFCBR02IC0U9
Humicola_nigrescens	IIKFCBR02JBRMQ	IIKFCBR02GXZS5
Humicola_nigrescens	IIKFCBR02I5X4J	IIKFCBR02F42P8
Humicola_nigrescens	IIKFCBR02I7Y8B	IIKFCBR02I7Y8B
Humicola_nigrescens	IIKFCBR02JM066	IIKFCBR02JM066
Humicola_nigrescens	IIKFCBR02IFOE2	IIKFCBR02IFOE2
Humicola_nigrescens	IIKFCBR02G3HK3	IIKFCBR02G3HK3
Humicola_nigrescens	IIKFCBR02GEOMR	IIKFCBR02G9KAS
Humicola_nigrescens	IIKFCBR02HPXA2	IIKFCBR02JC5TK
Humicola_nigrescens	IIKFCBR02G1TMO	IIKFCBR02G1TMO
Humicola_nigrescens	IIKFCBR02JZCQM	IIKFCBR02JUE4P
Humicola_nigrescens	IIKFCBR02GHVVK	IIKFCBR02GHVVK
Humicola_nigrescens	IIKFCBR02IXCDU	IIKFCBR02IXCDU
Humicola_nigrescens	IIKFCBR02HV7HU	IIKFCBR02HV7HU
Humicola_nigrescens	IIKFCBR02F7EEF	IIKFCBR02F7EEF
Humicola_nigrescens	IIKFCBR02IS7ZH	IIKFCBR02J26TD
Humicola_nigrescens	IIKFCBR02JEJ4A	IIKFCBR02JEJ4A
Humicola_nigrescens	IIKFCBR02FWA7R	IIKFCBR02FWA7R
Humicola_nigrescens	IIKFCBR02INQ4U	IIKFCBR02INQ4U
Humicola_nigrescens	IIKFCBR02IX3E3	IIKFCBR02IUACY
Humicola_nigrescens	IIKFCBR02G6DP3	IIKFCBR02G6DP3
Humicola_nigrescens	IIKFCBR02HX0IS	IIKFCBR02HX0IS
Humicola_nigrescens	IIKFCBR02HIVJY	IIKFCBR02HIVJY
Humicola_nigrescens	IIKFCBR02JOLBE	IIKFCBR02JOLBE
Humicola_nigrescens	IIKFCBR02HZDXK	IIKFCBR02HZDXK
Humicola_nigrescens	IIKFCBR02FT1N4	IIKFCBR02FT1N4
Humicola_nigrescens	IIKFCBR02GAV9U	IIKFCBR02GAV9U
Humicola_nigrescens	IIKFCBR02JJST2	IIKFCBR02JJST2
Humicola_nigrescens	IIKFCBR02JC4JV	IIKFCBR02JC4JV
Humicola_nigrescens	IIKFCBR02GDO80	IIKFCBR02HBG3R
Humicola_nigrescens	IIKFCBR02JE29Z	IIKFCBR02JE29Z
Humicola_nigrescens	IIKFCBR02HQ3WR	IIKFCBR02HQ3WR
Humicola_nigrescens	IIKFCBR02JM07D	IIKFCBR02JM07D
Humicola_nigrescens	IIKFCBR02JP63S	IIKFCBR02JP63S
Humicola_nigrescens	IIKFCBR02HWHK7	IIKFCBR02HWHK7
Humicola_nigrescens	IIKFCBR02HWJW6	IIKFCBR02HWJW6
Humicola_nigrescens	IIKFCBR02HKJQJ	IIKFCBR02F3NPZ
Humicola_nigrescens	IIKFCBR02GXLJZ	IIKFCBR02GXLJZ
Humicola_nigrescens	IIKFCBR02JGAS2	IIKFCBR02JGAS2
Humicola_nigrescens	IIKFCBR02HO5MX	IIKFCBR02H84I5
Humicola_nigrescens	IIKFCBR02JH6ZD	IIKFCBR02JH6ZD
Humicola_nigrescens	IIKFCBR02JPHS3	IIKFCBR02JPHS3
Humicola_nigrescens	IIKFCBR02HKTAE	IIKFCBR02HKTAE
Humicola_nigrescens	IIKFCBR02GHPYD	IIKFCBR02GHPYD
Humicola_nigrescens	IIKFCBR02HIQGV	IIKFCBR02HIQGV
Humicola_nigrescens	IIKFCBR02JTFNQ	IIKFCBR02JTFNQ
Humicola_nigrescens	IIKFCBR02GHX5Z	IIKFCBR02GHX5Z
Humicola_nigrescens	IIKFCBR02IZ360	IIKFCBR02IZ360
Sebacinales	IIKFCBR02F0UZE	IIKFCBR02GR0E5
Sebacinales	IIKFCBR02G55TN	IIKFCBR02ITRIC
Sebacinales	IIKFCBR02H0LJK	IIKFCBR02J1EJ5
Sebacinales	IIKFCBR02IP3QF	IIKFCBR02IUTSH
Sebacinales	IIKFCBR02FNWWG	IIKFCBR02HC254
Sebacinales	IIKFCBR02JVQWG	IIKFCBR02JVQWG
Sebacinales	IIKFCBR02FV1JH	IIKFCBR02HCIDG
Sebacinales	IIKFCBR02IXMH2	IIKFCBR02FW6MR
Sebacinales	IIKFCBR02F147Y	IIKFCBR02GJHQG
Sebacinales	IIKFCBR02IU8IA	IIKFCBR02GXQX3
Sebacinales	IIKFCBR02IYOPR	IIKFCBR02IYOPR
Sebacinales	IIKFCBR02HASC4	IIKFCBR02HASC4
Sebacinales	IIKFCBR02HQ0BK	IIKFCBR02JS2L4
Sebacinales	IIKFCBR02G1Q6M	IIKFCBR02G1Q6M
Sebacinales	IIKFCBR02G31EC	IIKFCBR02G31EC
Sebacinales	IIKFCBR02G99WW	IIKFCBR02F5DHK
Sebacinales	IIKFCBR02I9F7W	IIKFCBR02IPM38
Sebacinales	IIKFCBR02F240L	NA
Sebacinales	IIKFCBR02HI9CS	IIKFCBR02GAMRL
Sebacinales	IIKFCBR02IV8IA	IIKFCBR02IV8IA
Sebacinales	IIKFCBR02GYBFK	IIKFCBR02G8FGX
Sebacinales	IIKFCBR02JM30I	IIKFCBR02JZMOM
Sebacinales	IIKFCBR02FSSJV	IIKFCBR02G74A7
Sebacinales	IIKFCBR02H7ZPZ	IIKFCBR02H7ZPZ
Sebacinales	IIKFCBR02JYF46	IIKFCBR02GRMS7
Sebacinales	IIKFCBR02H2I3I	IIKFCBR02JGOD1
Sebacinales	IIKFCBR02J3Y3R	IIKFCBR02G4JX3
Sebacinales	IIKFCBR02F6DE4	IIKFCBR02I5FHG
Sebacinales	IIKFCBR02F9J7I	IIKFCBR02JEKGE
Sebacinales	IIKFCBR02GMCDE	IIKFCBR02GMCDE
Sebacinales	IIKFCBR02H0JM8	IIKFCBR02IKEAX
Sebacinales	IIKFCBR02IBE8E	IIKFCBR02F3X5B
Sebacinales	IIKFCBR02GT1RC	IIKFCBR02H7E5T
Sebacinales	IIKFCBR02H4TJH	IIKFCBR02J597D
Sebacinales	IIKFCBR02HTV58	IIKFCBR02JK7SM
Sebacinales	IIKFCBR02FNNCB	IIKFCBR02ILOQ4
Sebacinales	IIKFCBR02H2MER	IIKFCBR02H2MER
Sebacinales	IIKFCBR02F8JQQ	IIKFCBR02GB3H7
Sebacinales	IIKFCBR02JOCE2	IIKFCBR02GVH3N
Sebacinales	IIKFCBR02F7WKE	IIKFCBR02F7WKE
Sebacinales	IIKFCBR02JCCIT	IIKFCBR02JCCIT
Sebacinales	IIKFCBR02GP9QP	IIKFCBR02GP9QP
Sebacinales	IIKFCBR02F56W7	IIKFCBR02F56W7
Sebacinales	IIKFCBR02IJA0B	IIKFCBR02IJA0B
Sebacinales	IIKFCBR02GEJPL	IIKFCBR02GVI5V
Sebacinales	IIKFCBR02GARBN	IIKFCBR02GNPXU
Sebacinales	IIKFCBR02G3FN0	IIKFCBR02G3FN0
Sebacinales	IIKFCBR02GH1U8	IIKFCBR02GH1U8
Sebacinales	IIKFCBR02GXIHM	IIKFCBR02GXIHM
Sebacinales	IIKFCBR02H6G9A	IIKFCBR02H6G9A
Sebacinales	IIKFCBR02GA1PY	IIKFCBR02GA1PY
Sebacinales	IIKFCBR02IFAOE	IIKFCBR02IFAOE
Sebacinales	IIKFCBR02GTAB4	IIKFCBR02GTAB4
Sebacinales	IIKFCBR02H1BWZ	IIKFCBR02H1BWZ
Sebacinales	IIKFCBR02G845Z	IIKFCBR02G845Z
Sebacinales	IIKFCBR02G1YBX	IIKFCBR02G1YBX
Sebacinales	IIKFCBR02IFJIQ	IIKFCBR02IFJIQ
Sebacinales	IIKFCBR02HC6LT	IIKFCBR02HC6LT
Sebacinales	IIKFCBR02G8B97	IIKFCBR02G8B97
Sebacinales	IIKFCBR02JD2YZ	IIKFCBR02JD2YZ
Sebacinales	IIKFCBR02FI3EL	IIKFCBR02FI3EL
Sebacinales	IIKFCBR02G4W2D	IIKFCBR02G4W2D
Sebacinales	IIKFCBR02I4W4Y	IIKFCBR02I4W4Y
Sebacinales	IIKFCBR02FZ7RS	IIKFCBR02FZ7RS
Sebacinales	IIKFCBR02FT77S	IIKFCBR02FT77S
Sebacinales	IIKFCBR02I36WV	IIKFCBR02I36WV
Sebacinales	IIKFCBR02J2MCX	IIKFCBR02J2MCX
Sebacinales	IIKFCBR02IFR6G	IIKFCBR02IFR6G
Sebacinales	IIKFCBR02IZ7LW	IIKFCBR02IZ7LW
Sebacinales	IIKFCBR02I4MBF	IIKFCBR02IT6LW
Sebacinales	IIKFCBR02H3RHW	IIKFCBR02HVSRF
Sebacinales	IIKFCBR02JF9PA	IIKFCBR02JF9PA
Sebacinales	IIKFCBR02HEOXD	IIKFCBR02HEOXD
Sebacinales	IIKFCBR02FQHNP	IIKFCBR02FQHNP
Sebacinales	IIKFCBR02HAP93	IIKFCBR02HAP93
Sebacinales	IIKFCBR02IUBPV	IIKFCBR02IUBPV
