# Supplementary material for: Long-Term Enrichment of Stress-Tolerant Cellulolytic Soil Populations following Timber Harvesting Evidenced by Multi-Omic Stable Isotope Probing
Source: Front Microbiol. 2017 Apr 11;8:537. doi: 10.3389/fmicb.2017.00537 (PMC5386986; doi:10.3389/fmicb.2017.00537)
Supplement: Supplementary file 5 [file DataSheet2.ZIP › Supplemental Data 2 - R Analyses and Data/Bacteria_enrOTU_Relative_Abundances.csv]

	OTU	REL_ABUND_MEDIAN	REL_ABUND_MEAN	MEAN_C13_COUNTS	MEAN_PERCENT_C13	Domain	Phylum	Class	Order	Family	Genus	Species
61	IIKFCBR01CHWQH	NaN	Inf	14.25	0.186	k__Bacteria(100)	p__Planctomycetes(100)	c__vadinHA49(100)	o__DH61(100)	f__(100)	g__(100)	s__(100)
86	IIKFCBR01CIUIN	NaN	Inf	8.08	0.106	k__Bacteria(100)	p__Verrucomicrobia(99)	c__Spartobacteria(99)	o__Chthoniobacterales(99)	f__Chthoniobacteraceae(99)	g__(94)	s__(94)
95	IIKFCBR01CGUSV	NaN	Inf	6.96	0.091	k__Bacteria(99)	p__Bacteroidetes(91)	c__Cytophagia(90)	o__Cytophagales(90)	f__(86)	g__(86)	s__(86)
132	IIKFCBR01CUHF7	NaN	Inf	3.92	0.051	k__Bacteria(100)	p__Verrucomicrobia(100)	c__Opitutae(100)	o__Opitutales(100)	f__Opitutaceae(100)	unclassified	unclassified
136	IIKFCBR01A2CCO	Inf	Inf	3.58	0.047	k__Bacteria(100)	p__Armatimonadetes(100)	c__Armatimonadia(100)	o__FW68(100)	f__(100)	g__(100)	s__(100)
148	IIKFCBR01D0ZL6	NaN	Inf	3.25	0.042	k__Bacteria(100)	p__Bacteroidetes(97)	c__Cytophagia(81)	o__Cytophagales(81)	unclassified	unclassified	unclassified
154	IIKFCBR01EI8BP	NaN	Inf	2.79	0.036	k__Bacteria(95)	unclassified	unclassified	unclassified	unclassified	unclassified	unclassified
156	IIKFCBR01DEH19	NaN	Inf	2.71	0.035	k__Bacteria(99)	p__FBP(98)	c__(98)	o__(98)	f__(98)	g__(98)	s__(98)
181	IIKFCBR01DEHMO	NaN	Inf	1.75	0.023	k__Bacteria(100)	p__Proteobacteria(100)	c__Deltaproteobacteria(100)	o__Myxococcales(100)	f__Polyangiaceae(100)	g__(92)	s__(92)
187	IIKFCBR01EPMN9	NaN	Inf	1.67	0.022	k__Bacteria(100)	p__Verrucomicrobia(96)	unclassified	unclassified	unclassified	unclassified	unclassified
192	IIKFCBR01DHW5N	NaN	Inf	1.58	0.021	k__Bacteria(100)	p__Proteobacteria(100)	c__Alphaproteobacteria(100)	o__Caulobacterales(100)	f__Caulobacteraceae(100)	g__Asticcacaulis(100)	s__(99)
199	IIKFCBR01DONLF	NaN	Inf	1.5	0.02	k__Bacteria(100)	p__Planctomycetes(100)	c__Phycisphaerae(100)	o__WD2101(100)	f__(100)	g__(100)	s__(100)
200	IIKFCBR01D1LXB	NaN	Inf	1.5	0.02	k__Bacteria(100)	p__FBP(100)	c__(100)	o__(100)	f__(100)	g__(100)	s__(100)
211	IIKFCBR01D3UQS	NaN	Inf	1.21	0.016	k__Bacteria(100)	p__FBP(89)	c__(89)	o__(89)	f__(89)	g__(89)	s__(89)
212	IIKFCBR01EFACT	NaN	Inf	1.21	0.016	k__Bacteria(98)	p__FBP(95)	c__(95)	o__(95)	f__(95)	g__(95)	s__(95)
213	IIKFCBR01B2HLT	NaN	Inf	1.21	0.016	k__Bacteria(100)	p__Proteobacteria(100)	c__Betaproteobacteria(100)	o__Burkholderiales(100)	f__Oxalobacteraceae(100)	unclassified	unclassified
214	IIKFCBR01BF99Q	NaN	Inf	1.21	0.016	k__Bacteria(100)	p__Proteobacteria(100)	c__Deltaproteobacteria(100)	o__Myxococcales(100)	f__(100)	g__(100)	s__(100)
225	IIKFCBR01AID29	NaN	Inf	0.96	0.013	k__Bacteria(100)	p__Actinobacteria(100)	c__Actinobacteria(100)	o__Actinomycetales(100)	f__Streptomycetaceae(100)	g__(90)	s__(90)
226	IIKFCBR01DVIF8	NaN	Inf	0.79	0.01	k__Bacteria(100)	p__Actinobacteria(100)	c__Actinobacteria(100)	o__Actinomycetales(100)	f__Streptomycetaceae(98)	g__(86)	s__(86)
227	IIKFCBR01AQLQI	NaN	Inf	0.75	0.01	k__Bacteria(100)	p__Proteobacteria(100)	c__Betaproteobacteria(100)	o__Burkholderiales(100)	f__Comamonadaceae(99)	g__Pelomonas(95)	s__(87)
228	IIKFCBR01D9FYH	NaN	Inf	0.71	0.009	k__Bacteria(100)	p__Proteobacteria(100)	c__Betaproteobacteria(100)	o__Burkholderiales(100)	f__Comamonadaceae(100)	g__Leptothrix(80)	s__(80)
230	IIKFCBR01EB62U	NaN	Inf	0.62	0.008	k__Bacteria(100)	p__Proteobacteria(100)	c__Alphaproteobacteria(100)	o__Caulobacterales(100)	f__Caulobacteraceae(100)	g__Caulobacter(100)	s__henricii(89)
231	IIKFCBR01DXTPR	NaN	Inf	0.58	0.008	k__Bacteria(100)	p__Proteobacteria(100)	c__Deltaproteobacteria(100)	o__Myxococcales(100)	f__(92)	g__(92)	s__(92)
233	IIKFCBR01CCCGA	NaN	Inf	0.5	0.007	k__Bacteria(100)	p__Proteobacteria(99)	c__Deltaproteobacteria(99)	o__Myxococcales(97)	f__(90)	g__(90)	s__(90)
234	IIKFCBR01BKF9Q	NaN	Inf	0.46	0.006	k__Bacteria(100)	p__Verrucomicrobia(100)	c__Methylacidiphilae(99)	o__Methylacidiphilales(99)	f__(99)	g__(99)	s__(99)
12	IIKFCBR01BZTGT	NaN	345.83	86.46	1.13	k__Bacteria(100)	p__FBP(100)	c__(100)	o__(100)	f__(100)	g__(100)	s__(100)
20	IIKFCBR01DKA7V	NaN	272.4	56.75	0.741	k__Bacteria(100)	p__Proteobacteria(100)	c__Alphaproteobacteria(100)	o__Caulobacterales(90)	f__Caulobacteraceae(90)	g__Asticcacaulis(88)	s__(86)
45	IIKFCBR01DS8OU	NaN	176.33	22.04	0.288	k__Bacteria(96)	p__Bacteroidetes(85)	unclassified	unclassified	unclassified	unclassified	unclassified
19	IIKFCBR01DEFOY	NaN	155	58.12	0.759	k__Bacteria(99)	p__Bacteroidetes(94)	c__Cytophagia(88)	o__Cytophagales(88)	f__(86)	g__(86)	s__(86)
18	IIKFCBR01BFFL6	Inf	137.64	63.08	0.824	k__Bacteria(100)	p__FBP(100)	c__(100)	o__(100)	f__(100)	g__(100)	s__(100)
47	IIKFCBR01D4HTE	NaN	126.25	21.04	0.275	k__Bacteria(100)	p__Verrucomicrobia(100)	c__Opitutae(100)	o__Opitutales(100)	f__Opitutaceae(100)	g__Opitutus(81)	s__(81)
116	IIKFCBR01EBDC6	NaN	115	4.79	0.063	k__Bacteria(100)	p__Proteobacteria(100)	c__Betaproteobacteria(100)	o__Burkholderiales(100)	f__Comamonadaceae(100)	g__Pelomonas(96)	s__(96)
79	IIKFCBR01C2NJ2	Inf	113.5	9.46	0.124	k__Bacteria(100)	p__FBP(100)	c__(100)	o__(100)	f__(100)	g__(100)	s__(100)
52	IIKFCBR01A6DTS	NaN	106.25	17.71	0.231	k__Bacteria(100)	p__Proteobacteria(100)	c__Betaproteobacteria(100)	o__Burkholderiales(100)	f__Oxalobacteraceae(100)	g__Ralstonia(100)	s__(100)
22	IIKFCBR01BESKP	Inf	104.5	52.25	0.683	k__Bacteria(100)	p__FBP(100)	c__(100)	o__(100)	f__(100)	g__(100)	s__(100)
125	IIKFCBR01CLDHG	NaN	99	4.12	0.054	k__Bacteria(100)	p__Actinobacteria(100)	c__Actinobacteria(100)	o__Actinomycetales(100)	f__Streptomycetaceae(100)	unclassified	unclassified
91	IIKFCBR01A7C7S	NaN	89	7.42	0.097	k__Bacteria(100)	p__Proteobacteria(99)	c__Betaproteobacteria(99)	o__Burkholderiales(92)	f__Comamonadaceae(88)	unclassified	unclassified
23	IIKFCBR01AO3YU	Inf	81.33	50.83	0.664	k__Bacteria(100)	p__FBP(100)	c__(100)	o__(100)	f__(100)	g__(100)	s__(100)
145	IIKFCBR01B7AGX	NaN	81	3.38	0.044	k__Bacteria(100)	p__Actinobacteria(99)	c__Actinobacteria(99)	o__Actinomycetales(99)	f__Streptomycetaceae(97)	g__(81)	s__(81)
153	IIKFCBR01EPBWF	NaN	68	2.83	0.037	k__Bacteria(100)	p__Actinobacteria(100)	c__Actinobacteria(100)	o__Actinomycetales(100)	f__Streptomycetaceae(99)	unclassified	unclassified
157	IIKFCBR01ANT35	NaN	64	2.67	0.035	k__Bacteria(95)	p__Bacteroidetes(80)	unclassified	unclassified	unclassified	unclassified	unclassified
158	IIKFCBR01DSIAC	NaN	63	2.62	0.034	k__Bacteria(99)	p__Planctomycetes(97)	c__vadinHA49(97)	o__DH61(97)	f__(97)	g__(97)	s__(97)
160	IIKFCBR01AU6O6	NaN	62	2.58	0.034	k__Bacteria(100)	p__Actinobacteria(100)	c__Actinobacteria(100)	o__Actinomycetales(100)	f__Streptomycetaceae(100)	unclassified	unclassified
5	IIKFCBR01B1GYB	20.6	57.16	628.71	8.215	k__Bacteria(100)	p__Actinobacteria(100)	c__Actinobacteria(100)	o__Actinomycetales(100)	f__Streptomycetaceae(100)	unclassified	unclassified
165	IIKFCBR01AWDW0	NaN	52	2.17	0.028	k__Bacteria(100)	p__Actinobacteria(100)	c__Actinobacteria(100)	o__Actinomycetales(100)	f__Micrococcaceae(96)	unclassified	unclassified
73	IIKFCBR01AELU7	NaN	51.4	10.71	0.14	k__Bacteria(98)	unclassified	unclassified	unclassified	unclassified	unclassified	unclassified
128	IIKFCBR01CHYHE	NaN	47.5	3.96	0.052	k__Bacteria(100)	p__Proteobacteria(100)	c__Betaproteobacteria(100)	o__Burkholderiales(100)	f__Oxalobacteraceae(99)	unclassified	unclassified
133	IIKFCBR01AXDQT	NaN	45.5	3.79	0.05	k__Bacteria(100)	p__Actinobacteria(100)	c__Actinobacteria(100)	o__Actinomycetales(100)	f__Streptomycetaceae(96)	unclassified	unclassified
176	IIKFCBR01EHNDT	NaN	43	1.79	0.023	k__Bacteria(100)	p__Proteobacteria(100)	c__Alphaproteobacteria(100)	o__Rhizobiales(99)	f__(83)	g__(83)	s__(83)
140	IIKFCBR01DMD0B	NaN	41.5	3.46	0.045	k__Bacteria(100)	p__Actinobacteria(100)	c__Actinobacteria(100)	o__Actinomycetales(100)	f__Streptomycetaceae(92)	unclassified	unclassified
141	IIKFCBR01A3FLV	NaN	41.5	3.46	0.045	k__Bacteria(100)	p__TM7(100)	c__TM7-3(100)	o__(100)	f__(100)	g__(100)	s__(100)
54	IIKFCBR01B9OL1	NaN	41.3	17.21	0.225	k__Bacteria(100)	p__Proteobacteria(96)	c__Deltaproteobacteria(96)	o__MIZ46(95)	f__(95)	g__(95)	s__(95)
143	IIKFCBR01B6QL0	NaN	41	3.42	0.045	k__Bacteria(100)	p__Actinobacteria(100)	c__Actinobacteria(100)	o__Actinomycetales(100)	f__Microbacteriaceae(100)	unclassified	unclassified
180	IIKFCBR01DVO2Q	NaN	41	1.71	0.022	k__Bacteria(100)	p__Planctomycetes(100)	c__Phycisphaerae(100)	o__WD2101(100)	f__(100)	g__(100)	s__(100)
31	IIKFCBR01A92N7	Inf	38.37	30.38	0.397	k__Bacteria(100)	p__Actinobacteria(100)	c__Actinobacteria(100)	o__Actinomycetales(100)	f__Streptomycetaceae(100)	g__Kitasatospora(100)	s__(100)
193	IIKFCBR01BFRBV	NaN	36	1.5	0.02	k__Bacteria(100)	p__Bacteroidetes(100)	c__Cytophagia(95)	o__Cytophagales(95)	f__(94)	g__(94)	s__(94)
194	IIKFCBR01CIOT3	NaN	36	1.5	0.02	k__Bacteria(99)	unclassified	unclassified	unclassified	unclassified	unclassified	unclassified
195	IIKFCBR01BUUIE	NaN	36	1.5	0.02	k__Bacteria(100)	p__Chloroflexi(100)	c__Anaerolineae(100)	unclassified	unclassified	unclassified	unclassified
201	IIKFCBR01CBA0U	NaN	35	1.46	0.019	k__Bacteria(100)	p__Proteobacteria(100)	c__Deltaproteobacteria(100)	o__MIZ46(100)	f__(100)	g__(100)	s__(100)
64	IIKFCBR01C43J2	NaN	34.89	13.08	0.171	k__Bacteria(100)	p__Proteobacteria(100)	c__Betaproteobacteria(100)	o__Burkholderiales(100)	f__Comamonadaceae(100)	unclassified	unclassified
32	IIKFCBR01A76N2	Inf	34.5	28.75	0.376	k__Bacteria(100)	p__Proteobacteria(100)	c__Betaproteobacteria(100)	o__Burkholderiales(100)	f__Oxalobacteraceae(100)	unclassified	unclassified
202	IIKFCBR01CPO5D	NaN	34	1.42	0.019	k__Bacteria(99)	p__Verrucomicrobia(97)	c__Verrucomicrobiae(86)	o__Verrucomicrobiales(86)	f__Verrucomicrobiaceae(86)	unclassified	unclassified
203	IIKFCBR01CHZ6D	Inf	34	1.42	0.019	k__Bacteria(100)	p__Proteobacteria(100)	c__Betaproteobacteria(100)	o__Burkholderiales(100)	f__Oxalobacteraceae(100)	unclassified	unclassified
204	IIKFCBR01BKECV	NaN	34	1.42	0.019	k__Bacteria(100)	p__Actinobacteria(100)	c__Actinobacteria(100)	o__Actinomycetales(100)	f__Micrococcaceae(95)	unclassified	unclassified
206	IIKFCBR01BPA0N	NaN	33	1.38	0.018	k__Bacteria(100)	p__Planctomycetes(100)	c__Phycisphaerae(100)	o__WD2101(100)	f__(100)	g__(100)	s__(100)
84	IIKFCBR01BUBLL	NaN	32.67	8.17	0.107	k__Bacteria(99)	p__Bacteroidetes(93)	unclassified	unclassified	unclassified	unclassified	unclassified
110	IIKFCBR01CPH7B	NaN	32	5.33	0.07	k__Bacteria(100)	p__Actinobacteria(100)	c__Actinobacteria(100)	o__Actinomycetales(100)	f__Streptomycetaceae(100)	g__Kitasatospora(100)	s__(100)
208	IIKFCBR01BID66	NaN	32	1.33	0.017	k__Bacteria(100)	p__Bacteroidetes(93)	c__Cytophagia(83)	o__Cytophagales(83)	unclassified	unclassified	unclassified
85	IIKFCBR01BHPNL	NaN	31.83	7.96	0.104	k__Bacteria(99)	p__Bacteroidetes(87)	unclassified	unclassified	unclassified	unclassified	unclassified
159	IIKFCBR01BOVHS	Inf	31	2.58	0.034	k__Bacteria(100)	p__Actinobacteria(100)	c__Actinobacteria(100)	o__Actinomycetales(100)	f__Streptomycetaceae(100)	g__(86)	s__(86)
209	IIKFCBR01DUERY	NaN	30	1.25	0.016	k__Bacteria(100)	p__Bacteroidetes(95)	c__Cytophagia(89)	o__Cytophagales(89)	f__(87)	g__(87)	s__(87)
134	IIKFCBR01E0MN1	NaN	28.67	3.58	0.047	k__Bacteria(100)	p__Actinobacteria(100)	c__Actinobacteria(100)	o__Actinomycetales(100)	f__Streptomycetaceae(100)	unclassified	unclassified
215	IIKFCBR01C9S8X	NaN	27	1.12	0.015	k__Bacteria(100)	p__Actinobacteria(100)	c__Actinobacteria(100)	o__Actinomycetales(100)	f__Streptomycetaceae(100)	g__(83)	s__(83)
216	IIKFCBR01CSGER	NaN	27	1.12	0.015	k__Bacteria(100)	p__FBP(100)	c__(100)	o__(100)	f__(100)	g__(100)	s__(100)
16	IIKFCBR01C7UPJ	Inf	26.9	66.12	0.864	k__Bacteria(100)	p__Proteobacteria(100)	c__Betaproteobacteria(100)	o__Burkholderiales(100)	f__Oxalobacteraceae(99)	unclassified	unclassified
217	IIKFCBR01DP285	Inf	26	1.08	0.014	k__Bacteria(100)	p__Planctomycetes(100)	c__Phycisphaerae(100)	o__WD2101(100)	f__(100)	g__(100)	s__(100)
219	IIKFCBR01C6GDX	NaN	26	1.08	0.014	k__Bacteria(100)	p__TM7(100)	c__TM7-3(100)	o__(98)	f__(98)	g__(98)	s__(98)
220	IIKFCBR01DMVF6	NaN	26	1.08	0.014	k__Bacteria(100)	p__Proteobacteria(100)	c__Deltaproteobacteria(100)	o__MIZ46(100)	f__(100)	g__(100)	s__(100)
81	IIKFCBR01C2P23	NaN	25.75	8.58	0.112	k__Bacteria(100)	p__Proteobacteria(100)	c__Betaproteobacteria(100)	o__Burkholderiales(100)	f__Oxalobacteraceae(100)	unclassified	unclassified
164	IIKFCBR01AX8JN	Inf	25	2.08	0.027	k__Bacteria(100)	p__Proteobacteria(100)	c__Betaproteobacteria(100)	o__Burkholderiales(100)	f__Burkholderiaceae(100)	g__Burkholderia(100)	s__bryophila(91)
149	IIKFCBR01DV10K	Inf	24	3	0.039	k__Bacteria(100)	p__Proteobacteria(100)	c__Betaproteobacteria(100)	o__Burkholderiales(100)	f__Oxalobacteraceae(100)	g__Janthinobacterium(100)	s__(97)
169	IIKFCBR01BM6WY	NaN	24	2	0.026	k__Bacteria(100)	p__Proteobacteria(100)	c__Deltaproteobacteria(100)	o__Myxococcales(100)	f__(100)	g__(100)	s__(100)
126	IIKFCBR01A2C6E	NaN	23.75	3.96	0.052	k__Bacteria(100)	p__Proteobacteria(100)	c__Betaproteobacteria(100)	o__Burkholderiales(100)	f__Oxalobacteraceae(100)	unclassified	unclassified
28	IIKFCBR01AZQYV	NaN	23.2	33.83	0.442	k__Bacteria(99)	p__Bacteroidetes(91)	c__Cytophagia(82)	o__Cytophagales(82)	unclassified	unclassified	unclassified
223	IIKFCBR01DBPL1	NaN	23	0.96	0.013	k__Bacteria(100)	p__Proteobacteria(100)	c__Betaproteobacteria(100)	o__Burkholderiales(99)	f__Comamonadaceae(99)	g__Leptothrix(87)	s__(87)
103	IIKFCBR01C0549	Inf	22.67	5.67	0.074	k__Bacteria(100)	p__Proteobacteria(100)	c__Alphaproteobacteria(100)	o__Sphingomonadales(100)	f__Sphingomonadaceae(100)	unclassified	unclassified
55	IIKFCBR01CUJNS	NaN	22.47	15.92	0.208	k__Bacteria(100)	p__Bacteroidetes(99)	c__Cytophagia(97)	o__Cytophagales(97)	f__(94)	g__(94)	s__(94)
131	IIKFCBR01DRG3U	NaN	22.25	3.71	0.048	k__Bacteria(100)	p__Proteobacteria(100)	c__Alphaproteobacteria(100)	o__Rhizobiales(100)	f__(88)	g__(88)	s__(88)
92	IIKFCBR01B4TU2	NaN	21.5	7.17	0.094	k__Bacteria(100)	p__Proteobacteria(100)	c__Deltaproteobacteria(100)	o__MIZ46(100)	f__(100)	g__(100)	s__(100)
107	IIKFCBR01DKQLI	NaN	21.5	5.38	0.07	k__Bacteria(100)	p__Proteobacteria(100)	c__Betaproteobacteria(100)	o__Burkholderiales(100)	f__Oxalobacteraceae(100)	unclassified	unclassified
15	IIKFCBR01AZO3D	NaN	21.39	75.75	0.99	k__Bacteria(100)	p__Actinobacteria(100)	c__Actinobacteria(100)	o__Actinomycetales(100)	f__Streptomycetaceae(100)	g__(88)	s__(88)
224	IIKFCBR01ER6YH	NaN	21	0.88	0.011	k__Bacteria(100)	p__Proteobacteria(100)	c__Deltaproteobacteria(100)	o__Myxococcales(100)	f__(96)	g__(96)	s__(96)
179	IIKFCBR01D9WAN	NaN	20.5	1.71	0.022	k__Bacteria(100)	p__Bacteroidetes(100)	unclassified	unclassified	unclassified	unclassified	unclassified
41	IIKFCBR01CBLMK	Inf	19.39	22.62	0.296	k__Bacteria(100)	p__Proteobacteria(99)	c__Betaproteobacteria(99)	o__Burkholderiales(99)	f__Comamonadaceae(99)	g__Leptothrix(91)	s__(91)
104	IIKFCBR01AK29F	NaN	19.29	5.62	0.073	k__Bacteria(100)	p__Actinobacteria(99)	c__Actinobacteria(99)	o__Actinomycetales(99)	unclassified	unclassified	unclassified
68	IIKFCBR01CFO1E	Inf	19.13	11.96	0.156	k__Bacteria(100)	p__Proteobacteria(100)	c__Alphaproteobacteria(100)	o__Caulobacterales(100)	f__Caulobacteraceae(100)	g__Asticcacaulis(100)	s__biprosthecium(100)
146	IIKFCBR01ATT4K	NaN	19	3.17	0.041	k__Bacteria(100)	p__Proteobacteria(100)	c__Betaproteobacteria(100)	o__Burkholderiales(100)	f__Oxalobacteraceae(100)	g__Janthinobacterium(98)	s__(91)
78	IIKFCBR01A4SGW	NaN	18.17	9.08	0.119	k__Bacteria(100)	p__Bacteroidetes(97)	c__Cytophagia(82)	o__Cytophagales(82)	unclassified	unclassified	unclassified
162	IIKFCBR01B0YQ8	NaN	17.67	2.21	0.029	k__Bacteria(100)	p__Actinobacteria(100)	c__Actinobacteria(100)	o__Actinomycetales(100)	f__Micrococcaceae(100)	g__(99)	s__(99)
197	IIKFCBR01ANKGB	Inf	17.5	1.46	0.019	k__Bacteria(100)	p__Proteobacteria(100)	c__Betaproteobacteria(100)	o__Burkholderiales(100)	f__Comamonadaceae(100)	unclassified	unclassified
113	IIKFCBR01B332I	Inf	17.43	5.08	0.066	k__Bacteria(100)	p__Actinobacteria(100)	c__Actinobacteria(100)	o__Actinomycetales(100)	f__Micrococcaceae(95)	g__(85)	s__(85)
10	IIKFCBR01D5T95	NaN	17.39	101.46	1.326	k__Bacteria(100)	p__Actinobacteria(100)	c__Actinobacteria(100)	o__Actinomycetales(100)	f__Streptomycetaceae(99)	unclassified	unclassified
40	IIKFCBR01B8I79	Inf	16.71	23.67	0.309	k__Bacteria(100)	p__TM7(100)	c__TM7-3(100)	o__(95)	f__(95)	g__(95)	s__(95)
35	IIKFCBR01B7Z4O	Inf	16.56	26.92	0.352	k__Bacteria(100)	p__Proteobacteria(100)	c__Betaproteobacteria(100)	o__Burkholderiales(96)	f__Oxalobacteraceae(96)	g__Janthinobacterium(89)	s__(89)
152	IIKFCBR01CGADV	NaN	16.25	2.71	0.035	k__Bacteria(100)	p__Actinobacteria(100)	c__Actinobacteria(100)	o__Actinomycetales(100)	f__Streptomycetaceae(100)	g__(88)	s__(88)
207	IIKFCBR01A6CFL	NaN	16	1.33	0.017	k__Bacteria(100)	p__Proteobacteria(100)	c__Alphaproteobacteria(100)	o__Sphingomonadales(100)	f__Sphingomonadaceae(100)	g__Sphingomonas(100)	s__echinoides(100)
129	IIKFCBR01BXXX4	NaN	15.17	3.79	0.05	k__Bacteria(100)	p__Proteobacteria(100)	c__Betaproteobacteria(100)	unclassified	unclassified	unclassified	unclassified
65	IIKFCBR01AYG8N	Inf	14.33	12.54	0.164	k__Bacteria(100)	p__Actinobacteria(100)	c__Actinobacteria(100)	o__Actinomycetales(100)	f__Microbacteriaceae(100)	g__Cryocola(99)	s__(86)
174	IIKFCBR01BXH5Y	NaN	14.33	1.79	0.023	k__Bacteria(100)	p__Proteobacteria(100)	c__Deltaproteobacteria(100)	o__Myxococcales(100)	f__Polyangiaceae(95)	g__(91)	s__(91)
177	IIKFCBR01DFO06	NaN	13.67	1.71	0.022	k__Bacteria(100)	p__Armatimonadetes(100)	c__Armatimonadia(100)	o__FW68(100)	f__(100)	g__(100)	s__(100)
142	IIKFCBR01B5BIG	Inf	13.17	3.29	0.043	k__Bacteria(100)	p__Actinobacteria(100)	c__Actinobacteria(100)	o__Actinomycetales(100)	f__Streptomycetaceae(100)	unclassified	unclassified
101	IIKFCBR01A57Z2	NaN	13	5.96	0.078	k__Bacteria(100)	p__Actinobacteria(100)	c__Actinobacteria(100)	o__Actinomycetales(100)	f__Micrococcaceae(98)	g__(95)	s__(95)
2	IIKFCBR01BYUBL	11.67	12.96	1039.96	13.588	k__Bacteria(100)	p__Actinobacteria(100)	c__Actinobacteria(100)	o__Actinomycetales(100)	f__Streptomycetaceae(100)	g__(95)	s__(95)
72	IIKFCBR01CGLNH	NaN	12.84	10.17	0.133	k__Bacteria(100)	p__Actinobacteria(100)	c__Actinobacteria(100)	o__Actinomycetales(100)	f__Streptomycetaceae(100)	unclassified	unclassified
57	IIKFCBR01BJ93C	NaN	12.75	14.88	0.194	k__Bacteria(100)	p__Actinobacteria(99)	c__Actinobacteria(99)	o__Actinomycetales(99)	f__Micrococcaceae(97)	g__(92)	s__(92)
182	IIKFCBR01DPHE6	NaN	12.67	1.58	0.021	k__Bacteria(100)	p__Proteobacteria(100)	c__Betaproteobacteria(100)	o__Burkholderiales(100)	f__Oxalobacteraceae(100)	g__Janthinobacterium(96)	s__(96)
184	IIKFCBR01D7QZF	NaN	12.67	1.58	0.021	k__Bacteria(100)	p__Actinobacteria(100)	c__Actinobacteria(100)	o__Actinomycetales(100)	f__Streptomycetaceae(100)	g__(95)	s__(95)
218	IIKFCBR01C0JKL	NaN	12.5	1.04	0.014	k__Bacteria(100)	p__Planctomycetes(100)	c__Phycisphaerae(100)	o__WD2101(100)	f__(100)	g__(100)	s__(100)
221	IIKFCBR01C5N8I	NaN	12.5	1.04	0.014	k__Bacteria(100)	p__Proteobacteria(100)	c__Betaproteobacteria(100)	o__Burkholderiales(100)	f__Comamonadaceae(100)	unclassified	unclassified
222	IIKFCBR01EGBTI	NaN	12.5	1.04	0.014	k__Bacteria(100)	p__Proteobacteria(100)	c__Betaproteobacteria(100)	o__Burkholderiales(100)	f__Comamonadaceae(99)	unclassified	unclassified
109	IIKFCBR01D968Q	NaN	12.4	5.17	0.068	k__Bacteria(100)	p__Actinobacteria(99)	c__Actinobacteria(99)	o__Actinomycetales(99)	unclassified	unclassified	unclassified
186	IIKFCBR01CAP7T	NaN	12.33	1.54	0.02	k__Bacteria(100)	p__Proteobacteria(100)	c__Deltaproteobacteria(100)	o__Myxococcales(100)	f__(100)	g__(100)	s__(100)
188	IIKFCBR01B8S5O	NaN	12.33	1.54	0.02	k__Bacteria(100)	p__Planctomycetes(100)	c__Phycisphaerae(100)	o__WD2101(100)	f__(100)	g__(100)	s__(100)
34	IIKFCBR01DCD40	Inf	12.19	26.92	0.352	k__Bacteria(100)	p__Proteobacteria(100)	c__Alphaproteobacteria(100)	o__Caulobacterales(100)	f__Caulobacteraceae(100)	g__Asticcacaulis(93)	unclassified
59	IIKFCBR01DYD22	Inf	12.15	13.67	0.179	k__Bacteria(100)	p__Proteobacteria(100)	c__Alphaproteobacteria(100)	o__Caulobacterales(94)	f__Caulobacteraceae(94)	unclassified	unclassified
166	IIKFCBR01BEDM7	NaN	12	2	0.026	k__Bacteria(100)	p__Planctomycetes(100)	c__Phycisphaerae(100)	o__WD2101(100)	f__(100)	g__(100)	s__(100)
190	IIKFCBR01DWA8V	NaN	12	1.5	0.02	k__Bacteria(100)	p__Verrucomicrobia(100)	c__Spartobacteria(100)	o__Chthoniobacterales(100)	f__Chthoniobacteraceae(100)	g__Chthoniobacter(100)	s__(100)
232	IIKFCBR01CPZBH	NaN	12	0.5	0.007	k__Bacteria(100)	p__Proteobacteria(100)	c__Betaproteobacteria(100)	o__Burkholderiales(100)	f__Oxalobacteraceae(95)	g__(87)	s__(87)
167	IIKFCBR01B7NTC	NaN	11.75	1.96	0.026	k__Bacteria(100)	p__Proteobacteria(100)	c__Betaproteobacteria(100)	o__Burkholderiales(100)	f__Oxalobacteraceae(100)	g__Janthinobacterium(100)	s__(100)
17	IIKFCBR01DWFBF	8	11.67	62.71	0.819	k__Bacteria(100)	p__Actinobacteria(100)	c__Actinobacteria(100)	o__Actinomycetales(100)	f__Streptomycetaceae(100)	g__Kitasatospora(97)	s__(97)
44	IIKFCBR01DW3ZT	Inf	11.65	20.88	0.273	k__Bacteria(100)	p__Proteobacteria(100)	c__Alphaproteobacteria(100)	o__Caulobacterales(100)	f__Caulobacteraceae(100)	g__Caulobacter(99)	unclassified
46	IIKFCBR01BZE2Q	Inf	11.61	19.83	0.259	k__Bacteria(100)	p__Proteobacteria(100)	c__Betaproteobacteria(100)	o__Burkholderiales(100)	f__Comamonadaceae(100)	g__Pelomonas(95)	s__(92)
1	IIKFCBR01CPLUT	19	11.56	1048.58	13.701	k__Bacteria(100)	p__Actinobacteria(100)	c__Actinobacteria(100)	o__Actinomycetales(100)	f__Streptomycetaceae(100)	unclassified	unclassified
9	IIKFCBR01DE6JJ	16.75	11.41	101.71	1.329	k__Bacteria(100)	p__Proteobacteria(100)	c__Alphaproteobacteria(100)	o__Caulobacterales(100)	f__Caulobacteraceae(100)	g__Caulobacter(100)	s__henricii(92)
196	IIKFCBR01AEE5B	NaN	11.33	1.42	0.019	k__Bacteria(100)	p__Actinobacteria(100)	c__Actinobacteria(100)	o__Actinomycetales(100)	f__Micrococcaceae(87)	unclassified	unclassified
198	IIKFCBR01A4L7J	Inf	11.33	1.42	0.019	k__Bacteria(100)	p__Planctomycetes(100)	c__Phycisphaerae(100)	o__WD2101(100)	f__(100)	g__(100)	s__(100)
37	IIKFCBR01DI3AC	Inf	11.31	24.5	0.32	k__Bacteria(100)	p__Proteobacteria(100)	c__Betaproteobacteria(100)	o__Burkholderiales(100)	f__Comamonadaceae(100)	g__Paucibacter(88)	s__(88)
94	IIKFCBR01C57G0	NaN	10.93	6.38	0.083	k__Bacteria(100)	p__Proteobacteria(100)	c__Alphaproteobacteria(100)	o__Caulobacterales(100)	f__Caulobacteraceae(100)	g__Asticcacaulis(96)	unclassified
173	IIKFCBR01BFXK4	NaN	10.75	1.79	0.023	k__Bacteria(100)	p__Actinobacteria(100)	c__Actinobacteria(100)	o__Actinomycetales(100)	f__Micrococcaceae(100)	g__(97)	s__(97)
60	IIKFCBR01DXYAY	Inf	10.6	13.25	0.173	k__Bacteria(100)	p__Proteobacteria(100)	c__Alphaproteobacteria(100)	o__Rhizobiales(100)	f__Bradyrhizobiaceae(100)	g__Bosea(93)	s__genosp.(93)
122	IIKFCBR01A1YGP	NaN	10.44	3.92	0.051	k__Bacteria(100)	p__Proteobacteria(100)	c__Betaproteobacteria(99)	o__Burkholderiales(92)	f__Comamonadaceae(87)	unclassified	unclassified
205	IIKFCBR01DMDVI	NaN	10.33	1.29	0.017	k__Bacteria(100)	p__Proteobacteria(100)	c__Deltaproteobacteria(100)	o__Myxococcales(100)	f__Polyangiaceae(92)	g__(83)	s__(83)
39	IIKFCBR01BCOEN	NaN	10.3	24.04	0.314	k__Bacteria(100)	p__Actinobacteria(100)	c__Actinobacteria(100)	o__Actinomycetales(100)	f__Micrococcaceae(99)	g__(94)	s__(94)
11	IIKFCBR01EWOZA	7.88	10.18	92.92	1.214	k__Bacteria(100)	p__Proteobacteria(100)	c__Alphaproteobacteria(100)	o__Caulobacterales(99)	f__Caulobacteraceae(99)	g__Asticcacaulis(99)	s__(88)
82	IIKFCBR01C5DL9	NaN	10.16	8.04	0.105	k__Bacteria(100)	p__Proteobacteria(100)	c__Betaproteobacteria(100)	o__Burkholderiales(100)	f__Burkholderiaceae(100)	g__Burkholderia(97)	unclassified
147	IIKFCBR01AP3GS	NaN	10.14	2.96	0.039	k__Bacteria(100)	p__Proteobacteria(100)	c__Alphaproteobacteria(100)	o__Rhodospirillales(100)	f__Rhodospirillaceae(100)	g__Telmatospirillum(100)	s__(96)
115	IIKFCBR01C2U0N	NaN	10.09	4.62	0.06	k__Bacteria(100)	p__Actinobacteria(100)	c__Actinobacteria(100)	o__Actinomycetales(100)	f__Microbacteriaceae(100)	unclassified	unclassified
88	IIKFCBR01BYX3V	NaN	10.06	7.12	0.093	k__Bacteria(100)	p__Proteobacteria(100)	c__Alphaproteobacteria(100)	o__Rhizobiales(100)	f__Rhizobiaceae(80)	unclassified	unclassified
80	IIKFCBR01BMT7K	NaN	10	8.33	0.109	k__Bacteria(100)	p__TM7(100)	c__SC3(100)	o__(100)	f__(100)	g__(100)	s__(100)
155	IIKFCBR01A1GBU	NaN	10	2.5	0.033	k__Bacteria(100)	p__Chloroflexi(100)	c__Anaerolineae(100)	unclassified	unclassified	unclassified	unclassified
135	IIKFCBR01EYBXG	NaN	9.88	3.29	0.043	k__Bacteria(100)	p__Proteobacteria(100)	c__Betaproteobacteria(100)	o__Burkholderiales(100)	f__Oxalobacteraceae(100)	unclassified	unclassified
7	IIKFCBR01CGTHF	9.9	9.82	290.62	3.797	k__Bacteria(100)	p__Proteobacteria(100)	c__Betaproteobacteria(100)	o__Burkholderiales(100)	f__Oxalobacteraceae(100)	g__Janthinobacterium(84)	s__(84)
38	IIKFCBR01DS94Y	Inf	9.65	24.12	0.315	k__Bacteria(100)	p__Proteobacteria(100)	c__Betaproteobacteria(100)	o__Burkholderiales(100)	f__Comamonadaceae(100)	unclassified	unclassified
139	IIKFCBR01ER26I	Inf	9.63	3.21	0.042	k__Bacteria(100)	p__Armatimonadetes(100)	c__Armatimonadia(100)	o__FW68(100)	f__(100)	g__(100)	s__(100)
4	IIKFCBR01BNMKB	8.5	9.49	644.5	8.421	k__Bacteria(100)	p__Proteobacteria(100)	c__Betaproteobacteria(100)	o__Burkholderiales(100)	f__Comamonadaceae(99)	g__Leptothrix(86)	s__(86)
56	IIKFCBR01DDYRU	NaN	9.47	15	0.196	k__Bacteria(100)	p__Actinobacteria(100)	c__Actinobacteria(100)	o__Actinomycetales(100)	f__Micrococcaceae(100)	g__(86)	s__(86)
117	IIKFCBR01B6UNX	NaN	9.45	4.33	0.057	k__Bacteria(100)	p__Proteobacteria(100)	c__Betaproteobacteria(100)	o__Burkholderiales(99)	f__Oxalobacteraceae(99)	unclassified	unclassified
150	IIKFCBR01BBGJU	NaN	9.43	2.75	0.036	k__Bacteria(100)	p__Bacteroidetes(98)	unclassified	unclassified	unclassified	unclassified	unclassified
51	IIKFCBR01DRU3P	0	9.33	16.33	0.213	k__Bacteria(100)	p__Proteobacteria(100)	c__Betaproteobacteria(100)	o__Burkholderiales(100)	f__Burkholderiaceae(100)	unclassified	unclassified
108	IIKFCBR01EGDAL	Inf	9.31	5.04	0.066	k__Bacteria(100)	p__Proteobacteria(100)	c__Betaproteobacteria(100)	o__Burkholderiales(100)	f__Comamonadaceae(100)	unclassified	unclassified
83	IIKFCBR01EEO74	NaN	9	7.88	0.103	k__Bacteria(100)	p__Acidobacteria(100)	c__Acidobacteriia(100)	o__Acidobacteriales(100)	f__Acidobacteriaceae(100)	g__(92)	s__(92)
170	IIKFCBR01D0O4W	NaN	9	1.88	0.024	k__Bacteria(100)	p__Proteobacteria(100)	c__Alphaproteobacteria(100)	o__Caulobacterales(100)	f__Caulobacteraceae(100)	g__Caulobacter(87)	unclassified
171	IIKFCBR01APJE8	NaN	9	1.88	0.024	k__Bacteria(100)	p__Actinobacteria(100)	c__Actinobacteria(100)	o__Actinomycetales(100)	f__Microbacteriaceae(88)	unclassified	unclassified
210	IIKFCBR01D6FOO	Inf	9	1.12	0.015	k__Bacteria(100)	p__Proteobacteria(100)	c__Betaproteobacteria(100)	o__Burkholderiales(100)	f__Oxalobacteraceae(100)	g__Janthinobacterium(100)	s__(100)
30	IIKFCBR01BAN8Z	2	8.93	28.29	0.37	k__Bacteria(100)	p__Proteobacteria(100)	c__Betaproteobacteria(100)	o__Burkholderiales(100)	f__Oxalobacteraceae(100)	unclassified	unclassified
112	IIKFCBR01C6K44	NaN	8.92	4.83	0.063	k__Bacteria(100)	p__Proteobacteria(100)	c__Deltaproteobacteria(100)	o__MIZ46(100)	f__(100)	g__(100)	s__(100)
50	IIKFCBR01DUGNX	Inf	8.8	16.5	0.216	k__Bacteria(100)	p__Proteobacteria(100)	c__Betaproteobacteria(100)	o__Burkholderiales(100)	f__Burkholderiaceae(97)	g__Burkholderia(95)	unclassified
183	IIKFCBR01DC4TV	NaN	8.75	1.46	0.019	k__Bacteria(100)	p__Proteobacteria(100)	c__Alphaproteobacteria(100)	o__Caulobacterales(100)	f__Caulobacteraceae(100)	g__Asticcacaulis(100)	s__biprosthecium(100)
189	IIKFCBR01BRR15	NaN	8.75	1.46	0.019	k__Bacteria(100)	p__Proteobacteria(100)	c__Deltaproteobacteria(100)	o__MIZ46(100)	f__(100)	g__(100)	s__(100)
191	IIKFCBR01EHYT4	NaN	8.5	1.42	0.019	k__Bacteria(100)	p__Planctomycetes(100)	c__Phycisphaerae(100)	o__WD2101(100)	f__(100)	g__(100)	s__(100)
66	IIKFCBR01BCCJU	Inf	8.48	11.67	0.152	k__Bacteria(100)	p__Proteobacteria(100)	c__Betaproteobacteria(100)	o__Burkholderiales(99)	f__Oxalobacteraceae(99)	unclassified	unclassified
33	IIKFCBR01DBGK9	NaN	8.33	26.04	0.34	k__Bacteria(100)	p__Proteobacteria(100)	c__Betaproteobacteria(100)	o__Burkholderiales(100)	f__Oxalobacteraceae(97)	unclassified	unclassified
53	IIKFCBR01DKN65	Inf	8.26	15.83	0.207	k__Bacteria(100)	p__Proteobacteria(100)	c__Betaproteobacteria(100)	o__Burkholderiales(100)	f__Oxalobacteraceae(100)	g__Janthinobacterium(87)	unclassified
21	IIKFCBR01BYZFY	5	8	49	0.64	k__Bacteria(100)	p__Actinobacteria(100)	c__Actinobacteria(100)	o__Actinomycetales(100)	f__Micrococcaceae(99)	g__(99)	s__(99)
175	IIKFCBR01DJ6HG	NaN	8	1.67	0.022	k__Bacteria(100)	p__Planctomycetes(100)	c__Phycisphaerae(100)	o__WD2101(100)	f__(100)	g__(100)	s__(100)
229	IIKFCBR01CJZXJ	NaN	7.5	0.62	0.008	k__Bacteria(100)	p__Bacteroidetes(100)	unclassified	unclassified	unclassified	unclassified	unclassified
69	IIKFCBR01BDZM0	Inf	7.49	10.92	0.143	k__Bacteria(100)	p__Actinobacteria(100)	c__Actinobacteria(100)	o__Actinomycetales(100)	f__Micrococcaceae(99)	g__(94)	s__(94)
168	IIKFCBR01B4BRK	NaN	7.33	1.83	0.024	k__Bacteria(100)	p__Proteobacteria(100)	c__Betaproteobacteria(100)	o__Burkholderiales(100)	f__Oxalobacteraceae(100)	unclassified	unclassified
144	IIKFCBR01DXW8W	Inf	7.3	3.04	0.04	k__Bacteria(100)	p__Actinobacteria(100)	c__Actinobacteria(100)	o__Actinomycetales(100)	f__Streptomycetaceae(99)	unclassified	unclassified
77	IIKFCBR01C7YA6	NaN	7.29	8.5	0.111	k__Bacteria(100)	p__Actinobacteria(100)	c__Actinobacteria(100)	o__Actinomycetales(100)	f__Micrococcaceae(100)	g__(97)	s__(97)
70	IIKFCBR01DIWGY	Inf	7.26	10.29	0.134	k__Bacteria(100)	p__Proteobacteria(100)	c__Alphaproteobacteria(100)	o__Sphingomonadales(100)	f__Sphingomonadaceae(100)	unclassified	unclassified
114	IIKFCBR01ATR7O	Inf	7	4.67	0.061	k__Bacteria(100)	p__Actinobacteria(100)	c__Actinobacteria(100)	o__Actinomycetales(100)	f__Microbacteriaceae(100)	g__Cryocola(100)	unclassified
185	IIKFCBR01EW2WT	NaN	7	1.46	0.019	k__Bacteria(100)	p__Proteobacteria(100)	c__Betaproteobacteria(100)	o__Burkholderiales(100)	f__Oxalobacteraceae(100)	g__Janthinobacterium(80)	s__(80)
49	IIKFCBR01B5JPF	Inf	6.97	17.71	0.231	k__Bacteria(100)	p__Proteobacteria(100)	c__Gammaproteobacteria(100)	o__Xanthomonadales(100)	f__Sinobacteraceae(100)	g__Nevskia(100)	s__(100)
120	IIKFCBR01D19UA	NaN	6.86	4	0.052	k__Bacteria(100)	p__Bacteroidetes(100)	c__Cytophagia(100)	o__Cytophagales(100)	f__Cytophagaceae(99)	g__Cytophaga(99)	s__(99)
172	IIKFCBR01DVJID	NaN	6.83	1.71	0.022	k__Bacteria(100)	p__Proteobacteria(100)	c__Alphaproteobacteria(100)	o__Caulobacterales(97)	f__Caulobacteraceae(97)	g__Phenylobacterium(95)	s__(95)
76	IIKFCBR01BE44L	NaN	6.68	8.62	0.113	k__Bacteria(100)	p__Actinobacteria(100)	c__Actinobacteria(100)	o__Actinomycetales(100)	f__Micrococcaceae(100)	g__(93)	s__(93)
26	IIKFCBR01B53KI	Inf	6.67	33.38	0.436	k__Bacteria(100)	p__Proteobacteria(100)	c__Alphaproteobacteria(100)	o__Caulobacterales(100)	f__Caulobacteraceae(100)	g__Asticcacaulis(100)	s__(100)
6	IIKFCBR01ERXIS	7.3	6.56	463	6.05	k__Bacteria(100)	p__Proteobacteria(100)	c__Betaproteobacteria(100)	o__Burkholderiales(100)	f__Comamonadaceae(100)	unclassified	unclassified
13	IIKFCBR01EDQEG	11.12	6.5	72.54	0.948	k__Bacteria(100)	p__Proteobacteria(100)	c__Betaproteobacteria(100)	o__Burkholderiales(100)	f__Oxalobacteraceae(100)	g__Janthinobacterium(82)	s__(81)
90	IIKFCBR01EHDL7	Inf	6.48	6.75	0.088	k__Bacteria(100)	p__Actinobacteria(100)	c__Actinobacteria(100)	o__Actinomycetales(100)	f__Intrasporangiaceae(100)	g__Phycicoccus(99)	s__(99)
58	IIKFCBR01EKDNG	Inf	6.46	13.46	0.176	k__Bacteria(100)	p__Proteobacteria(100)	c__Betaproteobacteria(100)	o__Burkholderiales(100)	f__Burkholderiaceae(100)	g__Burkholderia(100)	unclassified
43	IIKFCBR01BJ8KD	2.25	6.35	19.83	0.259	k__Bacteria(100)	p__Proteobacteria(100)	c__Alphaproteobacteria(100)	o__Caulobacterales(100)	f__Caulobacteraceae(100)	g__Phenylobacterium(100)	s__(100)
161	IIKFCBR01BLXQH	NaN	6.25	2.08	0.027	k__Bacteria(100)	p__Actinobacteria(100)	c__Actinobacteria(100)	o__Actinomycetales(100)	f__Micrococcaceae(84)	unclassified	unclassified
99	IIKFCBR01CS2O2	NaN	6.23	5.71	0.075	k__Bacteria(100)	p__Actinobacteria(100)	c__Actinobacteria(100)	o__Actinomycetales(100)	f__Microbacteriaceae(100)	g__Salinibacterium(98)	s__(88)
3	IIKFCBR01CDIDU	7.57	6.18	853.88	11.157	k__Bacteria(100)	p__Proteobacteria(100)	c__Betaproteobacteria(100)	o__Burkholderiales(100)	f__Oxalobacteraceae(100)	g__Janthinobacterium(99)	s__(98)
106	IIKFCBR01A5WQO	NaN	6.16	4.88	0.064	k__Bacteria(100)	p__Proteobacteria(100)	c__Betaproteobacteria(100)	o__Burkholderiales(100)	f__Comamonadaceae(100)	g__Polaromonas(96)	s__(96)
151	IIKFCBR01AGJ26	NaN	6	2.5	0.033	k__Bacteria(100)	p__Actinobacteria(100)	c__Actinobacteria(100)	o__Actinomycetales(100)	f__Microbacteriaceae(100)	g__Cryocola(97)	s__(97)
111	IIKFCBR01DRRUD	Inf	5.95	4.71	0.062	k__Bacteria(100)	p__Proteobacteria(100)	c__Alphaproteobacteria(100)	o__Rhizobiales(100)	f__Hyphomicrobiaceae(94)	g__Devosia(94)	s__(94)
121	IIKFCBR01CC1CG	NaN	5.88	3.92	0.051	k__Bacteria(100)	p__TM7(100)	c__TM7-3(100)	o__(91)	f__(91)	g__(91)	s__(91)
62	IIKFCBR01BM6NG	Inf	5.82	12.12	0.158	k__Bacteria(100)	p__Actinobacteria(100)	c__Actinobacteria(100)	o__Actinomycetales(100)	f__Micrococcaceae(99)	g__(92)	s__(92)
8	IIKFCBR01CTZSO	5.71	5.7	122.12	1.596	k__Bacteria(100)	p__Proteobacteria(100)	c__Betaproteobacteria(100)	o__Burkholderiales(100)	f__Oxalobacteraceae(100)	g__Janthinobacterium(100)	s__(100)
124	IIKFCBR01A88ID	Inf	5.67	3.54	0.046	k__Bacteria(100)	p__Proteobacteria(100)	c__Alphaproteobacteria(100)	unclassified	unclassified	unclassified	unclassified
42	IIKFCBR01CKQ7J	6.75	5.4	20.04	0.262	k__Bacteria(100)	p__Actinobacteria(100)	c__Actinobacteria(100)	o__Actinomycetales(100)	f__Microbacteriaceae(100)	g__Cryocola(100)	s__poae(100)
97	IIKFCBR01EV4PG	NaN	5.4	5.62	0.073	k__Bacteria(100)	p__Actinobacteria(100)	c__Actinobacteria(100)	o__Actinomycetales(100)	f__Streptomycetaceae(100)	g__(83)	s__(83)
36	IIKFCBR01BU6ZQ	Inf	5.35	23.17	0.303	k__Bacteria(100)	p__Actinobacteria(100)	c__Actinobacteria(100)	o__Actinomycetales(100)	f__Microbacteriaceae(100)	unclassified	unclassified
27	IIKFCBR01EOLME	Inf	5.3	29.79	0.389	k__Bacteria(100)	p__Proteobacteria(100)	c__Betaproteobacteria(100)	o__Burkholderiales(99)	f__Oxalobacteraceae(99)	g__Janthinobacterium(87)	s__(87)
105	IIKFCBR01BGW6K	NaN	5.27	4.83	0.063	k__Bacteria(100)	p__Proteobacteria(100)	c__Alphaproteobacteria(100)	o__Ellin329(100)	f__(100)	g__(100)	s__(100)
71	IIKFCBR01ECL7T	NaN	5.23	9.58	0.125	k__Bacteria(100)	p__Actinobacteria(100)	c__Actinobacteria(100)	o__Actinomycetales(100)	f__Streptomycetaceae(100)	unclassified	unclassified
29	IIKFCBR01BJUEB	Inf	5.12	27.08	0.354	k__Bacteria(100)	p__Proteobacteria(100)	c__Betaproteobacteria(100)	o__Burkholderiales(100)	f__Comamonadaceae(100)	g__Paucibacter(97)	s__(97)
163	IIKFCBR01DDQMW	NaN	5.11	1.92	0.025	k__Bacteria(100)	p__Actinobacteria(100)	c__Actinobacteria(99)	o__Actinomycetales(99)	unclassified	unclassified	unclassified
118	IIKFCBR01CXGLN	NaN	5.05	4	0.052	k__Bacteria(100)	p__Proteobacteria(100)	c__Betaproteobacteria(100)	o__Burkholderiales(98)	f__Oxalobacteraceae(89)	unclassified	unclassified
119	IIKFCBR01C4IV8	Inf	4.94	3.71	0.048	k__Bacteria(100)	p__Proteobacteria(100)	c__Alphaproteobacteria(100)	o__Rhizobiales(100)	f__Rhizobiaceae(97)	unclassified	unclassified
96	IIKFCBR01EN49F	NaN	4.93	5.75	0.075	k__Bacteria(100)	p__Proteobacteria(100)	c__Alphaproteobacteria(100)	o__Ellin329(100)	f__(100)	g__(100)	s__(100)
63	IIKFCBR01DE9YX	Inf	4.88	11.58	0.151	k__Bacteria(100)	p__Actinobacteria(100)	c__Actinobacteria(100)	o__Actinomycetales(100)	f__Microbacteriaceae(100)	g__Cryocola(100)	s__(99)
98	IIKFCBR01DDITR	3	4.68	5.46	0.071	k__Bacteria(100)	p__Proteobacteria(100)	c__Betaproteobacteria(100)	o__Burkholderiales(100)	f__Comamonadaceae(100)	g__Leptothrix(82)	s__(82)
93	IIKFCBR01ENIXV	NaN	4.67	5.83	0.076	k__Bacteria(100)	p__Proteobacteria(100)	c__Betaproteobacteria(100)	o__Burkholderiales(100)	f__Comamonadaceae(100)	g__Rubrivivax(99)	s__gelatinosus(99)
102	IIKFCBR01CTV7M	NaN	4.41	4.96	0.065	k__Bacteria(100)	p__Proteobacteria(100)	c__Alphaproteobacteria(100)	o__Rhizobiales(100)	f__Phyllobacteriaceae(99)	g__Mesorhizobium(84)	s__(82)
138	IIKFCBR01AVU5M	Inf	4.38	2.92	0.038	k__Bacteria(100)	p__TM7(100)	c__TM7-3(100)	o__(100)	f__(100)	g__(100)	s__(100)
178	IIKFCBR01BDV50	NaN	4.38	1.46	0.019	k__Bacteria(100)	p__Actinobacteria(100)	c__Actinobacteria(100)	o__Actinomycetales(100)	unclassified	unclassified	unclassified
24	IIKFCBR01CF4HA	3.47	4.09	41.04	0.536	k__Bacteria(100)	p__Proteobacteria(100)	c__Alphaproteobacteria(100)	o__Sphingomonadales(100)	f__Sphingomonadaceae(99)	g__Sphingomonas(89)	s__(82)
48	IIKFCBR01CIYUN	3.75	4.08	16.67	0.218	k__Bacteria(100)	p__Proteobacteria(99)	c__Alphaproteobacteria(99)	o__Caulobacterales(83)	f__Caulobacteraceae(83)	unclassified	unclassified
74	IIKFCBR01A08S3	Inf	3.94	8.54	0.112	k__Bacteria(100)	p__Proteobacteria(100)	c__Alphaproteobacteria(100)	o__Caulobacterales(100)	f__Caulobacteraceae(100)	g__Asticcacaulis(99)	s__(98)
75	IIKFCBR01EE0M8	3.5	3.59	8.08	0.106	k__Bacteria(100)	p__Proteobacteria(100)	c__Betaproteobacteria(100)	o__Burkholderiales(99)	f__Comamonadaceae(99)	g__Variovorax(99)	s__paradoxus(99)
14	IIKFCBR01DZQMM	4.14	3.48	62.17	0.812	k__Bacteria(100)	p__Proteobacteria(100)	c__Betaproteobacteria(100)	o__Burkholderiales(100)	f__Oxalobacteraceae(100)	g__(97)	s__(97)
127	IIKFCBR01EIWNB	1	3.45	3.17	0.041	k__Bacteria(100)	p__Proteobacteria(100)	c__Alphaproteobacteria(100)	o__Rhizobiales(100)	f__Phyllobacteriaceae(98)	g__Mesorhizobium(96)	unclassified
130	IIKFCBR01DYEEF	NaN	3.41	3.12	0.041	k__Bacteria(100)	p__TM7(100)	c__TM7-3(100)	o__EW055(100)	f__(100)	g__(100)	s__(100)
25	IIKFCBR01DB99V	3.8	3.3	33.83	0.442	k__Bacteria(100)	p__Actinobacteria(100)	c__Actinobacteria(100)	o__Actinomycetales(100)	f__Microbacteriaceae(100)	g__Cryocola(88)	s__(88)
137	IIKFCBR01BOI04	Inf	3.3	2.75	0.036	k__Bacteria(100)	p__Actinobacteria(100)	c__Actinobacteria(100)	o__Actinomycetales(100)	f__Microbacteriaceae(100)	g__Cryocola(100)	s__(100)
67	IIKFCBR01ETHS5	2	3.11	9.71	0.127	k__Bacteria(100)	p__Proteobacteria(100)	c__Alphaproteobacteria(100)	o__Rhizobiales(100)	f__Bradyrhizobiaceae(100)	g__Bradyrhizobium(85)	s__(85)
100	IIKFCBR01DVCGN	Inf	3	4.88	0.064	k__Bacteria(100)	p__Proteobacteria(100)	c__Alphaproteobacteria(100)	o__Caulobacterales(100)	f__Caulobacteraceae(100)	g__Asticcacaulis(100)	s__biprosthecium(100)
87	IIKFCBR01AG8VG	Inf	2.94	5.88	0.077	k__Bacteria(100)	p__Proteobacteria(100)	c__Betaproteobacteria(100)	o__Burkholderiales(100)	f__Oxalobacteraceae(99)	g__Janthinobacterium(84)	s__(84)
123	IIKFCBR01C2X8N	Inf	2.92	3.17	0.041	k__Bacteria(100)	p__Proteobacteria(100)	c__Betaproteobacteria(100)	o__Burkholderiales(100)	f__Oxalobacteraceae(97)	g__Janthinobacterium(86)	s__(86)
89	IIKFCBR01B3UOM	Inf	2.69	5.71	0.075	k__Bacteria(100)	p__Proteobacteria(100)	c__Alphaproteobacteria(100)	o__Caulobacterales(88)	f__Caulobacteraceae(88)	g__Asticcacaulis(82)	unclassified
