# Supplementary material for: Long-Term Enrichment of Stress-Tolerant Cellulolytic Soil Populations following Timber Harvesting Evidenced by Multi-Omic Stable Isotope Probing
Source: Front Microbiol. 2017 Apr 11;8:537. doi: 10.3389/fmicb.2017.00537 (PMC5386986; doi:10.3389/fmicb.2017.00537)
Supplement: Supplementary file 5 [file DataSheet2.ZIP › Supplemental Data 2 - R Analyses and Data/Binning - Fungi enrOTU.csv]

	C13	C12	rel_abund
Clitopilus_scyphoides	7.06669716908467	0.218873704299247	32.2866430744142
uncultured_Sebacinales	4.26004169073991	0.209977949264524	20.2880431286298
Orbiliaceae	5.37195523442164	0.296562932121322	18.1140481583315
Dactylellina_sp_XZ__1	2.75025092483162	0.167084377610693	16.4602517851173
Mycena_rosella	3.48684954003736	0.391111111111111	8.91524030123189
Geopora_sp_BS_0	1.83346030694385	0.44068358051508	4.16049153635555
Chaetomium	7.25692144610891	2.03729747514513	3.56203329883966
Humicola_nigrescens	197.050137633811	59.5206773054812	3.31061652108695
Sebacinales	7.18073148676643	2.30769840827654	3.1116420850371
Oidiodendron	8.56890449237721	3.20123041419883	2.67675343029681
Pseudogymnoascus_roseus	185.916935204516	82.9593534162367	2.2410605621732
fungal_sp_R	2.59187109726702	1.24093585224792	2.08864228765082
Helotiales_sp__OA_3	9.82745943371967	4.90272599431106	2.00448881808265
Gymnostellatospora_japonica	224.6495520431	112.207364873566	2.00209275296887
Tetracladium	2.80047719300031	1.46436623745154	1.91241584337128
uncultured_Sebacina_mycobiont_of_Riccardia_palmata	2.31482414835645	1.27730898996223	1.81226638702738
uncultured_Venturiaceae	1.98130273928874	1.09497911147239	1.80944341177846
Ascomycota	1265.73554791897	719.128654049461	1.76009611185917
uncultured_Hymenoscyphus	2.75747264377995	1.79607400810088	1.53527785121484
Protodontia_piceicola	1.34258880433498	0.889337675479238	1.50965020526258
Sebacinales_Group_B_sp	1.46507573809964	1.21414910289693	1.2066687152377
Mycena	1.54268091458733	1.47726500287936	1.04428177177451
Tylospora_sp	1.72773480280236	1.79246114782882	0.963889680339868
Sordariomycetes	3.01243365179868	3.18836882148477	0.94481969322352
Trichoderma_spirale	2.76717886499492	3.10241275166755	0.891944137190501
fungal_sp_8_GP_3	2.10900051564325	2.38249920677217	0.885205128147994
Meliniomyces_bicolor	2.71076571443036	3.28070294340755	0.826275880868013
uncultured_Glomeromycota	1.23130260081336	1.55332589288185	0.792687874744013
Rhizopogon_arctostaphyli	2.28958609176102	3.04934347250976	0.750845587714846
Chalara_hyalocuspica	1.71470883294656	2.31051988037193	0.742131174682013
Cladophialophora_sp_CBS_	1.20464720326582	1.63225038882731	0.738028437004262
Atheliales	4.1527929554886	5.62879729276923	0.7377762494349
uncultured_ectomycorrhiza_(Leotiomycetes)	5.80448658411249	8.11906380755635	0.714920675793962
Cantharellales	1.52963974349568	2.22194821811816	0.688422768371796
Atheliales_sp	2.09629637587723	3.06790961931551	0.68329795724065
Calluna_vulgaris_root_associated_fungus	3.75738545228124	5.63934300608173	0.666280708272063
unclassified_Helotiales	1.57667833171309	2.373217316485	0.664363234146766
Cladophialophora	1.77698028309662	2.75341597284043	0.645372984185706
Tomentella	1.09698114312331	1.73815717165559	0.631117347160517
fungal_sp_AB	1.19523484432852	1.98826860751751	0.601143547611935
uncultured_Sebacina	2.21105378459349	3.79174765093844	0.583122609450622
Helotiales	2.499882411497	4.38001247941375	0.570747782853715
uncultured_Dermateaceae	5.03445066297014	8.8539633921001	0.568609834942632
Fungi	27.2677970653405	49.7318984996961	0.54829592048466
unclassified_Ascomycota	1.24222490506759	2.29642426323205	0.540938765086574
Mortierella_sp	2.28813123665969	4.26141684700481	0.536941425542055
uncultured_Dothideomycetes	6.10878989870077	11.5216059367299	0.53020298838953
fungal_sp_TRN	2.28833900642476	4.3956103905863	0.52059641394185
Xenopolyscytalum_sp_CCF_7	1.45555110901553	2.79821716760863	0.52017088804421
leaf_litter_ascomycete_strain_its	0.809755820964662	1.59312056379813	0.508282825145472
Eurotiomycetes	1.40513217738345	2.7759789617437	0.506175369751659
Herpotrichia_sp_CRG_1	1.27580736204124	2.53273632752357	0.503726877597512
Mucor_racemosus	3.97617397092765	8.30990515744818	0.478486083245343
uncultured_Corticiaceae	2.87585303945283	6.7694807575062	0.424826237413261
Agaricomycetes	10.109817366429	23.8325192464107	0.424202630947278
Penicillium_lividum	0.985517682016552	2.32347153350731	0.424157416092333
Xenochalara_juniperi	0.853741122204612	2.03191062029746	0.420166671543666
Inocybe_cf_lanuginosa_OSC_5	1.00603423938387	2.44973110789045	0.410671292103647
Basidiomycota	3.00992654208958	7.3474394569546	0.40965652860747
Magnaporthaceae_sp_2_RB_1	2.32682200253079	5.73804484644409	0.40550781055201
Chaetothyriales_sp_EXP9F	2.27106459374898	5.68244464991212	0.399663302269755
Venturia	11.1237655569666	28.5489655503956	0.389638130226839
uncultured_Verrucariales	3.45742840683338	8.93076211751352	0.387136994731194
Umbelopsis_angularis	2.79513222266882	7.41492394849945	0.376960335949834
Mortierella_lignicola	2.29346551319148	6.08844970446752	0.376691214433225
Rhizosphaera_oudemansii	1.64040399256649	4.45224944361674	0.368443864913805
Oidiodendron_griseum	4.46227872440647	12.2617253925158	0.363919316536815
uncultured_Wilcoxina	3.00115574466872	8.73226674884091	0.343685761210522
Inocybe	1.48882523703879	4.34961015013184	0.342289351378689
Clitopilus	5.36276774059955	15.7497273035153	0.340499085301788
Leotiomycetes	5.25971117388673	15.8053297444664	0.33278085676942
Oidiodendron_sp_GK_0	1.38056920075769	4.24098140539045	0.325530595112473
Cortinarius_vitiosus	0.879846620671704	2.72688826053673	0.322655912750354
Cryptococcus_friedmannii	0.587284299189429	1.82980690472613	0.320954248053474
unclassified_Fungi	1.15151553495072	3.65266025566396	0.315253939417205
Hygrophorus_poetarum	0.574596636690413	1.83788486727892	0.312640169643016
Helotiales_sp_GPO_CO__F2	0.755805890647361	2.42899976642857	0.311159309726342
Agaricales	6.0520966178463	19.5317007725744	0.309860195398058
Piloderma_olivaceum	1.92939846585703	6.26688968514257	0.307871777355714
Mortierella_hyalina	1.51436198486317	4.93077078084169	0.307124798976087
Russula	1.73412852049475	5.71089545039635	0.303652647042312
Cryptococcus_terricola	1.08711780369511	3.60147123039596	0.301853807555083
Trichoderma_viride	2.8224758022294	9.45499398314721	0.298516932666509
Capronia_peltigerae	0.621860581729984	2.14996833636058	0.289241739616806
Russula_nigricans	2.04663017125492	7.13618680665559	0.286796047623939
Cryptococcus_podzolicus	2.71781441452541	9.60287465421828	0.283020919504719
Umbelopis_ramanniana_var_angulispora	25.0672068589996	88.7401356881497	0.282478797948774
Saccharomycetales	1.13476551854423	4.19342336532259	0.270605998890582
Thelephora_sp_ECM1	0.566737506599802	2.15859209869785	0.262549606728238
uncultured_Mycena	2.04673163611652	7.80569157468711	0.26221015992405
Piloderma_sphaerosporum	2.6192989178269	10.0843240580978	0.259739661551591
Penicillium_spinulosum	5.83246116063451	23.3325187358763	0.249971347999668
Dothideomycetes	1.3263838384679	5.50796378459473	0.240812011541848
Piloderma_sp_5_RT_2	0.479671343409664	2.00036795030381	0.239791556016889
Clavulina_cristata	0.749510977672729	3.145282958742	0.238296836088956
Mortierella_humilis	2.13241474007679	9.01478347659871	0.236546417960263
uncultured_Piloderma	0.432344677481824	1.83602110587805	0.23547914351184
Cenococcum	0.631577024454072	2.81924921600204	0.224023126749223
uncultured_Mortierella	2.44840358924448	10.9346662144871	0.223912055587086
Penicillium_canescens	1.03683149929663	4.67194498987199	0.221927163428575
Mycena_pura	1.20872764492788	5.46833584653937	0.221041223298826
Hormonema_carpetanum	1.21948880178767	5.51727604999493	0.221030956351875
Cryptococcus_fuscescens	3.93296833713648	18.0109148042947	0.218365828713968
Cryptococcus_festucosus	0.524136895351295	2.40799216274835	0.217665532080916
Hygrophorus	0.72208856994451	3.3449681200472	0.215873079811093
Cortinarius	1.42652083362097	6.69564468807097	0.213052051008989
Umbelopsis_sp	1.20259500227127	5.65778610628754	0.212555755852067
Trichocomaceae	0.710866607302065	3.36904819929246	0.210999239325622
Chrysosporium_sp_VN7_2_5	1.73780843025148	8.37257304488783	0.207559661878681
Trichosporon_porosum	2.50593900887162	12.1998183699845	0.205407894845143
Cladosporium_tenuissimum	1.5494914448541	7.85468760418802	0.19726964622093
mucoromycote_sp__M_2	3.35436507892052	17.4608417447594	0.192107867876833
Hygrophoraceae_sp	1.36508774799745	7.35220181459268	0.18567060350384
Cortinarius_tubarius	0.491371505306584	2.68578793835893	0.182952458118053
Agaricales_sp	0.362725504547525	1.99209062965344	0.182082832551964
Tremellomycetes_sp	0.749063670411985	4.14618582551751	0.180663313689876
Herpotrichiellaceae	0.639113272828847	3.56966249714773	0.179040251939649
Ascomycota_sp_PIMO_	1.58747677499164	9.02467190766282	0.175904098368798
Piloderma_fallax	0.394164930802874	2.32334319420735	0.169654199941542
Microbotryomycetes_sp	1.2940057059231	7.6457258347603	0.169245632643545
Pleosporales	0.783080440327225	4.75795676987878	0.164583344952749
Penicillium	2.32539582937399	14.4591472284731	0.160825240425992
Penicillium_velutinum	0.467638743209532	3.02472136171085	0.154605561070599
Geniculospora_grandis	0.433356908235281	2.91199174833924	0.148818041288212
Penicillium_arenicola	0.642373285287288	4.40557174851454	0.145809289226508
Oidiodendron_chlamydosporicum	1.4156821959323	11.8658151135518	0.119307622981203
Umbelopsis_ovata	0.497490881271347	4.72054650094378	0.105388408137042
Mycena_dura	0.2001351432274	2.04109677408951	0.0980527458413507
Pseudeurotiaceae	2.42728321830895	25.255512418528	0.0961090465354503
uncultured_Agaricomycotina	0.195088026682787	2.26440532029008	0.0861541990449819
Cadophora_finlandica	0.344914154939182	4.29286869610958	0.080345843154197
Inocybe_flocculosa_var_flocculosa	0.211992944555055	2.6793458219662	0.0791211581637066
uncultured_Oidiodendron	1.11916073422662	16.8431337108564	0.0664461111239208
Sordariales	0.378914332588015	5.74529411182484	0.0659521210251258
Sistotrema_sp	0.162447391792947	2.50357544772807	0.0648861578908533
Geminibasidium_donsium	0.95239312072111	17.0630958371344	0.0558159626958443
fungal_sp_KRP	0.897814808261065	17.774913940044	0.0505102197000477
Piloderma_byssinum	0.426309742508399	9.08998415131779	0.0468988433215911
Psilocybe_cubensis	0.10643701166427	2.6223326083722	0.0405886771664485
Sagenomella_sp	0.0840538129090344	2.25202923775619	0.0373235886549952
Hypocrea	0.0182182921458779	2.30050870223045	0.00791924504706913
Hygrophoraceae	0.0253214996824122	3.26012938372489	0.00776702293130492
Rasamsonia_brevistipitata	0.0198945588381578	2.8413339529587	0.00700183757612915
