# Supplementary material for: Long-Term Enrichment of Stress-Tolerant Cellulolytic Soil Populations following Timber Harvesting Evidenced by Multi-Omic Stable Isotope Probing
Source: Front Microbiol. 2017 Apr 11;8:537. doi: 10.3389/fmicb.2017.00537 (PMC5386986; doi:10.3389/fmicb.2017.00537)
Supplement: Supplementary file 5 [file DataSheet2.ZIP › Supplemental Data 2 - R Analyses and Data/CN_data.csv]

Sample_name	Mass_.mg.	Rack_location	N.area	C.area	PercentC	PercentN	OM	Horizon	Site	Ecozone	Origin
LH002	9.5	A4	0.015347589	0.454205649	4.781112093	0.161553566	OM1	Min	LH	California	Microcosm
LH004	9.9	A5	0.019519111	0.639292725	6.457502271	0.197162735	OM1	Min	LH	California	Microcosm
LH006	9.8	A6	0.018828859	0.473829647	4.834996393	0.192131213	OM1	Min	LH	California	Microcosm
LH014	10.3	A7	0.018498738	0.399420215	3.877866164	0.179599403	OM3	Min	LH	California	Microcosm
LH016	9.8	A8	0.021679899	0.417128638	4.256414673	0.221223461	OM3	Min	LH	California	Microcosm
LH018	9.7	A9	0.017238279	0.349700412	3.605158882	0.177714212	OM3	Min	LH	California	Microcosm
LH020	10.2	A10	0.022040031	0.421938859	4.136655477	0.216078731	REF	Min	LH	California	Microcosm
LH022	10.6	A11	0.022550217	0.486429871	4.588961044	0.212737893	REF	Min	LH	California	Microcosm
LH024	10.3	A12	0.025791399	0.580761278	5.638459012	0.250401934	REF	Min	LH	California	Microcosm
BL026	10.3	B1	0.049019874	1.045394543	10.14946158	0.47592111	OM1	Min	BL	California	Microcosm
BL028	10.4	B2	0.041277049	0.944890728	9.08548777	0.396894705	OM1	Min	BL	California	Microcosm
BL030	10.4	B3	0.049289973	1.056462307	10.15829142	0.473942047	OM1	Min	BL	California	Microcosm
BL038	10.1	B4	0.04349786	0.891467481	8.826410699	0.430671877	OM3	Min	BL	California	Microcosm
BL040	10.9	B5	0.045958757	0.920584215	8.44572674	0.421639976	OM3	Min	BL	California	Microcosm
BL042	9.9	B6	0.048419655	0.939186573	9.486733057	0.489087427	OM3	Min	BL	California	Microcosm
BL044	10.6	B7	0.028822505	0.681435366	6.428635531	0.271910426	REF	Min	BL	California	Microcosm
BL046	10.5	B8	0.019339045	0.395291087	3.764677022	0.184181382	REF	Min	BL	California	Microcosm
BL048	10.8	B9	0.024921082	0.699824883	6.479860024	0.230750757	REF	Min	BL	California	Microcosm
BR050	10	B10	0.033684279	0.853581672	8.535816715	0.33684279	OM1	Min	BR	California	Microcosm
BR052	10.9	B11	0.033864345	0.849282271	7.791580465	0.310682062	OM1	Min	BR	California	Microcosm
BR054	10.6	B12	0.026391618	0.657682241	6.204549444	0.248977531	OM1	Min	BR	California	Microcosm
BR062	10	C1	0.032483841	0.671985198	6.719851982	0.32483841	OM3	Min	BR	California	Microcosm
BR064	10.8	C2	0.033114071	0.633843979	5.868925733	0.306611768	OM3	Min	BR	California	Microcosm
BR066	10.1	C3	0.032423819	0.618136267	6.120161063	0.321027912	OM3	Min	BR	California	Microcosm
BR068	10.4	C4	0.029992932	0.701059364	6.740955423	0.288393579	REF	Min	BR	California	Microcosm
BR070	10.5	C5	0.042297422	0.844131503	8.039347652	0.402832586	REF	Min	BR	California	Microcosm
BR072	10.2	C6	0.031943644	0.716171119	7.021285483	0.31317298	REF	Min	BR	California	Microcosm
LH001	5.4	C7	0.054511878	2.418265584	44.782696	1.009479224	OM1	Org	LH	California	Microcosm
LH003	5.2	C8	0.048539699	2.252589664	43.319032	0.933455752	OM1	Org	LH	California	Microcosm
LH005	5.4	C9	0.061684495	2.1807769	40.38475741	1.142305464	OM1	Org	LH	California	Microcosm
LH007	5.3	C10	0.040016589	1.369467199	25.83900376	0.755029989	OM2	Org	LH	California	Microcosm
LH009	5.6	C11	0.056222502	1.89135486	33.77419394	1.003973254	OM2	Org	LH	California	Microcosm
LH011	5	C12	0.041727214	1.453454504	29.06909008	0.834544271	OM2	Org	LH	California	Microcosm
LH013	5.3	D1	0.056552623	1.92770821	36.37185301	1.067030617	OM3	Org	LH	California	Microcosm
LH017	4.9	D3	0.045958757	1.937158378	39.53384445	0.937933825	OM3	Org	LH	California	Microcosm
LH019	5.1	D4	0.065375842	2.023401804	39.67454517	1.281879253	REF	Org	LH	California	Microcosm
LH021	5.5	D5	0.049079896	1.722443748	31.31715905	0.892361749	REF	Org	LH	California	Microcosm
LH023	5.3	D6	0.07131801	2.278982026	42.99966086	1.345622829	REF	Org	LH	California	Microcosm
BL027	5.4	D8	0.096077043	2.427715752	44.95769911	1.779204508	OM1	Org	BL	California	Microcosm
BL029	5.1	D9	0.078400594	2.023316667	39.67287583	1.53726655	OM1	Org	BL	California	Microcosm
BL031	5.3	D10	0.10670092	2.322614558	43.8229162	2.013224898	OM2	Org	BL	California	Microcosm
BL033	5.4	D11	0.083772554	2.31469685	42.86475648	1.551343593	OM2	Org	BL	California	Microcosm
BL035	5.1	D12	0.062494791	1.639435515	32.1457944	1.225388053	OM2	Org	BL	California	Microcosm
BL037	5.2	E1	0.065495886	1.726530307	33.2025059	1.259536263	OM3	Org	BL	California	Microcosm
BL039	5	E2	0.062704867	1.842273582	36.84547164	1.254097347	OM3	Org	BL	California	Microcosm
BL041	4.9	E3	0.08458285	2.110241186	43.06614666	1.726180606	OM3	Org	BL	California	Microcosm
BL045	5.4	E5	0.048209579	1.61134042	29.83963741	0.892769975	REF	Org	BL	California	Microcosm
BR049	5.2	E7	0.084882959	2.163111046	41.59828934	1.6323646	OM1	Org	BR	California	Microcosm
BR051	4.9	E8	0.070087561	1.893823823	38.64946578	1.430358388	OM1	Org	BR	California	Microcosm
BR053	5	E9	0.06405536	1.948353847	38.96707695	1.281107202	OM1	Org	BR	California	Microcosm
BR055	5.1	E10	0.057062809	1.345586369	26.38404645	1.118878604	OM2	Org	BR	California	Microcosm
BR057	5	E11	0.062404758	1.755008516	35.10017033	1.248095157	OM2	Org	BR	California	Microcosm
BR059	5	E12	0.057993148	1.389048628	27.78097257	1.159862965	OM2	Org	BR	California	Microcosm
BR061	4.8	F1	0.029062593	0.787643337	16.40923618	0.605470682	OM3	Org	BR	California	Microcosm
BR063	5.2	F2	0.03719556	0.996526106	19.16396358	0.715299233	OM3	Org	BR	California	Microcosm
BR065	5	F3	0.054031703	1.356568997	27.13137993	1.080634058	OM3	Org	BR	California	Microcosm
BR067	5.2	F4	0.064475513	2.04025886	39.23574732	1.239913719	REF	Org	BR	California	Microcosm
BR069	5	F5	0.070447692	1.667190062	33.34380125	1.408953848	REF	Org	BR	California	Microcosm
BR071	5	F6	0.069757441	2.141699178	42.83398356	1.395148811	REF	Org	BR	California	Microcosm
TXA04	5.1	A4	0.024127358	0.643734832	12.62225162	0.47308546	OM1	Org	TXA	Texas	Microcosm
TXA05	5.5	A5	0.022137437	0.635085022	11.54700039	0.402498858	OM1	Org	TXA	Texas	Microcosm
TXA06	7	A6	0.026056979	0.616975812	8.813940171	0.372242558	OM1	Org	TXA	Texas	Microcosm
TXA16	6.7	A7	0.054096779	1.51246558	22.57411314	0.80741461	OM2	Org	TXA	Texas	Microcosm
TXA17	7.6	A8	0.042911009	0.996630068	13.11355352	0.564618543	OM2	Org	TXA	Texas	Microcosm
TXA18	7.5	A9	0.035162376	0.909109322	12.12145763	0.468831686	OM2	Org	TXA	Texas	Microcosm
TXA28	7.2	A10	0.029343364	0.716171671	9.946828768	0.407546725	OM3	Org	TXA	Texas	Microcosm
TXA29	6.8	A11	0.025815777	0.821077258	12.07466556	0.379643772	OM3	Org	TXA	Texas	Microcosm
TXA30	6.9	A12	0.031815691	0.931649962	13.50217336	0.461096966	OM3	Org	TXA	Texas	Microcosm
TXA40	6.8	B1	0.038629663	1.199197557	17.63525819	0.568083287	REF	Org	TXA	Texas	Microcosm
TXA41	6.2	B2	0.046498898	1.303591825	21.0256746	0.74998222	REF	Org	TXA	Texas	Microcosm
TXA42	6.7	B3	0.041644696	1.130808659	16.87774118	0.621562623	REF	Org	TXA	Texas	Microcosm
TXB46	6.4	B4	0.029132312	0.816432778	12.75676216	0.455192374	OM1	Org	TXB	Texas	Microcosm
TXB47	6.7	B5	0.030278024	0.756736301	11.29457166	0.451910809	OM1	Org	TXB	Texas	Microcosm
TXB48	7	B6	0.025122319	0.632869307	9.040990094	0.358890273	OM1	Org	TXB	Texas	Microcosm
TXB58	7.5	B7	0.029675018	0.693886691	9.251822545	0.395666904	OM2	Org	TXB	Texas	Microcosm
TXB59	7.4	B8	0.032750351	0.88771915	11.99620473	0.442572306	OM2	Org	TXB	Texas	Microcosm
TXB60	6.8	B9	0.022770594	0.603383252	8.87328312	0.334861676	OM2	Org	TXB	Texas	Microcosm
TXB70	7.9	B10	0.028348404	0.796533953	10.08270826	0.358840552	OM3	Org	TXB	Texas	Microcosm
TXB71	6.6	B11	0.032388547	1.030675382	15.61629366	0.490735557	OM3	Org	TXB	Texas	Microcosm
TXB72	7.3	B12	0.037664853	1.088710073	14.91383661	0.515956893	OM3	Org	TXB	Texas	Microcosm
TXB82	6.1	C1	0.053674674	1.473605347	24.1574647	0.879912694	REF	Org	TXB	Texas	Microcosm
TXB83	7.2	C2	0.035222677	1.046526267	14.53508704	0.489203848	REF	Org	TXB	Texas	Microcosm
TXB84	7.4	C3	0.027956449	0.773268944	10.44958033	0.377789857	REF	Org	TXB	Texas	Microcosm
TXC100	8.9	C4	0.023584653	0.575218105	6.463124773	0.264996097	OM2	Org	TXC	Texas	Microcosm
TXC101	7.5	C5	0.01496166	0.354072697	4.720969289	0.199488806	OM2	Org	TXC	Texas	Microcosm
TXC102	7.4	C6	0.029373515	0.79751398	10.77721595	0.396939386	OM2	Org	TXC	Texas	Microcosm
TXC148	7.2	C7	0.055966099	1.806644366	25.09228286	0.777306928	REF	Org	TXC	Texas	Microcosm
TXC149	7	C8	0.046830551	1.273381402	18.19116289	0.669007874	REF	Org	TXC	Texas	Microcosm
TXC150	7.6	C9	0.039112069	1.050062889	13.81661696	0.514632482	REF	Org	TXC	Texas	Microcosm
TXC88	7.4	C10	0.029433815	0.761295561	10.28777785	0.397754259	OM1	Org	TXC	Texas	Microcosm
TXC89	7.7	C11	0.034318167	0.868033374	11.2731607	0.445690486	OM1	Org	TXC	Texas	Microcosm
TXC90	7.3	C12	0.045684839	1.041072199	14.261263	0.625819711	OM1	Org	TXC	Texas	Microcosm
TXC136	7	D1	0.031393586	0.8608323	12.29760428	0.448479802	OM3	Org	TXC	Texas	Microcosm
TXC137	6.7	D2	0.02240879	0.605726797	9.040698462	0.334459553	OM3	Org	TXC	Texas	Microcosm
TXC138	6.6	D3	0.029765469	0.808507336	12.25011115	0.45099195	OM3	Org	TXC	Texas	Microcosm
BL025	NA	NA	NA	NA	7.392	0.352	OM1	Min	BL	California	Field
BL031	NA	NA	NA	NA	6.37	0.286	OM2	Min	BL	California	Field
BL037	NA	NA	NA	NA	8.352	0.419	OM3	Min	BL	California	Field
BLREF	NA	NA	NA	NA	5.276889	0.266	REF	Min	BL	California	Field
BR049	NA	NA	NA	NA	6.116	0.269	OM1	Min	BR	California	Field
BR055	NA	NA	NA	NA	7.583	0.366	OM2	Min	BR	California	Field
BR061	NA	NA	NA	NA	7.148	0.36	OM3	Min	BR	California	Field
BRREF	NA	NA	NA	NA	5.774889	0.261333	REF	Min	BR	California	Field
LH002	NA	NA	NA	NA	3.998	0.129	OM1	Min	LH	California	Field
LH008	NA	NA	NA	NA	4.737	0.188	OM2	Min	LH	California	Field
LH014	NA	NA	NA	NA	3.98	0.167	OM3	Min	LH	California	Field
LHREF	NA	NA	NA	NA	3.255778	0.141667	REF	Min	LH	California	Field
