# Supplementary material for: Long-Term Enrichment of Stress-Tolerant Cellulolytic Soil Populations following Timber Harvesting Evidenced by Multi-Omic Stable Isotope Probing
Source: Front Microbiol. 2017 Apr 11;8:537. doi: 10.3389/fmicb.2017.00537 (PMC5386986; doi:10.3389/fmicb.2017.00537)
Supplement: Supplementary file 5 [file DataSheet2.ZIP › Supplemental Data 2 - R Analyses and Data/CONTROL.cazy.taxonomy.tsv]

CAZY_FAMILY	KINGDOM	DOMAIN	PHYLUM	ORDER	FAMILY	GENUS	SPECIES	READ_ID
AA2	Eukaryota	Fungi	Ascomycota	Pleosporales	Pleosporaceae	Pyrenophora	Teres	HWI-ST1370:50:H934UADXX:1:1203:18158:58121_AA2
AA2	Eukaryota	Fungi	Ascomycota	Sordariales	Chaetomiaceae	Myceliophthora	Thermophila	HWI-ST1370:50:H934UADXX:1:1101:13147:12057/1_AA2
AA2	Eukaryota	Fungi	Ascomycota	Sordariales	Sordariaceae	Neurospora	Tetrasperma	HWI-ST1370:50:H934UADXX:1:1105:4598:16411/1_AA2
AA2	Eukaryota	Fungi	Ascomycota	Hypocreales	Nectriaceae	Fusarium	Fujikuroi	HWI-ST1370:50:H934UADXX:1:1105:4598:16411/2_AA2
AA2	Eukaryota	Fungi	Ascomycota	Sordariales	Sordariaceae	Neurospora	Tetrasperma	HWI-ST1370:50:H934UADXX:1:1107:1272:62616/1_AA2
AA2	Eukaryota	Fungi	Ascomycota	Sordariales	Chaetomiaceae	Chaetomium	Globosum	HWI-ST1370:50:H934UADXX:1:1107:1272:62616/2_AA2
AA2	Eukaryota	Fungi	Ascomycota	Sordariales	Sordariaceae	Neurospora	Tetrasperma	HWI-ST1370:50:H934UADXX:1:1109:17157:76391/1_AA2
AA2	Eukaryota	Fungi	Ascomycota	Hypocreales	Nectriaceae	Fusarium	Fujikuroi	HWI-ST1370:50:H934UADXX:1:1115:6220:26925/2_AA2
AA2	Eukaryota	Fungi	Ascomycota	mitosporic Onygenales	Eurotiomycetidae	Paracoccidioides	Brasiliensis	HWI-ST1370:50:H934UADXX:1:1201:16705:33485/2_AA2
AA2	Eukaryota	Fungi	Ascomycota	Eurotiales	Aspergillaceae	Aspergillus	Fumigatus	HWI-ST1370:50:H934UADXX:1:1207:17443:97927/1_AA2
AA2	Eukaryota	Fungi	Ascomycota	Capnodiales	Mycosphaerellaceae	Dothistroma	Septosporum	HWI-ST1370:50:H934UADXX:1:1207:17443:97927/2_AA2
AA2	Eukaryota	Fungi	Ascomycota	Onygenales	Ajellomycetaceae	Histoplasma	Capsulatum	HWI-ST1370:50:H934UADXX:1:2116:17795:55637/1_AA2
AA2	Eukaryota	Fungi	Ascomycota	Eurotiales	Trichocomaceae	Talaromyces	Marneffei	HWI-ST1370:50:H934UADXX:1:2116:17795:55637/2_AA2
AA2	Eukaryota	Fungi	Ascomycota	Glomerellales	Glomerellaceae	Colletotrichum	Gloeosporioides	HWI-ST1370:50:H934UADXX:1:2204:19087:27905/1_AA2
AA2	Eukaryota	Fungi	Basidiomycota	Tremellales	Tremellaceae	Cryptococcus	Gattii	HWI-ST1370:50:H934UADXX:1:2204:19087:27905/2_AA2
AA2	Eukaryota	Fungi	Ascomycota	Sordariales	Sordariaceae	Neurospora	Crassa	HWI-ST1370:50:H934UADXX:1:2205:13971:73963/2_AA2
AA2	Eukaryota	Fungi	Ascomycota	Pleosporales	Pleosporaceae	Pyrenophora	Teres	HWI-ST1370:50:H934UADXX:1:1203:18158:58121_AA2
AA2	Eukaryota	Fungi	Ascomycota	Sordariales	Chaetomiaceae	Myceliophthora	Thermophila	HWI-ST1370:50:H934UADXX:1:1101:13147:12057/1_AA2
AA2	Eukaryota	Fungi	Ascomycota	Sordariales	Sordariaceae	Neurospora	Tetrasperma	HWI-ST1370:50:H934UADXX:1:1105:4598:16411/1_AA2
AA2	Eukaryota	Fungi	Ascomycota	Hypocreales	Nectriaceae	Fusarium	Fujikuroi	HWI-ST1370:50:H934UADXX:1:1105:4598:16411/2_AA2
AA2	Eukaryota	Fungi	Ascomycota	Sordariales	Sordariaceae	Neurospora	Tetrasperma	HWI-ST1370:50:H934UADXX:1:1107:1272:62616/1_AA2
AA2	Eukaryota	Fungi	Ascomycota	Sordariales	Chaetomiaceae	Chaetomium	Globosum	HWI-ST1370:50:H934UADXX:1:1107:1272:62616/2_AA2
AA2	Eukaryota	Fungi	Ascomycota	Sordariales	Sordariaceae	Neurospora	Tetrasperma	HWI-ST1370:50:H934UADXX:1:1109:17157:76391/1_AA2
AA2	Eukaryota	Fungi	Ascomycota	Hypocreales	Nectriaceae	Fusarium	Fujikuroi	HWI-ST1370:50:H934UADXX:1:1115:6220:26925/2_AA2
AA2	Eukaryota	Fungi	Ascomycota	mitosporic Onygenales	Eurotiomycetidae	Paracoccidioides	Brasiliensis	HWI-ST1370:50:H934UADXX:1:1201:16705:33485/2_AA2
AA2	Eukaryota	Fungi	Ascomycota	Eurotiales	Aspergillaceae	Aspergillus	Fumigatus	HWI-ST1370:50:H934UADXX:1:1207:17443:97927/1_AA2
AA2	Eukaryota	Fungi	Ascomycota	Capnodiales	Mycosphaerellaceae	Dothistroma	Septosporum	HWI-ST1370:50:H934UADXX:1:1207:17443:97927/2_AA2
AA2	Eukaryota	Fungi	Ascomycota	Onygenales	Ajellomycetaceae	Histoplasma	Capsulatum	HWI-ST1370:50:H934UADXX:1:2116:17795:55637/1_AA2
AA2	Eukaryota	Fungi	Ascomycota	Eurotiales	Trichocomaceae	Talaromyces	Marneffei	HWI-ST1370:50:H934UADXX:1:2116:17795:55637/2_AA2
AA2	Eukaryota	Fungi	Ascomycota	Glomerellales	Glomerellaceae	Colletotrichum	Gloeosporioides	HWI-ST1370:50:H934UADXX:1:2204:19087:27905/1_AA2
AA2	Eukaryota	Fungi	Basidiomycota	Tremellales	Tremellaceae	Cryptococcus	Gattii	HWI-ST1370:50:H934UADXX:1:2204:19087:27905/2_AA2
AA2	Eukaryota	Fungi	Ascomycota	Sordariales	Sordariaceae	Neurospora	Crassa	HWI-ST1370:50:H934UADXX:1:2205:13971:73963/2_AA2
CAZY_FAMILY	KINGDOM	DOMAIN	PHYLUM	ORDER	FAMILY	GENUS	SPECIES	READ_ID
AA8	Eukaryota	Fungi	Ascomycota	Sordariales	Sordariaceae	Neurospora	Crassa	HWI-ST1370:50:H934UADXX:1:2213:17503:60825/1_AA8
AA8	Eukaryota	Fungi	Ascomycota	Sordariales	Sordariaceae	Neurospora	Crassa	HWI-ST1370:50:H934UADXX:1:1115:3177:9969/1_AA8
AA8	Eukaryota	Fungi	Ascomycota	Sordariales	Chaetomiaceae	Chaetomium	Globosum	HWI-ST1370:50:H934UADXX:1:1115:3177:9969/2_AA8
AA8	Eukaryota	Fungi	Ascomycota	Sordariales	Sordariaceae	Neurospora	Crassa	HWI-ST1370:50:H934UADXX:1:2107:9411:20862/2_AA8
AA8	Eukaryota	Fungi	Ascomycota	Sordariales	Chaetomiaceae	Chaetomium	Globosum	HWI-ST1370:50:H934UADXX:1:2212:16066:16940/2_AA8
AA8	Eukaryota	Fungi	Ascomycota	Sordariales	Sordariaceae	Neurospora	Crassa	HWI-ST1370:50:H934UADXX:1:2213:17503:60825/1_AA8
AA8	Eukaryota	Fungi	Ascomycota	Sordariales	Sordariaceae	Neurospora	Crassa	HWI-ST1370:50:H934UADXX:1:1115:3177:9969/1_AA8
AA8	Eukaryota	Fungi	Ascomycota	Sordariales	Chaetomiaceae	Chaetomium	Globosum	HWI-ST1370:50:H934UADXX:1:1115:3177:9969/2_AA8
AA8	Eukaryota	Fungi	Ascomycota	Sordariales	Sordariaceae	Neurospora	Crassa	HWI-ST1370:50:H934UADXX:1:2107:9411:20862/2_AA8
AA8	Eukaryota	Fungi	Ascomycota	Sordariales	Chaetomiaceae	Chaetomium	Globosum	HWI-ST1370:50:H934UADXX:1:2212:16066:16940/2_AA8
CAZY_FAMILY	KINGDOM	DOMAIN	PHYLUM	ORDER	FAMILY	GENUS	SPECIES	READ_ID
AA9	Eukaryota	Fungi	Ascomycota	Sordariales	Sordariaceae	Neurospora	Crassa	HWI-ST1370:50:H934UADXX:1:1103:3398:80690/1_AA9
AA9	Eukaryota	Fungi	Ascomycota	Sordariales	Chaetomiaceae	Chaetomium	Globosum	HWI-ST1370:50:H934UADXX:1:1106:21222:78453/1_AA9
AA9	Eukaryota	Fungi	Ascomycota	Sordariales	Chaetomiaceae	Myceliophthora	Thermophila	HWI-ST1370:50:H934UADXX:1:1108:16794:67809/2_AA9
AA9	Eukaryota	Fungi	Ascomycota	Sordariales	Chaetomiaceae	Chaetomium	Globosum	HWI-ST1370:50:H934UADXX:1:1108:20647:95216/1_AA9
AA9	Eukaryota	Fungi	Ascomycota	Sordariales	Chaetomiaceae	Chaetomium	Globosum	HWI-ST1370:50:H934UADXX:1:1110:20219:15330/1_AA9
AA9	Eukaryota	Fungi	Ascomycota	Sordariales	Chaetomiaceae	Myceliophthora	Thermophila	HWI-ST1370:50:H934UADXX:1:1113:17970:91155/1_AA9
AA9	Eukaryota	Fungi	Ascomycota	Sordariales	Chaetomiaceae	Chaetomium	Globosum	HWI-ST1370:50:H934UADXX:1:1212:4166:42768/1_AA9
AA9	Eukaryota	Fungi	Ascomycota	Sordariales	Chaetomiaceae	Myceliophthora	Thermophila	HWI-ST1370:50:H934UADXX:1:1213:16952:53953/1_AA9
AA9	Eukaryota	Fungi	Ascomycota	Sordariales	Chaetomiaceae	Chaetomium	Globosum	HWI-ST1370:50:H934UADXX:1:2104:17187:83018/1_AA9
AA9	Eukaryota	Fungi	Ascomycota	Sordariales	Chaetomiaceae	Chaetomium	Globosum	HWI-ST1370:50:H934UADXX:1:2105:7140:29384/1_AA9
AA9	Eukaryota	Fungi	Ascomycota	Sordariales	Lasiosphaeriaceae	Podospora	Anserina	HWI-ST1370:50:H934UADXX:1:2106:7678:25252/1_AA9
AA9	Eukaryota	Fungi	Ascomycota	Sordariales	Chaetomiaceae	Chaetomium	Globosum	HWI-ST1370:50:H934UADXX:1:2113:20782:36522/2_AA9
AA9	Eukaryota	Fungi	Ascomycota	Sordariales	Chaetomiaceae	Chaetomium	Globosum	HWI-ST1370:50:H934UADXX:1:2115:12153:44022/2_AA9
AA9	Eukaryota	Fungi	Ascomycota	Sordariales	Chaetomiaceae	Chaetomium	Globosum	HWI-ST1370:50:H934UADXX:1:2205:5759:41570/1_AA9
AA9	Eukaryota	Fungi	Ascomycota	Hypocreales	Hypocreaceae	Trichoderma	Atroviride	HWI-ST1370:50:H934UADXX:1:2208:14535:57244/1_AA9
AA9	Eukaryota	Fungi	Ascomycota	Sordariales	Sordariaceae	Neurospora	Tetrasperma	HWI-ST1370:50:H934UADXX:1:2213:21226:21092/1_AA9
AA9	Eukaryota	Fungi	Ascomycota	Magnaporthales	Magnaporthaceae	Gaeumannomyces	Graminis	HWI-ST1370:50:H934UADXX:1:1102:13850:61707_AA9
AA9	Eukaryota	Fungi	Ascomycota	Helotiales	Sclerotiniaceae	Sclerotinia	Sclerotiorum	HWI-ST1370:50:H934UADXX:1:1101:16257:16251/1_AA9
AA9	Eukaryota	Fungi	Ascomycota	Sordariales	Chaetomiaceae	Myceliophthora	Thermophila	HWI-ST1370:50:H934UADXX:1:1101:18927:44283/2_AA9
AA9	Bacteria	Bacteria	Actinobacteria	Actinomycetales	Geodermatophilaceae	Blastococcus	Saxobsidens	HWI-ST1370:50:H934UADXX:1:1103:16308:68708/2_AA9
AA9	Eukaryota	Fungi	Ascomycota	Sordariales	Chaetomiaceae	Chaetomium	Globosum	HWI-ST1370:50:H934UADXX:1:1103:17246:84490/1_AA9
AA9	Eukaryota	Fungi	Ascomycota	Sordariales	Chaetomiaceae	Chaetomium	Globosum	HWI-ST1370:50:H934UADXX:1:1103:17246:84490/2_AA9
AA9	Eukaryota	Fungi	Ascomycota	Ophiostomatales	mitosporic Ophiostomataceae	Sporothrix	Schenckii	HWI-ST1370:50:H934UADXX:1:1103:11021:99178/2_AA9
AA9	Eukaryota	Fungi	Ascomycota	Sordariales	Lasiosphaeriaceae	Podospora	Anserina	HWI-ST1370:50:H934UADXX:1:1104:1667:26218/2_AA9
AA9	Eukaryota	Fungi	Ascomycota	Pleosporales	Phaeosphaeriaceae	Phaeosphaeria	Nodorum	HWI-ST1370:50:H934UADXX:1:1104:5996:32800/1_AA9
AA9	Eukaryota	Fungi	Ascomycota	Eurotiales	Aspergillaceae	Aspergillus	Niger	HWI-ST1370:50:H934UADXX:1:1104:5370:40667/2_AA9
AA9	Eukaryota	Fungi	Ascomycota	Hypocreales	Nectriaceae	Fusarium	Oxysporum	HWI-ST1370:50:H934UADXX:1:1104:9406:97147/2_AA9
AA9	Unclassified	Unclassified	Unclassified	Unclassified	Unclassified	Unclassified	Unclassified	HWI-ST1370:50:H934UADXX:1:1105:3650:26959/2_AA9
AA9	Eukaryota	Fungi	Ascomycota	Sordariales	Lasiosphaeriaceae	Podospora	Anserina	HWI-ST1370:50:H934UADXX:1:1105:7608:64865/1_AA9
AA9	Eukaryota	Fungi	Ascomycota	Sordariales	Chaetomiaceae	Chaetomium	Globosum	HWI-ST1370:50:H934UADXX:1:1105:7608:64865/2_AA9
AA9	Eukaryota	Fungi	Ascomycota	Sordariales	Chaetomiaceae	Chaetomium	Globosum	HWI-ST1370:50:H934UADXX:1:1105:11587:74064/1_AA9
AA9	Eukaryota	Fungi	Ascomycota	Sordariales	Chaetomiaceae	Chaetomium	Globosum	HWI-ST1370:50:H934UADXX:1:1105:11587:74064/2_AA9
AA9	Eukaryota	Fungi	Ascomycota	Sordariales	Chaetomiaceae	Chaetomium	Globosum	HWI-ST1370:50:H934UADXX:1:1105:1824:90427/2_AA9
AA9	Eukaryota	Fungi	Ascomycota	Sordariales	Chaetomiaceae	Myceliophthora	Thermophila	HWI-ST1370:50:H934UADXX:1:1107:18349:3678/1_AA9
AA9	Eukaryota	Fungi	Ascomycota	Sordariales	Chaetomiaceae	Chaetomium	Globosum	HWI-ST1370:50:H934UADXX:1:1107:18349:3678/2_AA9
AA9	Eukaryota	Fungi	Ascomycota	Sordariales	Sordariaceae	Neurospora	Crassa	HWI-ST1370:50:H934UADXX:1:1107:19851:39350/2_AA9
AA9	Eukaryota	Fungi	Ascomycota	Sordariales	Chaetomiaceae	Chaetomium	Globosum	HWI-ST1370:50:H934UADXX:1:1107:19387:50723/1_AA9
AA9	Eukaryota	Fungi	Ascomycota	Sordariales	Chaetomiaceae	Chaetomium	Globosum	HWI-ST1370:50:H934UADXX:1:1107:19387:50723/2_AA9
AA9	Eukaryota	Fungi	Ascomycota	Sordariales	Chaetomiaceae	Chaetomium	Globosum	HWI-ST1370:50:H934UADXX:1:1107:11541:53267/2_AA9
AA9	Eukaryota	Fungi	Ascomycota	Sordariales	Chaetomiaceae	Chaetomium	Globosum	HWI-ST1370:50:H934UADXX:1:1108:20727:46098/2_AA9
AA9	Eukaryota	Fungi	Ascomycota	Sordariales	Chaetomiaceae	Chaetomium	Globosum	HWI-ST1370:50:H934UADXX:1:1108:15386:77693/1_AA9
AA9	Eukaryota	Fungi	Ascomycota	Sordariales	Lasiosphaeriaceae	Podospora	Anserina	HWI-ST1370:50:H934UADXX:1:1108:15386:77693/2_AA9
AA9	Eukaryota	Fungi	Ascomycota	Sordariales	Chaetomiaceae	Thielavia	Terrestris	HWI-ST1370:50:H934UADXX:1:1109:15981:81907/2_AA9
AA9	Eukaryota	Fungi	Ascomycota	Magnaporthales	Magnaporthaceae	Magnaporthe	Oryzae	HWI-ST1370:50:H934UADXX:1:1110:7839:16670/2_AA9
AA9	Eukaryota	Fungi	Ascomycota	Sordariales	Chaetomiaceae	Thielavia	Terrestris	HWI-ST1370:50:H934UADXX:1:1110:2231:16810/1_AA9
AA9	Eukaryota	Fungi	Ascomycota	Glomerellales	Glomerellaceae	Colletotrichum	Gloeosporioides	HWI-ST1370:50:H934UADXX:1:1110:18854:73841/1_AA9
AA9	Eukaryota	Fungi	Ascomycota	Sordariales	Lasiosphaeriaceae	Podospora	Anserina	HWI-ST1370:50:H934UADXX:1:1110:18854:73841/2_AA9
AA9	Eukaryota	Fungi	Ascomycota	Ophiostomatales	mitosporic Ophiostomataceae	Sporothrix	Schenckii	HWI-ST1370:50:H934UADXX:1:1112:16414:34445/1_AA9
AA9	Eukaryota	Fungi	Ascomycota	Sordariales	Chaetomiaceae	Myceliophthora	Thermophila	HWI-ST1370:50:H934UADXX:1:1112:6068:36662/1_AA9
AA9	Eukaryota	Fungi	Ascomycota	Sordariales	Chaetomiaceae	Chaetomium	Globosum	HWI-ST1370:50:H934UADXX:1:1112:6068:36662/2_AA9
AA9	Eukaryota	Fungi	Ascomycota	Sordariales	Chaetomiaceae	Thielavia	Terrestris	HWI-ST1370:50:H934UADXX:1:1113:8285:20212/1_AA9
AA9	Eukaryota	Fungi	Ascomycota	Sordariales	Chaetomiaceae	Chaetomium	Globosum	HWI-ST1370:50:H934UADXX:1:1113:8285:20212/2_AA9
AA9	Eukaryota	Fungi	Ascomycota	Sordariales	Chaetomiaceae	Chaetomium	Globosum	HWI-ST1370:50:H934UADXX:1:1113:3023:35301/1_AA9
AA9	Eukaryota	Fungi	Ascomycota	Sordariales	Chaetomiaceae	Chaetomium	Globosum	HWI-ST1370:50:H934UADXX:1:1113:3023:35301/2_AA9
AA9	Eukaryota	Fungi	Ascomycota	Sordariales	Lasiosphaeriaceae	Podospora	Anserina	HWI-ST1370:50:H934UADXX:1:1113:7182:76184/1_AA9
AA9	Eukaryota	Fungi	Ascomycota	Sordariales	Chaetomiaceae	Chaetomium	Globosum	HWI-ST1370:50:H934UADXX:1:1113:7182:76184/2_AA9
AA9	Eukaryota	Fungi	Ascomycota	Sordariales	Chaetomiaceae	Chaetomium	Globosum	HWI-ST1370:50:H934UADXX:1:1113:11175:86950/2_AA9
AA9	Eukaryota	Fungi	Ascomycota	Sordariales	Chaetomiaceae	Thielavia	Terrestris	HWI-ST1370:50:H934UADXX:1:1115:3694:34548/1_AA9
AA9	Eukaryota	Fungi	Ascomycota	Sordariales	Chaetomiaceae	Myceliophthora	Thermophila	HWI-ST1370:50:H934UADXX:1:1115:3694:34548/2_AA9
AA9	Eukaryota	Fungi	Ascomycota	Sordariales	Sordariaceae	Neurospora	Crassa	HWI-ST1370:50:H934UADXX:1:1116:17997:72884/2_AA9
AA9	Bacteria	Bacteria	Actinobacteria	Actinomycetales	Geodermatophilaceae	Blastococcus	Saxobsidens	HWI-ST1370:50:H934UADXX:1:1201:12723:27369/2_AA9
AA9	Eukaryota	Fungi	Ascomycota	Sordariales	Sordariaceae	Neurospora	Crassa	HWI-ST1370:50:H934UADXX:1:1201:5390:59327/2_AA9
AA9	Archaea	Archaea	Euryarchaeota	Halobacteriales	Halobacteriaceae	Haloterrigena	Salina	HWI-ST1370:50:H934UADXX:1:1202:16961:16780/1_AA9
AA9	Eukaryota	Fungi	Ascomycota	Sordariales	Chaetomiaceae	Myceliophthora	Thermophila	HWI-ST1370:50:H934UADXX:1:1202:1978:70899/1_AA9
AA9	Eukaryota	Fungi	Ascomycota	Sordariales	Chaetomiaceae	Thielavia	Terrestris	HWI-ST1370:50:H934UADXX:1:1202:1978:70899/2_AA9
AA9	Eukaryota	Fungi	Ascomycota	Sordariales	Chaetomiaceae	Chaetomium	Globosum	HWI-ST1370:50:H934UADXX:1:1203:5678:77382/1_AA9
AA9	Eukaryota	Fungi	Ascomycota	Sordariales	Chaetomiaceae	Chaetomium	Globosum	HWI-ST1370:50:H934UADXX:1:1203:5678:77382/2_AA9
AA9	Eukaryota	Fungi	Ascomycota	Sordariales	Chaetomiaceae	Thielavia	Terrestris	HWI-ST1370:50:H934UADXX:1:1204:17761:54440/1_AA9
AA9	Eukaryota	Fungi	Ascomycota	Sordariales	Sordariaceae	Neurospora	Crassa	HWI-ST1370:50:H934UADXX:1:1204:19445:78006/1_AA9
AA9	Eukaryota	Fungi	Ascomycota	Sordariales	Sordariaceae	Neurospora	Crassa	HWI-ST1370:50:H934UADXX:1:1204:19445:78006/2_AA9
AA9	Eukaryota	Fungi	Ascomycota	Sordariales	Chaetomiaceae	Chaetomium	Globosum	HWI-ST1370:50:H934UADXX:1:1205:7507:66308/1_AA9
AA9	Eukaryota	Fungi	Ascomycota	Sordariales	Chaetomiaceae	Chaetomium	Globosum	HWI-ST1370:50:H934UADXX:1:1205:9663:85099/2_AA9
AA9	Eukaryota	Fungi	Ascomycota	Sordariales	Chaetomiaceae	Myceliophthora	Thermophila	HWI-ST1370:50:H934UADXX:1:1206:4440:18914/1_AA9
AA9	Eukaryota	Fungi	Ascomycota	Eurotiales	Aspergillaceae	Penicillium	Rubens	HWI-ST1370:50:H934UADXX:1:1206:4440:18914/2_AA9
AA9	Eukaryota	Fungi	Ascomycota	Sordariales	Chaetomiaceae	Chaetomium	Globosum	HWI-ST1370:50:H934UADXX:1:1206:8065:23987/2_AA9
AA9	Eukaryota	Fungi	Ascomycota	Ophiostomatales	mitosporic Ophiostomataceae	Sporothrix	Schenckii	HWI-ST1370:50:H934UADXX:1:1206:19990:49703/1_AA9
AA9	Eukaryota	Fungi	Ascomycota	Sordariales	Chaetomiaceae	Chaetomium	Globosum	HWI-ST1370:50:H934UADXX:1:1206:12623:64676/2_AA9
AA9	Bacteria	Bacteria	Actinobacteria	Actinomycetales	Geodermatophilaceae	Blastococcus	Saxobsidens	HWI-ST1370:50:H934UADXX:1:1207:8030:27078/2_AA9
AA9	Eukaryota	Fungi	Ascomycota	Sordariales	Chaetomiaceae	Chaetomium	Globosum	HWI-ST1370:50:H934UADXX:1:1207:1126:39916/2_AA9
AA9	Eukaryota	Fungi	Ascomycota	Sordariales	Chaetomiaceae	Chaetomium	Globosum	HWI-ST1370:50:H934UADXX:1:1207:1256:94636/1_AA9
AA9	Eukaryota	Fungi	Ascomycota	Sordariales	Chaetomiaceae	Chaetomium	Globosum	HWI-ST1370:50:H934UADXX:1:1207:1256:94636/2_AA9
AA9	Eukaryota	Fungi	Ascomycota	Sordariales	Sordariaceae	Sordaria	Macrospora	HWI-ST1370:50:H934UADXX:1:1208:17295:10052/2_AA9
AA9	Eukaryota	Fungi	Ascomycota	Sordariales	Chaetomiaceae	Chaetomium	Globosum	HWI-ST1370:50:H934UADXX:1:1208:13080:47593/2_AA9
AA9	Eukaryota	Fungi	Ascomycota	Pleosporales	Pleosporaceae	Bipolaris	Maydis	HWI-ST1370:50:H934UADXX:1:1208:10494:82279/2_AA9
AA9	Eukaryota	Fungi	Ascomycota	Sordariales	Chaetomiaceae	Chaetomium	Globosum	HWI-ST1370:50:H934UADXX:1:1210:6121:2846/1_AA9
AA9	Eukaryota	Fungi	Ascomycota	Sordariales	Chaetomiaceae	Thielavia	Terrestris	HWI-ST1370:50:H934UADXX:1:1211:3730:7964/1_AA9
AA9	Eukaryota	Fungi	Ascomycota	Eurotiales	Aspergillaceae	Aspergillus	Niger	HWI-ST1370:50:H934UADXX:1:1211:2609:63287/2_AA9
AA9	Eukaryota	Fungi	Ascomycota	Ophiostomatales	mitosporic Ophiostomataceae	Sporothrix	Schenckii	HWI-ST1370:50:H934UADXX:1:1212:19523:45221/1_AA9
AA9	Eukaryota	Fungi	Ascomycota	Sordariales	Chaetomiaceae	Chaetomium	Globosum	HWI-ST1370:50:H934UADXX:1:1212:12617:98877/1_AA9
AA9	Eukaryota	Fungi	Ascomycota	Sordariales	Lasiosphaeriaceae	Podospora	Anserina	HWI-ST1370:50:H934UADXX:1:1213:8569:5814/1_AA9
AA9	Eukaryota	Fungi	Ascomycota	Sordariales	Sordariaceae	Neurospora	Crassa	HWI-ST1370:50:H934UADXX:1:1213:2724:13146/2_AA9
AA9	Eukaryota	Fungi	Ascomycota	Sordariales	Chaetomiaceae	Chaetomium	Globosum	HWI-ST1370:50:H934UADXX:1:1213:13245:19455/1_AA9
AA9	Eukaryota	Fungi	Ascomycota	Sordariales	Chaetomiaceae	Chaetomium	Globosum	HWI-ST1370:50:H934UADXX:1:1213:9054:28106/1_AA9
AA9	Eukaryota	Fungi	Ascomycota	Sordariales	Chaetomiaceae	Chaetomium	Globosum	HWI-ST1370:50:H934UADXX:1:1213:9054:28106/2_AA9
AA9	Eukaryota	Fungi	Ascomycota	Sordariales	Chaetomiaceae	Thielavia	Terrestris	HWI-ST1370:50:H934UADXX:1:1213:6830:55940/1_AA9
AA9	Eukaryota	Fungi	Ascomycota	Sordariales	Chaetomiaceae	Chaetomium	Globosum	HWI-ST1370:50:H934UADXX:1:1213:13923:72185/2_AA9
AA9	Eukaryota	Fungi	Ascomycota	Sordariales	Chaetomiaceae	Thielavia	Terrestris	HWI-ST1370:50:H934UADXX:1:1214:9893:22310/1_AA9
AA9	Eukaryota	Fungi	Ascomycota	Sordariales	Chaetomiaceae	Thielavia	Terrestris	HWI-ST1370:50:H934UADXX:1:1214:9893:22310/2_AA9
AA9	Eukaryota	Fungi	Ascomycota	Sordariales	Chaetomiaceae	Chaetomium	Globosum	HWI-ST1370:50:H934UADXX:1:1214:4542:94728/2_AA9
AA9	Eukaryota	Fungi	Ascomycota	Sordariales	Chaetomiaceae	Chaetomium	Globosum	HWI-ST1370:50:H934UADXX:1:1215:11973:4737/2_AA9
AA9	Eukaryota	Fungi	Ascomycota	Sordariales	Sordariaceae	Neurospora	Crassa	HWI-ST1370:50:H934UADXX:1:1215:11525:37681/2_AA9
AA9	Eukaryota	Fungi	Ascomycota	Sordariales	Chaetomiaceae	Myceliophthora	Thermophila	HWI-ST1370:50:H934UADXX:1:1215:17830:71291/1_AA9
AA9	Eukaryota	Fungi	Ascomycota	Sordariales	Chaetomiaceae	Chaetomium	Globosum	HWI-ST1370:50:H934UADXX:1:1216:8577:13686/2_AA9
AA9	Eukaryota	Fungi	Ascomycota	Sordariales	Chaetomiaceae	Chaetomium	Globosum	HWI-ST1370:50:H934UADXX:1:1216:14589:31810/1_AA9
AA9	Eukaryota	Fungi	Ascomycota	Sordariales	Chaetomiaceae	Chaetomium	Globosum	HWI-ST1370:50:H934UADXX:1:1216:14589:31810/2_AA9
AA9	Eukaryota	Fungi	Ascomycota	Sordariales	Lasiosphaeriaceae	Podospora	Anserina	HWI-ST1370:50:H934UADXX:1:1216:16488:96360/1_AA9
AA9	Eukaryota	Fungi	Ascomycota	Sordariales	Chaetomiaceae	Thielavia	Terrestris	HWI-ST1370:50:H934UADXX:1:2102:14500:29688/1_AA9
AA9	Eukaryota	Fungi	Ascomycota	Sordariales	Chaetomiaceae	Thielavia	Terrestris	HWI-ST1370:50:H934UADXX:1:2102:14500:29688/2_AA9
AA9	Eukaryota	Fungi	Ascomycota	Eurotiales	Aspergillaceae	Aspergillus	Fumigatus	HWI-ST1370:50:H934UADXX:1:2102:8424:39797/2_AA9
AA9	Eukaryota	Fungi	Ascomycota	Sordariales	Sordariaceae	Neurospora	Crassa	HWI-ST1370:50:H934UADXX:1:2102:15074:91116/1_AA9
AA9	Eukaryota	Fungi	Ascomycota	Sordariales	Sordariaceae	Neurospora	Crassa	HWI-ST1370:50:H934UADXX:1:2102:9162:96504/1_AA9
AA9	Eukaryota	Fungi	Ascomycota	Sordariales	Chaetomiaceae	Chaetomium	Globosum	HWI-ST1370:50:H934UADXX:1:2102:9162:96504/2_AA9
AA9	Eukaryota	Fungi	Ascomycota	Sordariales	Chaetomiaceae	Myceliophthora	Thermophila	HWI-ST1370:50:H934UADXX:1:2104:6266:51818/2_AA9
AA9	Eukaryota	Fungi	Ascomycota	Sordariales	Chaetomiaceae	Chaetomium	Globosum	HWI-ST1370:50:H934UADXX:1:2104:8162:66383/1_AA9
AA9	Eukaryota	Fungi	Ascomycota	Ophiostomatales	mitosporic Ophiostomataceae	Sporothrix	Schenckii	HWI-ST1370:50:H934UADXX:1:2104:8162:66383/2_AA9
AA9	Eukaryota	Fungi	Ascomycota	Ophiostomatales	mitosporic Ophiostomataceae	Sporothrix	Schenckii	HWI-ST1370:50:H934UADXX:1:2104:15003:72748/1_AA9
AA9	Eukaryota	Fungi	Ascomycota	Ophiostomatales	mitosporic Ophiostomataceae	Sporothrix	Schenckii	HWI-ST1370:50:H934UADXX:1:2104:15003:72748/2_AA9
AA9	Eukaryota	Fungi	Ascomycota	Ophiostomatales	mitosporic Ophiostomataceae	Sporothrix	Schenckii	HWI-ST1370:50:H934UADXX:1:2105:18908:25583/1_AA9
AA9	Eukaryota	Fungi	Ascomycota	Sordariales	Sordariaceae	Neurospora	Crassa	HWI-ST1370:50:H934UADXX:1:2106:14175:9207/1_AA9
AA9	Eukaryota	Fungi	Ascomycota	Sordariales	Chaetomiaceae	Chaetomium	Globosum	HWI-ST1370:50:H934UADXX:1:2106:10267:58653/1_AA9
AA9	Eukaryota	Fungi	Ascomycota	Sordariales	Chaetomiaceae	Myceliophthora	Thermophila	HWI-ST1370:50:H934UADXX:1:2109:18979:7935/1_AA9
AA9	Eukaryota	Fungi	Ascomycota	Sordariales	Chaetomiaceae	Myceliophthora	Thermophila	HWI-ST1370:50:H934UADXX:1:2109:4516:80350/2_AA9
AA9	Eukaryota	Fungi	Ascomycota	Sordariales	Chaetomiaceae	Chaetomium	Globosum	HWI-ST1370:50:H934UADXX:1:2110:4995:46284/1_AA9
AA9	Eukaryota	Fungi	Ascomycota	Sordariales	Chaetomiaceae	Chaetomium	Globosum	HWI-ST1370:50:H934UADXX:1:2110:4995:46284/2_AA9
AA9	Eukaryota	Fungi	Ascomycota	Ophiostomatales	mitosporic Ophiostomataceae	Sporothrix	Schenckii	HWI-ST1370:50:H934UADXX:1:2110:2425:69844/2_AA9
AA9	Eukaryota	Fungi	Ascomycota	Sordariales	Chaetomiaceae	Chaetomium	Globosum	HWI-ST1370:50:H934UADXX:1:2111:9596:54796/1_AA9
AA9	Eukaryota	Fungi	Ascomycota	Sordariales	Chaetomiaceae	Chaetomium	Globosum	HWI-ST1370:50:H934UADXX:1:2111:9596:54796/2_AA9
AA9	Eukaryota	Fungi	Ascomycota	Sordariales	Chaetomiaceae	Chaetomium	Globosum	HWI-ST1370:50:H934UADXX:1:2111:18299:80225/1_AA9
AA9	Eukaryota	Fungi	Ascomycota	Sordariales	Chaetomiaceae	Chaetomium	Globosum	HWI-ST1370:50:H934UADXX:1:2112:20676:76751/2_AA9
AA9	Eukaryota	Fungi	Ascomycota	Sordariales	Chaetomiaceae	Chaetomium	Globosum	HWI-ST1370:50:H934UADXX:1:2113:12341:14287/2_AA9
AA9	Eukaryota	Fungi	Ascomycota	Sordariales	Chaetomiaceae	Chaetomium	Globosum	HWI-ST1370:50:H934UADXX:1:2113:17837:83357/2_AA9
AA9	Bacteria	Bacteria	Actinobacteria	Actinomycetales	Streptomycetaceae	Streptomyces	Sulphureus	HWI-ST1370:50:H934UADXX:1:2114:11275:24274/2_AA9
AA9	Eukaryota	Fungi	Ascomycota	Eurotiales	Aspergillaceae	Penicillium	Rubens	HWI-ST1370:50:H934UADXX:1:2114:14493:52136/1_AA9
AA9	Eukaryota	Fungi	Ascomycota	Eurotiales	Aspergillaceae	Aspergillus	Fumigatus	HWI-ST1370:50:H934UADXX:1:2114:14493:52136/2_AA9
AA9	Eukaryota	Fungi	Ascomycota	Sordariales	Chaetomiaceae	Thielavia	Terrestris	HWI-ST1370:50:H934UADXX:1:2114:15319:61914/1_AA9
AA9	Eukaryota	Fungi	Ascomycota	Sordariales	Chaetomiaceae	Chaetomium	Globosum	HWI-ST1370:50:H934UADXX:1:2114:7556:96263/1_AA9
AA9	Eukaryota	Fungi	Ascomycota	Sordariales	Chaetomiaceae	Chaetomium	Globosum	HWI-ST1370:50:H934UADXX:1:2114:7556:96263/2_AA9
AA9	Eukaryota	Fungi	Ascomycota	Sordariales	Chaetomiaceae	Chaetomium	Globosum	HWI-ST1370:50:H934UADXX:1:2115:2926:61090/1_AA9
AA9	Eukaryota	Fungi	Ascomycota	Sordariales	Chaetomiaceae	Myceliophthora	Thermophila	HWI-ST1370:50:H934UADXX:1:2116:20428:18737/1_AA9
AA9	Eukaryota	Fungi	Ascomycota	Hypocreales	Nectriaceae	Fusarium	Oxysporum	HWI-ST1370:50:H934UADXX:1:2116:21132:63752/1_AA9
AA9	Eukaryota	Fungi	Ascomycota	Hypocreales	Nectriaceae	Fusarium	Oxysporum	HWI-ST1370:50:H934UADXX:1:2116:18233:74507/1_AA9
AA9	Eukaryota	Fungi	Ascomycota	Sordariales	Chaetomiaceae	Chaetomium	Globosum	HWI-ST1370:50:H934UADXX:1:2202:5380:33876/1_AA9
AA9	Eukaryota	Fungi	Ascomycota	Sordariales	Sordariaceae	Neurospora	Crassa	HWI-ST1370:50:H934UADXX:1:2202:10625:64494/1_AA9
AA9	Eukaryota	Fungi	Ascomycota	Sordariales	Sordariaceae	Sordaria	Macrospora	HWI-ST1370:50:H934UADXX:1:2202:10625:64494/2_AA9
AA9	Eukaryota	Fungi	Ascomycota	Sordariales	Chaetomiaceae	Chaetomium	Globosum	HWI-ST1370:50:H934UADXX:1:2202:1890:98432/1_AA9
AA9	Eukaryota	Fungi	Ascomycota	Glomerellales	Glomerellaceae	Colletotrichum	Gloeosporioides	HWI-ST1370:50:H934UADXX:1:2202:1890:98432/2_AA9
AA9	Eukaryota	Fungi	Ascomycota	Sordariales	Chaetomiaceae	Chaetomium	Globosum	HWI-ST1370:50:H934UADXX:1:2203:12017:4348/1_AA9
AA9	Eukaryota	Fungi	Ascomycota	Sordariales	Chaetomiaceae	Chaetomium	Globosum	HWI-ST1370:50:H934UADXX:1:2203:12017:4348/2_AA9
AA9	Eukaryota	Fungi	Ascomycota	Sordariales	Chaetomiaceae	Chaetomium	Globosum	HWI-ST1370:50:H934UADXX:1:2203:10725:25846/2_AA9
AA9	Bacteria	Bacteria	Actinobacteria	Actinomycetales	Geodermatophilaceae	Blastococcus	Saxobsidens	HWI-ST1370:50:H934UADXX:1:2203:13887:53754/2_AA9
AA9	Eukaryota	Fungi	Ascomycota	Sordariales	Lasiosphaeriaceae	Podospora	Anserina	HWI-ST1370:50:H934UADXX:1:2203:21110:82737/1_AA9
AA9	Eukaryota	Fungi	Ascomycota	Sordariales	Chaetomiaceae	Chaetomium	Globosum	HWI-ST1370:50:H934UADXX:1:2203:14233:99969/2_AA9
AA9	Eukaryota	Fungi	Ascomycota	Sordariales	Chaetomiaceae	Chaetomium	Globosum	HWI-ST1370:50:H934UADXX:1:2204:16545:81740/1_AA9
AA9	Unclassified	Unclassified	Unclassified	Unclassified	Unclassified	Unclassified	Unclassified	HWI-ST1370:50:H934UADXX:1:2206:4280:38951/2_AA9
AA9	Eukaryota	Fungi	Ascomycota	Sordariales	Sordariaceae	Neurospora	Crassa	HWI-ST1370:50:H934UADXX:1:2206:11617:57995/2_AA9
AA9	Eukaryota	Fungi	Ascomycota	Hypocreales	Nectriaceae	Fusarium	Oxysporum	HWI-ST1370:50:H934UADXX:1:2207:9188:11886/1_AA9
AA9	Eukaryota	Fungi	Ascomycota	Sordariales	Chaetomiaceae	Chaetomium	Globosum	HWI-ST1370:50:H934UADXX:1:2207:12379:21057/1_AA9
AA9	Eukaryota	Fungi	Ascomycota	Ophiostomatales	mitosporic Ophiostomataceae	Sporothrix	Schenckii	HWI-ST1370:50:H934UADXX:1:2207:2411:62914/1_AA9
AA9	Eukaryota	Fungi	Ascomycota	Sordariales	Sordariaceae	Neurospora	Crassa	HWI-ST1370:50:H934UADXX:1:2208:14244:28879/1_AA9
AA9	Eukaryota	Fungi	Basidiomycota	Sebacinales	Classification Missing	Piriformospora	Indica	HWI-ST1370:50:H934UADXX:1:2209:6538:3538/1_AA9
AA9	Eukaryota	Fungi	Ascomycota	Sordariales	Chaetomiaceae	Chaetomium	Globosum	HWI-ST1370:50:H934UADXX:1:2209:15002:92255/2_AA9
AA9	Eukaryota	Fungi	Ascomycota	Sordariales	Chaetomiaceae	Chaetomium	Senegalense	HWI-ST1370:50:H934UADXX:1:2210:1954:99629/1_AA9
AA9	Eukaryota	Fungi	Ascomycota	Sordariales	Chaetomiaceae	Thielavia	Terrestris	HWI-ST1370:50:H934UADXX:1:2211:7592:30069/1_AA9
AA9	Eukaryota	Fungi	Ascomycota	Sordariales	Chaetomiaceae	Thielavia	Terrestris	HWI-ST1370:50:H934UADXX:1:2211:7592:30069/2_AA9
AA9	Eukaryota	Fungi	Ascomycota	Sordariales	Chaetomiaceae	Chaetomium	Globosum	HWI-ST1370:50:H934UADXX:1:2212:1582:33101/2_AA9
AA9	Eukaryota	Fungi	Ascomycota	Sordariales	Chaetomiaceae	Chaetomium	Globosum	HWI-ST1370:50:H934UADXX:1:2212:19268:99255/2_AA9
AA9	Eukaryota	Fungi	Ascomycota	Sordariales	Chaetomiaceae	Chaetomium	Globosum	HWI-ST1370:50:H934UADXX:1:2213:16766:45871/2_AA9
AA9	Eukaryota	Fungi	Ascomycota	Sordariales	Chaetomiaceae	Chaetomium	Globosum	HWI-ST1370:50:H934UADXX:1:2213:16782:88058/2_AA9
AA9	Eukaryota	Fungi	Ascomycota	Sordariales	Sordariaceae	Neurospora	Crassa	HWI-ST1370:50:H934UADXX:1:2214:3929:30196/1_AA9
AA9	Eukaryota	Fungi	Ascomycota	Sordariales	Chaetomiaceae	Chaetomium	Globosum	HWI-ST1370:50:H934UADXX:1:2214:3929:30196/2_AA9
AA9	Eukaryota	Fungi	Ascomycota	Sordariales	Chaetomiaceae	Chaetomium	Globosum	HWI-ST1370:50:H934UADXX:1:2214:4832:65719/1_AA9
AA9	Eukaryota	Fungi	Ascomycota	Sordariales	Chaetomiaceae	Chaetomium	Globosum	HWI-ST1370:50:H934UADXX:1:2215:5727:30160/1_AA9
AA9	Eukaryota	Fungi	Ascomycota	Sordariales	Chaetomiaceae	Chaetomium	Globosum	HWI-ST1370:50:H934UADXX:1:2215:20819:92462/2_AA9
AA9	Eukaryota	Fungi	Ascomycota	Sordariales	Sordariaceae	Neurospora	Crassa	HWI-ST1370:50:H934UADXX:1:2216:9516:15063/2_AA9
AA9	Eukaryota	Fungi	Ascomycota	Sordariales	Chaetomiaceae	Chaetomium	Globosum	HWI-ST1370:50:H934UADXX:1:2216:15645:85480/1_AA9
AA9	Eukaryota	Fungi	Ascomycota	Sordariales	Chaetomiaceae	Chaetomium	Globosum	HWI-ST1370:50:H934UADXX:1:2216:15645:85480/2_AA9
AA9	Eukaryota	Fungi	Ascomycota	Sordariales	Sordariaceae	Neurospora	Crassa	HWI-ST1370:50:H934UADXX:1:1103:3398:80690/1_AA9
AA9	Eukaryota	Fungi	Ascomycota	Sordariales	Chaetomiaceae	Chaetomium	Globosum	HWI-ST1370:50:H934UADXX:1:1106:21222:78453/1_AA9
AA9	Eukaryota	Fungi	Ascomycota	Sordariales	Chaetomiaceae	Myceliophthora	Thermophila	HWI-ST1370:50:H934UADXX:1:1108:16794:67809/2_AA9
AA9	Eukaryota	Fungi	Ascomycota	Sordariales	Chaetomiaceae	Chaetomium	Globosum	HWI-ST1370:50:H934UADXX:1:1108:20647:95216/1_AA9
AA9	Eukaryota	Fungi	Ascomycota	Sordariales	Chaetomiaceae	Chaetomium	Globosum	HWI-ST1370:50:H934UADXX:1:1110:20219:15330/1_AA9
AA9	Eukaryota	Fungi	Ascomycota	Sordariales	Chaetomiaceae	Myceliophthora	Thermophila	HWI-ST1370:50:H934UADXX:1:1113:17970:91155/1_AA9
AA9	Eukaryota	Fungi	Ascomycota	Sordariales	Chaetomiaceae	Chaetomium	Globosum	HWI-ST1370:50:H934UADXX:1:1212:4166:42768/1_AA9
AA9	Eukaryota	Fungi	Ascomycota	Sordariales	Chaetomiaceae	Myceliophthora	Thermophila	HWI-ST1370:50:H934UADXX:1:1213:16952:53953/1_AA9
AA9	Eukaryota	Fungi	Ascomycota	Sordariales	Chaetomiaceae	Chaetomium	Globosum	HWI-ST1370:50:H934UADXX:1:2104:17187:83018/1_AA9
AA9	Eukaryota	Fungi	Ascomycota	Sordariales	Chaetomiaceae	Chaetomium	Globosum	HWI-ST1370:50:H934UADXX:1:2105:7140:29384/1_AA9
AA9	Eukaryota	Fungi	Ascomycota	Sordariales	Lasiosphaeriaceae	Podospora	Anserina	HWI-ST1370:50:H934UADXX:1:2106:7678:25252/1_AA9
AA9	Eukaryota	Fungi	Ascomycota	Sordariales	Chaetomiaceae	Chaetomium	Globosum	HWI-ST1370:50:H934UADXX:1:2113:20782:36522/2_AA9
AA9	Eukaryota	Fungi	Ascomycota	Sordariales	Chaetomiaceae	Chaetomium	Globosum	HWI-ST1370:50:H934UADXX:1:2115:12153:44022/2_AA9
AA9	Eukaryota	Fungi	Ascomycota	Sordariales	Chaetomiaceae	Chaetomium	Globosum	HWI-ST1370:50:H934UADXX:1:2205:5759:41570/1_AA9
AA9	Eukaryota	Fungi	Ascomycota	Hypocreales	Hypocreaceae	Trichoderma	Atroviride	HWI-ST1370:50:H934UADXX:1:2208:14535:57244/1_AA9
AA9	Eukaryota	Fungi	Ascomycota	Sordariales	Sordariaceae	Neurospora	Tetrasperma	HWI-ST1370:50:H934UADXX:1:2213:21226:21092/1_AA9
AA9	Eukaryota	Fungi	Ascomycota	Magnaporthales	Magnaporthaceae	Gaeumannomyces	Graminis	HWI-ST1370:50:H934UADXX:1:1102:13850:61707_AA9
AA9	Eukaryota	Fungi	Ascomycota	Helotiales	Sclerotiniaceae	Sclerotinia	Sclerotiorum	HWI-ST1370:50:H934UADXX:1:1101:16257:16251/1_AA9
AA9	Eukaryota	Fungi	Ascomycota	Sordariales	Chaetomiaceae	Myceliophthora	Thermophila	HWI-ST1370:50:H934UADXX:1:1101:18927:44283/2_AA9
AA9	Bacteria	Bacteria	Actinobacteria	Actinomycetales	Geodermatophilaceae	Blastococcus	Saxobsidens	HWI-ST1370:50:H934UADXX:1:1103:16308:68708/2_AA9
AA9	Eukaryota	Fungi	Ascomycota	Sordariales	Chaetomiaceae	Chaetomium	Globosum	HWI-ST1370:50:H934UADXX:1:1103:17246:84490/1_AA9
AA9	Eukaryota	Fungi	Ascomycota	Sordariales	Chaetomiaceae	Chaetomium	Globosum	HWI-ST1370:50:H934UADXX:1:1103:17246:84490/2_AA9
AA9	Eukaryota	Fungi	Ascomycota	Ophiostomatales	mitosporic Ophiostomataceae	Sporothrix	Schenckii	HWI-ST1370:50:H934UADXX:1:1103:11021:99178/2_AA9
AA9	Eukaryota	Fungi	Ascomycota	Sordariales	Lasiosphaeriaceae	Podospora	Anserina	HWI-ST1370:50:H934UADXX:1:1104:1667:26218/2_AA9
AA9	Eukaryota	Fungi	Ascomycota	Pleosporales	Phaeosphaeriaceae	Phaeosphaeria	Nodorum	HWI-ST1370:50:H934UADXX:1:1104:5996:32800/1_AA9
AA9	Eukaryota	Fungi	Ascomycota	Eurotiales	Aspergillaceae	Aspergillus	Niger	HWI-ST1370:50:H934UADXX:1:1104:5370:40667/2_AA9
AA9	Eukaryota	Fungi	Ascomycota	Hypocreales	Nectriaceae	Fusarium	Oxysporum	HWI-ST1370:50:H934UADXX:1:1104:9406:97147/2_AA9
AA9	Unclassified	Unclassified	Unclassified	Unclassified	Unclassified	Unclassified	Unclassified	HWI-ST1370:50:H934UADXX:1:1105:3650:26959/2_AA9
AA9	Eukaryota	Fungi	Ascomycota	Sordariales	Lasiosphaeriaceae	Podospora	Anserina	HWI-ST1370:50:H934UADXX:1:1105:7608:64865/1_AA9
AA9	Eukaryota	Fungi	Ascomycota	Sordariales	Chaetomiaceae	Chaetomium	Globosum	HWI-ST1370:50:H934UADXX:1:1105:7608:64865/2_AA9
AA9	Eukaryota	Fungi	Ascomycota	Sordariales	Chaetomiaceae	Chaetomium	Globosum	HWI-ST1370:50:H934UADXX:1:1105:11587:74064/1_AA9
AA9	Eukaryota	Fungi	Ascomycota	Sordariales	Chaetomiaceae	Chaetomium	Globosum	HWI-ST1370:50:H934UADXX:1:1105:11587:74064/2_AA9
AA9	Eukaryota	Fungi	Ascomycota	Sordariales	Chaetomiaceae	Chaetomium	Globosum	HWI-ST1370:50:H934UADXX:1:1105:1824:90427/2_AA9
AA9	Eukaryota	Fungi	Ascomycota	Sordariales	Chaetomiaceae	Myceliophthora	Thermophila	HWI-ST1370:50:H934UADXX:1:1107:18349:3678/1_AA9
AA9	Eukaryota	Fungi	Ascomycota	Sordariales	Chaetomiaceae	Chaetomium	Globosum	HWI-ST1370:50:H934UADXX:1:1107:18349:3678/2_AA9
AA9	Eukaryota	Fungi	Ascomycota	Sordariales	Sordariaceae	Neurospora	Crassa	HWI-ST1370:50:H934UADXX:1:1107:19851:39350/2_AA9
AA9	Eukaryota	Fungi	Ascomycota	Sordariales	Chaetomiaceae	Chaetomium	Globosum	HWI-ST1370:50:H934UADXX:1:1107:19387:50723/1_AA9
AA9	Eukaryota	Fungi	Ascomycota	Sordariales	Chaetomiaceae	Chaetomium	Globosum	HWI-ST1370:50:H934UADXX:1:1107:19387:50723/2_AA9
AA9	Eukaryota	Fungi	Ascomycota	Sordariales	Chaetomiaceae	Chaetomium	Globosum	HWI-ST1370:50:H934UADXX:1:1107:11541:53267/2_AA9
AA9	Eukaryota	Fungi	Ascomycota	Sordariales	Chaetomiaceae	Chaetomium	Globosum	HWI-ST1370:50:H934UADXX:1:1108:20727:46098/2_AA9
AA9	Eukaryota	Fungi	Ascomycota	Sordariales	Chaetomiaceae	Chaetomium	Globosum	HWI-ST1370:50:H934UADXX:1:1108:15386:77693/1_AA9
AA9	Eukaryota	Fungi	Ascomycota	Sordariales	Lasiosphaeriaceae	Podospora	Anserina	HWI-ST1370:50:H934UADXX:1:1108:15386:77693/2_AA9
AA9	Eukaryota	Fungi	Ascomycota	Sordariales	Chaetomiaceae	Thielavia	Terrestris	HWI-ST1370:50:H934UADXX:1:1109:15981:81907/2_AA9
AA9	Eukaryota	Fungi	Ascomycota	Magnaporthales	Magnaporthaceae	Magnaporthe	Oryzae	HWI-ST1370:50:H934UADXX:1:1110:7839:16670/2_AA9
AA9	Eukaryota	Fungi	Ascomycota	Sordariales	Chaetomiaceae	Thielavia	Terrestris	HWI-ST1370:50:H934UADXX:1:1110:2231:16810/1_AA9
AA9	Eukaryota	Fungi	Ascomycota	Glomerellales	Glomerellaceae	Colletotrichum	Gloeosporioides	HWI-ST1370:50:H934UADXX:1:1110:18854:73841/1_AA9
AA9	Eukaryota	Fungi	Ascomycota	Sordariales	Lasiosphaeriaceae	Podospora	Anserina	HWI-ST1370:50:H934UADXX:1:1110:18854:73841/2_AA9
AA9	Eukaryota	Fungi	Ascomycota	Ophiostomatales	mitosporic Ophiostomataceae	Sporothrix	Schenckii	HWI-ST1370:50:H934UADXX:1:1112:16414:34445/1_AA9
AA9	Eukaryota	Fungi	Ascomycota	Sordariales	Chaetomiaceae	Myceliophthora	Thermophila	HWI-ST1370:50:H934UADXX:1:1112:6068:36662/1_AA9
AA9	Eukaryota	Fungi	Ascomycota	Sordariales	Chaetomiaceae	Chaetomium	Globosum	HWI-ST1370:50:H934UADXX:1:1112:6068:36662/2_AA9
AA9	Eukaryota	Fungi	Ascomycota	Sordariales	Chaetomiaceae	Thielavia	Terrestris	HWI-ST1370:50:H934UADXX:1:1113:8285:20212/1_AA9
AA9	Eukaryota	Fungi	Ascomycota	Sordariales	Chaetomiaceae	Chaetomium	Globosum	HWI-ST1370:50:H934UADXX:1:1113:8285:20212/2_AA9
AA9	Eukaryota	Fungi	Ascomycota	Sordariales	Chaetomiaceae	Chaetomium	Globosum	HWI-ST1370:50:H934UADXX:1:1113:3023:35301/1_AA9
AA9	Eukaryota	Fungi	Ascomycota	Sordariales	Chaetomiaceae	Chaetomium	Globosum	HWI-ST1370:50:H934UADXX:1:1113:3023:35301/2_AA9
AA9	Eukaryota	Fungi	Ascomycota	Sordariales	Lasiosphaeriaceae	Podospora	Anserina	HWI-ST1370:50:H934UADXX:1:1113:7182:76184/1_AA9
AA9	Eukaryota	Fungi	Ascomycota	Sordariales	Chaetomiaceae	Chaetomium	Globosum	HWI-ST1370:50:H934UADXX:1:1113:7182:76184/2_AA9
AA9	Eukaryota	Fungi	Ascomycota	Sordariales	Chaetomiaceae	Chaetomium	Globosum	HWI-ST1370:50:H934UADXX:1:1113:11175:86950/2_AA9
AA9	Eukaryota	Fungi	Ascomycota	Sordariales	Chaetomiaceae	Thielavia	Terrestris	HWI-ST1370:50:H934UADXX:1:1115:3694:34548/1_AA9
AA9	Eukaryota	Fungi	Ascomycota	Sordariales	Chaetomiaceae	Myceliophthora	Thermophila	HWI-ST1370:50:H934UADXX:1:1115:3694:34548/2_AA9
AA9	Eukaryota	Fungi	Ascomycota	Sordariales	Sordariaceae	Neurospora	Crassa	HWI-ST1370:50:H934UADXX:1:1116:17997:72884/2_AA9
AA9	Bacteria	Bacteria	Actinobacteria	Actinomycetales	Geodermatophilaceae	Blastococcus	Saxobsidens	HWI-ST1370:50:H934UADXX:1:1201:12723:27369/2_AA9
AA9	Eukaryota	Fungi	Ascomycota	Sordariales	Sordariaceae	Neurospora	Crassa	HWI-ST1370:50:H934UADXX:1:1201:5390:59327/2_AA9
AA9	Archaea	Archaea	Euryarchaeota	Halobacteriales	Halobacteriaceae	Haloterrigena	Salina	HWI-ST1370:50:H934UADXX:1:1202:16961:16780/1_AA9
AA9	Eukaryota	Fungi	Ascomycota	Sordariales	Chaetomiaceae	Myceliophthora	Thermophila	HWI-ST1370:50:H934UADXX:1:1202:1978:70899/1_AA9
AA9	Eukaryota	Fungi	Ascomycota	Sordariales	Chaetomiaceae	Thielavia	Terrestris	HWI-ST1370:50:H934UADXX:1:1202:1978:70899/2_AA9
AA9	Eukaryota	Fungi	Ascomycota	Sordariales	Chaetomiaceae	Chaetomium	Globosum	HWI-ST1370:50:H934UADXX:1:1203:5678:77382/1_AA9
AA9	Eukaryota	Fungi	Ascomycota	Sordariales	Chaetomiaceae	Chaetomium	Globosum	HWI-ST1370:50:H934UADXX:1:1203:5678:77382/2_AA9
AA9	Eukaryota	Fungi	Ascomycota	Sordariales	Chaetomiaceae	Thielavia	Terrestris	HWI-ST1370:50:H934UADXX:1:1204:17761:54440/1_AA9
AA9	Eukaryota	Fungi	Ascomycota	Sordariales	Sordariaceae	Neurospora	Crassa	HWI-ST1370:50:H934UADXX:1:1204:19445:78006/1_AA9
AA9	Eukaryota	Fungi	Ascomycota	Sordariales	Sordariaceae	Neurospora	Crassa	HWI-ST1370:50:H934UADXX:1:1204:19445:78006/2_AA9
AA9	Eukaryota	Fungi	Ascomycota	Sordariales	Chaetomiaceae	Chaetomium	Globosum	HWI-ST1370:50:H934UADXX:1:1205:7507:66308/1_AA9
AA9	Eukaryota	Fungi	Ascomycota	Sordariales	Chaetomiaceae	Chaetomium	Globosum	HWI-ST1370:50:H934UADXX:1:1205:9663:85099/2_AA9
AA9	Eukaryota	Fungi	Ascomycota	Sordariales	Chaetomiaceae	Myceliophthora	Thermophila	HWI-ST1370:50:H934UADXX:1:1206:4440:18914/1_AA9
AA9	Eukaryota	Fungi	Ascomycota	Eurotiales	Aspergillaceae	Penicillium	Rubens	HWI-ST1370:50:H934UADXX:1:1206:4440:18914/2_AA9
AA9	Eukaryota	Fungi	Ascomycota	Sordariales	Chaetomiaceae	Chaetomium	Globosum	HWI-ST1370:50:H934UADXX:1:1206:8065:23987/2_AA9
AA9	Eukaryota	Fungi	Ascomycota	Ophiostomatales	mitosporic Ophiostomataceae	Sporothrix	Schenckii	HWI-ST1370:50:H934UADXX:1:1206:19990:49703/1_AA9
AA9	Eukaryota	Fungi	Ascomycota	Sordariales	Chaetomiaceae	Chaetomium	Globosum	HWI-ST1370:50:H934UADXX:1:1206:12623:64676/2_AA9
AA9	Bacteria	Bacteria	Actinobacteria	Actinomycetales	Geodermatophilaceae	Blastococcus	Saxobsidens	HWI-ST1370:50:H934UADXX:1:1207:8030:27078/2_AA9
AA9	Eukaryota	Fungi	Ascomycota	Sordariales	Chaetomiaceae	Chaetomium	Globosum	HWI-ST1370:50:H934UADXX:1:1207:1126:39916/2_AA9
AA9	Eukaryota	Fungi	Ascomycota	Sordariales	Chaetomiaceae	Chaetomium	Globosum	HWI-ST1370:50:H934UADXX:1:1207:1256:94636/1_AA9
AA9	Eukaryota	Fungi	Ascomycota	Sordariales	Chaetomiaceae	Chaetomium	Globosum	HWI-ST1370:50:H934UADXX:1:1207:1256:94636/2_AA9
AA9	Eukaryota	Fungi	Ascomycota	Sordariales	Sordariaceae	Sordaria	Macrospora	HWI-ST1370:50:H934UADXX:1:1208:17295:10052/2_AA9
AA9	Eukaryota	Fungi	Ascomycota	Sordariales	Chaetomiaceae	Chaetomium	Globosum	HWI-ST1370:50:H934UADXX:1:1208:13080:47593/2_AA9
AA9	Eukaryota	Fungi	Ascomycota	Pleosporales	Pleosporaceae	Bipolaris	Maydis	HWI-ST1370:50:H934UADXX:1:1208:10494:82279/2_AA9
AA9	Eukaryota	Fungi	Ascomycota	Sordariales	Chaetomiaceae	Chaetomium	Globosum	HWI-ST1370:50:H934UADXX:1:1210:6121:2846/1_AA9
AA9	Eukaryota	Fungi	Ascomycota	Sordariales	Chaetomiaceae	Thielavia	Terrestris	HWI-ST1370:50:H934UADXX:1:1211:3730:7964/1_AA9
AA9	Eukaryota	Fungi	Ascomycota	Eurotiales	Aspergillaceae	Aspergillus	Niger	HWI-ST1370:50:H934UADXX:1:1211:2609:63287/2_AA9
AA9	Eukaryota	Fungi	Ascomycota	Ophiostomatales	mitosporic Ophiostomataceae	Sporothrix	Schenckii	HWI-ST1370:50:H934UADXX:1:1212:19523:45221/1_AA9
AA9	Eukaryota	Fungi	Ascomycota	Sordariales	Chaetomiaceae	Chaetomium	Globosum	HWI-ST1370:50:H934UADXX:1:1212:12617:98877/1_AA9
AA9	Eukaryota	Fungi	Ascomycota	Sordariales	Lasiosphaeriaceae	Podospora	Anserina	HWI-ST1370:50:H934UADXX:1:1213:8569:5814/1_AA9
AA9	Eukaryota	Fungi	Ascomycota	Sordariales	Sordariaceae	Neurospora	Crassa	HWI-ST1370:50:H934UADXX:1:1213:2724:13146/2_AA9
AA9	Eukaryota	Fungi	Ascomycota	Sordariales	Chaetomiaceae	Chaetomium	Globosum	HWI-ST1370:50:H934UADXX:1:1213:13245:19455/1_AA9
AA9	Eukaryota	Fungi	Ascomycota	Sordariales	Chaetomiaceae	Chaetomium	Globosum	HWI-ST1370:50:H934UADXX:1:1213:9054:28106/1_AA9
AA9	Eukaryota	Fungi	Ascomycota	Sordariales	Chaetomiaceae	Chaetomium	Globosum	HWI-ST1370:50:H934UADXX:1:1213:9054:28106/2_AA9
AA9	Eukaryota	Fungi	Ascomycota	Sordariales	Chaetomiaceae	Thielavia	Terrestris	HWI-ST1370:50:H934UADXX:1:1213:6830:55940/1_AA9
AA9	Eukaryota	Fungi	Ascomycota	Sordariales	Chaetomiaceae	Chaetomium	Globosum	HWI-ST1370:50:H934UADXX:1:1213:13923:72185/2_AA9
AA9	Eukaryota	Fungi	Ascomycota	Sordariales	Chaetomiaceae	Thielavia	Terrestris	HWI-ST1370:50:H934UADXX:1:1214:9893:22310/1_AA9
AA9	Eukaryota	Fungi	Ascomycota	Sordariales	Chaetomiaceae	Thielavia	Terrestris	HWI-ST1370:50:H934UADXX:1:1214:9893:22310/2_AA9
AA9	Eukaryota	Fungi	Ascomycota	Sordariales	Chaetomiaceae	Chaetomium	Globosum	HWI-ST1370:50:H934UADXX:1:1214:4542:94728/2_AA9
AA9	Eukaryota	Fungi	Ascomycota	Sordariales	Chaetomiaceae	Chaetomium	Globosum	HWI-ST1370:50:H934UADXX:1:1215:11973:4737/2_AA9
AA9	Eukaryota	Fungi	Ascomycota	Sordariales	Sordariaceae	Neurospora	Crassa	HWI-ST1370:50:H934UADXX:1:1215:11525:37681/2_AA9
AA9	Eukaryota	Fungi	Ascomycota	Sordariales	Chaetomiaceae	Myceliophthora	Thermophila	HWI-ST1370:50:H934UADXX:1:1215:17830:71291/1_AA9
AA9	Eukaryota	Fungi	Ascomycota	Sordariales	Chaetomiaceae	Chaetomium	Globosum	HWI-ST1370:50:H934UADXX:1:1216:8577:13686/2_AA9
AA9	Eukaryota	Fungi	Ascomycota	Sordariales	Chaetomiaceae	Chaetomium	Globosum	HWI-ST1370:50:H934UADXX:1:1216:14589:31810/1_AA9
AA9	Eukaryota	Fungi	Ascomycota	Sordariales	Chaetomiaceae	Chaetomium	Globosum	HWI-ST1370:50:H934UADXX:1:1216:14589:31810/2_AA9
AA9	Eukaryota	Fungi	Ascomycota	Sordariales	Lasiosphaeriaceae	Podospora	Anserina	HWI-ST1370:50:H934UADXX:1:1216:16488:96360/1_AA9
AA9	Eukaryota	Fungi	Ascomycota	Sordariales	Chaetomiaceae	Thielavia	Terrestris	HWI-ST1370:50:H934UADXX:1:2102:14500:29688/1_AA9
AA9	Eukaryota	Fungi	Ascomycota	Sordariales	Chaetomiaceae	Thielavia	Terrestris	HWI-ST1370:50:H934UADXX:1:2102:14500:29688/2_AA9
AA9	Eukaryota	Fungi	Ascomycota	Eurotiales	Aspergillaceae	Aspergillus	Fumigatus	HWI-ST1370:50:H934UADXX:1:2102:8424:39797/2_AA9
AA9	Eukaryota	Fungi	Ascomycota	Sordariales	Sordariaceae	Neurospora	Crassa	HWI-ST1370:50:H934UADXX:1:2102:15074:91116/1_AA9
AA9	Eukaryota	Fungi	Ascomycota	Sordariales	Sordariaceae	Neurospora	Crassa	HWI-ST1370:50:H934UADXX:1:2102:9162:96504/1_AA9
AA9	Eukaryota	Fungi	Ascomycota	Sordariales	Chaetomiaceae	Chaetomium	Globosum	HWI-ST1370:50:H934UADXX:1:2102:9162:96504/2_AA9
AA9	Eukaryota	Fungi	Ascomycota	Sordariales	Chaetomiaceae	Myceliophthora	Thermophila	HWI-ST1370:50:H934UADXX:1:2104:6266:51818/2_AA9
AA9	Eukaryota	Fungi	Ascomycota	Sordariales	Chaetomiaceae	Chaetomium	Globosum	HWI-ST1370:50:H934UADXX:1:2104:8162:66383/1_AA9
AA9	Eukaryota	Fungi	Ascomycota	Ophiostomatales	mitosporic Ophiostomataceae	Sporothrix	Schenckii	HWI-ST1370:50:H934UADXX:1:2104:8162:66383/2_AA9
AA9	Eukaryota	Fungi	Ascomycota	Ophiostomatales	mitosporic Ophiostomataceae	Sporothrix	Schenckii	HWI-ST1370:50:H934UADXX:1:2104:15003:72748/1_AA9
AA9	Eukaryota	Fungi	Ascomycota	Ophiostomatales	mitosporic Ophiostomataceae	Sporothrix	Schenckii	HWI-ST1370:50:H934UADXX:1:2104:15003:72748/2_AA9
AA9	Eukaryota	Fungi	Ascomycota	Ophiostomatales	mitosporic Ophiostomataceae	Sporothrix	Schenckii	HWI-ST1370:50:H934UADXX:1:2105:18908:25583/1_AA9
AA9	Eukaryota	Fungi	Ascomycota	Sordariales	Sordariaceae	Neurospora	Crassa	HWI-ST1370:50:H934UADXX:1:2106:14175:9207/1_AA9
AA9	Eukaryota	Fungi	Ascomycota	Sordariales	Chaetomiaceae	Chaetomium	Globosum	HWI-ST1370:50:H934UADXX:1:2106:10267:58653/1_AA9
AA9	Eukaryota	Fungi	Ascomycota	Sordariales	Chaetomiaceae	Myceliophthora	Thermophila	HWI-ST1370:50:H934UADXX:1:2109:18979:7935/1_AA9
AA9	Eukaryota	Fungi	Ascomycota	Sordariales	Chaetomiaceae	Myceliophthora	Thermophila	HWI-ST1370:50:H934UADXX:1:2109:4516:80350/2_AA9
AA9	Eukaryota	Fungi	Ascomycota	Sordariales	Chaetomiaceae	Chaetomium	Globosum	HWI-ST1370:50:H934UADXX:1:2110:4995:46284/1_AA9
AA9	Eukaryota	Fungi	Ascomycota	Sordariales	Chaetomiaceae	Chaetomium	Globosum	HWI-ST1370:50:H934UADXX:1:2110:4995:46284/2_AA9
AA9	Eukaryota	Fungi	Ascomycota	Ophiostomatales	mitosporic Ophiostomataceae	Sporothrix	Schenckii	HWI-ST1370:50:H934UADXX:1:2110:2425:69844/2_AA9
AA9	Eukaryota	Fungi	Ascomycota	Sordariales	Chaetomiaceae	Chaetomium	Globosum	HWI-ST1370:50:H934UADXX:1:2111:9596:54796/1_AA9
AA9	Eukaryota	Fungi	Ascomycota	Sordariales	Chaetomiaceae	Chaetomium	Globosum	HWI-ST1370:50:H934UADXX:1:2111:9596:54796/2_AA9
AA9	Eukaryota	Fungi	Ascomycota	Sordariales	Chaetomiaceae	Chaetomium	Globosum	HWI-ST1370:50:H934UADXX:1:2111:18299:80225/1_AA9
AA9	Eukaryota	Fungi	Ascomycota	Sordariales	Chaetomiaceae	Chaetomium	Globosum	HWI-ST1370:50:H934UADXX:1:2112:20676:76751/2_AA9
AA9	Eukaryota	Fungi	Ascomycota	Sordariales	Chaetomiaceae	Chaetomium	Globosum	HWI-ST1370:50:H934UADXX:1:2113:12341:14287/2_AA9
AA9	Eukaryota	Fungi	Ascomycota	Sordariales	Chaetomiaceae	Chaetomium	Globosum	HWI-ST1370:50:H934UADXX:1:2113:17837:83357/2_AA9
AA9	Bacteria	Bacteria	Actinobacteria	Actinomycetales	Streptomycetaceae	Streptomyces	Sulphureus	HWI-ST1370:50:H934UADXX:1:2114:11275:24274/2_AA9
AA9	Eukaryota	Fungi	Ascomycota	Eurotiales	Aspergillaceae	Penicillium	Rubens	HWI-ST1370:50:H934UADXX:1:2114:14493:52136/1_AA9
AA9	Eukaryota	Fungi	Ascomycota	Eurotiales	Aspergillaceae	Aspergillus	Fumigatus	HWI-ST1370:50:H934UADXX:1:2114:14493:52136/2_AA9
AA9	Eukaryota	Fungi	Ascomycota	Sordariales	Chaetomiaceae	Thielavia	Terrestris	HWI-ST1370:50:H934UADXX:1:2114:15319:61914/1_AA9
AA9	Eukaryota	Fungi	Ascomycota	Sordariales	Chaetomiaceae	Chaetomium	Globosum	HWI-ST1370:50:H934UADXX:1:2114:7556:96263/1_AA9
AA9	Eukaryota	Fungi	Ascomycota	Sordariales	Chaetomiaceae	Chaetomium	Globosum	HWI-ST1370:50:H934UADXX:1:2114:7556:96263/2_AA9
AA9	Eukaryota	Fungi	Ascomycota	Sordariales	Chaetomiaceae	Chaetomium	Globosum	HWI-ST1370:50:H934UADXX:1:2115:2926:61090/1_AA9
AA9	Eukaryota	Fungi	Ascomycota	Sordariales	Chaetomiaceae	Myceliophthora	Thermophila	HWI-ST1370:50:H934UADXX:1:2116:20428:18737/1_AA9
AA9	Eukaryota	Fungi	Ascomycota	Hypocreales	Nectriaceae	Fusarium	Oxysporum	HWI-ST1370:50:H934UADXX:1:2116:21132:63752/1_AA9
AA9	Eukaryota	Fungi	Ascomycota	Hypocreales	Nectriaceae	Fusarium	Oxysporum	HWI-ST1370:50:H934UADXX:1:2116:18233:74507/1_AA9
AA9	Eukaryota	Fungi	Ascomycota	Sordariales	Chaetomiaceae	Chaetomium	Globosum	HWI-ST1370:50:H934UADXX:1:2202:5380:33876/1_AA9
AA9	Eukaryota	Fungi	Ascomycota	Sordariales	Sordariaceae	Neurospora	Crassa	HWI-ST1370:50:H934UADXX:1:2202:10625:64494/1_AA9
AA9	Eukaryota	Fungi	Ascomycota	Sordariales	Sordariaceae	Sordaria	Macrospora	HWI-ST1370:50:H934UADXX:1:2202:10625:64494/2_AA9
AA9	Eukaryota	Fungi	Ascomycota	Sordariales	Chaetomiaceae	Chaetomium	Globosum	HWI-ST1370:50:H934UADXX:1:2202:1890:98432/1_AA9
AA9	Eukaryota	Fungi	Ascomycota	Glomerellales	Glomerellaceae	Colletotrichum	Gloeosporioides	HWI-ST1370:50:H934UADXX:1:2202:1890:98432/2_AA9
AA9	Eukaryota	Fungi	Ascomycota	Sordariales	Chaetomiaceae	Chaetomium	Globosum	HWI-ST1370:50:H934UADXX:1:2203:12017:4348/1_AA9
AA9	Eukaryota	Fungi	Ascomycota	Sordariales	Chaetomiaceae	Chaetomium	Globosum	HWI-ST1370:50:H934UADXX:1:2203:12017:4348/2_AA9
AA9	Eukaryota	Fungi	Ascomycota	Sordariales	Chaetomiaceae	Chaetomium	Globosum	HWI-ST1370:50:H934UADXX:1:2203:10725:25846/2_AA9
AA9	Bacteria	Bacteria	Actinobacteria	Actinomycetales	Geodermatophilaceae	Blastococcus	Saxobsidens	HWI-ST1370:50:H934UADXX:1:2203:13887:53754/2_AA9
AA9	Eukaryota	Fungi	Ascomycota	Sordariales	Lasiosphaeriaceae	Podospora	Anserina	HWI-ST1370:50:H934UADXX:1:2203:21110:82737/1_AA9
AA9	Eukaryota	Fungi	Ascomycota	Sordariales	Chaetomiaceae	Chaetomium	Globosum	HWI-ST1370:50:H934UADXX:1:2203:14233:99969/2_AA9
AA9	Eukaryota	Fungi	Ascomycota	Sordariales	Chaetomiaceae	Chaetomium	Globosum	HWI-ST1370:50:H934UADXX:1:2204:16545:81740/1_AA9
AA9	Unclassified	Unclassified	Unclassified	Unclassified	Unclassified	Unclassified	Unclassified	HWI-ST1370:50:H934UADXX:1:2206:4280:38951/2_AA9
AA9	Eukaryota	Fungi	Ascomycota	Sordariales	Sordariaceae	Neurospora	Crassa	HWI-ST1370:50:H934UADXX:1:2206:11617:57995/2_AA9
AA9	Eukaryota	Fungi	Ascomycota	Hypocreales	Nectriaceae	Fusarium	Oxysporum	HWI-ST1370:50:H934UADXX:1:2207:9188:11886/1_AA9
AA9	Eukaryota	Fungi	Ascomycota	Sordariales	Chaetomiaceae	Chaetomium	Globosum	HWI-ST1370:50:H934UADXX:1:2207:12379:21057/1_AA9
AA9	Eukaryota	Fungi	Ascomycota	Ophiostomatales	mitosporic Ophiostomataceae	Sporothrix	Schenckii	HWI-ST1370:50:H934UADXX:1:2207:2411:62914/1_AA9
AA9	Eukaryota	Fungi	Ascomycota	Sordariales	Sordariaceae	Neurospora	Crassa	HWI-ST1370:50:H934UADXX:1:2208:14244:28879/1_AA9
AA9	Eukaryota	Fungi	Basidiomycota	Sebacinales	Classification Missing	Piriformospora	Indica	HWI-ST1370:50:H934UADXX:1:2209:6538:3538/1_AA9
AA9	Eukaryota	Fungi	Ascomycota	Sordariales	Chaetomiaceae	Chaetomium	Globosum	HWI-ST1370:50:H934UADXX:1:2209:15002:92255/2_AA9
AA9	Eukaryota	Fungi	Ascomycota	Sordariales	Chaetomiaceae	Chaetomium	Senegalense	HWI-ST1370:50:H934UADXX:1:2210:1954:99629/1_AA9
AA9	Eukaryota	Fungi	Ascomycota	Sordariales	Chaetomiaceae	Thielavia	Terrestris	HWI-ST1370:50:H934UADXX:1:2211:7592:30069/1_AA9
AA9	Eukaryota	Fungi	Ascomycota	Sordariales	Chaetomiaceae	Thielavia	Terrestris	HWI-ST1370:50:H934UADXX:1:2211:7592:30069/2_AA9
AA9	Eukaryota	Fungi	Ascomycota	Sordariales	Chaetomiaceae	Chaetomium	Globosum	HWI-ST1370:50:H934UADXX:1:2212:1582:33101/2_AA9
AA9	Eukaryota	Fungi	Ascomycota	Sordariales	Chaetomiaceae	Chaetomium	Globosum	HWI-ST1370:50:H934UADXX:1:2212:19268:99255/2_AA9
AA9	Eukaryota	Fungi	Ascomycota	Sordariales	Chaetomiaceae	Chaetomium	Globosum	HWI-ST1370:50:H934UADXX:1:2213:16766:45871/2_AA9
AA9	Eukaryota	Fungi	Ascomycota	Sordariales	Chaetomiaceae	Chaetomium	Globosum	HWI-ST1370:50:H934UADXX:1:2213:16782:88058/2_AA9
AA9	Eukaryota	Fungi	Ascomycota	Sordariales	Sordariaceae	Neurospora	Crassa	HWI-ST1370:50:H934UADXX:1:2214:3929:30196/1_AA9
AA9	Eukaryota	Fungi	Ascomycota	Sordariales	Chaetomiaceae	Chaetomium	Globosum	HWI-ST1370:50:H934UADXX:1:2214:3929:30196/2_AA9
AA9	Eukaryota	Fungi	Ascomycota	Sordariales	Chaetomiaceae	Chaetomium	Globosum	HWI-ST1370:50:H934UADXX:1:2214:4832:65719/1_AA9
AA9	Eukaryota	Fungi	Ascomycota	Sordariales	Chaetomiaceae	Chaetomium	Globosum	HWI-ST1370:50:H934UADXX:1:2215:5727:30160/1_AA9
AA9	Eukaryota	Fungi	Ascomycota	Sordariales	Chaetomiaceae	Chaetomium	Globosum	HWI-ST1370:50:H934UADXX:1:2215:20819:92462/2_AA9
AA9	Eukaryota	Fungi	Ascomycota	Sordariales	Sordariaceae	Neurospora	Crassa	HWI-ST1370:50:H934UADXX:1:2216:9516:15063/2_AA9
AA9	Eukaryota	Fungi	Ascomycota	Sordariales	Chaetomiaceae	Chaetomium	Globosum	HWI-ST1370:50:H934UADXX:1:2216:15645:85480/1_AA9
AA9	Eukaryota	Fungi	Ascomycota	Sordariales	Chaetomiaceae	Chaetomium	Globosum	HWI-ST1370:50:H934UADXX:1:2216:15645:85480/2_AA9
CAZY_FAMILY	KINGDOM	DOMAIN	PHYLUM	ORDER	FAMILY	GENUS	SPECIES	READ_ID
GH10	Bacteria	Bacteria	Actinobacteria	Actinomycetales	Streptomycetaceae	Streptomyces	Bottropensis	HWI-ST1370:50:H934UADXX:1:1101:18842:100078/1_GH10
GH10	Bacteria	Bacteria	Actinobacteria	Actinomycetales	Micromonosporaceae	Verrucosispora	Maris	HWI-ST1370:50:H934UADXX:1:1102:11878:80659/1_GH10
GH10	Bacteria	Bacteria	Actinobacteria	Actinomycetales	Catenulisporaceae	Catenulispora	Acidiphila	HWI-ST1370:50:H934UADXX:1:1104:20281:36693/1_GH10
GH10	Bacteria	Bacteria	Actinobacteria	Actinomycetales	Microbacteriaceae	Curtobacterium	Sp.	HWI-ST1370:50:H934UADXX:1:1104:9571:71156/1_GH10
GH10	Bacteria	Bacteria	Proteobacteria	Rhizobiales	Bradyrhizobiaceae	Afipia	Felis	HWI-ST1370:50:H934UADXX:1:1105:4676:56523/2_GH10
GH10	Bacteria	Bacteria	Proteobacteria	Caulobacterales	Caulobacteraceae	Phenylobacterium	Zucineum	HWI-ST1370:50:H934UADXX:1:1106:12744:34863/2_GH10
GH10	Eukaryota	Viridiplantae	Streptophyta	Malpighiales	Euphorbiaceae	Ricinus	Communis	HWI-ST1370:50:H934UADXX:1:1107:7284:60523/2_GH10
GH10	Bacteria	Bacteria	Proteobacteria	Caulobacterales	Caulobacteraceae	Asticcacaulis	Excentricus	HWI-ST1370:50:H934UADXX:1:1110:13073:19392/1_GH10
GH10	Bacteria	Bacteria	Planctomycetes	Planctomycetales	Planctomycetaceae	Rhodopirellula	Baltica	HWI-ST1370:50:H934UADXX:1:1110:19468:93764/1_GH10
GH10	Bacteria	Bacteria	Firmicutes	Thermoanaerobacterales	Classification Missing	Thermoanaerobacterium	Saccharolyticum	HWI-ST1370:50:H934UADXX:1:1111:7614:64971/1_GH10
GH10	Eukaryota	Fungi	Ascomycota	Eurotiales	Aspergillaceae	Aspergillus	Niger	HWI-ST1370:50:H934UADXX:1:1113:2424:55220/1_GH10
GH10	Bacteria	Bacteria	Actinobacteria	Actinomycetales	Streptomycetaceae	Streptomyces	Sp.	HWI-ST1370:50:H934UADXX:1:1115:21146:16726/1_GH10
GH10	Bacteria	Bacteria	Firmicutes	Bacillales	Alicyclobacillaceae	Alicyclobacillus	Hesperidum	HWI-ST1370:50:H934UADXX:1:1115:7475:48279/1_GH10
GH10	Bacteria	Bacteria	Bacteroidetes/Chlorobi group	unclassified Flavobacteriales	Classification Missing	Flavobacteria	Bacterium	HWI-ST1370:50:H934UADXX:1:1201:19718:68341/1_GH10
GH10	Bacteria	Bacteria	Actinobacteria	Actinomycetales	Cellulomonadaceae	Cellulomonas	Fimi	HWI-ST1370:50:H934UADXX:1:1202:11507:95631/1_GH10
GH10	Bacteria	Bacteria	Actinobacteria	Actinomycetales	Acidothermaceae	Acidothermus	Cellulolyticus	HWI-ST1370:50:H934UADXX:1:1205:7699:83362/1_GH10
GH10	Bacteria	Bacteria	Actinobacteria	Actinomycetales	Micromonosporaceae	Actinoplanes	Sp.	HWI-ST1370:50:H934UADXX:1:1209:10153:79078/1_GH10
GH10	Bacteria	Bacteria	Proteobacteria	Caulobacterales	Caulobacteraceae	Caulobacter	Sp.	HWI-ST1370:50:H934UADXX:1:1212:14670:60994/1_GH10
GH10	Eukaryota	Fungi	Ascomycota	Sordariales	Chaetomiaceae	Humicola	Insolens	HWI-ST1370:50:H934UADXX:1:1212:9939:70349/1_GH10
GH10	Bacteria	Bacteria	Actinobacteria	Actinomycetales	Catenulisporaceae	Catenulispora	Acidiphila	HWI-ST1370:50:H934UADXX:1:1214:3964:42057/1_GH10
GH10	Bacteria	Bacteria	Planctomycetes	unclassified Planctomycetales	Classification Missing	Nostocoida	Sp.	HWI-ST1370:50:H934UADXX:1:1216:10658:29783/2_GH10
GH10	Unclassified	Unclassified	Unclassified	Unclassified	Unclassified	Unclassified	Unclassified	HWI-ST1370:50:H934UADXX:1:2101:14589:20261/1_GH10
GH10	Bacteria	Bacteria	Proteobacteria	Caulobacterales	Caulobacteraceae	Phenylobacterium	Zucineum	HWI-ST1370:50:H934UADXX:1:2101:15990:66839/1_GH10
GH10	Unclassified	Unclassified	Unclassified	Unclassified	Unclassified	Unclassified	Unclassified	HWI-ST1370:50:H934UADXX:1:2102:3865:39054/1_GH10
GH10	Eukaryota	Fungi	Ascomycota	Sordariales	Chaetomiaceae	Chaetomium	Globosum	HWI-ST1370:50:H934UADXX:1:2104:19300:46392/1_GH10
GH10	Bacteria	Bacteria	Actinobacteria	Actinomycetales	unclassified Nocardioidaceae	Nocardioidaceae	Bacterium	HWI-ST1370:50:H934UADXX:1:2104:2064:87390/1_GH10
GH10	Bacteria	Bacteria	Proteobacteria	Sphingomonadales	Sphingomonadaceae	Sphingomonas	Sp.	HWI-ST1370:50:H934UADXX:1:2105:14373:51250/1_GH10
GH10	Bacteria	Bacteria	Actinobacteria	Actinomycetales	Catenulisporaceae	Catenulispora	Acidiphila	HWI-ST1370:50:H934UADXX:1:2105:11444:94939/1_GH10
GH10	Eukaryota	Fungi	Ascomycota	Sordariales	Chaetomiaceae	Chaetomium	Globosum	HWI-ST1370:50:H934UADXX:1:2107:12392:17728/1_GH10
GH10	Bacteria	Bacteria	Actinobacteria	Actinomycetales	Acidothermaceae	Acidothermus	Cellulolyticus	HWI-ST1370:50:H934UADXX:1:2109:8147:10645/1_GH10
GH10	Bacteria	Bacteria	Actinobacteria	Actinomycetales	Microbacteriaceae	Clavibacter	Michiganensis	HWI-ST1370:50:H934UADXX:1:2111:12740:39835/1_GH10
GH10	Bacteria	Bacteria	Actinobacteria	Actinomycetales	Streptomycetaceae	Streptomyces	Griseoaurantiacus	HWI-ST1370:50:H934UADXX:1:2113:17281:90598/1_GH10
GH10	Unclassified	Unclassified	Unclassified	Unclassified	Unclassified	Unclassified	Unclassified	HWI-ST1370:50:H934UADXX:1:2114:15542:30436/1_GH10
GH10	Bacteria	Bacteria	Actinobacteria	Actinomycetales	Streptomycetaceae	Streptomyces	Pristinaespiralis	HWI-ST1370:50:H934UADXX:1:2114:11517:96383/2_GH10
GH10	Unclassified	Unclassified	Unclassified	Unclassified	Unclassified	Unclassified	Unclassified	HWI-ST1370:50:H934UADXX:1:2115:9522:47638/1_GH10
GH10	Bacteria	Bacteria	Fibrobacteres/Acidobacteria group	Acidobacteriales	Acidobacteriaceae	Terriglobus	Saanensis	HWI-ST1370:50:H934UADXX:1:2115:6998:80065/1_GH10
GH10	Unclassified	Unclassified	Unclassified	Unclassified	Unclassified	Unclassified	Unclassified	HWI-ST1370:50:H934UADXX:1:2116:15946:92468/1_GH10
GH10	Bacteria	Bacteria	Planctomycetes	Planctomycetales	Planctomycetaceae	Singulisphaera	Acidiphila	HWI-ST1370:50:H934UADXX:1:2204:17385:83546/1_GH10
GH10	Bacteria	Bacteria	Actinobacteria	Actinomycetales	Streptomycetaceae	Streptomyces	Lasaliensis	HWI-ST1370:50:H934UADXX:1:2205:9943:75540/1_GH10
GH10	Bacteria	Bacteria	Proteobacteria	Sphingomonadales	Sphingomonadaceae	Sphingomonas	Sp.	HWI-ST1370:50:H934UADXX:1:2206:15982:7710/1_GH10
GH10	Bacteria	Bacteria	Actinobacteria	Actinomycetales	Micromonosporaceae	Actinoplanes	Friuliensis	HWI-ST1370:50:H934UADXX:1:2206:3789:8339/1_GH10
GH10	Bacteria	Bacteria	Proteobacteria	Rhizobiales	Bradyrhizobiaceae	Oligotropha	Carboxidovorans	HWI-ST1370:50:H934UADXX:1:2208:11345:19358/1_GH10
GH10	Bacteria	Bacteria	Actinobacteria	Actinomycetales	Streptomycetaceae	Streptomyces	Lasaliensis	HWI-ST1370:50:H934UADXX:1:2211:15273:63067/1_GH10
GH10	Bacteria	Bacteria	Unclassified	Unclassified	Unclassified	uncultured	Bacterium	HWI-ST1370:50:H934UADXX:1:2212:13372:36297/1_GH10
GH10	Bacteria	Bacteria	Actinobacteria	Actinomycetales	Streptomycetaceae	Streptomyces	Bingchenggensis	HWI-ST1370:50:H934UADXX:1:2213:18959:64054/1_GH10
GH10	Bacteria	Bacteria	Actinobacteria	Actinomycetales	Streptomycetaceae	Streptomyces	Griseoaurantiacus	HWI-ST1370:50:H934UADXX:1:2214:1387:45867/2_GH10
GH10	Bacteria	Bacteria	Actinobacteria	Actinomycetales	Streptomycetaceae	Streptomyces	Bottropensis	HWI-ST1370:50:H934UADXX:1:1111:4675:42298_GH10
GH10	Bacteria	Bacteria	Bacteroidetes/Chlorobi group	Sphingobacteriales	Sphingobacteriaceae	Mucilaginibacter	Paludis	HWI-ST1370:50:H934UADXX:1:1112:2820:82054_GH10
GH10	Bacteria	Bacteria	Actinobacteria	Actinomycetales	Catenulisporaceae	Catenulispora	Acidiphila	HWI-ST1370:50:H934UADXX:1:1113:4372:86043_GH10
GH10	Bacteria	Bacteria	Actinobacteria	Actinomycetales	Streptomycetaceae	Streptomyces	Sp.	HWI-ST1370:50:H934UADXX:1:1210:20771:49916_GH10
GH10	Bacteria	Bacteria	Actinobacteria	Actinomycetales	Acidothermaceae	Acidothermus	Cellulolyticus	HWI-ST1370:50:H934UADXX:1:2103:11033:84844_GH10
GH10	Bacteria	Bacteria	Fibrobacteres/Acidobacteria group	Solibacterales	Solibacteraceae	Candidatus	Solibacter	HWI-ST1370:50:H934UADXX:1:2109:8571:14675_GH10
GH10	Bacteria	Bacteria	Actinobacteria	Actinomycetales	Streptomycetaceae	Streptomyces	Lasaliensis	HWI-ST1370:50:H934UADXX:1:2201:14172:9297_GH10
GH10	Eukaryota	Fungi	Ascomycota	Sordariales	Chaetomiaceae	Chaetomium	Globosum	HWI-ST1370:46:H93JNADXX:1:1201:1791:62399_GH10
GH10	Unclassified	Unclassified	Unclassified	Unclassified	Unclassified	Unclassified	Unclassified	HWI-ST1370:50:H934UADXX:1:1101:10332:2683/1_GH10
GH10	Eukaryota	Fungi	Ascomycota	Eurotiales	Aspergillaceae	Neosartorya	Fischeri	HWI-ST1370:50:H934UADXX:1:1101:10402:5241/1_GH10
GH10	Eukaryota	Fungi	Ascomycota	Eurotiales	Aspergillaceae	Aspergillus	Fumigatus	HWI-ST1370:50:H934UADXX:1:1101:10402:5241/2_GH10
GH10	Bacteria	Bacteria	Actinobacteria	Actinomycetales	Micromonosporaceae	Actinoplanes	Missouriensis	HWI-ST1370:50:H934UADXX:1:1101:2412:9142/2_GH10
GH10	Bacteria	Bacteria	Bacteroidetes/Chlorobi group	Bacteroidales	Marinilabiliaceae	Marinilabilia	Salmonicolor	HWI-ST1370:50:H934UADXX:1:1101:1755:17548/1_GH10
GH10	Bacteria	Bacteria	Actinobacteria	Actinomycetales	Catenulisporaceae	Catenulispora	Acidiphila	HWI-ST1370:50:H934UADXX:1:1101:15645:19544/1_GH10
GH10	Bacteria	Bacteria	Actinobacteria	Actinomycetales	Catenulisporaceae	Catenulispora	Acidiphila	HWI-ST1370:50:H934UADXX:1:1101:15645:19544/2_GH10
GH10	Bacteria	Bacteria	Actinobacteria	Actinomycetales	Catenulisporaceae	Catenulispora	Acidiphila	HWI-ST1370:50:H934UADXX:1:1101:15312:35058/2_GH10
GH10	Bacteria	Bacteria	Actinobacteria	Actinomycetales	Pseudonocardiaceae	Amycolatopsis	Benzoatilytica	HWI-ST1370:50:H934UADXX:1:1101:19400:43050/2_GH10
GH10	Bacteria	Bacteria	Actinobacteria	Actinomycetales	Streptomycetaceae	Streptomyces	Griseoaurantiacus	HWI-ST1370:50:H934UADXX:1:1101:10580:57027/2_GH10
GH10	Eukaryota	Fungi	Ascomycota	Sordariales	Chaetomiaceae	Chaetomium	Globosum	HWI-ST1370:50:H934UADXX:1:1101:8506:64231/1_GH10
GH10	Eukaryota	Fungi	Ascomycota	Sordariales	Chaetomiaceae	Chaetomium	Globosum	HWI-ST1370:50:H934UADXX:1:1101:8506:64231/2_GH10
GH10	Bacteria	Bacteria	Proteobacteria	Rhizobiales	Bradyrhizobiaceae	Afipia	Felis	HWI-ST1370:50:H934UADXX:1:1101:19754:74041/1_GH10
GH10	Bacteria	Bacteria	Planctomycetes	Planctomycetales	Planctomycetaceae	Singulisphaera	Acidiphila	HWI-ST1370:50:H934UADXX:1:1101:9360:87790/2_GH10
GH10	Bacteria	Bacteria	Actinobacteria	Actinomycetales	Microbacteriaceae	Curtobacterium	Flaccumfaciens	HWI-ST1370:50:H934UADXX:1:1101:10262:90900/1_GH10
GH10	Bacteria	Bacteria	Proteobacteria	Caulobacterales	Caulobacteraceae	Caulobacter	Sp.	HWI-ST1370:50:H934UADXX:1:1102:12543:5201/1_GH10
GH10	Bacteria	Bacteria	Actinobacteria	Actinomycetales	Streptomycetaceae	Streptomyces	Classification Missing	HWI-ST1370:50:H934UADXX:1:1102:5896:21109/1_GH10
GH10	Unclassified	Unclassified	Unclassified	Unclassified	Unclassified	Unclassified	Unclassified	HWI-ST1370:50:H934UADXX:1:1102:5896:21109/2_GH10
GH10	Bacteria	Bacteria	Actinobacteria	Actinomycetales	Catenulisporaceae	Catenulispora	Acidiphila	HWI-ST1370:50:H934UADXX:1:1102:10105:24328/1_GH10
GH10	Bacteria	Bacteria	Actinobacteria	Actinomycetales	Catenulisporaceae	Catenulispora	Acidiphila	HWI-ST1370:50:H934UADXX:1:1102:2696:31882/1_GH10
GH10	Bacteria	Bacteria	Actinobacteria	Actinomycetales	Catenulisporaceae	Catenulispora	Acidiphila	HWI-ST1370:50:H934UADXX:1:1102:8028:83752/1_GH10
GH10	Bacteria	Bacteria	Actinobacteria	Actinomycetales	Catenulisporaceae	Catenulispora	Acidiphila	HWI-ST1370:50:H934UADXX:1:1102:8028:83752/2_GH10
GH10	Unclassified	Unclassified	Unclassified	Unclassified	Unclassified	Unclassified	Unclassified	HWI-ST1370:50:H934UADXX:1:1102:15001:90119/1_GH10
GH10	Bacteria	Bacteria	Proteobacteria	Caulobacterales	Caulobacteraceae	Caulobacter	Sp.	HWI-ST1370:50:H934UADXX:1:1103:4195:52244/2_GH10
GH10	Bacteria	Bacteria	Bacteroidetes/Chlorobi group	Sphingobacteriales	Sphingobacteriaceae	Mucilaginibacter	Paludis	HWI-ST1370:50:H934UADXX:1:1103:1744:53657/1_GH10
GH10	Bacteria	Bacteria	Bacteroidetes/Chlorobi group	Sphingobacteriales	Sphingobacteriaceae	Mucilaginibacter	Paludis	HWI-ST1370:50:H934UADXX:1:1103:1744:53657/2_GH10
GH10	Bacteria	Bacteria	Fibrobacteres/Acidobacteria group	Solibacterales	Solibacteraceae	Candidatus	Solibacter	HWI-ST1370:50:H934UADXX:1:1103:8342:62116/1_GH10
GH10	Bacteria	Bacteria	Fibrobacteres/Acidobacteria group	Solibacterales	Solibacteraceae	Candidatus	Solibacter	HWI-ST1370:50:H934UADXX:1:1103:8342:62116/2_GH10
GH10	Bacteria	Bacteria	Bacteroidetes/Chlorobi group	Cytophagales	Cytophagaceae	Spirosoma	Linguale	HWI-ST1370:50:H934UADXX:1:1103:5108:68422/2_GH10
GH10	Bacteria	Bacteria	Actinobacteria	Actinomycetales	Micromonosporaceae	Actinoplanes	Sp.	HWI-ST1370:50:H934UADXX:1:1103:15229:86653/1_GH10
GH10	Bacteria	Bacteria	Planctomycetes	Planctomycetales	Planctomycetaceae	Singulisphaera	Acidiphila	HWI-ST1370:50:H934UADXX:1:1104:17926:4243/1_GH10
GH10	Bacteria	Bacteria	Planctomycetes	Planctomycetales	Planctomycetaceae	Singulisphaera	Acidiphila	HWI-ST1370:50:H934UADXX:1:1104:17926:4243/2_GH10
GH10	Bacteria	Bacteria	Actinobacteria	Actinomycetales	Catenulisporaceae	Catenulispora	Acidiphila	HWI-ST1370:50:H934UADXX:1:1104:19086:7810/1_GH10
GH10	Eukaryota	Fungi	Ascomycota	Sordariales	Chaetomiaceae	Chaetomium	Globosum	HWI-ST1370:50:H934UADXX:1:1104:4994:8830/1_GH10
GH10	Bacteria	Bacteria	Actinobacteria	Actinomycetales	Streptomycetaceae	Kitasatospora	Setae	HWI-ST1370:50:H934UADXX:1:1104:15108:22918/2_GH10
GH10	Bacteria	Bacteria	Cyanobacteria	Oscillatoriales	Classification Missing	Microcoleus	Sp.	HWI-ST1370:50:H934UADXX:1:1104:20733:23105/1_GH10
GH10	Bacteria	Bacteria	Firmicutes	Bacillales	Alicyclobacillaceae	Alicyclobacillus	Acidocaldarius	HWI-ST1370:50:H934UADXX:1:1104:6500:26048/2_GH10
GH10	Bacteria	Bacteria	Actinobacteria	Actinomycetales	Cellulomonadaceae	Cellulomonas	Massiliensis	HWI-ST1370:50:H934UADXX:1:1104:15711:29019/1_GH10
GH10	Bacteria	Bacteria	Actinobacteria	Actinomycetales	Streptomycetaceae	Streptomyces	Hygroscopicus	HWI-ST1370:50:H934UADXX:1:1104:15711:29019/2_GH10
GH10	Unclassified	Unclassified	Unclassified	Unclassified	Unclassified	Unclassified	Unclassified	HWI-ST1370:50:H934UADXX:1:1104:2658:32629/2_GH10
GH10	Eukaryota	Fungi	Ascomycota	Hypocreales	Nectriaceae	Fusarium	Oxysporum	HWI-ST1370:50:H934UADXX:1:1104:5628:40629/2_GH10
GH10	Unclassified	Unclassified	Unclassified	Unclassified	Unclassified	Unclassified	Unclassified	HWI-ST1370:50:H934UADXX:1:1104:8584:45663/1_GH10
GH10	Bacteria	Bacteria	Bacteroidetes/Chlorobi group	Cytophagales	Cytophagaceae	Spirosoma	Linguale	HWI-ST1370:50:H934UADXX:1:1104:3369:60643/1_GH10
GH10	Bacteria	Bacteria	Bacteroidetes/Chlorobi group	Flavobacteriales	Flavobacteriaceae	Flavobacterium	Johnsoniae	HWI-ST1370:50:H934UADXX:1:1104:9861:63106/1_GH10
GH10	Bacteria	Bacteria	Actinobacteria	Actinomycetales	Microbacteriaceae	Clavibacter	Michiganensis	HWI-ST1370:50:H934UADXX:1:1104:4243:80739/1_GH10
GH10	Bacteria	Bacteria	Actinobacteria	Actinomycetales	Cellulomonadaceae	[Cellvibrio]	Gilvus	HWI-ST1370:50:H934UADXX:1:1104:4243:80739/2_GH10
GH10	Bacteria	Bacteria	Actinobacteria	Actinomycetales	Streptomycetaceae	Streptomyces	Griseoaurantiacus	HWI-ST1370:50:H934UADXX:1:1105:13523:3279/1_GH10
GH10	Bacteria	Bacteria	Fibrobacteres/Acidobacteria group	Solibacterales	Solibacteraceae	Candidatus	Solibacter	HWI-ST1370:50:H934UADXX:1:1105:14175:21771/1_GH10
GH10	Bacteria	Bacteria	Fibrobacteres/Acidobacteria group	Solibacterales	Solibacteraceae	Candidatus	Solibacter	HWI-ST1370:50:H934UADXX:1:1105:14175:21771/2_GH10
GH10	Bacteria	Bacteria	unclassified Bacteria		Classification Missing	Thermobaculum	Terrenum	HWI-ST1370:50:H934UADXX:1:1105:11083:27052/1_GH10
GH10	Bacteria	Bacteria	Actinobacteria	Actinomycetales	Streptomycetaceae	Streptomyces	Bottropensis	HWI-ST1370:50:H934UADXX:1:1105:11083:27052/2_GH10
GH10	Unclassified	Unclassified	Unclassified	Unclassified	Unclassified	Unclassified	Unclassified	HWI-ST1370:50:H934UADXX:1:1105:18191:42707/1_GH10
GH10	Unclassified	Unclassified	Unclassified	Unclassified	Unclassified	Unclassified	Unclassified	HWI-ST1370:50:H934UADXX:1:1105:18191:42707/2_GH10
GH10	Bacteria	Bacteria	Actinobacteria	Actinomycetales	Nocardiopsaceae	Thermobifida	Alba	HWI-ST1370:50:H934UADXX:1:1105:7161:69984/2_GH10
GH10	Bacteria	Bacteria	Bacteroidetes/Chlorobi group	Sphingobacteriales	Sphingobacteriaceae	Mucilaginibacter	Paludis	HWI-ST1370:50:H934UADXX:1:1106:4900:7616/2_GH10
GH10	Bacteria	Bacteria	Actinobacteria	Actinomycetales	Streptomycetaceae	Streptomyces	Classification Missing	HWI-ST1370:50:H934UADXX:1:1106:11035:12580/2_GH10
GH10	Bacteria	Bacteria	Bacteroidetes/Chlorobi group	Bacteroidales	Bacteroidaceae	Bacteroides	Sp.	HWI-ST1370:50:H934UADXX:1:1106:20488:25071/1_GH10
GH10	Unclassified	Unclassified	Unclassified	Unclassified	Unclassified	Unclassified	Unclassified	HWI-ST1370:50:H934UADXX:1:1106:20488:25071/2_GH10
GH10	Eukaryota	Fungi	Ascomycota	Sordariales	Lasiosphaeriaceae	Podospora	Anserina	HWI-ST1370:50:H934UADXX:1:1106:7923:27911/1_GH10
GH10	Bacteria	Bacteria	Unclassified	Unclassified	Unclassified	uncultured	Bacterium	HWI-ST1370:50:H934UADXX:1:1106:8906:46264/1_GH10
GH10	Bacteria	Bacteria	Actinobacteria	Actinomycetales	Streptomycetaceae	Streptomyces	Globisporus	HWI-ST1370:50:H934UADXX:1:1106:19449:50443/2_GH10
GH10	Unclassified	Unclassified	Unclassified	Unclassified	Unclassified	Unclassified	Unclassified	HWI-ST1370:50:H934UADXX:1:1106:3617:55914/1_GH10
GH10	Bacteria	Bacteria	Proteobacteria	Rhizobiales	Rhizobiaceae	Rhizobium	Grahamii	HWI-ST1370:50:H934UADXX:1:1106:15469:61829/2_GH10
GH10	Bacteria	Bacteria	Fibrobacteres/Acidobacteria group	Acidobacteriales	unclassified Acidobacteriaceae	Acidobacteriaceae	Bacterium	HWI-ST1370:50:H934UADXX:1:1106:10984:80346/1_GH10
GH10	Bacteria	Bacteria	Actinobacteria	Actinomycetales	Streptomycetaceae	Streptomyces	Davawensis	HWI-ST1370:50:H934UADXX:1:1106:19611:96753/2_GH10
GH10	Bacteria	Bacteria	Actinobacteria	Actinomycetales	Streptomycetaceae	Streptomyces	Bingchenggensis	HWI-ST1370:50:H934UADXX:1:1107:15053:14237/2_GH10
GH10	Bacteria	Bacteria	Actinobacteria	Actinomycetales	Micromonosporaceae	Actinoplanes	Globisporus	HWI-ST1370:50:H934UADXX:1:1107:10093:84660/2_GH10
GH10	Unclassified	Unclassified	Unclassified	Unclassified	Unclassified	Unclassified	Unclassified	HWI-ST1370:50:H934UADXX:1:1108:4005:2670/1_GH10
GH10	Bacteria	Bacteria	Cyanobacteria	Stigonematales	Classification Missing	Fischerella	Muscicola	HWI-ST1370:50:H934UADXX:1:1108:12558:9778/1_GH10
GH10	Bacteria	Bacteria	Actinobacteria	Actinomycetales	Streptomycetaceae	Streptomyces	Canus	HWI-ST1370:50:H934UADXX:1:1108:4282:12645/1_GH10
GH10	Bacteria	Bacteria	Actinobacteria	Actinomycetales	Catenulisporaceae	Catenulispora	Acidiphila	HWI-ST1370:50:H934UADXX:1:1108:8306:43128/1_GH10
GH10	Bacteria	Bacteria	Actinobacteria	Actinomycetales	Catenulisporaceae	Catenulispora	Acidiphila	HWI-ST1370:50:H934UADXX:1:1108:8306:43128/2_GH10
GH10	Bacteria	Bacteria	Proteobacteria	Rhizobiales	Bradyrhizobiaceae	Afipia	Felis	HWI-ST1370:50:H934UADXX:1:1108:5857:80646/2_GH10
GH10	Bacteria	Bacteria	Planctomycetes	Planctomycetales	Planctomycetaceae	Singulisphaera	Acidiphila	HWI-ST1370:50:H934UADXX:1:1108:19210:82728/2_GH10
GH10	Unclassified	Unclassified	Unclassified	Unclassified	Unclassified	Unclassified	Unclassified	HWI-ST1370:50:H934UADXX:1:1108:3493:99897/1_GH10
GH10	Unclassified	Unclassified	Unclassified	Unclassified	Unclassified	Unclassified	Unclassified	HWI-ST1370:50:H934UADXX:1:1108:3493:99897/2_GH10
GH10	Bacteria	Bacteria	Planctomycetes	Planctomycetales	Planctomycetaceae	Singulisphaera	Acidiphila	HWI-ST1370:50:H934UADXX:1:1109:18987:5789/1_GH10
GH10	Bacteria	Bacteria	Planctomycetes	Planctomycetales	Planctomycetaceae	Singulisphaera	Acidiphila	HWI-ST1370:50:H934UADXX:1:1109:18987:5789/2_GH10
GH10	Bacteria	Bacteria	Actinobacteria	Actinomycetales	Jonesiaceae	Jonesia	Denitrificans	HWI-ST1370:50:H934UADXX:1:1109:9697:7317/1_GH10
GH10	Bacteria	Bacteria	Firmicutes	Bacillales	Alicyclobacillaceae	Alicyclobacillus	Hesperidum	HWI-ST1370:50:H934UADXX:1:1109:9697:7317/2_GH10
GH10	Eukaryota	Fungi	Ascomycota	Sordariales	Chaetomiaceae	Humicola	Insolens	HWI-ST1370:50:H934UADXX:1:1109:12388:26640/2_GH10
GH10	Unclassified	Unclassified	Unclassified	Unclassified	Unclassified	Unclassified	Unclassified	HWI-ST1370:50:H934UADXX:1:1109:13730:27738/1_GH10
GH10	Bacteria	Bacteria	Bacteroidetes/Chlorobi group	Bacteroidales	Marinilabiliaceae	Marinilabilia	Salmonicolor	HWI-ST1370:50:H934UADXX:1:1109:13730:27738/2_GH10
GH10	Bacteria	Bacteria	Planctomycetes	Planctomycetales	Planctomycetaceae	Singulisphaera	Acidiphila	HWI-ST1370:50:H934UADXX:1:1109:5376:34942/1_GH10
GH10	Bacteria	Bacteria	Actinobacteria	Actinomycetales	Catenulisporaceae	Catenulispora	Acidiphila	HWI-ST1370:50:H934UADXX:1:1109:19982:36181/1_GH10
GH10	Bacteria	Bacteria	Actinobacteria	Actinomycetales	Micromonosporaceae	Actinoplanes	Missouriensis	HWI-ST1370:50:H934UADXX:1:1109:8292:62609/1_GH10
GH10	Bacteria	Bacteria	Actinobacteria	Actinomycetales	Cellulomonadaceae	Cellulomonas	Massiliensis	HWI-ST1370:50:H934UADXX:1:1109:8292:62609/2_GH10
GH10	Eukaryota	Fungi	Ascomycota	Glomerellales	Glomerellaceae	Colletotrichum	Higginsianum	HWI-ST1370:50:H934UADXX:1:1109:18492:82776/1_GH10
GH10	Bacteria	Bacteria	Actinobacteria	Actinomycetales	Streptomycetaceae	Kitasatospora	Setae	HWI-ST1370:50:H934UADXX:1:1109:10631:86518/1_GH10
GH10	Bacteria	Bacteria	Actinobacteria	Actinomycetales	Micrococcaceae	Arthrobacter	Chlorophenolicus	HWI-ST1370:50:H934UADXX:1:1109:18374:97451/1_GH10
GH10	Bacteria	Bacteria	Actinobacteria	Actinomycetales	Micrococcaceae	Arthrobacter	Chlorophenolicus	HWI-ST1370:50:H934UADXX:1:1109:18374:97451/2_GH10
GH10	Bacteria	Bacteria	Actinobacteria	Actinomycetales	Microbacteriaceae	Curtobacterium	Flaccumfaciens	HWI-ST1370:50:H934UADXX:1:1110:13410:42439/1_GH10
GH10	Unclassified	Unclassified	Unclassified	Unclassified	Unclassified	Unclassified	Unclassified	HWI-ST1370:50:H934UADXX:1:1110:3339:65950/2_GH10
GH10	Unclassified	Unclassified	Unclassified	Unclassified	Unclassified	Unclassified	Unclassified	HWI-ST1370:50:H934UADXX:1:1110:19102:72715/1_GH10
GH10	Bacteria	Bacteria	Planctomycetes	Planctomycetales	Planctomycetaceae	Singulisphaera	Acidiphila	HWI-ST1370:50:H934UADXX:1:1110:9662:92056/1_GH10
GH10	Bacteria	Bacteria	Planctomycetes	Planctomycetales	Planctomycetaceae	Singulisphaera	Acidiphila	HWI-ST1370:50:H934UADXX:1:1110:9662:92056/2_GH10
GH10	Unclassified	Unclassified	Unclassified	Unclassified	Unclassified	Unclassified	Unclassified	HWI-ST1370:50:H934UADXX:1:1110:19201:96446/1_GH10
GH10	Bacteria	Bacteria	Actinobacteria	Actinomycetales	Catenulisporaceae	Catenulispora	Acidiphila	HWI-ST1370:50:H934UADXX:1:1111:13158:20446/1_GH10
GH10	Bacteria	Bacteria	Actinobacteria	Actinomycetales	Micromonosporaceae	Actinoplanes	Friuliensis	HWI-ST1370:50:H934UADXX:1:1111:13225:49022/2_GH10
GH10	Bacteria	Bacteria	Proteobacteria	Caulobacterales	Caulobacteraceae	Caulobacter	Vibrioides	HWI-ST1370:50:H934UADXX:1:1111:12607:98865/2_GH10
GH10	Bacteria	Bacteria	Actinobacteria	Actinomycetales	Streptomycetaceae	Streptomyces	Chartreusis	HWI-ST1370:50:H934UADXX:1:1112:14545:56267/1_GH10
GH10	Bacteria	Bacteria	Actinobacteria	Actinomycetales	Streptosporangiaceae	Microbispora	Sp.	HWI-ST1370:50:H934UADXX:1:1112:14545:56267/2_GH10
GH10	Bacteria	Bacteria	Actinobacteria	Actinomycetales	Streptomycetaceae	Streptomyces	Sp.	HWI-ST1370:50:H934UADXX:1:1112:12511:83484/1_GH10
GH10	Bacteria	Bacteria	Actinobacteria	Actinomycetales	Streptomycetaceae	Streptomyces	Canus	HWI-ST1370:50:H934UADXX:1:1112:12511:83484/2_GH10
GH10	Bacteria	Bacteria	Proteobacteria	Caulobacterales	Caulobacteraceae	Caulobacter	Sp.	HWI-ST1370:50:H934UADXX:1:1112:7105:89013/2_GH10
GH10	Bacteria	Bacteria	Actinobacteria	Actinomycetales	Micrococcaceae	Kocuria	Sp.	HWI-ST1370:50:H934UADXX:1:1112:15972:96582/1_GH10
GH10	Bacteria	Bacteria	Actinobacteria	Actinomycetales	Nocardiopsaceae	Thermobifida	Alba	HWI-ST1370:50:H934UADXX:1:1113:15555:11670/1_GH10
GH10	Bacteria	Bacteria	Actinobacteria	Actinomycetales	Nocardiopsaceae	Thermobifida	Alba	HWI-ST1370:50:H934UADXX:1:1113:15555:11670/2_GH10
GH10	Bacteria	Bacteria	Actinobacteria	Actinomycetales	Catenulisporaceae	Catenulispora	Acidiphila	HWI-ST1370:50:H934UADXX:1:1113:7128:17048/1_GH10
GH10	Bacteria	Bacteria	Actinobacteria	Actinomycetales	Streptomycetaceae	Kitasatospora	Setae	HWI-ST1370:50:H934UADXX:1:1113:7128:17048/2_GH10
GH10	Bacteria	Bacteria	Actinobacteria	Actinomycetales	Catenulisporaceae	Catenulispora	Acidiphila	HWI-ST1370:50:H934UADXX:1:1113:10258:18461/1_GH10
GH10	Bacteria	Bacteria	Actinobacteria	Actinomycetales	Streptomycetaceae	Kitasatospora	Setae	HWI-ST1370:50:H934UADXX:1:1113:10258:18461/2_GH10
GH10	Unclassified	Unclassified	Unclassified	Unclassified	Unclassified	Unclassified	Unclassified	HWI-ST1370:50:H934UADXX:1:1113:14742:19907/1_GH10
GH10	Unclassified	Unclassified	Unclassified	Unclassified	Unclassified	Unclassified	Unclassified	HWI-ST1370:50:H934UADXX:1:1113:14742:19907/2_GH10
GH10	Bacteria	Bacteria	Planctomycetes	unclassified Planctomycetales	Classification Missing	Nostocoida	Sp.	HWI-ST1370:50:H934UADXX:1:1113:18646:32403/1_GH10
GH10	Eukaryota	Fungi	Ascomycota	Hypocreales	Nectriaceae	Fusarium	Oxysporum	HWI-ST1370:50:H934UADXX:1:1113:6833:47809/2_GH10
GH10	Bacteria	Bacteria	Actinobacteria	Actinomycetales	Streptomycetaceae	Streptomyces	Hygroscopicus	HWI-ST1370:50:H934UADXX:1:1113:17650:59860/2_GH10
GH10	Bacteria	Bacteria	Actinobacteria	Actinomycetales	Catenulisporaceae	Catenulispora	Acidiphila	HWI-ST1370:50:H934UADXX:1:1113:16944:61109/2_GH10
GH10	Bacteria	Bacteria	Actinobacteria	Actinomycetales	Streptomycetaceae	Streptomyces	Sp.	HWI-ST1370:50:H934UADXX:1:1113:6729:77612/1_GH10
GH10	Bacteria	Bacteria	Planctomycetes	Planctomycetales	Planctomycetaceae	Schlesneria	Paludicola	HWI-ST1370:50:H934UADXX:1:1113:20164:82395/2_GH10
GH10	Bacteria	Bacteria	Actinobacteria	Actinomycetales	Catenulisporaceae	Catenulispora	Acidiphila	HWI-ST1370:50:H934UADXX:1:1113:15027:82569/2_GH10
GH10	Bacteria	Bacteria	Fibrobacteres/Acidobacteria group	Solibacterales	Solibacteraceae	Candidatus	Solibacter	HWI-ST1370:50:H934UADXX:1:1113:14982:97804/2_GH10
GH10	Bacteria	Bacteria	Proteobacteria	Sphingomonadales	Sphingomonadaceae	Sphingomonas	Elodea	HWI-ST1370:50:H934UADXX:1:1113:10337:100445/2_GH10
GH10	Bacteria	Bacteria	Proteobacteria	Rhizobiales	Bradyrhizobiaceae	Afipia	Sp.	HWI-ST1370:50:H934UADXX:1:1114:3921:6480/2_GH10
GH10	Bacteria	Bacteria	Proteobacteria	Sphingomonadales	Sphingomonadaceae	Sphingomonas	Elodea	HWI-ST1370:50:H934UADXX:1:1114:9082:23647/1_GH10
GH10	Bacteria	Bacteria	Bacteroidetes/Chlorobi group	Sphingobacteriales	Sphingobacteriaceae	Sphingobacterium	Sp.	HWI-ST1370:50:H934UADXX:1:1114:14144:48330/2_GH10
GH10	Bacteria	Bacteria	Chlamydiae/Verrucomicrobia group	Opitutales	Opitutaceae	Opitutus	Terrae	HWI-ST1370:50:H934UADXX:1:1114:14306:49425/1_GH10
GH10	Bacteria	Bacteria	Proteobacteria	Myxococcales	Polyangiaceae	Sorangium	Cellulosum	HWI-ST1370:50:H934UADXX:1:1114:8829:59925/1_GH10
GH10	Bacteria	Bacteria	Actinobacteria	Actinomycetales	Catenulisporaceae	Catenulispora	Acidiphila	HWI-ST1370:50:H934UADXX:1:1114:15349:65319/2_GH10
GH10	Bacteria	Bacteria	Firmicutes	Bacillales	Paenibacillaceae	Paenibacillus	Lactis	HWI-ST1370:50:H934UADXX:1:1114:12173:75734/1_GH10
GH10	Bacteria	Bacteria	Actinobacteria	Actinomycetales	Streptomycetaceae	Streptomyces	Classification Missing	HWI-ST1370:50:H934UADXX:1:1114:20158:81559/2_GH10
GH10	Bacteria	Bacteria	Actinobacteria	Actinomycetales	Catenulisporaceae	Catenulispora	Acidiphila	HWI-ST1370:50:H934UADXX:1:1114:14028:91820/1_GH10
GH10	Bacteria	Bacteria	Firmicutes	Bacillales	Paenibacillaceae	Paenibacillus	Sp.	HWI-ST1370:50:H934UADXX:1:1115:13125:23174/2_GH10
GH10	Eukaryota	Fungi	Ascomycota	Sordariales	Sordariaceae	Neurospora	Crassa	HWI-ST1370:50:H934UADXX:1:1115:17418:27244/1_GH10
GH10	Eukaryota	Fungi	Ascomycota	Sordariales	Sordariaceae	Neurospora	Crassa	HWI-ST1370:50:H934UADXX:1:1115:17418:27244/2_GH10
GH10	Bacteria	Bacteria	Actinobacteria	Actinomycetales	Catenulisporaceae	Catenulispora	Acidiphila	HWI-ST1370:50:H934UADXX:1:1115:9419:41325/1_GH10
GH10	Bacteria	Bacteria	Actinobacteria	Actinomycetales	Acidothermaceae	Acidothermus	Cellulolyticus	HWI-ST1370:50:H934UADXX:1:1115:9419:41325/2_GH10
GH10	Bacteria	Bacteria	Actinobacteria	Actinomycetales	Acidothermaceae	Acidothermus	Cellulolyticus	HWI-ST1370:50:H934UADXX:1:1115:13624:47101/2_GH10
GH10	Bacteria	Bacteria	Actinobacteria	Actinomycetales	Acidothermaceae	Acidothermus	Cellulolyticus	HWI-ST1370:50:H934UADXX:1:1115:7574:57986/1_GH10
GH10	Unclassified	Unclassified	Unclassified	Unclassified	Unclassified	Unclassified	Unclassified	HWI-ST1370:50:H934UADXX:1:1115:10904:69966/1_GH10
GH10	Unclassified	Unclassified	Unclassified	Unclassified	Unclassified	Unclassified	Unclassified	HWI-ST1370:50:H934UADXX:1:1115:10904:69966/2_GH10
GH10	Eukaryota	Fungi	Ascomycota	Sordariales	Sordariaceae	Neurospora	Crassa	HWI-ST1370:50:H934UADXX:1:1115:6174:82885/1_GH10
GH10	Eukaryota	Fungi	Ascomycota	Sordariales	Chaetomiaceae	Chaetomium	Globosum	HWI-ST1370:50:H934UADXX:1:1115:6174:82885/2_GH10
GH10	Bacteria	Bacteria	Proteobacteria	Rhizobiales	Bradyrhizobiaceae	Bradyrhizobium	Diazoefficiens	HWI-ST1370:50:H934UADXX:1:1115:6037:86400/1_GH10
GH10	Bacteria	Bacteria	Actinobacteria	Actinomycetales	Micromonosporaceae	Verrucosispora	Maris	HWI-ST1370:50:H934UADXX:1:1115:5501:87654/1_GH10
GH10	Bacteria	Bacteria	Actinobacteria	Actinomycetales	Micromonosporaceae	Verrucosispora	Maris	HWI-ST1370:50:H934UADXX:1:1115:5501:87654/2_GH10
GH10	Bacteria	Bacteria	Actinobacteria	Actinomycetales	Catenulisporaceae	Catenulispora	Acidiphila	HWI-ST1370:50:H934UADXX:1:1115:8876:87978/2_GH10
GH10	Bacteria	Bacteria	Firmicutes	Bacillales	Alicyclobacillaceae	Alicyclobacillus	Hesperidum	HWI-ST1370:50:H934UADXX:1:1116:1904:11929/1_GH10
GH10	Bacteria	Bacteria	Proteobacteria	Rhizobiales	Bradyrhizobiaceae	Afipia	Felis	HWI-ST1370:50:H934UADXX:1:1116:3780:12579/1_GH10
GH10	Bacteria	Bacteria	Proteobacteria	Rhizobiales	Rhizobiaceae	Rhizobium	Grahamii	HWI-ST1370:50:H934UADXX:1:1116:7046:29873/1_GH10
GH10	Unclassified	Unclassified	Unclassified	Unclassified	Unclassified	Unclassified	Unclassified	HWI-ST1370:50:H934UADXX:1:1116:5619:44915/1_GH10
GH10	Bacteria	Bacteria	Actinobacteria	Actinomycetales	Streptomycetaceae	Kitasatospora	Setae	HWI-ST1370:50:H934UADXX:1:1116:5619:44915/2_GH10
GH10	Bacteria	Bacteria	Actinobacteria	Actinomycetales	Microbacteriaceae	Curtobacterium	Flaccumfaciens	HWI-ST1370:50:H934UADXX:1:1116:15074:66079/1_GH10
GH10	Bacteria	Bacteria	Actinobacteria	Actinomycetales	Streptomycetaceae	Streptomyces	Afghaniensis	HWI-ST1370:50:H934UADXX:1:1116:17446:74158/2_GH10
GH10	Bacteria	Bacteria	Actinobacteria	Actinomycetales	Streptomycetaceae	Streptomyces	Davawensis	HWI-ST1370:50:H934UADXX:1:1116:7529:76734/1_GH10
GH10	Bacteria	Bacteria	Actinobacteria	Actinomycetales	Streptomycetaceae	Streptomyces	Afghaniensis	HWI-ST1370:50:H934UADXX:1:1116:7529:76734/2_GH10
GH10	Eukaryota	Fungi	Ascomycota	Sordariales	Chaetomiaceae	Chaetomium	Globosum	HWI-ST1370:50:H934UADXX:1:1201:11388:24247/1_GH10
GH10	Bacteria	Bacteria	Actinobacteria	Actinomycetales	Catenulisporaceae	Catenulispora	Acidiphila	HWI-ST1370:50:H934UADXX:1:1201:7232:62427/1_GH10
GH10	Bacteria	Bacteria	Actinobacteria	Actinomycetales	Acidothermaceae	Acidothermus	Cellulolyticus	HWI-ST1370:50:H934UADXX:1:1201:4368:63370/2_GH10
GH10	Unclassified	Unclassified	Unclassified	Unclassified	Unclassified	Unclassified	Unclassified	HWI-ST1370:50:H934UADXX:1:1201:19728:73464/2_GH10
GH10	Bacteria	Bacteria	Planctomycetes	Planctomycetales	Planctomycetaceae	Singulisphaera	Acidiphila	HWI-ST1370:50:H934UADXX:1:1202:3808:27271/2_GH10
GH10	Bacteria	Bacteria	Actinobacteria	Actinomycetales	Promicromonosporaceae	Isoptericola	Variabilis	HWI-ST1370:50:H934UADXX:1:1202:18435:34078/2_GH10
GH10	Unclassified	Unclassified	Unclassified	Unclassified	Unclassified	Unclassified	Unclassified	HWI-ST1370:50:H934UADXX:1:1202:5443:36284/1_GH10
GH10	Unclassified	Unclassified	Unclassified	Unclassified	Unclassified	Unclassified	Unclassified	HWI-ST1370:50:H934UADXX:1:1202:5443:36284/2_GH10
GH10	Bacteria	Bacteria	Proteobacteria	Caulobacterales	Caulobacteraceae	Caulobacter	Sp.	HWI-ST1370:50:H934UADXX:1:1202:20876:59999/2_GH10
GH10	Bacteria	Bacteria	Actinobacteria	Actinomycetales	Catenulisporaceae	Catenulispora	Acidiphila	HWI-ST1370:50:H934UADXX:1:1202:16765:62924/2_GH10
GH10	Unclassified	Unclassified	Unclassified	Unclassified	Unclassified	Unclassified	Unclassified	HWI-ST1370:50:H934UADXX:1:1202:12513:66202/1_GH10
GH10	Bacteria	Bacteria	Actinobacteria	Actinomycetales	Streptomycetaceae	Streptomyces	Pristinaespiralis	HWI-ST1370:50:H934UADXX:1:1202:8892:70690/2_GH10
GH10	Bacteria	Bacteria	Bacteroidetes/Chlorobi group	Sphingobacteriales	Chitinophagaceae	Niastella	Koreensis	HWI-ST1370:50:H934UADXX:1:1202:9583:73810/1_GH10
GH10	Bacteria	Bacteria	Actinobacteria	Actinomycetales	Streptomycetaceae	Streptomyces	Hygroscopicus	HWI-ST1370:50:H934UADXX:1:1202:13010:89237/1_GH10
GH10	Bacteria	Bacteria	Actinobacteria	Actinomycetales	Streptomycetaceae	Streptomyces	Hygroscopicus	HWI-ST1370:50:H934UADXX:1:1202:13010:89237/2_GH10
GH10	Eukaryota	Fungi	Ascomycota	Sordariales	Chaetomiaceae	Chaetomium	Globosum	HWI-ST1370:50:H934UADXX:1:1202:14866:99637/2_GH10
GH10	Unclassified	Unclassified	Unclassified	Unclassified	Unclassified	Unclassified	Unclassified	HWI-ST1370:50:H934UADXX:1:1202:19423:99929/1_GH10
GH10	Unclassified	Unclassified	Unclassified	Unclassified	Unclassified	Unclassified	Unclassified	HWI-ST1370:50:H934UADXX:1:1202:19423:99929/2_GH10
GH10	Bacteria	Bacteria	Thermotogae <phylum>	Thermotogales	Thermotogaceae	Thermotoga	Thermarum	HWI-ST1370:50:H934UADXX:1:1203:3357:11358/2_GH10
GH10	Unclassified	Unclassified	Unclassified	Unclassified	Unclassified	Unclassified	Unclassified	HWI-ST1370:50:H934UADXX:1:1203:3201:20358/1_GH10
GH10	Eukaryota	Viridiplantae	Streptophyta	Malpighiales	Euphorbiaceae	Ricinus	Communis	HWI-ST1370:50:H934UADXX:1:1203:4013:27842/1_GH10
GH10	Bacteria	Bacteria	Actinobacteria	Actinomycetales	Catenulisporaceae	Catenulispora	Acidiphila	HWI-ST1370:50:H934UADXX:1:1203:11302:28632/2_GH10
GH10	Bacteria	Bacteria	Actinobacteria	Actinomycetales	Micromonosporaceae	Verrucosispora	Maris	HWI-ST1370:50:H934UADXX:1:1203:10241:39449/1_GH10
GH10	Bacteria	Bacteria	Actinobacteria	Actinomycetales	Micromonosporaceae	Verrucosispora	Maris	HWI-ST1370:50:H934UADXX:1:1203:10241:39449/2_GH10
GH10	Bacteria	Bacteria	Proteobacteria	Caulobacterales	Caulobacteraceae	Caulobacter	Vibrioides	HWI-ST1370:50:H934UADXX:1:1203:14442:42100/2_GH10
GH10	Bacteria	Bacteria	Actinobacteria	Actinomycetales	Streptomycetaceae	Streptomyces	Hygroscopicus	HWI-ST1370:50:H934UADXX:1:1203:13799:54264/1_GH10
GH10	Bacteria	Bacteria	Actinobacteria	Actinomycetales	Streptomycetaceae	Streptomyces	Hygroscopicus	HWI-ST1370:50:H934UADXX:1:1203:15413:62505/2_GH10
GH10	Bacteria	Bacteria	Actinobacteria	Actinomycetales	Pseudonocardiaceae	Amycolatopsis	Mediterranei	HWI-ST1370:50:H934UADXX:1:1203:5237:75169/2_GH10
GH10	Bacteria	Bacteria	Cyanobacteria	Oscillatoriales	Classification Missing	Nodosilinea	Nodulosa	HWI-ST1370:50:H934UADXX:1:1203:19217:79684/2_GH10
GH10	Bacteria	Bacteria	Actinobacteria	Actinomycetales	Catenulisporaceae	Catenulispora	Acidiphila	HWI-ST1370:50:H934UADXX:1:1204:12672:7689/1_GH10
GH10	Bacteria	Bacteria	Actinobacteria	Actinomycetales	Catenulisporaceae	Catenulispora	Acidiphila	HWI-ST1370:50:H934UADXX:1:1204:12672:7689/2_GH10
GH10	Unclassified	Unclassified	Unclassified	Unclassified	Unclassified	Unclassified	Unclassified	HWI-ST1370:50:H934UADXX:1:1204:19470:14391/2_GH10
GH10	Unclassified	Unclassified	Unclassified	Unclassified	Unclassified	Unclassified	Unclassified	HWI-ST1370:50:H934UADXX:1:1204:8156:34851/1_GH10
GH10	Unclassified	Unclassified	Unclassified	Unclassified	Unclassified	Unclassified	Unclassified	HWI-ST1370:50:H934UADXX:1:1204:8156:34851/2_GH10
GH10	Bacteria	Bacteria	Actinobacteria	Actinomycetales	Catenulisporaceae	Catenulispora	Acidiphila	HWI-ST1370:50:H934UADXX:1:1204:20550:42648/1_GH10
GH10	Bacteria	Bacteria	Fibrobacteres/Acidobacteria group	Solibacterales	Solibacteraceae	Candidatus	Solibacter	HWI-ST1370:50:H934UADXX:1:1204:19026:44013/1_GH10
GH10	Unclassified	Unclassified	Unclassified	Unclassified	Unclassified	Unclassified	Unclassified	HWI-ST1370:50:H934UADXX:1:1204:8241:51238/2_GH10
GH10	Bacteria	Bacteria	Actinobacteria	Actinomycetales	Streptomycetaceae	Streptomyces	Pristinaespiralis	HWI-ST1370:50:H934UADXX:1:1204:16813:62140/2_GH10
GH10	Bacteria	Bacteria	Bacteroidetes/Chlorobi group	Sphingobacteriales	Chitinophagaceae	Niastella	Koreensis	HWI-ST1370:50:H934UADXX:1:1204:21049:67964/1_GH10
GH10	Bacteria	Bacteria	Bacteroidetes/Chlorobi group	Sphingobacteriales	Saprospiraceae	Haliscomenobacter	Hydrossis	HWI-ST1370:50:H934UADXX:1:1204:21049:67964/2_GH10
GH10	Eukaryota	Fungi	Ascomycota	Sordariales	Chaetomiaceae	Humicola	Insolens	HWI-ST1370:50:H934UADXX:1:1204:4656:94160/1_GH10
GH10	Eukaryota	Fungi	Ascomycota	Sordariales	Lasiosphaeriaceae	Podospora	Anserina	HWI-ST1370:50:H934UADXX:1:1204:4656:94160/2_GH10
GH10	Bacteria	Bacteria	Proteobacteria	Caulobacterales	Caulobacteraceae	Caulobacter	Sp.	HWI-ST1370:50:H934UADXX:1:1204:18907:98448/2_GH10
GH10	Bacteria	Bacteria	Actinobacteria	Actinomycetales	Pseudonocardiaceae	Amycolatopsis	Mediterranei	HWI-ST1370:50:H934UADXX:1:1205:1215:3258/1_GH10
GH10	Eukaryota	Fungi	Ascomycota	Sordariales	Chaetomiaceae	Chaetomium	Globosum	HWI-ST1370:50:H934UADXX:1:1205:6346:8280/1_GH10
GH10	Eukaryota	Fungi	Ascomycota	Sordariales	Sordariaceae	Neurospora	Crassa	HWI-ST1370:50:H934UADXX:1:1205:6346:8280/2_GH10
GH10	Eukaryota	Fungi	Ascomycota	Sordariales	Lasiosphaeriaceae	Podospora	Anserina	HWI-ST1370:50:H934UADXX:1:1205:9169:22674/2_GH10
GH10	Bacteria	Bacteria	Actinobacteria	Actinomycetales	Microbacteriaceae	Clavibacter	Michiganensis	HWI-ST1370:50:H934UADXX:1:1205:2967:45904/1_GH10
GH10	Bacteria	Bacteria	Actinobacteria	Actinomycetales	Promicromonosporaceae	Isoptericola	Variabilis	HWI-ST1370:50:H934UADXX:1:1205:2967:45904/2_GH10
GH10	Eukaryota	Fungi	Ascomycota	Eurotiales	Aspergillaceae	Aspergillus	Nidulans	HWI-ST1370:50:H934UADXX:1:1205:5280:54031/1_GH10
GH10	Eukaryota	Fungi	Ascomycota	Eurotiales	Aspergillaceae	Neosartorya	Fischeri	HWI-ST1370:50:H934UADXX:1:1205:5280:54031/2_GH10
GH10	Unclassified	Unclassified	Unclassified	Unclassified	Unclassified	Unclassified	Unclassified	HWI-ST1370:50:H934UADXX:1:1205:9081:75527/1_GH10
GH10	Bacteria	Bacteria	Actinobacteria	Actinomycetales	Pseudonocardiaceae	Amycolatopsis	Mediterranei	HWI-ST1370:50:H934UADXX:1:1205:4519:78462/1_GH10
GH10	Bacteria	Bacteria	Actinobacteria	Actinomycetales	Pseudonocardiaceae	Amycolatopsis	Mediterranei	HWI-ST1370:50:H934UADXX:1:1205:4519:78462/2_GH10
GH10	Unclassified	Unclassified	Unclassified	Unclassified	Unclassified	Unclassified	Unclassified	HWI-ST1370:50:H934UADXX:1:1205:4389:82599/1_GH10
GH10	Bacteria	Bacteria	Unclassified	Unclassified	Unclassified	uncultured	Bacterium	HWI-ST1370:50:H934UADXX:1:1205:4389:82599/2_GH10
GH10	Bacteria	Bacteria	Actinobacteria	Actinomycetales	Streptomycetaceae	Streptomyces	Canus	HWI-ST1370:50:H934UADXX:1:1205:1926:94480/2_GH10
GH10	Bacteria	Bacteria	Actinobacteria	Actinomycetales	Promicromonosporaceae	Isoptericola	Variabilis	HWI-ST1370:50:H934UADXX:1:1205:15603:94729/1_GH10
GH10	Bacteria	Bacteria	Actinobacteria	Actinomycetales	Promicromonosporaceae	Isoptericola	Variabilis	HWI-ST1370:50:H934UADXX:1:1205:15603:94729/2_GH10
GH10	Unclassified	Unclassified	Unclassified	Unclassified	Unclassified	Unclassified	Unclassified	HWI-ST1370:50:H934UADXX:1:1206:14853:6517/2_GH10
GH10	Bacteria	Bacteria	Planctomycetes	Planctomycetales	Planctomycetaceae	Singulisphaera	Acidiphila	HWI-ST1370:50:H934UADXX:1:1206:6760:7934/2_GH10
GH10	Bacteria	Bacteria	Actinobacteria	Actinomycetales	Micromonosporaceae	Actinoplanes	Sp.	HWI-ST1370:50:H934UADXX:1:1206:12332:16960/2_GH10
GH10	Bacteria	Bacteria	Actinobacteria	Actinomycetales	Catenulisporaceae	Catenulispora	Acidiphila	HWI-ST1370:50:H934UADXX:1:1206:9697:21403/1_GH10
GH10	Bacteria	Bacteria	Actinobacteria	Actinomycetales	Streptomycetaceae	Kitasatospora	Setae	HWI-ST1370:50:H934UADXX:1:1206:7550:24648/1_GH10
GH10	Bacteria	Bacteria	Actinobacteria	Actinomycetales	Acidothermaceae	Acidothermus	Cellulolyticus	HWI-ST1370:50:H934UADXX:1:1206:7550:24648/2_GH10
GH10	Eukaryota	Fungi	Ascomycota	Glomerellales	Glomerellaceae	Colletotrichum	Graminicola	HWI-ST1370:50:H934UADXX:1:1206:19999:58238/2_GH10
GH10	Bacteria	Bacteria	Proteobacteria	Caulobacterales	Caulobacteraceae	Brevundimonas	Abyssalis	HWI-ST1370:50:H934UADXX:1:1206:2160:71255/1_GH10
GH10	Bacteria	Bacteria	Planctomycetes	Planctomycetales	Planctomycetaceae	Singulisphaera	Acidiphila	HWI-ST1370:50:H934UADXX:1:1206:20623:73473/2_GH10
GH10	Bacteria	Bacteria	Bacteroidetes/Chlorobi group	Cytophagales	Cyclobacteriaceae	Cecembia	Lonarensis	HWI-ST1370:50:H934UADXX:1:1206:8438:79513/1_GH10
GH10	Unclassified	Unclassified	Unclassified	Unclassified	Unclassified	Unclassified	Unclassified	HWI-ST1370:50:H934UADXX:1:1206:15122:96467/1_GH10
GH10	Bacteria	Bacteria	Proteobacteria	Caulobacterales	Caulobacteraceae	Caulobacter	Sp.	HWI-ST1370:50:H934UADXX:1:1207:2118:9468/2_GH10
GH10	Bacteria	Bacteria	Actinobacteria	Actinomycetales	Streptomycetaceae	Kitasatospora	Setae	HWI-ST1370:50:H934UADXX:1:1207:1291:10767/1_GH10
GH10	Bacteria	Bacteria	Actinobacteria	Actinomycetales	unclassified Nocardioidaceae	Nocardioidaceae	Bacterium	HWI-ST1370:50:H934UADXX:1:1207:1291:10767/2_GH10
GH10	Bacteria	Bacteria	Actinobacteria	Actinomycetales	Acidothermaceae	Acidothermus	Cellulolyticus	HWI-ST1370:50:H934UADXX:1:1207:16297:78601/2_GH10
GH10	Bacteria	Bacteria	Actinobacteria	Actinomycetales	Streptomycetaceae	Kitasatospora	Setae	HWI-ST1370:50:H934UADXX:1:1208:1896:25601/2_GH10
GH10	Unclassified	Unclassified	Unclassified	Unclassified	Unclassified	Unclassified	Unclassified	HWI-ST1370:50:H934UADXX:1:1208:20878:36182/1_GH10
GH10	Bacteria	Bacteria	Unclassified	Unclassified	Unclassified	uncultured	Bacterium	HWI-ST1370:50:H934UADXX:1:1208:8960:46907/2_GH10
GH10	Bacteria	Bacteria	Actinobacteria	Actinomycetales	Catenulisporaceae	Catenulispora	Acidiphila	HWI-ST1370:50:H934UADXX:1:1209:4956:6144/2_GH10
GH10	Bacteria	Bacteria	Planctomycetes	Planctomycetales	Planctomycetaceae	Singulisphaera	Acidiphila	HWI-ST1370:50:H934UADXX:1:1209:12084:13203/2_GH10
GH10	Bacteria	Bacteria	Fibrobacteres/Acidobacteria group	Acidobacteriales	Acidobacteriaceae	Terriglobus	Roseus	HWI-ST1370:50:H934UADXX:1:1209:5797:32848/1_GH10
GH10	Bacteria	Bacteria	Actinobacteria	Actinomycetales	Microbacteriaceae	Clavibacter	Michiganensis	HWI-ST1370:50:H934UADXX:1:1209:12046:40668/1_GH10
GH10	Bacteria	Bacteria	Actinobacteria	Actinomycetales	Micromonosporaceae	Verrucosispora	Maris	HWI-ST1370:50:H934UADXX:1:1209:12046:40668/2_GH10
GH10	Eukaryota	Fungi	Ascomycota	Sordariales	Chaetomiaceae	Chaetomium	Globosum	HWI-ST1370:50:H934UADXX:1:1209:15628:44033/1_GH10
GH10	Eukaryota	Fungi	Ascomycota	Sordariales	Chaetomiaceae	Chaetomium	Globosum	HWI-ST1370:50:H934UADXX:1:1209:15628:44033/2_GH10
GH10	Bacteria	Bacteria	Actinobacteria	Actinomycetales	Acidothermaceae	Acidothermus	Cellulolyticus	HWI-ST1370:50:H934UADXX:1:1209:19293:46233/1_GH10
GH10	Bacteria	Bacteria	Actinobacteria	Actinomycetales	Catenulisporaceae	Catenulispora	Acidiphila	HWI-ST1370:50:H934UADXX:1:1209:19293:46233/2_GH10
GH10	Eukaryota	Fungi	Ascomycota	Eurotiales	Aspergillaceae	Neosartorya	Fischeri	HWI-ST1370:50:H934UADXX:1:1209:13544:58508/1_GH10
GH10	Eukaryota	Fungi	Ascomycota	Hypocreales	Nectriaceae	Fusarium	Oxysporum	HWI-ST1370:50:H934UADXX:1:1209:13544:58508/2_GH10
GH10	Bacteria	Bacteria	Bacteroidetes/Chlorobi group	Cytophagales	Cytophagaceae	Spirosoma	Linguale	HWI-ST1370:50:H934UADXX:1:1209:19142:82027/1_GH10
GH10	Bacteria	Bacteria	Bacteroidetes/Chlorobi group	Sphingobacteriales	Sphingobacteriaceae	Mucilaginibacter	Paludis	HWI-ST1370:50:H934UADXX:1:1209:19142:82027/2_GH10
GH10	Bacteria	Bacteria	Actinobacteria	Actinomycetales	Streptomycetaceae	Streptomyces	Classification Missing	HWI-ST1370:50:H934UADXX:1:1210:4009:2218/1_GH10
GH10	Bacteria	Bacteria	Actinobacteria	Actinomycetales	Catenulisporaceae	Catenulispora	Acidiphila	HWI-ST1370:50:H934UADXX:1:1210:1128:20401/1_GH10
GH10	Bacteria	Bacteria	Actinobacteria	Actinomycetales	Micromonosporaceae	Actinoplanes	Globisporus	HWI-ST1370:50:H934UADXX:1:1210:1128:20401/2_GH10
GH10	Bacteria	Bacteria	Bacteroidetes/Chlorobi group	Cytophagales	Cytophagaceae	Runella	Slithyformis	HWI-ST1370:50:H934UADXX:1:1210:2628:36997/2_GH10
GH10	Bacteria	Bacteria	Actinobacteria	Actinomycetales	Streptomycetaceae	Streptomyces	Canus	HWI-ST1370:50:H934UADXX:1:1210:20129:43757/1_GH10
GH10	Bacteria	Bacteria	Actinobacteria	Actinomycetales	Streptomycetaceae	Streptomyces	Acidiscabies	HWI-ST1370:50:H934UADXX:1:1210:20129:43757/2_GH10
GH10	Unclassified	Unclassified	Unclassified	Unclassified	Unclassified	Unclassified	Unclassified	HWI-ST1370:50:H934UADXX:1:1210:15838:44605/1_GH10
GH10	Bacteria	Bacteria	Proteobacteria	Caulobacterales	Caulobacteraceae	Caulobacter	Sp.	HWI-ST1370:50:H934UADXX:1:1210:8274:52790/1_GH10
GH10	Bacteria	Bacteria	Proteobacteria	Caulobacterales	Caulobacteraceae	Caulobacter	Sp.	HWI-ST1370:50:H934UADXX:1:1210:15914:69795/1_GH10
GH10	Eukaryota	Fungi	Ascomycota	Hypocreales	Nectriaceae	Fusarium	Oxysporum	HWI-ST1370:50:H934UADXX:1:1210:17778:80295/1_GH10
GH10	Eukaryota	Fungi	Ascomycota	Hypocreales	Nectriaceae	Fusarium	Graminearum	HWI-ST1370:50:H934UADXX:1:1210:17778:80295/2_GH10
GH10	Bacteria	Bacteria	Actinobacteria	Actinomycetales	Streptomycetaceae	Kitasatospora	Setae	HWI-ST1370:50:H934UADXX:1:1210:8562:96217/1_GH10
GH10	Bacteria	Bacteria	Actinobacteria	Actinomycetales	Acidothermaceae	Acidothermus	Cellulolyticus	HWI-ST1370:50:H934UADXX:1:1210:8562:96217/2_GH10
GH10	Bacteria	Bacteria	Actinobacteria	Actinomycetales	Catenulisporaceae	Catenulispora	Acidiphila	HWI-ST1370:50:H934UADXX:1:1211:3193:2612/1_GH10
GH10	Bacteria	Bacteria	Actinobacteria	Actinomycetales	Catenulisporaceae	Catenulispora	Acidiphila	HWI-ST1370:50:H934UADXX:1:1211:3193:2612/2_GH10
GH10	Unclassified	Unclassified	Unclassified	Unclassified	Unclassified	Unclassified	Unclassified	HWI-ST1370:50:H934UADXX:1:1211:3420:17070/1_GH10
GH10	Bacteria	Bacteria	Actinobacteria	Actinomycetales	Pseudonocardiaceae	Amycolatopsis	Mediterranei	HWI-ST1370:50:H934UADXX:1:1211:19285:59982/1_GH10
GH10	Bacteria	Bacteria	Actinobacteria	Actinomycetales	Streptomycetaceae	Streptomyces	Bingchenggensis	HWI-ST1370:50:H934UADXX:1:1211:19285:59982/2_GH10
GH10	Bacteria	Bacteria	Actinobacteria	Actinomycetales	Streptomycetaceae	Streptomyces	Canus	HWI-ST1370:50:H934UADXX:1:1211:4037:90998/1_GH10
GH10	Bacteria	Bacteria	Actinobacteria	Actinomycetales	Streptomycetaceae	Streptomyces	Turgidiscabies	HWI-ST1370:50:H934UADXX:1:1211:4037:90998/2_GH10
GH10	Bacteria	Bacteria	Actinobacteria	Actinomycetales	unclassified Nocardioidaceae	Nocardioidaceae	Bacterium	HWI-ST1370:50:H934UADXX:1:1211:4124:96044/2_GH10
GH10	Bacteria	Bacteria	Fibrobacteres/Acidobacteria group	Acidobacteriales	Acidobacteriaceae	Terriglobus	Roseus	HWI-ST1370:50:H934UADXX:1:1211:11347:96854/1_GH10
GH10	Bacteria	Bacteria	Fibrobacteres/Acidobacteria group	Acidobacteriales	Acidobacteriaceae	Terriglobus	Roseus	HWI-ST1370:50:H934UADXX:1:1211:11347:96854/2_GH10
GH10	Bacteria	Bacteria	Proteobacteria	Caulobacterales	Caulobacteraceae	Caulobacter	Sp.	HWI-ST1370:50:H934UADXX:1:1212:7088:9554/2_GH10
GH10	Bacteria	Bacteria	Actinobacteria	Actinomycetales	Streptomycetaceae	Streptomyces	Bingchenggensis	HWI-ST1370:50:H934UADXX:1:1212:10976:31740/2_GH10
GH10	Bacteria	Bacteria	unclassified Bacteria		Classification Missing	Thermobaculum	Terrenum	HWI-ST1370:50:H934UADXX:1:1212:8238:34543/1_GH10
GH10	Bacteria	Bacteria	Actinobacteria	Actinomycetales	Micrococcaceae	Arthrobacter	Phenanthrenivorans	HWI-ST1370:50:H934UADXX:1:1212:2973:41047/1_GH10
GH10	Bacteria	Bacteria	Actinobacteria	Actinomycetales	Microbacteriaceae	Clavibacter	Michiganensis	HWI-ST1370:50:H934UADXX:1:1212:2973:41047/2_GH10
GH10	Bacteria	Bacteria	Actinobacteria	Actinomycetales	Acidothermaceae	Acidothermus	Cellulolyticus	HWI-ST1370:50:H934UADXX:1:1212:19302:44953/1_GH10
GH10	Bacteria	Bacteria	Actinobacteria	Actinomycetales	Catenulisporaceae	Catenulispora	Acidiphila	HWI-ST1370:50:H934UADXX:1:1212:19302:44953/2_GH10
GH10	Bacteria	Bacteria	Actinobacteria	Actinomycetales	Streptomycetaceae	Kitasatospora	Setae	HWI-ST1370:50:H934UADXX:1:1212:13645:67704/2_GH10
GH10	Unclassified	Unclassified	Unclassified	Unclassified	Unclassified	Unclassified	Unclassified	HWI-ST1370:50:H934UADXX:1:1212:13956:86433/2_GH10
GH10	Bacteria	Bacteria	Bacteroidetes/Chlorobi group	Sphingobacteriales	Sphingobacteriaceae	Mucilaginibacter	Paludis	HWI-ST1370:50:H934UADXX:1:1213:20875:11232/1_GH10
GH10	Bacteria	Bacteria	Actinobacteria	Actinomycetales	Microbacteriaceae	Clavibacter	Michiganensis	HWI-ST1370:50:H934UADXX:1:1213:15282:21809/1_GH10
GH10	Bacteria	Bacteria	Actinobacteria	Actinomycetales	Dermabacteraceae	Brachybacterium	Faecium	HWI-ST1370:50:H934UADXX:1:1213:15282:21809/2_GH10
GH10	Bacteria	Bacteria	Actinobacteria	Actinomycetales	Streptomycetaceae	Streptomyces	Pristinaespiralis	HWI-ST1370:50:H934UADXX:1:1213:11793:45674/1_GH10
GH10	Bacteria	Bacteria	Actinobacteria	Actinomycetales	Streptomycetaceae	Streptomyces	Classification Missing	HWI-ST1370:50:H934UADXX:1:1213:11793:45674/2_GH10
GH10	Bacteria	Bacteria	Actinobacteria	Actinomycetales	Micromonosporaceae	Actinoplanes	Friuliensis	HWI-ST1370:50:H934UADXX:1:1213:3794:55193/1_GH10
GH10	Bacteria	Bacteria	Actinobacteria	Actinomycetales	Streptomycetaceae	Streptomyces	Davawensis	HWI-ST1370:50:H934UADXX:1:1213:3794:55193/2_GH10
GH10	Eukaryota	Fungi	Ascomycota	Sordariales	Chaetomiaceae	Chaetomium	Globosum	HWI-ST1370:50:H934UADXX:1:1213:20653:64977/1_GH10
GH10	Bacteria	Bacteria	Actinobacteria	Actinomycetales	Streptomycetaceae	Streptomyces	Classification Missing	HWI-ST1370:50:H934UADXX:1:1213:11011:93409/1_GH10
GH10	Bacteria	Bacteria	Proteobacteria	Caulobacterales	Caulobacteraceae	Phenylobacterium	Zucineum	HWI-ST1370:50:H934UADXX:1:1214:4890:4521/1_GH10
GH10	Eukaryota	Fungi	Ascomycota	Sordariales	Chaetomiaceae	Chaetomium	Globosum	HWI-ST1370:50:H934UADXX:1:1214:12868:14359/2_GH10
GH10	Unclassified	Unclassified	Unclassified	Unclassified	Unclassified	Unclassified	Unclassified	HWI-ST1370:50:H934UADXX:1:1214:11217:33366/1_GH10
GH10	Bacteria	Bacteria	Planctomycetes	Planctomycetales	Planctomycetaceae	Singulisphaera	Acidiphila	HWI-ST1370:50:H934UADXX:1:1214:6399:98381/2_GH10
GH10	Bacteria	Bacteria	unclassified Bacteria		Classification Missing	Thermobaculum	Terrenum	HWI-ST1370:50:H934UADXX:1:1215:15048:5583/1_GH10
GH10	Bacteria	Bacteria	Actinobacteria	Actinomycetales	Streptomycetaceae	Streptomyces	Bottropensis	HWI-ST1370:50:H934UADXX:1:1215:15048:5583/2_GH10
GH10	Eukaryota	Fungi	Ascomycota	Sordariales	Lasiosphaeriaceae	Podospora	Anserina	HWI-ST1370:50:H934UADXX:1:1215:2803:6132/1_GH10
GH10	Bacteria	Bacteria	Actinobacteria	Actinomycetales	Micromonosporaceae	Actinoplanes	Globisporus	HWI-ST1370:50:H934UADXX:1:1215:10587:43438/1_GH10
GH10	Bacteria	Bacteria	Actinobacteria	Actinomycetales	Catenulisporaceae	Catenulispora	Acidiphila	HWI-ST1370:50:H934UADXX:1:1215:1980:53876/1_GH10
GH10	Bacteria	Bacteria	Actinobacteria	Actinomycetales	Catenulisporaceae	Catenulispora	Acidiphila	HWI-ST1370:50:H934UADXX:1:1215:1980:53876/2_GH10
GH10	Bacteria	Bacteria	Planctomycetes	Planctomycetales	Planctomycetaceae	Singulisphaera	Acidiphila	HWI-ST1370:50:H934UADXX:1:1215:18179:54651/1_GH10
GH10	Eukaryota	Fungi	Ascomycota	Eurotiales	Aspergillaceae	Aspergillus	Nidulans	HWI-ST1370:50:H934UADXX:1:1215:3579:66455/1_GH10
GH10	Eukaryota	Fungi	Ascomycota	Eurotiales	Aspergillaceae	Aspergillus	Nidulans	HWI-ST1370:50:H934UADXX:1:1215:3579:66455/2_GH10
GH10	Bacteria	Bacteria	Proteobacteria	Caulobacterales	Caulobacteraceae	Caulobacter	Vibrioides	HWI-ST1370:50:H934UADXX:1:1215:13476:69469/1_GH10
GH10	Bacteria	Bacteria	Actinobacteria	Actinomycetales	Promicromonosporaceae	Cellulosimicrobium	Sp.	HWI-ST1370:50:H934UADXX:1:1215:4566:73746/1_GH10
GH10	Bacteria	Bacteria	Actinobacteria	Actinomycetales	Promicromonosporaceae	Isoptericola	Variabilis	HWI-ST1370:50:H934UADXX:1:1215:17541:91614/2_GH10
GH10	Bacteria	Bacteria	Actinobacteria	Actinomycetales	Micromonosporaceae	Actinoplanes	Globisporus	HWI-ST1370:50:H934UADXX:1:1216:10939:8577/2_GH10
GH10	Bacteria	Bacteria	Actinobacteria	Actinomycetales	Acidothermaceae	Acidothermus	Cellulolyticus	HWI-ST1370:50:H934UADXX:1:1216:9251:10173/1_GH10
GH10	Eukaryota	Fungi	Ascomycota	Sordariales	Chaetomiaceae	Chaetomium	Globosum	HWI-ST1370:50:H934UADXX:1:1216:16917:17607/2_GH10
GH10	Bacteria	Bacteria	Bacteroidetes/Chlorobi group	Bacteroidales	Bacteroidaceae	Bacteroides	Eggerthii	HWI-ST1370:50:H934UADXX:1:1216:10295:22132/1_GH10
GH10	Bacteria	Bacteria	Bacteroidetes/Chlorobi group	Bacteroidales	Bacteroidaceae	Bacteroides	Eggerthii	HWI-ST1370:50:H934UADXX:1:1216:10295:22132/2_GH10
GH10	Bacteria	Bacteria	Proteobacteria	Sphingomonadales	Sphingomonadaceae	Sphingomonas	Melonis	HWI-ST1370:50:H934UADXX:1:1216:5482:38619/2_GH10
GH10	Bacteria	Bacteria	Actinobacteria	Actinomycetales	Streptomycetaceae	Streptomyces	Bottropensis	HWI-ST1370:50:H934UADXX:1:1216:20668:45160/1_GH10
GH10	Bacteria	Bacteria	Actinobacteria	Actinomycetales	Streptomycetaceae	Streptomyces	Griseoaurantiacus	HWI-ST1370:50:H934UADXX:1:1216:20668:45160/2_GH10
GH10	Bacteria	Bacteria	Fibrobacteres/Acidobacteria group	Solibacterales	Solibacteraceae	Candidatus	Solibacter	HWI-ST1370:50:H934UADXX:1:1216:2836:54574/1_GH10
GH10	Bacteria	Bacteria	Bacteroidetes/Chlorobi group	Cytophagales	Cytophagaceae	Runella	Slithyformis	HWI-ST1370:50:H934UADXX:1:1216:12604:54683/1_GH10
GH10	Bacteria	Bacteria	Bacteroidetes/Chlorobi group	Flavobacteriales	Flavobacteriaceae	Cellulophaga	Algicola	HWI-ST1370:50:H934UADXX:1:1216:12604:54683/2_GH10
GH10	Unclassified	Unclassified	Unclassified	Unclassified	Unclassified	Unclassified	Unclassified	HWI-ST1370:50:H934UADXX:1:1216:12852:55704/1_GH10
GH10	Unclassified	Unclassified	Unclassified	Unclassified	Unclassified	Unclassified	Unclassified	HWI-ST1370:50:H934UADXX:1:1216:12852:55704/2_GH10
GH10	Bacteria	Bacteria	Actinobacteria	Actinomycetales	Streptomycetaceae	Streptomyces	Canus	HWI-ST1370:50:H934UADXX:1:1216:5650:60645/1_GH10
GH10	Bacteria	Bacteria	Actinobacteria	Actinomycetales	Catenulisporaceae	Catenulispora	Acidiphila	HWI-ST1370:50:H934UADXX:1:1216:10185:72127/2_GH10
GH10	Bacteria	Bacteria	Actinobacteria	Actinomycetales	Catenulisporaceae	Catenulispora	Acidiphila	HWI-ST1370:50:H934UADXX:1:1216:20510:77323/1_GH10
GH10	Bacteria	Bacteria	Actinobacteria	Actinomycetales	Catenulisporaceae	Catenulispora	Acidiphila	HWI-ST1370:50:H934UADXX:1:1216:20510:77323/2_GH10
GH10	Bacteria	Bacteria	Proteobacteria	Caulobacterales	Caulobacteraceae	Caulobacter	Sp.	HWI-ST1370:50:H934UADXX:1:1216:15562:86647/2_GH10
GH10	Bacteria	Bacteria	Cyanobacteria	Chroococcales	Classification Missing	Synechococcus	Elongatus	HWI-ST1370:50:H934UADXX:1:1216:16877:88237/2_GH10
GH10	Eukaryota	Fungi	Ascomycota	Sordariales	Lasiosphaeriaceae	Podospora	Anserina	HWI-ST1370:50:H934UADXX:1:2101:12607:7287/1_GH10
GH10	Bacteria	Bacteria	Actinobacteria	Actinomycetales	Micromonosporaceae	Micromonospora	Sp.	HWI-ST1370:50:H934UADXX:1:2101:18917:30679/1_GH10
GH10	Eukaryota	Fungi	Ascomycota	Pleosporales	Phaeosphaeriaceae	Phaeosphaeria	Nodorum	HWI-ST1370:50:H934UADXX:1:2101:7152:38692/1_GH10
GH10	Bacteria	Bacteria	Actinobacteria	Actinomycetales	Ruaniaceae	Ruania	Albidiflava	HWI-ST1370:50:H934UADXX:1:2101:15916:49546/2_GH10
GH10	Bacteria	Bacteria	Actinobacteria	Actinomycetales	Streptomycetaceae	Streptomyces	Bingchenggensis	HWI-ST1370:50:H934UADXX:1:2101:11285:92617/1_GH10
GH10	Bacteria	Bacteria	Actinobacteria	Actinomycetales	Streptomycetaceae	Streptomyces	Bingchenggensis	HWI-ST1370:50:H934UADXX:1:2101:11285:92617/2_GH10
GH10	Bacteria	Bacteria	Proteobacteria	Alteromonadales	Alteromonadaceae	Glaciecola	Mesophila	HWI-ST1370:50:H934UADXX:1:2101:12235:97820/1_GH10
GH10	Bacteria	Bacteria	Actinobacteria	Actinomycetales	Streptomycetaceae	Streptomyces	Pristinaespiralis	HWI-ST1370:50:H934UADXX:1:2102:8103:4230/2_GH10
GH10	Bacteria	Bacteria	Actinobacteria	Actinomycetales	Streptomycetaceae	Streptomyces	Acidiscabies	HWI-ST1370:50:H934UADXX:1:2102:8548:11861/1_GH10
GH10	Bacteria	Bacteria	Actinobacteria	Actinomycetales	Streptomycetaceae	Streptomyces	Bingchenggensis	HWI-ST1370:50:H934UADXX:1:2102:8548:11861/2_GH10
GH10	Bacteria	Bacteria	Actinobacteria	Actinomycetales	Catenulisporaceae	Catenulispora	Acidiphila	HWI-ST1370:50:H934UADXX:1:2102:3279:26178/1_GH10
GH10	Bacteria	Bacteria	Actinobacteria	Actinomycetales	Acidothermaceae	Acidothermus	Cellulolyticus	HWI-ST1370:50:H934UADXX:1:2102:3279:26178/2_GH10
GH10	Bacteria	Bacteria	Actinobacteria	Actinomycetales	Catenulisporaceae	Catenulispora	Acidiphila	HWI-ST1370:50:H934UADXX:1:2102:18856:41807/2_GH10
GH10	Bacteria	Bacteria	Actinobacteria	Actinomycetales	Catenulisporaceae	Catenulispora	Acidiphila	HWI-ST1370:50:H934UADXX:1:2102:11213:42047/1_GH10
GH10	Bacteria	Bacteria	Actinobacteria	Actinomycetales	Micromonosporaceae	Actinoplanes	Sp.	HWI-ST1370:50:H934UADXX:1:2102:1476:49494/1_GH10
GH10	Bacteria	Bacteria	Actinobacteria	Actinomycetales	Streptomycetaceae	Streptomyces	Hygroscopicus	HWI-ST1370:50:H934UADXX:1:2102:1476:49494/2_GH10
GH10	Bacteria	Bacteria	Actinobacteria	Actinomycetales	Microbacteriaceae	Clavibacter	Michiganensis	HWI-ST1370:50:H934UADXX:1:2102:15048:53930/1_GH10
GH10	Bacteria	Bacteria	Bacteroidetes/Chlorobi group	Bacteroidales	Marinilabiliaceae	Anaerophaga	Thermohalophila	HWI-ST1370:50:H934UADXX:1:2102:2255:58084/2_GH10
GH10	Bacteria	Bacteria	Proteobacteria	Burkholderiales	Oxalobacteraceae	Massilia	Timonae	HWI-ST1370:50:H934UADXX:1:2103:14460:7305/2_GH10
GH10	Bacteria	Bacteria	Actinobacteria	Actinomycetales	Micromonosporaceae	Actinoplanes	Globisporus	HWI-ST1370:50:H934UADXX:1:2103:8037:19173/2_GH10
GH10	Unclassified	Unclassified	Unclassified	Unclassified	Unclassified	Unclassified	Unclassified	HWI-ST1370:50:H934UADXX:1:2103:15517:46095/1_GH10
GH10	Bacteria	Bacteria	Unclassified	Unclassified	Unclassified	uncultured	Bacterium	HWI-ST1370:50:H934UADXX:1:2103:13050:58045/1_GH10
GH10	Bacteria	Bacteria	Unclassified	Unclassified	Unclassified	uncultured	Bacterium	HWI-ST1370:50:H934UADXX:1:2103:13050:58045/2_GH10
GH10	Bacteria	Bacteria	Bacteroidetes/Chlorobi group	Bacteroidales	Bacteroidaceae	Bacteroides	Cellulosilyticus	HWI-ST1370:50:H934UADXX:1:2103:19720:58503/2_GH10
GH10	Bacteria	Bacteria	Actinobacteria	Actinomycetales	Streptomycetaceae	Streptomyces	Sp.	HWI-ST1370:50:H934UADXX:1:2103:5625:67511/1_GH10
GH10	Bacteria	Bacteria	Actinobacteria	Actinomycetales	Streptomycetaceae	Streptomyces	Griseoaurantiacus	HWI-ST1370:50:H934UADXX:1:2103:5625:67511/2_GH10
GH10	Bacteria	Bacteria	Actinobacteria	Actinomycetales	Streptomycetaceae	Streptomyces	Bottropensis	HWI-ST1370:50:H934UADXX:1:2103:8628:82078/2_GH10
GH10	Bacteria	Bacteria	Actinobacteria	Actinomycetales	Catenulisporaceae	Catenulispora	Acidiphila	HWI-ST1370:50:H934UADXX:1:2103:8718:92341/1_GH10
GH10	Bacteria	Bacteria	Actinobacteria	Actinomycetales	Catenulisporaceae	Catenulispora	Acidiphila	HWI-ST1370:50:H934UADXX:1:2103:8718:92341/2_GH10
GH10	Bacteria	Bacteria	Proteobacteria	Rhizobiales	Bradyrhizobiaceae	Bradyrhizobium	Japonicum	HWI-ST1370:50:H934UADXX:1:2104:19931:16681/1_GH10
GH10	Bacteria	Bacteria	Proteobacteria	Rhizobiales	Bradyrhizobiaceae	Bradyrhizobium	Japonicum	HWI-ST1370:50:H934UADXX:1:2104:19931:16681/2_GH10
GH10	Bacteria	Bacteria	Actinobacteria	Actinomycetales	Catenulisporaceae	Catenulispora	Acidiphila	HWI-ST1370:50:H934UADXX:1:2104:4259:30057/2_GH10
GH10	Bacteria	Bacteria	Actinobacteria	Actinomycetales	Catenulisporaceae	Catenulispora	Acidiphila	HWI-ST1370:50:H934UADXX:1:2104:2639:36105/1_GH10
GH10	Bacteria	Bacteria	Actinobacteria	Actinomycetales	unclassified Nocardioidaceae	Nocardioidaceae	Bacterium	HWI-ST1370:50:H934UADXX:1:2104:3030:45487/1_GH10
GH10	Bacteria	Bacteria	Proteobacteria	Rhizobiales	Methylobacteriaceae	Methylobacterium	Mesophilicum	HWI-ST1370:50:H934UADXX:1:2104:3708:50746/2_GH10
GH10	Eukaryota	Fungi	Ascomycota	Sordariales	Chaetomiaceae	Chaetomium	Globosum	HWI-ST1370:50:H934UADXX:1:2104:20249:52861/2_GH10
GH10	Unclassified	Unclassified	Unclassified	Unclassified	Unclassified	Unclassified	Unclassified	HWI-ST1370:50:H934UADXX:1:2104:3552:82835/1_GH10
GH10	Unclassified	Unclassified	Unclassified	Unclassified	Unclassified	Unclassified	Unclassified	HWI-ST1370:50:H934UADXX:1:2104:3552:82835/2_GH10
GH10	Bacteria	Bacteria	Actinobacteria	Actinomycetales	Catenulisporaceae	Catenulispora	Acidiphila	HWI-ST1370:50:H934UADXX:1:2104:5782:83424/1_GH10
GH10	Bacteria	Bacteria	Actinobacteria	Actinomycetales	Streptomycetaceae	Kitasatospora	Setae	HWI-ST1370:50:H934UADXX:1:2104:5782:83424/2_GH10
GH10	Bacteria	Bacteria	Actinobacteria	Actinomycetales	Catenulisporaceae	Catenulispora	Acidiphila	HWI-ST1370:50:H934UADXX:1:2105:11207:4257/1_GH10
GH10	Bacteria	Bacteria	Actinobacteria	Actinomycetales	Catenulisporaceae	Catenulispora	Acidiphila	HWI-ST1370:50:H934UADXX:1:2105:11207:4257/2_GH10
GH10	Eukaryota	Viridiplantae	Streptophyta	Malpighiales	Euphorbiaceae	Ricinus	Communis	HWI-ST1370:50:H934UADXX:1:2105:12459:8399/1_GH10
GH10	Bacteria	Bacteria	Unclassified	Unclassified	Unclassified	uncultured	Bacterium	HWI-ST1370:50:H934UADXX:1:2105:12459:8399/2_GH10
GH10	Bacteria	Bacteria	Actinobacteria	Actinomycetales	Microbacteriaceae	Clavibacter	Michiganensis	HWI-ST1370:50:H934UADXX:1:2105:10248:28497/1_GH10
GH10	Unclassified	Unclassified	Unclassified	Unclassified	Unclassified	Unclassified	Unclassified	HWI-ST1370:50:H934UADXX:1:2105:10248:28497/2_GH10
GH10	Bacteria	Bacteria	Planctomycetes	Planctomycetales	Planctomycetaceae	Singulisphaera	Acidiphila	HWI-ST1370:50:H934UADXX:1:2105:16812:62697/2_GH10
GH10	Eukaryota	Fungi	Ascomycota	Hypocreales	Nectriaceae	Fusarium	Oxysporum	HWI-ST1370:50:H934UADXX:1:2105:14620:71581/1_GH10
GH10	Eukaryota	Fungi	Ascomycota	Botryosphaeriales	Botryosphaeriaceae	Macrophomina	Phaseolina	HWI-ST1370:50:H934UADXX:1:2105:14620:71581/2_GH10
GH10	Bacteria	Bacteria	Bacteroidetes/Chlorobi group	Cytophagales	Cytophagaceae	Dyadobacter	Beijingensis	HWI-ST1370:50:H934UADXX:1:2105:11918:76227/1_GH10
GH10	Unclassified	Unclassified	Unclassified	Unclassified	Unclassified	Unclassified	Unclassified	HWI-ST1370:50:H934UADXX:1:2105:5410:81725/1_GH10
GH10	Bacteria	Bacteria	Actinobacteria	Actinomycetales	Streptomycetaceae	Streptomyces	Bottropensis	HWI-ST1370:50:H934UADXX:1:2105:5410:81725/2_GH10
GH10	Bacteria	Bacteria	Planctomycetes	Planctomycetales	Planctomycetaceae	Singulisphaera	Acidiphila	HWI-ST1370:50:H934UADXX:1:2106:11598:8556/1_GH10
GH10	Bacteria	Bacteria	Planctomycetes	Planctomycetales	Planctomycetaceae	Singulisphaera	Acidiphila	HWI-ST1370:50:H934UADXX:1:2106:11598:8556/2_GH10
GH10	Bacteria	Bacteria	Actinobacteria	Actinomycetales	Streptomycetaceae	Streptomyces	Hygroscopicus	HWI-ST1370:50:H934UADXX:1:2106:1876:14616/1_GH10
GH10	Unclassified	Unclassified	Unclassified	Unclassified	Unclassified	Unclassified	Unclassified	HWI-ST1370:50:H934UADXX:1:2106:1876:14616/2_GH10
GH10	Bacteria	Bacteria	Actinobacteria	Actinomycetales	Catenulisporaceae	Catenulispora	Acidiphila	HWI-ST1370:50:H934UADXX:1:2106:1803:62828/1_GH10
GH10	Eukaryota	Fungi	Ascomycota	Hypocreales	Nectriaceae	Fusarium	Oxysporum	HWI-ST1370:50:H934UADXX:1:2106:16733:71164/1_GH10
GH10	Eukaryota	Fungi	Ascomycota	Eurotiales	Aspergillaceae	Aspergillus	Niger	HWI-ST1370:50:H934UADXX:1:2106:16733:71164/2_GH10
GH10	Eukaryota	Fungi	Ascomycota	Sordariales	Chaetomiaceae	Humicola	Insolens	HWI-ST1370:50:H934UADXX:1:2106:5824:74423/1_GH10
GH10	Eukaryota	Fungi	Ascomycota	Hypocreales	Nectriaceae	Fusarium	Oxysporum	HWI-ST1370:50:H934UADXX:1:2106:5824:74423/2_GH10
GH10	Bacteria	Bacteria	Proteobacteria	Xanthomonadales	Xanthomonadaceae	Xanthomonas	Vasicola	HWI-ST1370:50:H934UADXX:1:2107:10485:3865/2_GH10
GH10	Bacteria	Bacteria	Planctomycetes	Planctomycetales	Planctomycetaceae	Singulisphaera	Acidiphila	HWI-ST1370:50:H934UADXX:1:2107:18966:52606/1_GH10
GH10	Bacteria	Bacteria	Planctomycetes	Planctomycetales	Planctomycetaceae	Singulisphaera	Acidiphila	HWI-ST1370:50:H934UADXX:1:2107:18966:52606/2_GH10
GH10	Unclassified	Unclassified	Unclassified	Unclassified	Unclassified	Unclassified	Unclassified	HWI-ST1370:50:H934UADXX:1:2107:11584:95355/2_GH10
GH10	Unclassified	Unclassified	Unclassified	Unclassified	Unclassified	Unclassified	Unclassified	HWI-ST1370:50:H934UADXX:1:2108:1592:19212/1_GH10
GH10	Unclassified	Unclassified	Unclassified	Unclassified	Unclassified	Unclassified	Unclassified	HWI-ST1370:50:H934UADXX:1:2108:1592:19212/2_GH10
GH10	Bacteria	Bacteria	Actinobacteria	Actinomycetales	Catenulisporaceae	Catenulispora	Acidiphila	HWI-ST1370:50:H934UADXX:1:2108:17016:22672/2_GH10
GH10	Bacteria	Bacteria	Actinobacteria	Actinomycetales	Microbacteriaceae	Microbacterium	Sp.	HWI-ST1370:50:H934UADXX:1:2108:10665:29956/1_GH10
GH10	Bacteria	Bacteria	Actinobacteria	Actinomycetales	Microbacteriaceae	Microbacterium	Sp.	HWI-ST1370:50:H934UADXX:1:2108:10665:29956/2_GH10
GH10	Bacteria	Bacteria	Actinobacteria	Actinomycetales	Acidothermaceae	Acidothermus	Cellulolyticus	HWI-ST1370:50:H934UADXX:1:2108:17063:44431/1_GH10
GH10	Bacteria	Bacteria	Actinobacteria	Actinomycetales	Acidothermaceae	Acidothermus	Cellulolyticus	HWI-ST1370:50:H934UADXX:1:2108:17063:44431/2_GH10
GH10	Bacteria	Bacteria	Actinobacteria	Actinomycetales	Streptomycetaceae	Streptomyces	Aurantiacus	HWI-ST1370:50:H934UADXX:1:2108:3884:57321/1_GH10
GH10	Bacteria	Bacteria	Actinobacteria	Actinomycetales	Catenulisporaceae	Catenulispora	Acidiphila	HWI-ST1370:50:H934UADXX:1:2108:13580:69661/2_GH10
GH10	Bacteria	Bacteria	Actinobacteria	Actinomycetales	Streptomycetaceae	Streptomyces	Hygroscopicus	HWI-ST1370:50:H934UADXX:1:2108:20213:80002/1_GH10
GH10	Bacteria	Bacteria	Actinobacteria	Actinomycetales	Promicromonosporaceae	Cellulosimicrobium	Sp.	HWI-ST1370:50:H934UADXX:1:2108:20213:80002/2_GH10
GH10	Bacteria	Bacteria	Actinobacteria	Actinomycetales	Catenulisporaceae	Catenulispora	Acidiphila	HWI-ST1370:50:H934UADXX:1:2109:6647:9970/1_GH10
GH10	Bacteria	Bacteria	Actinobacteria	Actinomycetales	Streptosporangiaceae	Microbispora	Sp.	HWI-ST1370:50:H934UADXX:1:2109:13387:38626/1_GH10
GH10	Unclassified	Unclassified	Unclassified	Unclassified	Unclassified	Unclassified	Unclassified	HWI-ST1370:50:H934UADXX:1:2109:19785:40783/1_GH10
GH10	Unclassified	Unclassified	Unclassified	Unclassified	Unclassified	Unclassified	Unclassified	HWI-ST1370:50:H934UADXX:1:2109:19785:40783/2_GH10
GH10	Bacteria	Bacteria	Proteobacteria	Alteromonadales	Alteromonadaceae	Glaciecola	Agarilytica	HWI-ST1370:50:H934UADXX:1:2109:2944:46535/1_GH10
GH10	Bacteria	Bacteria	Actinobacteria	Actinomycetales	Streptomycetaceae	Streptomyces	Hygroscopicus	HWI-ST1370:50:H934UADXX:1:2109:18068:49160/2_GH10
GH10	Bacteria	Bacteria	Actinobacteria	Actinomycetales	Micrococcaceae	Kocuria	Sp.	HWI-ST1370:50:H934UADXX:1:2109:9272:76008/2_GH10
GH10	Bacteria	Bacteria	Actinobacteria	Actinomycetales	Microbacteriaceae	Clavibacter	Michiganensis	HWI-ST1370:50:H934UADXX:1:2109:9785:92177/1_GH10
GH10	Bacteria	Bacteria	Actinobacteria	Actinomycetales	Catenulisporaceae	Catenulispora	Acidiphila	HWI-ST1370:50:H934UADXX:1:2110:20514:20210/2_GH10
GH10	Bacteria	Bacteria	Actinobacteria	Actinomycetales	Catenulisporaceae	Catenulispora	Acidiphila	HWI-ST1370:50:H934UADXX:1:2110:18598:20868/1_GH10
GH10	Bacteria	Bacteria	Actinobacteria	Actinomycetales	unclassified Nocardioidaceae	Nocardioidaceae	Bacterium	HWI-ST1370:50:H934UADXX:1:2110:18598:20868/2_GH10
GH10	Bacteria	Bacteria	Bacteroidetes/Chlorobi group	Sphingobacteriales	Chitinophagaceae	Chitinophaga	Pinensis	HWI-ST1370:50:H934UADXX:1:2110:21286:50557/2_GH10
GH10	Eukaryota	Fungi	Ascomycota	Sordariales	Chaetomiaceae	Chaetomium	Globosum	HWI-ST1370:50:H934UADXX:1:2110:19016:54853/1_GH10
GH10	Bacteria	Bacteria	Bacteroidetes/Chlorobi group	Cytophagales	Cytophagaceae	Fibrella	Aestuarina	HWI-ST1370:50:H934UADXX:1:2110:19926:60021/2_GH10
GH10	Bacteria	Bacteria	Actinobacteria	Actinomycetales	Streptomycetaceae	Streptomyces	Griseoaurantiacus	HWI-ST1370:50:H934UADXX:1:2110:1120:61455/1_GH10
GH10	Bacteria	Bacteria	Actinobacteria	Actinomycetales	Catenulisporaceae	Catenulispora	Acidiphila	HWI-ST1370:50:H934UADXX:1:2110:13109:64816/2_GH10
GH10	Bacteria	Bacteria	Actinobacteria	Actinomycetales	Acidothermaceae	Acidothermus	Cellulolyticus	HWI-ST1370:50:H934UADXX:1:2110:11419:85586/2_GH10
GH10	Bacteria	Bacteria	Actinobacteria	Actinomycetales	Nocardiopsaceae	Nocardiopsis	Salina	HWI-ST1370:50:H934UADXX:1:2110:8958:95631/1_GH10
GH10	Bacteria	Bacteria	Actinobacteria	Actinomycetales	Catenulisporaceae	Catenulispora	Acidiphila	HWI-ST1370:50:H934UADXX:1:2111:16379:10889/1_GH10
GH10	Bacteria	Bacteria	Actinobacteria	Actinomycetales	Catenulisporaceae	Catenulispora	Acidiphila	HWI-ST1370:50:H934UADXX:1:2111:16379:10889/2_GH10
GH10	Bacteria	Bacteria	Actinobacteria	Actinomycetales	Streptomycetaceae	Streptomyces	Hygroscopicus	HWI-ST1370:50:H934UADXX:1:2111:14986:34319/1_GH10
GH10	Bacteria	Bacteria	Actinobacteria	Actinomycetales	Acidothermaceae	Acidothermus	Cellulolyticus	HWI-ST1370:50:H934UADXX:1:2111:2700:38470/2_GH10
GH10	Bacteria	Bacteria	Proteobacteria	Caulobacterales	Caulobacteraceae	Caulobacter	Sp.	HWI-ST1370:50:H934UADXX:1:2111:7552:44101/2_GH10
GH10	Bacteria	Bacteria	Unclassified	Unclassified	Unclassified	uncultured	Bacterium	HWI-ST1370:50:H934UADXX:1:2111:3482:62399/1_GH10
GH10	Bacteria	Bacteria	Actinobacteria	Actinomycetales	Acidothermaceae	Acidothermus	Cellulolyticus	HWI-ST1370:50:H934UADXX:1:2111:15286:87302/2_GH10
GH10	Bacteria	Bacteria	Planctomycetes	Planctomycetales	Planctomycetaceae	Singulisphaera	Acidiphila	HWI-ST1370:50:H934UADXX:1:2111:9756:90950/1_GH10
GH10	Bacteria	Bacteria	Actinobacteria	Actinomycetales	Streptomycetaceae	Streptomyces	Hygroscopicus	HWI-ST1370:50:H934UADXX:1:2112:16167:21542/1_GH10
GH10	Bacteria	Bacteria	Actinobacteria	Actinomycetales	Micromonosporaceae	Micromonospora	Classification Missing	HWI-ST1370:50:H934UADXX:1:2112:18691:22955/1_GH10
GH10	Bacteria	Bacteria	Actinobacteria	Actinomycetales	Streptomycetaceae	Streptomyces	Lasaliensis	HWI-ST1370:50:H934UADXX:1:2112:18691:22955/2_GH10
GH10	Unclassified	Unclassified	Unclassified	Unclassified	Unclassified	Unclassified	Unclassified	HWI-ST1370:50:H934UADXX:1:2112:2653:32131/1_GH10
GH10	Bacteria	Bacteria	Proteobacteria	Caulobacterales	Caulobacteraceae	Brevundimonas	Abyssalis	HWI-ST1370:50:H934UADXX:1:2112:2653:32131/2_GH10
GH10	Bacteria	Bacteria	Actinobacteria	Actinomycetales	Acidothermaceae	Acidothermus	Cellulolyticus	HWI-ST1370:50:H934UADXX:1:2112:16580:38987/1_GH10
GH10	Bacteria	Bacteria	Actinobacteria	Actinomycetales	Micromonosporaceae	Micromonospora	Lupini	HWI-ST1370:50:H934UADXX:1:2112:16580:38987/2_GH10
GH10	Bacteria	Bacteria	Actinobacteria	Actinomycetales	Catenulisporaceae	Catenulispora	Acidiphila	HWI-ST1370:50:H934UADXX:1:2112:16790:70977/1_GH10
GH10	Bacteria	Bacteria	Actinobacteria	Actinomycetales	Catenulisporaceae	Catenulispora	Acidiphila	HWI-ST1370:50:H934UADXX:1:2112:16790:70977/2_GH10
GH10	Bacteria	Bacteria	Actinobacteria	Actinomycetales	Micromonosporaceae	Verrucosispora	Maris	HWI-ST1370:50:H934UADXX:1:2112:7235:72122/2_GH10
GH10	Bacteria	Bacteria	Actinobacteria	Actinomycetales	Streptomycetaceae	Streptomyces	Griseoaurantiacus	HWI-ST1370:50:H934UADXX:1:2112:16019:82502/1_GH10
GH10	Bacteria	Bacteria	Actinobacteria	Actinomycetales	Streptomycetaceae	Streptomyces	Lasaliensis	HWI-ST1370:50:H934UADXX:1:2112:16019:82502/2_GH10
GH10	Bacteria	Bacteria	Fibrobacteres/Acidobacteria group	Acidobacteriales	unclassified Acidobacteriaceae	Acidobacteriaceae	Bacterium	HWI-ST1370:50:H934UADXX:1:2112:10649:84722/1_GH10
GH10	Bacteria	Bacteria	Fibrobacteres/Acidobacteria group	Acidobacteriales	unclassified Acidobacteriaceae	Acidobacteriaceae	Bacterium	HWI-ST1370:50:H934UADXX:1:2112:10649:84722/2_GH10
GH10	Bacteria	Bacteria	Actinobacteria	Actinomycetales	Catenulisporaceae	Catenulispora	Acidiphila	HWI-ST1370:50:H934UADXX:1:2112:20892:91638/2_GH10
GH10	Bacteria	Bacteria	Actinobacteria	Actinomycetales	Streptomycetaceae	Streptomyces	Lasaliensis	HWI-ST1370:50:H934UADXX:1:2113:18737:4724/1_GH10
GH10	Bacteria	Bacteria	Actinobacteria	Actinomycetales	Catenulisporaceae	Catenulispora	Acidiphila	HWI-ST1370:50:H934UADXX:1:2113:15647:16594/2_GH10
GH10	Eukaryota	Viridiplantae	Streptophyta	Malpighiales	Euphorbiaceae	Ricinus	Communis	HWI-ST1370:50:H934UADXX:1:2113:17139:17749/1_GH10
GH10	Eukaryota	Viridiplantae	Streptophyta	Malpighiales	Euphorbiaceae	Ricinus	Communis	HWI-ST1370:50:H934UADXX:1:2113:17139:17749/2_GH10
GH10	Bacteria	Bacteria	Actinobacteria	Actinomycetales	Micromonosporaceae	Actinoplanes	Globisporus	HWI-ST1370:50:H934UADXX:1:2113:18768:42821/1_GH10
GH10	Bacteria	Bacteria	Actinobacteria	Actinomycetales	Micromonosporaceae	Actinoplanes	Globisporus	HWI-ST1370:50:H934UADXX:1:2113:18768:42821/2_GH10
GH10	Eukaryota	Fungi	Ascomycota	Glomerellales	Glomerellaceae	Colletotrichum	Graminicola	HWI-ST1370:50:H934UADXX:1:2113:12018:65714/2_GH10
GH10	Bacteria	Bacteria	Actinobacteria	Actinomycetales	Catenulisporaceae	Catenulispora	Acidiphila	HWI-ST1370:50:H934UADXX:1:2113:17502:83568/1_GH10
GH10	Unclassified	Unclassified	Unclassified	Unclassified	Unclassified	Unclassified	Unclassified	HWI-ST1370:50:H934UADXX:1:2114:6286:5408/1_GH10
GH10	Bacteria	Bacteria	Actinobacteria	Actinomycetales	Streptomycetaceae	Streptomyces	Chartreusis	HWI-ST1370:50:H934UADXX:1:2114:5247:6270/1_GH10
GH10	Unclassified	Unclassified	Unclassified	Unclassified	Unclassified	Unclassified	Unclassified	HWI-ST1370:50:H934UADXX:1:2114:8268:11057/1_GH10
GH10	Unclassified	Unclassified	Unclassified	Unclassified	Unclassified	Unclassified	Unclassified	HWI-ST1370:50:H934UADXX:1:2114:8268:11057/2_GH10
GH10	Bacteria	Bacteria	Proteobacteria	Alteromonadales	Alteromonadaceae	Glaciecola	Agarilytica	HWI-ST1370:50:H934UADXX:1:2114:16251:24050/1_GH10
GH10	Bacteria	Bacteria	Planctomycetes	Planctomycetales	Planctomycetaceae	Singulisphaera	Acidiphila	HWI-ST1370:50:H934UADXX:1:2114:4804:24594/1_GH10
GH10	Bacteria	Bacteria	Planctomycetes	Planctomycetales	Planctomycetaceae	Singulisphaera	Acidiphila	HWI-ST1370:50:H934UADXX:1:2114:4804:24594/2_GH10
GH10	Bacteria	Bacteria	Actinobacteria	Actinomycetales	Micrococcaceae	Arthrobacter	Phenanthrenivorans	HWI-ST1370:50:H934UADXX:1:2114:17947:39042/1_GH10
GH10	Bacteria	Bacteria	Actinobacteria	Actinomycetales	Micromonosporaceae	Verrucosispora	Maris	HWI-ST1370:50:H934UADXX:1:2114:17947:39042/2_GH10
GH10	Bacteria	Bacteria	Actinobacteria	Actinomycetales	unclassified Nocardioidaceae	Nocardioidaceae	Bacterium	HWI-ST1370:50:H934UADXX:1:2114:4423:65280/2_GH10
GH10	Bacteria	Bacteria	Actinobacteria	Actinomycetales	Catenulisporaceae	Catenulispora	Acidiphila	HWI-ST1370:50:H934UADXX:1:2114:8009:73278/1_GH10
GH10	Bacteria	Bacteria	Actinobacteria	Actinomycetales	Catenulisporaceae	Catenulispora	Acidiphila	HWI-ST1370:50:H934UADXX:1:2114:8009:73278/2_GH10
GH10	Bacteria	Bacteria	Actinobacteria	Actinomycetales	Cellulomonadaceae	Cellulomonas	Massiliensis	HWI-ST1370:50:H934UADXX:1:2115:12264:19400/2_GH10
GH10	Bacteria	Bacteria	Actinobacteria	Actinomycetales	Catenulisporaceae	Catenulispora	Acidiphila	HWI-ST1370:50:H934UADXX:1:2115:18824:23967/1_GH10
GH10	Bacteria	Bacteria	Actinobacteria	Actinomycetales	Catenulisporaceae	Catenulispora	Acidiphila	HWI-ST1370:50:H934UADXX:1:2115:18824:23967/2_GH10
GH10	Unclassified	Unclassified	Unclassified	Unclassified	Unclassified	Unclassified	Unclassified	HWI-ST1370:50:H934UADXX:1:2115:9386:46059/2_GH10
GH10	Bacteria	Bacteria	Actinobacteria	Actinomycetales	Acidothermaceae	Acidothermus	Cellulolyticus	HWI-ST1370:50:H934UADXX:1:2115:6141:48620/1_GH10
GH10	Bacteria	Bacteria	Proteobacteria	Caulobacterales	Caulobacteraceae	Asticcacaulis	Sp.	HWI-ST1370:50:H934UADXX:1:2115:7227:63974/1_GH10
GH10	Unclassified	Unclassified	Unclassified	Unclassified	Unclassified	Unclassified	Unclassified	HWI-ST1370:50:H934UADXX:1:2115:18344:94012/1_GH10
GH10	Bacteria	Bacteria	Actinobacteria	Actinomycetales	Streptomycetaceae	Streptomyces	Bottropensis	HWI-ST1370:50:H934UADXX:1:2115:18344:94012/2_GH10
GH10	Eukaryota	Fungi	Ascomycota	Sordariales	Chaetomiaceae	Humicola	Insolens	HWI-ST1370:50:H934UADXX:1:2116:16637:12342/2_GH10
GH10	Bacteria	Bacteria	Actinobacteria	Actinomycetales	Catenulisporaceae	Catenulispora	Acidiphila	HWI-ST1370:50:H934UADXX:1:2116:13903:21325/1_GH10
GH10	Bacteria	Bacteria	Actinobacteria	Actinomycetales	Catenulisporaceae	Catenulispora	Acidiphila	HWI-ST1370:50:H934UADXX:1:2116:13903:21325/2_GH10
GH10	Bacteria	Bacteria	Actinobacteria	Actinomycetales	Streptomycetaceae	Streptomyces	Bingchenggensis	HWI-ST1370:50:H934UADXX:1:2116:8591:24942/2_GH10
GH10	Unclassified	Unclassified	Unclassified	Unclassified	Unclassified	Unclassified	Unclassified	HWI-ST1370:50:H934UADXX:1:2116:18287:47970/1_GH10
GH10	Unclassified	Unclassified	Unclassified	Unclassified	Unclassified	Unclassified	Unclassified	HWI-ST1370:50:H934UADXX:1:2116:18287:47970/2_GH10
GH10	Bacteria	Bacteria	Proteobacteria	Caulobacterales	Caulobacteraceae	Brevundimonas	Abyssalis	HWI-ST1370:50:H934UADXX:1:2116:13642:61249/1_GH10
GH10	Bacteria	Bacteria	Actinobacteria	Actinomycetales	Promicromonosporaceae	Isoptericola	Variabilis	HWI-ST1370:50:H934UADXX:1:2116:3804:65089/1_GH10
GH10	Bacteria	Bacteria	Firmicutes	Thermoanaerobacterales	Classification Missing	Thermoanaerobacterium	Saccharolyticum	HWI-ST1370:50:H934UADXX:1:2116:3804:65089/2_GH10
GH10	Bacteria	Bacteria	Proteobacteria	Rhizobiales	Bradyrhizobiaceae	Bradyrhizobium	Japonicum	HWI-ST1370:50:H934UADXX:1:2116:10205:65526/2_GH10
GH10	Bacteria	Bacteria	Actinobacteria	Actinomycetales	unclassified Nocardioidaceae	Nocardioidaceae	Bacterium	HWI-ST1370:50:H934UADXX:1:2201:20623:31713/2_GH10
GH10	Bacteria	Bacteria	Actinobacteria	Actinomycetales	Micromonosporaceae	Actinoplanes	Globisporus	HWI-ST1370:50:H934UADXX:1:2201:7184:37023/1_GH10
GH10	Bacteria	Bacteria	Firmicutes	Bacillales	Paenibacillaceae	Paenibacillus	Sp.	HWI-ST1370:50:H934UADXX:1:2201:21001:40549/1_GH10
GH10	Unclassified	Unclassified	Unclassified	Unclassified	Unclassified	Unclassified	Unclassified	HWI-ST1370:50:H934UADXX:1:2201:21001:40549/2_GH10
GH10	Bacteria	Bacteria	Bacteroidetes/Chlorobi group	Cytophagales	Cytophagaceae	Spirosoma	Luteum	HWI-ST1370:50:H934UADXX:1:2201:19687:44546/2_GH10
GH10	Unclassified	Unclassified	Unclassified	Unclassified	Unclassified	Unclassified	Unclassified	HWI-ST1370:50:H934UADXX:1:2201:11891:46306/1_GH10
GH10	Unclassified	Unclassified	Unclassified	Unclassified	Unclassified	Unclassified	Unclassified	HWI-ST1370:50:H934UADXX:1:2201:18403:61735/1_GH10
GH10	Bacteria	Bacteria	Fibrobacteres/Acidobacteria group	Acidobacteriales	unclassified Acidobacteriaceae	Acidobacteriaceae	Bacterium	HWI-ST1370:50:H934UADXX:1:2201:15310:71192/1_GH10
GH10	Bacteria	Bacteria	Fibrobacteres/Acidobacteria group	Acidobacteriales	unclassified Acidobacteriaceae	Acidobacteriaceae	Bacterium	HWI-ST1370:50:H934UADXX:1:2201:15310:71192/2_GH10
GH10	Bacteria	Bacteria	Proteobacteria	Caulobacterales	Caulobacteraceae	Asticcacaulis	Benevestitus	HWI-ST1370:50:H934UADXX:1:2202:5132:1983/1_GH10
GH10	Bacteria	Bacteria	Actinobacteria	Actinomycetales	Acidothermaceae	Acidothermus	Cellulolyticus	HWI-ST1370:50:H934UADXX:1:2202:18641:4427/1_GH10
GH10	Bacteria	Bacteria	Actinobacteria	Actinomycetales	Promicromonosporaceae	Cellulosimicrobium	Sp.	HWI-ST1370:50:H934UADXX:1:2202:18641:4427/2_GH10
GH10	Bacteria	Bacteria	Actinobacteria	Actinomycetales	Streptomycetaceae	Streptomyces	Griseoaurantiacus	HWI-ST1370:50:H934UADXX:1:2202:8553:39414/2_GH10
GH10	Bacteria	Bacteria	Proteobacteria	Caulobacterales	Caulobacteraceae	Caulobacter	Sp.	HWI-ST1370:50:H934UADXX:1:2202:16022:47825/1_GH10
GH10	Bacteria	Bacteria	Actinobacteria	Actinomycetales	Promicromonosporaceae	Cellulosimicrobium	Sp.	HWI-ST1370:50:H934UADXX:1:2202:17396:56983/1_GH10
GH10	Bacteria	Bacteria	Actinobacteria	Actinomycetales	Micromonosporaceae	Actinoplanes	Globisporus	HWI-ST1370:50:H934UADXX:1:2202:17396:56983/2_GH10
GH10	Bacteria	Bacteria	Actinobacteria	Actinomycetales	Promicromonosporaceae	Isoptericola	Variabilis	HWI-ST1370:50:H934UADXX:1:2202:20036:58006/2_GH10
GH10	Unclassified	Unclassified	Unclassified	Unclassified	Unclassified	Unclassified	Unclassified	HWI-ST1370:50:H934UADXX:1:2202:19631:80486/1_GH10
GH10	Bacteria	Bacteria	Actinobacteria	Actinomycetales	Catenulisporaceae	Catenulispora	Acidiphila	HWI-ST1370:50:H934UADXX:1:2202:18432:93641/2_GH10
GH10	Unclassified	Unclassified	Unclassified	Unclassified	Unclassified	Unclassified	Unclassified	HWI-ST1370:50:H934UADXX:1:2203:7615:15206/1_GH10
GH10	Bacteria	Bacteria	Proteobacteria	Rhizobiales	Rhizobiaceae	Rhizobium	Grahamii	HWI-ST1370:50:H934UADXX:1:2203:5465:21753/1_GH10
GH10	Bacteria	Bacteria	Proteobacteria	Rhizobiales	Bradyrhizobiaceae	Bradyrhizobium	Japonicum	HWI-ST1370:50:H934UADXX:1:2203:21112:30648/1_GH10
GH10	Bacteria	Bacteria	Proteobacteria	Rhizobiales	Bradyrhizobiaceae	Bradyrhizobium	Japonicum	HWI-ST1370:50:H934UADXX:1:2203:21112:30648/2_GH10
GH10	Bacteria	Bacteria	Actinobacteria	Actinomycetales	Catenulisporaceae	Catenulispora	Acidiphila	HWI-ST1370:50:H934UADXX:1:2203:18567:32494/1_GH10
GH10	Bacteria	Bacteria	Actinobacteria	Actinomycetales	Microbacteriaceae	Clavibacter	Michiganensis	HWI-ST1370:50:H934UADXX:1:2203:9051:34595/2_GH10
GH10	Bacteria	Bacteria	Actinobacteria	Actinomycetales	Pseudonocardiaceae	Amycolatopsis	Balhimycina	HWI-ST1370:50:H934UADXX:1:2203:5743:37534/1_GH10
GH10	Bacteria	Bacteria	Actinobacteria	Actinomycetales	Catenulisporaceae	Catenulispora	Acidiphila	HWI-ST1370:50:H934UADXX:1:2203:5597:52980/1_GH10
GH10	Unclassified	Unclassified	Unclassified	Unclassified	Unclassified	Unclassified	Unclassified	HWI-ST1370:50:H934UADXX:1:2203:19235:54010/2_GH10
GH10	Bacteria	Bacteria	Bacteroidetes/Chlorobi group	Cytophagales	Cytophagaceae	Fibrisoma	Limi	HWI-ST1370:50:H934UADXX:1:2203:11301:62580/2_GH10
GH10	Bacteria	Bacteria	Actinobacteria	Actinomycetales	Streptomycetaceae	Streptomyces	Hygroscopicus	HWI-ST1370:50:H934UADXX:1:2203:6247:68841/1_GH10
GH10	Bacteria	Bacteria	Actinobacteria	Actinomycetales	Streptomycetaceae	Streptomyces	Ipomoeae	HWI-ST1370:50:H934UADXX:1:2203:6247:68841/2_GH10
GH10	Unclassified	Unclassified	Unclassified	Unclassified	Unclassified	Unclassified	Unclassified	HWI-ST1370:50:H934UADXX:1:2203:10752:72584/2_GH10
GH10	Unclassified	Unclassified	Unclassified	Unclassified	Unclassified	Unclassified	Unclassified	HWI-ST1370:50:H934UADXX:1:2203:17381:83189/1_GH10
GH10	Unclassified	Unclassified	Unclassified	Unclassified	Unclassified	Unclassified	Unclassified	HWI-ST1370:50:H934UADXX:1:2203:17381:83189/2_GH10
GH10	Bacteria	Bacteria	Proteobacteria	Rhizobiales	Bradyrhizobiaceae	Afipia	Felis	HWI-ST1370:50:H934UADXX:1:2203:15946:91506/2_GH10
GH10	Bacteria	Bacteria	Actinobacteria	Actinomycetales	Streptomycetaceae	Streptomyces	Griseoflavus	HWI-ST1370:50:H934UADXX:1:2204:12617:9570/2_GH10
GH10	Bacteria	Bacteria	Proteobacteria	Burkholderiales	Oxalobacteraceae	Massilia	Timonae	HWI-ST1370:50:H934UADXX:1:2204:16996:16241/1_GH10
GH10	Eukaryota	Fungi	Ascomycota	Sordariales	Chaetomiaceae	Humicola	Insolens	HWI-ST1370:50:H934UADXX:1:2204:19582:19592/2_GH10
GH10	Unclassified	Unclassified	Unclassified	Unclassified	Unclassified	Unclassified	Unclassified	HWI-ST1370:50:H934UADXX:1:2204:7158:19796/2_GH10
GH10	Bacteria	Bacteria	Actinobacteria	Actinomycetales	Pseudonocardiaceae	Amycolatopsis	Mediterranei	HWI-ST1370:50:H934UADXX:1:2204:3939:43794/1_GH10
GH10	Bacteria	Bacteria	Actinobacteria	Actinomycetales	Pseudonocardiaceae	Amycolatopsis	Mediterranei	HWI-ST1370:50:H934UADXX:1:2204:3939:43794/2_GH10
GH10	Eukaryota	Fungi	Ascomycota	Sordariales	Chaetomiaceae	Chaetomium	Globosum	HWI-ST1370:50:H934UADXX:1:2204:6855:57625/1_GH10
GH10	Bacteria	Bacteria	Actinobacteria	Actinomycetales	Promicromonosporaceae	Cellulosimicrobium	Sp.	HWI-ST1370:50:H934UADXX:1:2204:18915:71865/1_GH10
GH10	Unclassified	Unclassified	Unclassified	Unclassified	Unclassified	Unclassified	Unclassified	HWI-ST1370:50:H934UADXX:1:2204:14974:85396/2_GH10
GH10	Bacteria	Bacteria	Fibrobacteres/Acidobacteria group	Acidobacteriales	unclassified Acidobacteriaceae	Acidobacteriaceae	Bacterium	HWI-ST1370:50:H934UADXX:1:2204:11934:90999/2_GH10
GH10	Eukaryota	Fungi	Ascomycota	Sordariales	Chaetomiaceae	Humicola	Insolens	HWI-ST1370:50:H934UADXX:1:2204:12147:94449/1_GH10
GH10	Eukaryota	Fungi	Ascomycota	Hypocreales	Nectriaceae	Fusarium	Oxysporum	HWI-ST1370:50:H934UADXX:1:2204:12147:94449/2_GH10
GH10	Eukaryota	Fungi	Ascomycota	Magnaporthales	Magnaporthaceae	Magnaporthe	Oryzae	HWI-ST1370:50:H934UADXX:1:2204:20035:96374/1_GH10
GH10	Eukaryota	Fungi	Ascomycota	Hypocreales	Nectriaceae	Fusarium	Graminearum	HWI-ST1370:50:H934UADXX:1:2205:16349:11368/1_GH10
GH10	Bacteria	Bacteria	Actinobacteria	Actinomycetales	Streptomycetaceae	Streptomyces	Viridochromogenes	HWI-ST1370:50:H934UADXX:1:2205:16349:11368/2_GH10
GH10	Bacteria	Bacteria	Actinobacteria	Actinomycetales	Streptomycetaceae	Streptomyces	Bottropensis	HWI-ST1370:50:H934UADXX:1:2205:12973:73165/1_GH10
GH10	Unclassified	Unclassified	Unclassified	Unclassified	Unclassified	Unclassified	Unclassified	HWI-ST1370:50:H934UADXX:1:2205:18497:90101/1_GH10
GH10	Bacteria	Bacteria	Actinobacteria	Actinomycetales	Streptomycetaceae	Kitasatospora	Setae	HWI-ST1370:50:H934UADXX:1:2205:4942:95639/2_GH10
GH10	Bacteria	Bacteria	Proteobacteria	Caulobacterales	Caulobacteraceae	Asticcacaulis	Sp.	HWI-ST1370:50:H934UADXX:1:2206:6923:2165/1_GH10
GH10	Unclassified	Unclassified	Unclassified	Unclassified	Unclassified	Unclassified	Unclassified	HWI-ST1370:50:H934UADXX:1:2206:10039:28945/2_GH10
GH10	Unclassified	Unclassified	Unclassified	Unclassified	Unclassified	Unclassified	Unclassified	HWI-ST1370:50:H934UADXX:1:2206:11064:32760/1_GH10
GH10	Bacteria	Bacteria	Actinobacteria	Actinomycetales	Streptomycetaceae	Streptomyces	Lasaliensis	HWI-ST1370:50:H934UADXX:1:2206:11064:32760/2_GH10
GH10	Bacteria	Bacteria	Deinococcus-Thermus	Thermales	Thermaceae	Meiothermus	Ruber	HWI-ST1370:50:H934UADXX:1:2206:2370:50056/1_GH10
GH10	Bacteria	Bacteria	Actinobacteria	Actinomycetales	Catenulisporaceae	Catenulispora	Acidiphila	HWI-ST1370:50:H934UADXX:1:2206:11442:50346/2_GH10
GH10	Bacteria	Bacteria	Bacteroidetes/Chlorobi group	Sphingobacteriales	Chitinophagaceae	Niastella	Koreensis	HWI-ST1370:50:H934UADXX:1:2207:4066:6350/1_GH10
GH10	Bacteria	Bacteria	Bacteroidetes/Chlorobi group	Sphingobacteriales	Chitinophagaceae	Niastella	Koreensis	HWI-ST1370:50:H934UADXX:1:2207:4066:6350/2_GH10
GH10	Bacteria	Bacteria	Actinobacteria	Actinomycetales	Cellulomonadaceae	Cellulomonas	Massiliensis	HWI-ST1370:50:H934UADXX:1:2207:1721:12109/1_GH10
GH10	Bacteria	Bacteria	Actinobacteria	Actinomycetales	Streptomycetaceae	Streptomyces	Bingchenggensis	HWI-ST1370:50:H934UADXX:1:2207:2988:14120/1_GH10
GH10	Bacteria	Bacteria	Proteobacteria	Rhizobiales	Rhizobiaceae	Rhizobium	Sp.	HWI-ST1370:50:H934UADXX:1:2207:4346:27599/2_GH10
GH10	Eukaryota	Fungi	Ascomycota	Sordariales	Chaetomiaceae	Thielavia	Terrestris	HWI-ST1370:50:H934UADXX:1:2207:16315:58283/1_GH10
GH10	Bacteria	Bacteria	unclassified Bacteria		Classification Missing	Thermobaculum	Terrenum	HWI-ST1370:50:H934UADXX:1:2207:7702:59917/2_GH10
GH10	Bacteria	Bacteria	Proteobacteria	Myxococcales	Polyangiaceae	Sorangium	Cellulosum	HWI-ST1370:50:H934UADXX:1:2207:11958:63717/1_GH10
GH10	Bacteria	Bacteria	Fibrobacteres/Acidobacteria group	Solibacterales	Solibacteraceae	Candidatus	Solibacter	HWI-ST1370:50:H934UADXX:1:2207:9352:67363/2_GH10
GH10	Bacteria	Bacteria	Bacteroidetes/Chlorobi group	Cytophagales	Cytophagaceae	Fibrella	Aestuarina	HWI-ST1370:50:H934UADXX:1:2208:18853:14477/1_GH10
GH10	Bacteria	Bacteria	Bacteroidetes/Chlorobi group	Bacteroidales	Prevotellaceae	Prevotella	Buccae	HWI-ST1370:50:H934UADXX:1:2208:18853:14477/2_GH10
GH10	Bacteria	Bacteria	Actinobacteria	Actinomycetales	Streptomycetaceae	Streptomyces	Rapamycinicus	HWI-ST1370:50:H934UADXX:1:2208:10710:25549/2_GH10
GH10	Bacteria	Bacteria	Actinobacteria	Actinomycetales	Catenulisporaceae	Catenulispora	Acidiphila	HWI-ST1370:50:H934UADXX:1:2208:2697:36230/2_GH10
GH10	Bacteria	Bacteria	Actinobacteria	Actinomycetales	Pseudonocardiaceae	Amycolatopsis	Benzoatilytica	HWI-ST1370:50:H934UADXX:1:2208:18288:64988/1_GH10
GH10	Bacteria	Bacteria	Fibrobacteres/Acidobacteria group	Acidobacteriales	unclassified Acidobacteriaceae	Acidobacteriaceae	Bacterium	HWI-ST1370:50:H934UADXX:1:2208:18288:64988/2_GH10
GH10	Bacteria	Bacteria	Fibrobacteres/Acidobacteria group	Acidobacteriales	Acidobacteriaceae	Terriglobus	Roseus	HWI-ST1370:50:H934UADXX:1:2208:4155:73577/1_GH10
GH10	Bacteria	Bacteria	Proteobacteria	Alteromonadales	Alteromonadaceae	Glaciecola	Mesophila	HWI-ST1370:50:H934UADXX:1:2208:4155:73577/2_GH10
GH10	Bacteria	Bacteria	Actinobacteria	Actinomycetales	Streptomycetaceae	Streptomyces	Turgidiscabies	HWI-ST1370:50:H934UADXX:1:2209:8387:5888/2_GH10
GH10	Bacteria	Bacteria	Actinobacteria	Actinomycetales	Streptomycetaceae	Kitasatospora	Setae	HWI-ST1370:50:H934UADXX:1:2209:2496:23548/1_GH10
GH10	Bacteria	Bacteria	Actinobacteria	Actinomycetales	Micromonosporaceae	Actinoplanes	Globisporus	HWI-ST1370:50:H934UADXX:1:2209:2496:23548/2_GH10
GH10	Bacteria	Bacteria	Actinobacteria	Actinomycetales	Micromonosporaceae	Verrucosispora	Maris	HWI-ST1370:50:H934UADXX:1:2209:13065:25419/2_GH10
GH10	Unclassified	Unclassified	Unclassified	Unclassified	Unclassified	Unclassified	Unclassified	HWI-ST1370:50:H934UADXX:1:2209:5934:27064/1_GH10
GH10	Bacteria	Bacteria	Bacteroidetes/Chlorobi group	Cytophagales	Cytophagaceae	Fibrella	Aestuarina	HWI-ST1370:50:H934UADXX:1:2209:5934:27064/2_GH10
GH10	Bacteria	Bacteria	Actinobacteria	Actinomycetales	Catenulisporaceae	Catenulispora	Acidiphila	HWI-ST1370:50:H934UADXX:1:2209:17052:40680/1_GH10
GH10	Bacteria	Bacteria	Proteobacteria	Caulobacterales	Caulobacteraceae	Caulobacter	Sp.	HWI-ST1370:50:H934UADXX:1:2209:20217:56015/1_GH10
GH10	Bacteria	Bacteria	Proteobacteria	Caulobacterales	Caulobacteraceae	Caulobacter	Sp.	HWI-ST1370:50:H934UADXX:1:2209:20217:56015/2_GH10
GH10	Bacteria	Bacteria	Actinobacteria	Actinomycetales	Catenulisporaceae	Catenulispora	Acidiphila	HWI-ST1370:50:H934UADXX:1:2209:15826:62074/1_GH10
GH10	Bacteria	Bacteria	Actinobacteria	Actinomycetales	Catenulisporaceae	Catenulispora	Acidiphila	HWI-ST1370:50:H934UADXX:1:2209:15826:62074/2_GH10
GH10	Eukaryota	Fungi	Ascomycota	Sordariales	Chaetomiaceae	Thielavia	Terrestris	HWI-ST1370:50:H934UADXX:1:2209:15994:85080/1_GH10
GH10	Eukaryota	Fungi	Ascomycota	Sordariales	Chaetomiaceae	Chaetomium	Globosum	HWI-ST1370:50:H934UADXX:1:2209:15994:85080/2_GH10
GH10	Bacteria	Bacteria	Proteobacteria	Rhizobiales	Bradyrhizobiaceae	Afipia	Felis	HWI-ST1370:50:H934UADXX:1:2210:6714:8416/1_GH10
GH10	Bacteria	Bacteria	Actinobacteria	Actinomycetales	Streptomycetaceae	Streptomyces	Canus	HWI-ST1370:50:H934UADXX:1:2210:17577:28821/2_GH10
GH10	Bacteria	Bacteria	Actinobacteria	Actinomycetales	Micromonosporaceae	Actinoplanes	Sp.	HWI-ST1370:50:H934UADXX:1:2210:18936:30156/2_GH10
GH10	Bacteria	Bacteria	Bacteroidetes/Chlorobi group	Sphingobacteriales	Chitinophagaceae	Niastella	Koreensis	HWI-ST1370:50:H934UADXX:1:2210:14840:52111/1_GH10
GH10	Bacteria	Bacteria	Actinobacteria	Actinomycetales	Promicromonosporaceae	Isoptericola	Variabilis	HWI-ST1370:50:H934UADXX:1:2210:6884:69931/1_GH10
GH10	Bacteria	Bacteria	Proteobacteria	Rhizobiales	Beijerinckiaceae	Beijerinckia	Indica	HWI-ST1370:50:H934UADXX:1:2210:14874:70575/2_GH10
GH10	Bacteria	Bacteria	Proteobacteria	Caulobacterales	Caulobacteraceae	Phenylobacterium	Zucineum	HWI-ST1370:50:H934UADXX:1:2211:7323:12341/1_GH10
GH10	Bacteria	Bacteria	Actinobacteria	Actinomycetales	Catenulisporaceae	Catenulispora	Acidiphila	HWI-ST1370:50:H934UADXX:1:2211:3447:30034/2_GH10
GH10	Bacteria	Bacteria	Bacteroidetes/Chlorobi group	Bacteroidales	Porphyromonadaceae	Proteiniphilum	Acetatigenes	HWI-ST1370:50:H934UADXX:1:2211:11545:32016/1_GH10
GH10	Unclassified	Unclassified	Unclassified	Unclassified	Unclassified	Unclassified	Unclassified	HWI-ST1370:50:H934UADXX:1:2211:11545:32016/2_GH10
GH10	Bacteria	Bacteria	Proteobacteria	Myxococcales	Cystobacteraceae	Stigmatella	Aurantiaca	HWI-ST1370:50:H934UADXX:1:2211:21048:33905/1_GH10
GH10	Bacteria	Bacteria	Actinobacteria	Actinomycetales	Micrococcaceae	Arthrobacter	Phenanthrenivorans	HWI-ST1370:50:H934UADXX:1:2211:11376:60098/1_GH10
GH10	Bacteria	Bacteria	Actinobacteria	Actinomycetales	Micrococcaceae	Arthrobacter	Phenanthrenivorans	HWI-ST1370:50:H934UADXX:1:2211:11376:60098/2_GH10
GH10	Bacteria	Bacteria	Actinobacteria	Actinomycetales	Catenulisporaceae	Catenulispora	Acidiphila	HWI-ST1370:50:H934UADXX:1:2211:12598:62558/2_GH10
GH10	Bacteria	Bacteria	Actinobacteria	Actinomycetales	unclassified Nocardioidaceae	Nocardioidaceae	Bacterium	HWI-ST1370:50:H934UADXX:1:2211:18596:69676/2_GH10
GH10	Bacteria	Bacteria	Bacteroidetes/Chlorobi group	Sphingobacteriales	Sphingobacteriaceae	Sphingobacterium	Sp.	HWI-ST1370:50:H934UADXX:1:2211:16596:72161/1_GH10
GH10	Bacteria	Bacteria	Actinobacteria	Actinomycetales	Micrococcaceae	Arthrobacter	Phenanthrenivorans	HWI-ST1370:50:H934UADXX:1:2211:20414:79216/1_GH10
GH10	Bacteria	Bacteria	Actinobacteria	Actinomycetales	Promicromonosporaceae	Isoptericola	Variabilis	HWI-ST1370:50:H934UADXX:1:2211:20414:79216/2_GH10
GH10	Unclassified	Unclassified	Unclassified	Unclassified	Unclassified	Unclassified	Unclassified	HWI-ST1370:50:H934UADXX:1:2211:9981:89138/1_GH10
GH10	Eukaryota	Fungi	Ascomycota	Glomerellales	Glomerellaceae	Colletotrichum	Higginsianum	HWI-ST1370:50:H934UADXX:1:2211:12372:93320/1_GH10
GH10	Eukaryota	Fungi	Ascomycota	Sordariales	Lasiosphaeriaceae	Podospora	Anserina	HWI-ST1370:50:H934UADXX:1:2211:12372:93320/2_GH10
GH10	Bacteria	Bacteria	Actinobacteria	Actinomycetales	Catenulisporaceae	Catenulispora	Acidiphila	HWI-ST1370:50:H934UADXX:1:2212:10729:2452/2_GH10
GH10	Eukaryota	Fungi	Ascomycota	Sordariales	Chaetomiaceae	Thielavia	Terrestris	HWI-ST1370:50:H934UADXX:1:2212:10723:25405/1_GH10
GH10	Bacteria	Bacteria	Actinobacteria	Actinomycetales	Micromonosporaceae	Verrucosispora	Maris	HWI-ST1370:50:H934UADXX:1:2212:6773:29399/1_GH10
GH10	Bacteria	Bacteria	Actinobacteria	Actinomycetales	Streptomycetaceae	Streptomyces	Bingchenggensis	HWI-ST1370:50:H934UADXX:1:2212:13538:68771/1_GH10
GH10	Bacteria	Bacteria	Actinobacteria	Actinomycetales	Streptomycetaceae	Streptomyces	Hygroscopicus	HWI-ST1370:50:H934UADXX:1:2213:20077:11194/2_GH10
GH10	Unclassified	Unclassified	Unclassified	Unclassified	Unclassified	Unclassified	Unclassified	HWI-ST1370:50:H934UADXX:1:2213:4434:22628/2_GH10
GH10	Unclassified	Unclassified	Unclassified	Unclassified	Unclassified	Unclassified	Unclassified	HWI-ST1370:50:H934UADXX:1:2213:17291:43008/2_GH10
GH10	Bacteria	Bacteria	Actinobacteria	Actinomycetales	Micromonosporaceae	Actinoplanes	Globisporus	HWI-ST1370:50:H934UADXX:1:2213:4892:44573/2_GH10
GH10	Bacteria	Bacteria	Actinobacteria	Actinomycetales	Catenulisporaceae	Catenulispora	Acidiphila	HWI-ST1370:50:H934UADXX:1:2213:1985:49303/1_GH10
GH10	Bacteria	Bacteria	Actinobacteria	Actinomycetales	Streptomycetaceae	Streptomyces	Hygroscopicus	HWI-ST1370:50:H934UADXX:1:2213:20962:74732/1_GH10
GH10	Bacteria	Bacteria	Actinobacteria	Actinomycetales	Streptomycetaceae	Streptomyces	Hygroscopicus	HWI-ST1370:50:H934UADXX:1:2213:20962:74732/2_GH10
GH10	Bacteria	Bacteria	Actinobacteria	Actinomycetales	Streptomycetaceae	Streptomyces	Sp.	HWI-ST1370:50:H934UADXX:1:2213:11452:78759/1_GH10
GH10	Bacteria	Bacteria	Actinobacteria	Actinomycetales	Streptomycetaceae	Streptomyces	Canus	HWI-ST1370:50:H934UADXX:1:2213:11452:78759/2_GH10
GH10	Bacteria	Bacteria	Actinobacteria	Actinomycetales	Micrococcaceae	Arthrobacter	Phenanthrenivorans	HWI-ST1370:50:H934UADXX:1:2213:7437:80675/1_GH10
GH10	Bacteria	Bacteria	Actinobacteria	Actinomycetales	Cellulomonadaceae	Cellulomonas	Fimi	HWI-ST1370:50:H934UADXX:1:2213:7437:80675/2_GH10
GH10	Unclassified	Unclassified	Unclassified	Unclassified	Unclassified	Unclassified	Unclassified	HWI-ST1370:50:H934UADXX:1:2213:8038:80673/1_GH10
GH10	Unclassified	Unclassified	Unclassified	Unclassified	Unclassified	Unclassified	Unclassified	HWI-ST1370:50:H934UADXX:1:2213:8038:80673/2_GH10
GH10	Bacteria	Bacteria	Actinobacteria	Actinomycetales	Streptomycetaceae	Streptomyces	Canus	HWI-ST1370:50:H934UADXX:1:2213:17514:83182/1_GH10
GH10	Unclassified	Unclassified	Unclassified	Unclassified	Unclassified	Unclassified	Unclassified	HWI-ST1370:50:H934UADXX:1:2213:8045:93518/2_GH10
GH10	Unclassified	Unclassified	Unclassified	Unclassified	Unclassified	Unclassified	Unclassified	HWI-ST1370:50:H934UADXX:1:2214:10114:12979/1_GH10
GH10	Bacteria	Bacteria	Unclassified	Unclassified	Unclassified	uncultured	Bacterium	HWI-ST1370:50:H934UADXX:1:2214:19912:29705/1_GH10
GH10	Bacteria	Bacteria	Unclassified	Unclassified	Unclassified	uncultured	Bacterium	HWI-ST1370:50:H934UADXX:1:2214:19912:29705/2_GH10
GH10	Bacteria	Bacteria	Actinobacteria	Actinomycetales	Catenulisporaceae	Catenulispora	Acidiphila	HWI-ST1370:50:H934UADXX:1:2214:15502:29785/2_GH10
GH10	Bacteria	Bacteria	Spirochaetes	Spirochaetales	Spirochaetaceae	Spirochaeta	Thermophila	HWI-ST1370:50:H934UADXX:1:2214:20584:42264/1_GH10
GH10	Bacteria	Bacteria	Bacteroidetes/Chlorobi group	Cytophagales	Cytophagaceae	Spirosoma	Linguale	HWI-ST1370:50:H934UADXX:1:2214:13113:49215/1_GH10
GH10	Bacteria	Bacteria	Actinobacteria	Actinomycetales	Catenulisporaceae	Catenulispora	Acidiphila	HWI-ST1370:50:H934UADXX:1:2214:3131:63100/1_GH10
GH10	Bacteria	Bacteria	Actinobacteria	Actinomycetales	Micromonosporaceae	Actinoplanes	Missouriensis	HWI-ST1370:50:H934UADXX:1:2214:3131:63100/2_GH10
GH10	Unclassified	Unclassified	Unclassified	Unclassified	Unclassified	Unclassified	Unclassified	HWI-ST1370:50:H934UADXX:1:2215:5141:12515/1_GH10
GH10	Bacteria	Bacteria	Proteobacteria	Alteromonadales	Classification Missing	Teredinibacter	Turnerae	HWI-ST1370:50:H934UADXX:1:2215:5141:12515/2_GH10
GH10	Bacteria	Bacteria	Actinobacteria	Actinomycetales	Micromonosporaceae	Verrucosispora	Maris	HWI-ST1370:50:H934UADXX:1:2215:16080:13762/1_GH10
GH10	Bacteria	Bacteria	Actinobacteria	Actinomycetales	Promicromonosporaceae	Isoptericola	Variabilis	HWI-ST1370:50:H934UADXX:1:2215:16080:13762/2_GH10
GH10	Bacteria	Bacteria	Proteobacteria	Rhizobiales	Rhizobiaceae	Rhizobium	Grahamii	HWI-ST1370:50:H934UADXX:1:2215:10606:22880/1_GH10
GH10	Bacteria	Bacteria	Actinobacteria	Actinomycetales	Streptomycetaceae	Streptomyces	Classification Missing	HWI-ST1370:50:H934UADXX:1:2215:12343:24849/1_GH10
GH10	Bacteria	Bacteria	Proteobacteria	Xanthomonadales	Xanthomonadaceae	Xanthomonas	Fuscans	HWI-ST1370:50:H934UADXX:1:2215:1523:68669/2_GH10
GH10	Unclassified	Unclassified	Unclassified	Unclassified	Unclassified	Unclassified	Unclassified	HWI-ST1370:50:H934UADXX:1:2215:5614:92109/1_GH10
GH10	Bacteria	Bacteria	Actinobacteria	Actinomycetales	Catenulisporaceae	Catenulispora	Acidiphila	HWI-ST1370:50:H934UADXX:1:2215:10174:96319/1_GH10
GH10	Bacteria	Bacteria	Actinobacteria	Actinomycetales	Streptomycetaceae	Streptomyces	Acidiscabies	HWI-ST1370:50:H934UADXX:1:2216:2006:6296/2_GH10
GH10	Bacteria	Bacteria	Bacteroidetes/Chlorobi group	Bacteroidales	Bacteroidaceae	Bacteroides	Sp.	HWI-ST1370:50:H934UADXX:1:2216:14222:8472/1_GH10
GH10	Unclassified	Unclassified	Unclassified	Unclassified	Unclassified	Unclassified	Unclassified	HWI-ST1370:50:H934UADXX:1:2216:14222:8472/2_GH10
GH10	Eukaryota	Fungi	Ascomycota	Sordariales	Chaetomiaceae	Chaetomium	Globosum	HWI-ST1370:50:H934UADXX:1:2216:8776:25401/1_GH10
GH10	Eukaryota	Fungi	Ascomycota	Sordariales	Chaetomiaceae	Chaetomium	Globosum	HWI-ST1370:50:H934UADXX:1:2216:8776:25401/2_GH10
GH10	Bacteria	Bacteria	Fibrobacteres/Acidobacteria group	Acidobacteriales	unclassified Acidobacteriaceae	Acidobacteriaceae	Bacterium	HWI-ST1370:50:H934UADXX:1:2216:14406:27086/2_GH10
GH10	Bacteria	Bacteria	Firmicutes	Bacillales	Bacillaceae	Geobacillus	Sp.	HWI-ST1370:50:H934UADXX:1:2216:9128:61058/1_GH10
GH10	Bacteria	Bacteria	Bacteroidetes/Chlorobi group	Cytophagales	Cytophagaceae	Fibrella	Aestuarina	HWI-ST1370:50:H934UADXX:1:2216:11558:63432/1_GH10
GH10	Unclassified	Unclassified	Unclassified	Unclassified	Unclassified	Unclassified	Unclassified	HWI-ST1370:50:H934UADXX:1:2216:11558:63432/2_GH10
GH10	Bacteria	Bacteria	Proteobacteria	Caulobacterales	Caulobacteraceae	Caulobacter	Sp.	HWI-ST1370:50:H934UADXX:1:2216:19115:73633/2_GH10
GH10	Eukaryota	Fungi	Ascomycota	Sordariales	Chaetomiaceae	Thielavia	Terrestris	HWI-ST1370:50:H934UADXX:1:2216:5901:91386/2_GH10
GH10	Bacteria	Bacteria	Proteobacteria	Caulobacterales	Caulobacteraceae	Caulobacter	Sp.	HWI-ST1370:50:H934UADXX:1:2216:18391:94633/2_GH10
GH10	Bacteria	Bacteria	Actinobacteria	Actinomycetales	Catenulisporaceae	Catenulispora	Acidiphila	HWI-ST1370:50:H934UADXX:1:2216:10883:99749/2_GH10
GH10	Bacteria	Bacteria	Fibrobacteres/Acidobacteria group	Acidobacteriales	Acidobacteriaceae	Terriglobus	Roseus	HWI-ST1370:46:H93JNADXX:1:1111:17589:93028/1_GH10
GH10	Bacteria	Bacteria	Fibrobacteres/Acidobacteria group	Acidobacteriales	Acidobacteriaceae	Terriglobus	Roseus	HWI-ST1370:46:H93JNADXX:1:1111:17589:93028/2_GH10
GH10	Bacteria	Bacteria	Proteobacteria	Caulobacterales	Caulobacteraceae	Caulobacter	Sp.	HWI-ST1370:46:H93JNADXX:1:1202:7557:30673/1_GH10
GH10	Bacteria	Bacteria	Proteobacteria	Caulobacterales	Caulobacteraceae	Caulobacter	Vibrioides	HWI-ST1370:46:H93JNADXX:1:1202:7557:30673/2_GH10
GH10	Bacteria	Bacteria	Proteobacteria	Rhizobiales	Bradyrhizobiaceae	Bradyrhizobium	Diazoefficiens	HWI-ST1370:46:H93JNADXX:1:2108:6107:39831/2_GH10
GH10	Bacteria	Bacteria	Fibrobacteres/Acidobacteria group	Solibacterales	Solibacteraceae	Candidatus	Solibacter	HWI-ST1370:46:H93JNADXX:1:2115:7740:86775/1_GH10
GH10	Eukaryota	Fungi	Ascomycota	Sordariales	Chaetomiaceae	Chaetomium	Globosum	HWI-ST1370:46:H93JNADXX:1:2204:8424:55563/1_GH10
GH10	Eukaryota	Fungi	Ascomycota	Sordariales	Chaetomiaceae	Chaetomium	Globosum	HWI-ST1370:46:H93JNADXX:1:2204:8424:55563/2_GH10
GH10	Bacteria	Bacteria	Planctomycetes	Planctomycetales	Planctomycetaceae	Singulisphaera	Acidiphila	HWI-ST1370:46:H93JNADXX:1:2215:3303:79711/2_GH10
CAZY_FAMILY	KINGDOM	DOMAIN	PHYLUM	ORDER	FAMILY	GENUS	SPECIES	READ_ID
GH110	Bacteria	Bacteria	Actinobacteria	Actinomycetales	Streptomycetaceae	Streptomyces	Griseoplanus	HWI-ST1370:50:H934UADXX:1:2115:3712:59661/1_GH110
GH110	Bacteria	Bacteria	Actinobacteria	Actinomycetales	Streptomycetaceae	Streptomyces	Avermitilis	HWI-ST1370:50:H934UADXX:1:1104:2106:50203/2_GH110
GH110	Bacteria	Bacteria	Actinobacteria	Actinomycetales	Streptomycetaceae	Streptomyces	Avermitilis	HWI-ST1370:50:H934UADXX:1:1108:2279:19172/1_GH110
GH110	Bacteria	Bacteria	Actinobacteria	Actinomycetales	Streptomycetaceae	Streptomyces	Avermitilis	HWI-ST1370:50:H934UADXX:1:1108:2279:19172/2_GH110
GH110	Bacteria	Bacteria	Actinobacteria	Actinomycetales	Streptomycetaceae	Streptomyces	Avermitilis	HWI-ST1370:50:H934UADXX:1:1115:1607:77578/1_GH110
GH110	Bacteria	Bacteria	Firmicutes	Bacillales	Paenibacillaceae	Paenibacillus	Sp.	HWI-ST1370:50:H934UADXX:1:1205:14682:98105/1_GH110
GH110	Bacteria	Bacteria	Actinobacteria	Actinomycetales	Streptomycetaceae	Streptomyces	Avermitilis	HWI-ST1370:50:H934UADXX:1:2203:16790:39693/1_GH110
GH110	Bacteria	Bacteria	Actinobacteria	Actinomycetales	Streptomycetaceae	Streptomyces	Avermitilis	HWI-ST1370:50:H934UADXX:1:2203:16790:39693/2_GH110
GH110	Bacteria	Bacteria	Bacteroidetes/Chlorobi group	Sphingobacteriales	Chitinophagaceae	Chitinophaga	Pinensis	HWI-ST1370:50:H934UADXX:1:2208:9251:14342/2_GH110
GH110	Bacteria	Bacteria	Actinobacteria	Actinomycetales	Streptomycetaceae	Streptomyces	Griseoplanus	HWI-ST1370:50:H934UADXX:1:2115:3712:59661/1_GH110
GH110	Bacteria	Bacteria	Actinobacteria	Actinomycetales	Streptomycetaceae	Streptomyces	Avermitilis	HWI-ST1370:50:H934UADXX:1:1104:2106:50203/2_GH110
GH110	Bacteria	Bacteria	Actinobacteria	Actinomycetales	Streptomycetaceae	Streptomyces	Avermitilis	HWI-ST1370:50:H934UADXX:1:1108:2279:19172/1_GH110
GH110	Bacteria	Bacteria	Actinobacteria	Actinomycetales	Streptomycetaceae	Streptomyces	Avermitilis	HWI-ST1370:50:H934UADXX:1:1108:2279:19172/2_GH110
GH110	Bacteria	Bacteria	Actinobacteria	Actinomycetales	Streptomycetaceae	Streptomyces	Avermitilis	HWI-ST1370:50:H934UADXX:1:1115:1607:77578/1_GH110
GH110	Bacteria	Bacteria	Firmicutes	Bacillales	Paenibacillaceae	Paenibacillus	Sp.	HWI-ST1370:50:H934UADXX:1:1205:14682:98105/1_GH110
GH110	Bacteria	Bacteria	Actinobacteria	Actinomycetales	Streptomycetaceae	Streptomyces	Avermitilis	HWI-ST1370:50:H934UADXX:1:2203:16790:39693/1_GH110
GH110	Bacteria	Bacteria	Actinobacteria	Actinomycetales	Streptomycetaceae	Streptomyces	Avermitilis	HWI-ST1370:50:H934UADXX:1:2203:16790:39693/2_GH110
GH110	Bacteria	Bacteria	Bacteroidetes/Chlorobi group	Sphingobacteriales	Chitinophagaceae	Chitinophaga	Pinensis	HWI-ST1370:50:H934UADXX:1:2208:9251:14342/2_GH110
CAZY_FAMILY	KINGDOM	DOMAIN	PHYLUM	ORDER	FAMILY	GENUS	SPECIES	READ_ID
GH115	Bacteria	Bacteria	Proteobacteria	Myxococcales	Polyangiaceae	Sorangium	Cellulosum	HWI-ST1370:50:H934UADXX:1:1103:5363:98414/1_GH115
GH115	Bacteria	Bacteria	Actinobacteria	Actinomycetales	Micromonosporaceae	Actinoplanes	Friuliensis	HWI-ST1370:50:H934UADXX:1:1106:11285:43173/1_GH115
GH115	Bacteria	Bacteria	Proteobacteria	Rhodospirillales	Rhodospirillaceae	Nitrospirillum	Amazonense	HWI-ST1370:50:H934UADXX:1:1107:4919:37945/1_GH115
GH115	Bacteria	Bacteria	Actinobacteria	Actinomycetales	Streptomycetaceae	Streptomyces	Pristinaespiralis	HWI-ST1370:50:H934UADXX:1:1108:2255:57052/1_GH115
GH115	Bacteria	Bacteria	Actinobacteria	Actinomycetales	Streptomycetaceae	Streptomyces	Bottropensis	HWI-ST1370:50:H934UADXX:1:1109:13922:28362/1_GH115
GH115	Bacteria	Bacteria	Actinobacteria	Actinomycetales	Micromonosporaceae	Actinoplanes	Friuliensis	HWI-ST1370:50:H934UADXX:1:1111:13833:20274/1_GH115
GH115	Unclassified	Unclassified	Unclassified	Unclassified	Unclassified	Unclassified	Unclassified	HWI-ST1370:50:H934UADXX:1:1111:7136:41772/2_GH115
GH115	Bacteria	Bacteria	Chlamydiae/Verrucomicrobia group	Opitutales	Opitutaceae	Opitutus	Terrae	HWI-ST1370:50:H934UADXX:1:1114:16094:55296/1_GH115
GH115	Bacteria	Bacteria	Actinobacteria	Actinomycetales	Streptomycetaceae	Streptomyces	Griseoaurantiacus	HWI-ST1370:50:H934UADXX:1:1115:2265:8590/1_GH115
GH115	Bacteria	Bacteria	Chlamydiae/Verrucomicrobia group	Opitutales	Opitutaceae	Opitutus	Terrae	HWI-ST1370:50:H934UADXX:1:1201:8822:61041/1_GH115
GH115	Bacteria	Bacteria	Actinobacteria	Actinomycetales	Streptomycetaceae	Streptomyces	Sp.	HWI-ST1370:50:H934UADXX:1:1202:14571:42158/1_GH115
GH115	Bacteria	Bacteria	Actinobacteria	Actinomycetales	Streptomycetaceae	Streptomyces	Ipomoeae	HWI-ST1370:50:H934UADXX:1:1203:20111:50233/2_GH115
GH115	Bacteria	Bacteria	Bacteroidetes/Chlorobi group	Sphingobacteriales	Chitinophagaceae	Niastella	Koreensis	HWI-ST1370:50:H934UADXX:1:1204:13623:96546/1_GH115
GH115	Bacteria	Bacteria	Actinobacteria	Actinomycetales	Pseudonocardiaceae	Amycolatopsis	Balhimycina	HWI-ST1370:50:H934UADXX:1:1206:2500:23479/1_GH115
GH115	Bacteria	Bacteria	Bacteroidetes/Chlorobi group	Cytophagales	Cytophagaceae	Spirosoma	Luteum	HWI-ST1370:50:H934UADXX:1:1206:5452:56534/1_GH115
GH115	Bacteria	Bacteria	Unclassified	Unclassified	Unclassified	uncultured	Bacterium	HWI-ST1370:50:H934UADXX:1:1206:1166:59355/1_GH115
GH115	Bacteria	Bacteria	Chlamydiae/Verrucomicrobia group	Opitutales	Opitutaceae	Opitutus	Terrae	HWI-ST1370:50:H934UADXX:1:1209:3861:18371/1_GH115
GH115	Bacteria	Bacteria	Actinobacteria	Actinomycetales	Streptomycetaceae	Streptomyces	Pristinaespiralis	HWI-ST1370:50:H934UADXX:1:1209:3341:36141/1_GH115
GH115	Bacteria	Bacteria	Actinobacteria	Actinomycetales	Streptomycetaceae	Streptomyces	Sp.	HWI-ST1370:50:H934UADXX:1:1210:18831:34402/1_GH115
GH115	Bacteria	Bacteria	Proteobacteria	Caulobacterales	Caulobacteraceae	Caulobacter	Segnis	HWI-ST1370:50:H934UADXX:1:1212:7323:39875/1_GH115
GH115	Eukaryota	Fungi	Ascomycota	Glomerellales	Glomerellaceae	Colletotrichum	Higginsianum	HWI-ST1370:50:H934UADXX:1:1213:9642:44882/1_GH115
GH115	Bacteria	Bacteria	Proteobacteria	Alteromonadales	Alteromonadaceae	Alteromonas	Macleodii	HWI-ST1370:50:H934UADXX:1:1213:18981:91527/1_GH115
GH115	Bacteria	Bacteria	Actinobacteria	Actinomycetales	Streptomycetaceae	Streptomyces	Pristinaespiralis	HWI-ST1370:50:H934UADXX:1:1214:2555:13147/1_GH115
GH115	Bacteria	Bacteria	Proteobacteria	Burkholderiales	Oxalobacteraceae	Duganella	Zoogloeoides	HWI-ST1370:50:H934UADXX:1:1215:12627:42057/1_GH115
GH115	Unclassified	Unclassified	Unclassified	Unclassified	Unclassified	Unclassified	Unclassified	HWI-ST1370:50:H934UADXX:1:1215:19080:49191/1_GH115
GH115	Bacteria	Bacteria	Proteobacteria	Sphingomonadales	Sphingomonadaceae	Sphingobium	Sp.	HWI-ST1370:50:H934UADXX:1:1215:19885:68817/1_GH115
GH115	Bacteria	Bacteria	Actinobacteria	Actinomycetales	Streptomycetaceae	Streptomyces	Pristinaespiralis	HWI-ST1370:50:H934UADXX:1:1216:5112:64626/1_GH115
GH115	Bacteria	Bacteria	Actinobacteria	Actinomycetales	Streptomycetaceae	Streptomyces	Bottropensis	HWI-ST1370:50:H934UADXX:1:2101:3864:40680/1_GH115
GH115	Bacteria	Bacteria	Actinobacteria	Actinomycetales	Streptomycetaceae	Streptomyces	Pristinaespiralis	HWI-ST1370:50:H934UADXX:1:2102:12037:25619/1_GH115
GH115	Bacteria	Bacteria	Bacteroidetes/Chlorobi group	Cytophagales	Cyclobacteriaceae	Belliella	Baltica	HWI-ST1370:50:H934UADXX:1:2102:19769:30757/1_GH115
GH115	Bacteria	Bacteria	Proteobacteria	Pseudomonadales	Pseudomonadaceae	Cellvibrio	Sp.	HWI-ST1370:50:H934UADXX:1:2102:10521:46338/1_GH115
GH115	Eukaryota	Fungi	Ascomycota	Sordariales	Chaetomiaceae	Chaetomium	Globosum	HWI-ST1370:50:H934UADXX:1:2103:16796:40806/2_GH115
GH115	Bacteria	Bacteria	Bacteroidetes/Chlorobi group	Flavobacteriales	Flavobacteriaceae	Chryseobacterium	Gleum	HWI-ST1370:50:H934UADXX:1:2104:8611:52523/1_GH115
GH115	Bacteria	Bacteria	Bacteroidetes/Chlorobi group	Sphingobacteriales	Chitinophagaceae	Niastella	Koreensis	HWI-ST1370:50:H934UADXX:1:2106:10424:20070/1_GH115
GH115	Bacteria	Bacteria	Chlamydiae/Verrucomicrobia group	Opitutales	Opitutaceae	Opitutus	Terrae	HWI-ST1370:50:H934UADXX:1:2108:12273:65686/1_GH115
GH115	Eukaryota	Fungi	Ascomycota	Sordariales	Chaetomiaceae	Chaetomium	Globosum	HWI-ST1370:50:H934UADXX:1:2110:14310:52841/1_GH115
GH115	Bacteria	Bacteria	Bacteroidetes/Chlorobi group	Cytophagales	Cytophagaceae	Fibrella	Aestuarina	HWI-ST1370:50:H934UADXX:1:2111:6934:28236/2_GH115
GH115	Bacteria	Bacteria	Actinobacteria	Actinomycetales	Streptomycetaceae	Streptomyces	Classification Missing	HWI-ST1370:50:H934UADXX:1:2114:19928:86490/2_GH115
GH115	Bacteria	Bacteria	Proteobacteria	Caulobacterales	Caulobacteraceae	Asticcacaulis	Sp.	HWI-ST1370:50:H934UADXX:1:2204:21343:10448/1_GH115
GH115	Bacteria	Bacteria	Proteobacteria	Sphingomonadales	Sphingomonadaceae	Sphingobium	Yanoikuyae	HWI-ST1370:50:H934UADXX:1:2207:21152:4746/1_GH115
GH115	Eukaryota	Fungi	Ascomycota	Sordariales	Chaetomiaceae	Chaetomium	Globosum	HWI-ST1370:50:H934UADXX:1:2207:2836:72326/1_GH115
GH115	Eukaryota	Fungi	Ascomycota	Sordariales	Chaetomiaceae	Chaetomium	Globosum	HWI-ST1370:50:H934UADXX:1:2208:19450:10563/1_GH115
GH115	Bacteria	Bacteria	Fibrobacteres/Acidobacteria group	Acidobacteriales	Acidobacteriaceae	Acidobacterium	Capsulatum	HWI-ST1370:50:H934UADXX:1:2208:4295:79829/1_GH115
GH115	Bacteria	Bacteria	Actinobacteria	Actinomycetales	Streptomycetaceae	Streptomyces	Hygroscopicus	HWI-ST1370:50:H934UADXX:1:2209:10036:84400/2_GH115
GH115	Bacteria	Bacteria	Actinobacteria	Actinomycetales	Streptomycetaceae	Streptomyces	Sp.	HWI-ST1370:50:H934UADXX:1:2210:7432:58718/1_GH115
GH115	Unclassified	Unclassified	Unclassified	Unclassified	Unclassified	Unclassified	Unclassified	HWI-ST1370:50:H934UADXX:1:2214:1922:76923/1_GH115
GH115	Bacteria	Bacteria	Bacteroidetes/Chlorobi group	Bacteroidales	Bacteroidaceae	Bacteroides	Intestinalis	HWI-ST1370:50:H934UADXX:1:1102:6025:31885_GH115
GH115	Bacteria	Bacteria	Proteobacteria	Xanthomonadales	Xanthomonadaceae	Pseudoxanthomonas	Sp.	HWI-ST1370:50:H934UADXX:1:1107:7381:96904_GH115
GH115	Bacteria	Bacteria	Proteobacteria	Caulobacterales	Caulobacteraceae	Caulobacter	Sp.	HWI-ST1370:50:H934UADXX:1:1203:10057:47117_GH115
GH115	Bacteria	Bacteria	Actinobacteria	Actinomycetales	Micromonosporaceae	Actinoplanes	Friuliensis	HWI-ST1370:50:H934UADXX:1:1212:10265:90163_GH115
GH115	Bacteria	Bacteria	Proteobacteria	Caulobacterales	Caulobacteraceae	Asticcacaulis	Sp.	HWI-ST1370:50:H934UADXX:1:2113:12784:48381_GH115
GH115	Bacteria	Bacteria	Bacteroidetes/Chlorobi group	Cytophagales	Cytophagaceae	Spirosoma	Linguale	HWI-ST1370:50:H934UADXX:1:2212:13275:6480_GH115
GH115	Bacteria	Bacteria	Actinobacteria	Actinomycetales	Streptomycetaceae	Streptomyces	Sp.	HWI-ST1370:50:H934UADXX:1:2213:20393:27951_GH115
GH115	Bacteria	Bacteria	Proteobacteria	Myxococcales	Polyangiaceae	Sorangium	Cellulosum	HWI-ST1370:50:H934UADXX:1:2213:3756:40805_GH115
GH115	Bacteria	Bacteria	Bacteroidetes/Chlorobi group	Bacteroidales	Bacteroidaceae	Bacteroides	Plebeius	HWI-ST1370:50:H934UADXX:1:1101:18041:11401/2_GH115
GH115	Bacteria	Bacteria	Actinobacteria	Actinomycetales	Pseudonocardiaceae	Amycolatopsis	Balhimycina	HWI-ST1370:50:H934UADXX:1:1101:15441:34528/2_GH115
GH115	Bacteria	Bacteria	Actinobacteria	Actinomycetales	Micromonosporaceae	Actinoplanes	Sp.	HWI-ST1370:50:H934UADXX:1:1101:6612:57211/1_GH115
GH115	Bacteria	Bacteria	Actinobacteria	Actinomycetales	Micromonosporaceae	Actinoplanes	Globisporus	HWI-ST1370:50:H934UADXX:1:1101:6612:57211/2_GH115
GH115	Bacteria	Bacteria	Bacteroidetes/Chlorobi group	Bacteroidales	Bacteroidaceae	Bacteroides	Thetaiotaomicron	HWI-ST1370:50:H934UADXX:1:1101:17922:83023/1_GH115
GH115	Bacteria	Bacteria	Proteobacteria	Caulobacterales	Caulobacteraceae	Asticcacaulis	Benevestitus	HWI-ST1370:50:H934UADXX:1:1101:17922:83023/2_GH115
GH115	Bacteria	Bacteria	Actinobacteria	Actinomycetales	Streptomycetaceae	Streptomyces	Sp.	HWI-ST1370:50:H934UADXX:1:1101:1456:90504/2_GH115
GH115	Bacteria	Bacteria	Bacteroidetes/Chlorobi group	Cytophagales	Cytophagaceae	Spirosoma	Linguale	HWI-ST1370:50:H934UADXX:1:1102:17755:19066/1_GH115
GH115	Bacteria	Bacteria	Bacteroidetes/Chlorobi group	Cytophagales	Cytophagaceae	Spirosoma	Linguale	HWI-ST1370:50:H934UADXX:1:1102:17755:19066/2_GH115
GH115	Bacteria	Bacteria	Proteobacteria	Rhodospirillales	Rhodospirillaceae	Nitrospirillum	Amazonense	HWI-ST1370:50:H934UADXX:1:1102:6045:34462/1_GH115
GH115	Bacteria	Bacteria	Fibrobacteres/Acidobacteria group	Acidobacteriales	Acidobacteriaceae	Acidobacterium	Capsulatum	HWI-ST1370:50:H934UADXX:1:1102:6045:34462/2_GH115
GH115	Bacteria	Bacteria	Proteobacteria	Sphingomonadales	Sphingomonadaceae	Sphingobium	Yanoikuyae	HWI-ST1370:50:H934UADXX:1:1102:17365:62824/2_GH115
GH115	Bacteria	Bacteria	Proteobacteria	Caulobacterales	Caulobacteraceae	Asticcacaulis	Benevestitus	HWI-ST1370:50:H934UADXX:1:1102:6739:72419/2_GH115
GH115	Bacteria	Bacteria	Proteobacteria	Sphingomonadales	Sphingomonadaceae	Sphingobium	Yanoikuyae	HWI-ST1370:50:H934UADXX:1:1102:12593:81755/1_GH115
GH115	Bacteria	Bacteria	Bacteroidetes/Chlorobi group	Flavobacteriales	Flavobacteriaceae	Leeuwenhoekiella	Blandensis	HWI-ST1370:50:H934UADXX:1:1102:12593:81755/2_GH115
GH115	Bacteria	Bacteria	Bacteroidetes/Chlorobi group		Rhodothermaceae	Rhodothermus	Marinus	HWI-ST1370:50:H934UADXX:1:1102:6932:91356/2_GH115
GH115	Unclassified	Unclassified	Unclassified	Unclassified	Unclassified	Unclassified	Unclassified	HWI-ST1370:50:H934UADXX:1:1103:8496:5226/2_GH115
GH115	Unclassified	Unclassified	Unclassified	Unclassified	Unclassified	Unclassified	Unclassified	HWI-ST1370:50:H934UADXX:1:1103:3652:10131/1_GH115
GH115	Bacteria	Bacteria	Bacteroidetes/Chlorobi group	Cytophagales	Cyclobacteriaceae	Echinicola	Vietnamensis	HWI-ST1370:50:H934UADXX:1:1103:3652:10131/2_GH115
GH115	Bacteria	Bacteria	Actinobacteria	Actinomycetales	Pseudonocardiaceae	Amycolatopsis	Mediterranei	HWI-ST1370:50:H934UADXX:1:1103:3453:15083/1_GH115
GH115	Bacteria	Bacteria	Actinobacteria	Actinomycetales	Pseudonocardiaceae	Amycolatopsis	Balhimycina	HWI-ST1370:50:H934UADXX:1:1103:3453:15083/2_GH115
GH115	Bacteria	Bacteria	Proteobacteria	Burkholderiales	Oxalobacteraceae	Massilia	Timonae	HWI-ST1370:50:H934UADXX:1:1103:7159:28605/1_GH115
GH115	Bacteria	Bacteria	Unclassified	Unclassified	Unclassified	uncultured	Bacterium	HWI-ST1370:50:H934UADXX:1:1103:7159:28605/2_GH115
GH115	Bacteria	Bacteria	Unclassified	Unclassified	Unclassified	uncultured	Bacterium	HWI-ST1370:50:H934UADXX:1:1103:13562:36128/1_GH115
GH115	Unclassified	Unclassified	Unclassified	Unclassified	Unclassified	Unclassified	Unclassified	HWI-ST1370:50:H934UADXX:1:1103:19969:46719/1_GH115
GH115	Bacteria	Bacteria	Bacteroidetes/Chlorobi group		Rhodothermaceae	Rhodothermus	Marinus	HWI-ST1370:50:H934UADXX:1:1103:19969:46719/2_GH115
GH115	Bacteria	Bacteria	Bacteroidetes/Chlorobi group	Bacteroidales	Prevotellaceae	Prevotella	Sp.	HWI-ST1370:50:H934UADXX:1:1103:14144:48498/1_GH115
GH115	Bacteria	Bacteria	Bacteroidetes/Chlorobi group	Cytophagales	Cytophagaceae	Spirosoma	Luteum	HWI-ST1370:50:H934UADXX:1:1103:14144:48498/2_GH115
GH115	Bacteria	Bacteria	Actinobacteria	Actinomycetales	Streptomycetaceae	Streptomyces	Classification Missing	HWI-ST1370:50:H934UADXX:1:1103:1101:63764/1_GH115
GH115	Bacteria	Bacteria	Proteobacteria	Sphingomonadales	Sphingomonadaceae	Sphingobium	Yanoikuyae	HWI-ST1370:50:H934UADXX:1:1103:6684:83366/1_GH115
GH115	Bacteria	Bacteria	Bacteroidetes/Chlorobi group	Sphingobacteriales	Chitinophagaceae	Niastella	Koreensis	HWI-ST1370:50:H934UADXX:1:1103:6684:83366/2_GH115
GH115	Bacteria	Bacteria	Proteobacteria	Burkholderiales	Oxalobacteraceae	Massilia	Timonae	HWI-ST1370:50:H934UADXX:1:1103:18510:87662/1_GH115
GH115	Bacteria	Bacteria	Proteobacteria	Sphingomonadales	Sphingomonadaceae	Sphingobium	Yanoikuyae	HWI-ST1370:50:H934UADXX:1:1103:9784:90479/2_GH115
GH115	Bacteria	Bacteria	Actinobacteria	Actinomycetales	Micromonosporaceae	Actinoplanes	Friuliensis	HWI-ST1370:50:H934UADXX:1:1104:7756:5860/1_GH115
GH115	Bacteria	Bacteria	Actinobacteria	Actinomycetales	Pseudonocardiaceae	Amycolatopsis	Balhimycina	HWI-ST1370:50:H934UADXX:1:1104:7756:5860/2_GH115
GH115	Bacteria	Bacteria	Bacteroidetes/Chlorobi group	Cytophagales	Cytophagaceae	Spirosoma	Linguale	HWI-ST1370:50:H934UADXX:1:1104:5261:10799/1_GH115
GH115	Unclassified	Unclassified	Unclassified	Unclassified	Unclassified	Unclassified	Unclassified	HWI-ST1370:50:H934UADXX:1:1104:5261:10799/2_GH115
GH115	Bacteria	Bacteria	Actinobacteria	Actinomycetales	Pseudonocardiaceae	Amycolatopsis	Balhimycina	HWI-ST1370:50:H934UADXX:1:1104:19864:18408/1_GH115
GH115	Bacteria	Bacteria	Actinobacteria	Actinomycetales	Streptomycetaceae	Streptomyces	Griseoaurantiacus	HWI-ST1370:50:H934UADXX:1:1104:15151:24564/1_GH115
GH115	Bacteria	Bacteria	Actinobacteria	Actinomycetales	Streptomycetaceae	Streptomyces	Pristinaespiralis	HWI-ST1370:50:H934UADXX:1:1104:15151:24564/2_GH115
GH115	Bacteria	Bacteria	Bacteroidetes/Chlorobi group	Sphingobacteriales	Sphingobacteriaceae	Pedobacter	Heparinus	HWI-ST1370:50:H934UADXX:1:1104:8749:31841/1_GH115
GH115	Bacteria	Bacteria	Actinobacteria	Actinomycetales	Pseudonocardiaceae	Amycolatopsis	Balhimycina	HWI-ST1370:50:H934UADXX:1:1104:15946:53580/1_GH115
GH115	Bacteria	Bacteria	Actinobacteria	Actinomycetales	Pseudonocardiaceae	Amycolatopsis	Balhimycina	HWI-ST1370:50:H934UADXX:1:1104:15946:53580/2_GH115
GH115	Bacteria	Bacteria	Chlamydiae/Verrucomicrobia group	unclassified Verrucomicrobiales	Classification Missing	Verrucomicrobiae	Bacterium	HWI-ST1370:50:H934UADXX:1:1104:6287:73516/2_GH115
GH115	Bacteria	Bacteria	Bacteroidetes/Chlorobi group	Bacteroidales	Bacteroidaceae	Bacteroides	Faecis	HWI-ST1370:50:H934UADXX:1:1104:17034:74925/2_GH115
GH115	Bacteria	Bacteria	Bacteroidetes/Chlorobi group	Cytophagales	Cytophagaceae	Fibrella	Aestuarina	HWI-ST1370:50:H934UADXX:1:1104:16733:76548/1_GH115
GH115	Bacteria	Bacteria	Actinobacteria	Actinomycetales	Micromonosporaceae	Actinoplanes	Friuliensis	HWI-ST1370:50:H934UADXX:1:1104:20979:80899/1_GH115
GH115	Bacteria	Bacteria	Proteobacteria	Burkholderiales	Oxalobacteraceae	Massilia	Timonae	HWI-ST1370:50:H934UADXX:1:1105:15900:11928/2_GH115
GH115	Bacteria	Bacteria	Unclassified	Unclassified	Unclassified	uncultured	Bacterium	HWI-ST1370:50:H934UADXX:1:1105:15089:12276/1_GH115
GH115	Bacteria	Bacteria	Unclassified	Unclassified	Unclassified	uncultured	Bacterium	HWI-ST1370:50:H934UADXX:1:1105:15089:12276/2_GH115
GH115	Bacteria	Bacteria	Proteobacteria	Sphingomonadales	Sphingomonadaceae	Sphingobium	Lactosutens	HWI-ST1370:50:H934UADXX:1:1105:9724:32943/1_GH115
GH115	Bacteria	Bacteria	Proteobacteria	Caulobacterales	Caulobacteraceae	Brevundimonas	Abyssalis	HWI-ST1370:50:H934UADXX:1:1105:9954:54642/1_GH115
GH115	Bacteria	Bacteria	Proteobacteria	Caulobacterales	Caulobacteraceae	Caulobacter	Sp.	HWI-ST1370:50:H934UADXX:1:1105:9954:54642/2_GH115
GH115	Bacteria	Bacteria	Bacteroidetes/Chlorobi group	Cytophagales	Cytophagaceae	Spirosoma	Linguale	HWI-ST1370:50:H934UADXX:1:1105:3526:62797/2_GH115
GH115	Unclassified	Unclassified	Unclassified	Unclassified	Unclassified	Unclassified	Unclassified	HWI-ST1370:50:H934UADXX:1:1105:17416:78620/1_GH115
GH115	Bacteria	Bacteria	Actinobacteria	Actinomycetales	Micromonosporaceae	Actinoplanes	Globisporus	HWI-ST1370:50:H934UADXX:1:1105:17416:78620/2_GH115
GH115	Bacteria	Bacteria	Bacteroidetes/Chlorobi group	Bacteroidales	Bacteroidaceae	Bacteroides	Cellulosilyticus	HWI-ST1370:50:H934UADXX:1:1105:5915:86614/2_GH115
GH115	Bacteria	Bacteria	Bacteroidetes/Chlorobi group	Bacteroidales	Bacteroidaceae	Bacteroides	Coprocola	HWI-ST1370:50:H934UADXX:1:1105:16632:97913/1_GH115
GH115	Bacteria	Bacteria	Bacteroidetes/Chlorobi group	Cytophagales	Cytophagaceae	Spirosoma	Linguale	HWI-ST1370:50:H934UADXX:1:1105:16632:97913/2_GH115
GH115	Bacteria	Bacteria	Actinobacteria	Actinomycetales	Streptomycetaceae	Streptomyces	Classification Missing	HWI-ST1370:50:H934UADXX:1:1105:19886:100482/2_GH115
GH115	Bacteria	Bacteria	Actinobacteria	Actinomycetales	Pseudonocardiaceae	Amycolatopsis	Balhimycina	HWI-ST1370:50:H934UADXX:1:1106:13871:8668/2_GH115
GH115	Bacteria	Bacteria	Actinobacteria	Actinomycetales	Streptomycetaceae	Streptomyces	Griseoaurantiacus	HWI-ST1370:50:H934UADXX:1:1106:8093:17231/2_GH115
GH115	Bacteria	Bacteria	Bacteroidetes/Chlorobi group	Bacteroidales	Prevotellaceae	Prevotella	Dentalis	HWI-ST1370:50:H934UADXX:1:1106:6991:23815/2_GH115
GH115	Bacteria	Bacteria	Unclassified	Unclassified	Unclassified	uncultured	Bacterium	HWI-ST1370:50:H934UADXX:1:1106:15544:40228/1_GH115
GH115	Bacteria	Bacteria	Actinobacteria	Actinomycetales	Streptomycetaceae	Streptomyces	Pristinaespiralis	HWI-ST1370:50:H934UADXX:1:1106:8159:43835/2_GH115
GH115	Bacteria	Bacteria	Actinobacteria	Actinomycetales	Streptomycetaceae	Streptomyces	Turgidiscabies	HWI-ST1370:50:H934UADXX:1:1106:14665:62392/1_GH115
GH115	Bacteria	Bacteria	Bacteroidetes/Chlorobi group	Bacteroidales	Porphyromonadaceae	Dysgonomonas	Gadei	HWI-ST1370:50:H934UADXX:1:1106:14665:62392/2_GH115
GH115	Bacteria	Bacteria	Proteobacteria	Burkholderiales	Oxalobacteraceae	Massilia	Timonae	HWI-ST1370:50:H934UADXX:1:1106:20230:81818/1_GH115
GH115	Bacteria	Bacteria	Proteobacteria	Alteromonadales	Classification Missing	Teredinibacter	Turnerae	HWI-ST1370:50:H934UADXX:1:1106:10179:91794/1_GH115
GH115	Bacteria	Bacteria	Actinobacteria	Actinomycetales	Micromonosporaceae	Actinoplanes	Friuliensis	HWI-ST1370:50:H934UADXX:1:1107:17252:14270/2_GH115
GH115	Bacteria	Bacteria	Actinobacteria	Actinomycetales	Streptomycetaceae	Streptomyces	Pristinaespiralis	HWI-ST1370:50:H934UADXX:1:1107:13563:14871/2_GH115
GH115	Bacteria	Bacteria	Actinobacteria	Actinomycetales	Streptomycetaceae	Streptomyces	Griseoaurantiacus	HWI-ST1370:50:H934UADXX:1:1107:5082:43855/1_GH115
GH115	Bacteria	Bacteria	Actinobacteria	Actinomycetales	Streptomycetaceae	Streptomyces	Griseoaurantiacus	HWI-ST1370:50:H934UADXX:1:1107:5082:43855/2_GH115
GH115	Bacteria	Bacteria	Proteobacteria	Caulobacterales	Caulobacteraceae	Caulobacter	Segnis	HWI-ST1370:50:H934UADXX:1:1107:16637:54002/1_GH115
GH115	Bacteria	Bacteria	Proteobacteria	Caulobacterales	Caulobacteraceae	Asticcacaulis	Sp.	HWI-ST1370:50:H934UADXX:1:1107:16637:54002/2_GH115
GH115	Bacteria	Bacteria	Chlamydiae/Verrucomicrobia group	Opitutales	Opitutaceae	Opitutus	Terrae	HWI-ST1370:50:H934UADXX:1:1107:18410:56132/1_GH115
GH115	Bacteria	Bacteria	Actinobacteria	Actinomycetales	Micromonosporaceae	Actinoplanes	Friuliensis	HWI-ST1370:50:H934UADXX:1:1107:17966:90094/2_GH115
GH115	Bacteria	Bacteria	Actinobacteria	Actinomycetales	Pseudonocardiaceae	Amycolatopsis	Balhimycina	HWI-ST1370:50:H934UADXX:1:1108:13006:45175/1_GH115
GH115	Eukaryota	Fungi	Ascomycota	Sordariales	Chaetomiaceae	Chaetomium	Globosum	HWI-ST1370:50:H934UADXX:1:1108:16135:47486/1_GH115
GH115	Eukaryota	Fungi	Ascomycota	Sordariales	Chaetomiaceae	Chaetomium	Globosum	HWI-ST1370:50:H934UADXX:1:1108:16135:47486/2_GH115
GH115	Bacteria	Bacteria	Actinobacteria	Actinomycetales	Pseudonocardiaceae	Amycolatopsis	Balhimycina	HWI-ST1370:50:H934UADXX:1:1108:9395:60942/1_GH115
GH115	Eukaryota	Fungi	Ascomycota	Hypocreales	Nectriaceae	Fusarium	Graminearum	HWI-ST1370:50:H934UADXX:1:1108:15565:84540/1_GH115
GH115	Bacteria	Bacteria	Proteobacteria	Rhodospirillales	Rhodospirillaceae	Nitrospirillum	Amazonense	HWI-ST1370:50:H934UADXX:1:1108:12935:89829/1_GH115
GH115	Bacteria	Bacteria	Bacteroidetes/Chlorobi group	Sphingobacteriales	Sphingobacteriaceae	Mucilaginibacter	Paludis	HWI-ST1370:50:H934UADXX:1:1109:19841:67477/1_GH115
GH115	Bacteria	Bacteria	Bacteroidetes/Chlorobi group	Sphingobacteriales	Chitinophagaceae	Chitinophaga	Pinensis	HWI-ST1370:50:H934UADXX:1:1109:19841:67477/2_GH115
GH115	Bacteria	Bacteria	Actinobacteria	Actinomycetales	Streptomycetaceae	Streptomyces	Classification Missing	HWI-ST1370:50:H934UADXX:1:1109:16647:78967/1_GH115
GH115	Bacteria	Bacteria	Actinobacteria	Actinomycetales	Pseudonocardiaceae	Amycolatopsis	Balhimycina	HWI-ST1370:50:H934UADXX:1:1109:18031:89161/1_GH115
GH115	Bacteria	Bacteria	Actinobacteria	Actinomycetales	Pseudonocardiaceae	Amycolatopsis	Balhimycina	HWI-ST1370:50:H934UADXX:1:1109:18031:89161/2_GH115
GH115	Bacteria	Bacteria	Proteobacteria	Sphingomonadales	Sphingomonadaceae	Sphingobium	Yanoikuyae	HWI-ST1370:50:H934UADXX:1:1109:16843:89967/2_GH115
GH115	Bacteria	Bacteria	Proteobacteria	Sphingomonadales	Sphingomonadaceae	Sphingobium	Sp.	HWI-ST1370:50:H934UADXX:1:1109:5243:95840/2_GH115
GH115	Bacteria	Bacteria	Bacteroidetes/Chlorobi group	Sphingobacteriales	Sphingobacteriaceae	Mucilaginibacter	Paludis	HWI-ST1370:50:H934UADXX:1:1109:5200:98880/2_GH115
GH115	Bacteria	Bacteria	Actinobacteria	Actinomycetales	Streptomycetaceae	Streptomyces	Afghaniensis	HWI-ST1370:50:H934UADXX:1:1110:14614:7020/2_GH115
GH115	Bacteria	Bacteria	Proteobacteria	Rhodospirillales	Rhodospirillaceae	Nitrospirillum	Amazonense	HWI-ST1370:50:H934UADXX:1:1110:11663:36389/1_GH115
GH115	Bacteria	Bacteria	Proteobacteria	Caulobacterales	Caulobacteraceae	Asticcacaulis	Biprosthecium	HWI-ST1370:50:H934UADXX:1:1110:17629:41045/2_GH115
GH115	Bacteria	Bacteria	Bacteroidetes/Chlorobi group	Sphingobacteriales	Sphingobacteriaceae	Mucilaginibacter	Paludis	HWI-ST1370:50:H934UADXX:1:1110:12161:63039/2_GH115
GH115	Bacteria	Bacteria	Bacteroidetes/Chlorobi group	Flavobacteriales	Flavobacteriaceae	Leeuwenhoekiella	Blandensis	HWI-ST1370:50:H934UADXX:1:1110:20537:69460/2_GH115
GH115	Bacteria	Bacteria	Bacteroidetes/Chlorobi group	Bacteroidales	Prevotellaceae	Prevotella	Sp.	HWI-ST1370:50:H934UADXX:1:1110:13090:74657/1_GH115
GH115	Bacteria	Bacteria	Bacteroidetes/Chlorobi group	Sphingobacteriales	Sphingobacteriaceae	Mucilaginibacter	Paludis	HWI-ST1370:50:H934UADXX:1:1111:18560:9487/1_GH115
GH115	Bacteria	Bacteria	Bacteroidetes/Chlorobi group	Bacteroidales	Marinilabiliaceae	Thermophagus	Xiamenensis	HWI-ST1370:50:H934UADXX:1:1111:3859:38073/2_GH115
GH115	Bacteria	Bacteria	Proteobacteria	Myxococcales	Polyangiaceae	Sorangium	Cellulosum	HWI-ST1370:50:H934UADXX:1:1111:4209:49260/1_GH115
GH115	Unclassified	Unclassified	Unclassified	Unclassified	Unclassified	Unclassified	Unclassified	HWI-ST1370:50:H934UADXX:1:1111:9129:49867/1_GH115
GH115	Unclassified	Unclassified	Unclassified	Unclassified	Unclassified	Unclassified	Unclassified	HWI-ST1370:50:H934UADXX:1:1111:9129:49867/2_GH115
GH115	Bacteria	Bacteria	Proteobacteria	Myxococcales	Polyangiaceae	Sorangium	Cellulosum	HWI-ST1370:50:H934UADXX:1:1111:9909:54426/1_GH115
GH115	Bacteria	Bacteria	Unclassified	Unclassified	Unclassified	uncultured	Bacterium	HWI-ST1370:50:H934UADXX:1:1111:4495:55634/2_GH115
GH115	Bacteria	Bacteria	Actinobacteria	Actinomycetales	Micromonosporaceae	Actinoplanes	Globisporus	HWI-ST1370:50:H934UADXX:1:1111:16749:64507/1_GH115
GH115	Bacteria	Bacteria	Actinobacteria	Actinomycetales	Micromonosporaceae	Actinoplanes	Friuliensis	HWI-ST1370:50:H934UADXX:1:1111:16749:64507/2_GH115
GH115	Bacteria	Bacteria	Proteobacteria		Classification Missing	alpha	Proteobacterium	HWI-ST1370:50:H934UADXX:1:1111:4337:75523/2_GH115
GH115	Bacteria	Bacteria	Proteobacteria	Myxococcales	Polyangiaceae	Sorangium	Cellulosum	HWI-ST1370:50:H934UADXX:1:1111:14025:83460/1_GH115
GH115	Unclassified	Unclassified	Unclassified	Unclassified	Unclassified	Unclassified	Unclassified	HWI-ST1370:50:H934UADXX:1:1111:14025:83460/2_GH115
GH115	Bacteria	Bacteria	Actinobacteria	Actinomycetales	Pseudonocardiaceae	Amycolatopsis	Balhimycina	HWI-ST1370:50:H934UADXX:1:1111:8231:88831/2_GH115
GH115	Bacteria	Bacteria	Bacteroidetes/Chlorobi group	Bacteroidales	Bacteroidaceae	Bacteroides	Oleiciplenus	HWI-ST1370:50:H934UADXX:1:1112:12209:89453/1_GH115
GH115	Bacteria	Bacteria	Fibrobacteres/Acidobacteria group	Acidobacteriales	Acidobacteriaceae	Acidobacterium	Capsulatum	HWI-ST1370:50:H934UADXX:1:1112:12209:89453/2_GH115
GH115	Bacteria	Bacteria	Actinobacteria	Actinomycetales	Streptomycetaceae	Streptomyces	Pristinaespiralis	HWI-ST1370:50:H934UADXX:1:1112:8483:97364/1_GH115
GH115	Bacteria	Bacteria	Actinobacteria	Actinomycetales	Streptomycetaceae	Streptomyces	Griseoaurantiacus	HWI-ST1370:50:H934UADXX:1:1112:8483:97364/2_GH115
GH115	Bacteria	Bacteria	Actinobacteria	Actinomycetales	Pseudonocardiaceae	Thermobispora	Bispora	HWI-ST1370:50:H934UADXX:1:1113:4901:14817/1_GH115
GH115	Bacteria	Bacteria	Actinobacteria	Actinomycetales	Pseudonocardiaceae	Amycolatopsis	Vancoresmycina	HWI-ST1370:50:H934UADXX:1:1113:4901:14817/2_GH115
GH115	Bacteria	Bacteria	Proteobacteria	Caulobacterales	Caulobacteraceae	Asticcacaulis	Biprosthecium	HWI-ST1370:50:H934UADXX:1:1113:1226:17005/1_GH115
GH115	Bacteria	Bacteria	Proteobacteria	Caulobacterales	Caulobacteraceae	Asticcacaulis	Sp.	HWI-ST1370:50:H934UADXX:1:1113:1226:17005/2_GH115
GH115	Eukaryota	Fungi	Ascomycota	Glomerellales	Glomerellaceae	Colletotrichum	Gloeosporioides	HWI-ST1370:50:H934UADXX:1:1113:4512:36068/1_GH115
GH115	Bacteria	Bacteria	Bacteroidetes/Chlorobi group	Bacteroidales	Bacteroidaceae	Bacteroides	Coprocola	HWI-ST1370:50:H934UADXX:1:1113:14899:39155/1_GH115
GH115	Bacteria	Bacteria	Bacteroidetes/Chlorobi group	Cytophagales	Cyclobacteriaceae	Belliella	Baltica	HWI-ST1370:50:H934UADXX:1:1113:14899:39155/2_GH115
GH115	Bacteria	Bacteria	Bacteroidetes/Chlorobi group	Flavobacteriales	Flavobacteriaceae	Zunongwangia	Profunda	HWI-ST1370:50:H934UADXX:1:1113:3932:68089/1_GH115
GH115	Bacteria	Bacteria	Proteobacteria	Caulobacterales	Caulobacteraceae	Brevundimonas	Abyssalis	HWI-ST1370:50:H934UADXX:1:1113:3932:68089/2_GH115
GH115	Bacteria	Bacteria	Bacteroidetes/Chlorobi group	Cytophagales	Cytophagaceae	Pontibacter	Roseus	HWI-ST1370:50:H934UADXX:1:1113:4571:74994/2_GH115
GH115	Bacteria	Bacteria	Proteobacteria	Sphingomonadales	Sphingomonadaceae	Sphingobium	Yanoikuyae	HWI-ST1370:50:H934UADXX:1:1113:13798:75535/1_GH115
GH115	Bacteria	Bacteria	Proteobacteria	Sphingomonadales	Sphingomonadaceae	Sphingobium	Yanoikuyae	HWI-ST1370:50:H934UADXX:1:1113:13798:75535/2_GH115
GH115	Bacteria	Bacteria	Proteobacteria	Caulobacterales	Caulobacteraceae	Brevundimonas	Abyssalis	HWI-ST1370:50:H934UADXX:1:1113:6522:80424/1_GH115
GH115	Bacteria	Bacteria	Bacteroidetes/Chlorobi group	Cytophagales	Cytophagaceae	Pontibacter	Roseus	HWI-ST1370:50:H934UADXX:1:1113:6522:80424/2_GH115
GH115	Bacteria	Bacteria	Bacteroidetes/Chlorobi group		Rhodothermaceae	Rhodothermus	Marinus	HWI-ST1370:50:H934UADXX:1:1113:12920:98339/1_GH115
GH115	Bacteria	Bacteria	Actinobacteria	Actinomycetales	Pseudonocardiaceae	Amycolatopsis	Balhimycina	HWI-ST1370:50:H934UADXX:1:1114:18806:6252/1_GH115
GH115	Bacteria	Bacteria	Actinobacteria	Actinomycetales	Streptomycetaceae	Streptomyces	Hygroscopicus	HWI-ST1370:50:H934UADXX:1:1114:5473:32666/1_GH115
GH115	Bacteria	Bacteria	Actinobacteria	Actinomycetales	Streptomycetaceae	Streptomyces	Hygroscopicus	HWI-ST1370:50:H934UADXX:1:1114:5473:32666/2_GH115
GH115	Bacteria	Bacteria	Bacteroidetes/Chlorobi group	Bacteroidales	Bacteroidaceae	Bacteroides	Cellulosilyticus	HWI-ST1370:50:H934UADXX:1:1114:4068:41541/1_GH115
GH115	Bacteria	Bacteria	Bacteroidetes/Chlorobi group	Cytophagales	Cytophagaceae	Fibrella	Aestuarina	HWI-ST1370:50:H934UADXX:1:1114:9847:50050/2_GH115
GH115	Bacteria	Bacteria	Actinobacteria	Actinomycetales	Streptomycetaceae	Streptomyces	Pristinaespiralis	HWI-ST1370:50:H934UADXX:1:1114:12883:72780/1_GH115
GH115	Bacteria	Bacteria	Actinobacteria	Actinomycetales	Micromonosporaceae	Actinoplanes	Missouriensis	HWI-ST1370:50:H934UADXX:1:1114:12883:72780/2_GH115
GH115	Bacteria	Bacteria	Proteobacteria	Sphingomonadales	Sphingomonadaceae	Sphingobium	Yanoikuyae	HWI-ST1370:50:H934UADXX:1:1114:19474:76764/1_GH115
GH115	Bacteria	Bacteria	Bacteroidetes/Chlorobi group		Rhodothermaceae	Rhodothermus	Marinus	HWI-ST1370:50:H934UADXX:1:1114:19474:76764/2_GH115
GH115	Bacteria	Bacteria	Chlamydiae/Verrucomicrobia group	Opitutales	Opitutaceae	Opitutus	Terrae	HWI-ST1370:50:H934UADXX:1:1114:14555:90349/1_GH115
GH115	Bacteria	Bacteria	Actinobacteria	Actinomycetales	Pseudonocardiaceae	Thermobispora	Bispora	HWI-ST1370:50:H934UADXX:1:1115:13548:54733/1_GH115
GH115	Bacteria	Bacteria	Actinobacteria	Actinomycetales	Pseudonocardiaceae	Amycolatopsis	Vancoresmycina	HWI-ST1370:50:H934UADXX:1:1115:13548:54733/2_GH115
GH115	Bacteria	Bacteria	Actinobacteria	Actinomycetales	Pseudonocardiaceae	Amycolatopsis	Balhimycina	HWI-ST1370:50:H934UADXX:1:1115:8543:69863/1_GH115
GH115	Unclassified	Unclassified	Unclassified	Unclassified	Unclassified	Unclassified	Unclassified	HWI-ST1370:50:H934UADXX:1:1115:8543:69863/2_GH115
GH115	Bacteria	Bacteria	Unclassified	Unclassified	Unclassified	uncultured	Bacterium	HWI-ST1370:50:H934UADXX:1:1115:10842:72919/1_GH115
GH115	Bacteria	Bacteria	Chlamydiae/Verrucomicrobia group	Opitutales	Opitutaceae	Opitutus	Terrae	HWI-ST1370:50:H934UADXX:1:1115:10842:72919/2_GH115
GH115	Bacteria	Bacteria	Unclassified	Unclassified	Unclassified	uncultured	Bacterium	HWI-ST1370:50:H934UADXX:1:1115:16490:92356/1_GH115
GH115	Bacteria	Bacteria	Firmicutes	Bacillales	Paenibacillaceae	Paenibacillus	Sp.	HWI-ST1370:50:H934UADXX:1:1115:6366:94099/1_GH115
GH115	Bacteria	Bacteria	Proteobacteria	Caulobacterales	Caulobacteraceae	Asticcacaulis	Sp.	HWI-ST1370:50:H934UADXX:1:1115:6366:94099/2_GH115
GH115	Bacteria	Bacteria	Bacteroidetes/Chlorobi group	Cytophagales	Cytophagaceae	Spirosoma	Linguale	HWI-ST1370:50:H934UADXX:1:1116:10849:20365/1_GH115
GH115	Bacteria	Bacteria	Proteobacteria	Myxococcales	Polyangiaceae	Sorangium	Cellulosum	HWI-ST1370:50:H934UADXX:1:1116:10849:20365/2_GH115
GH115	Bacteria	Bacteria	Actinobacteria	Actinomycetales	Streptomycetaceae	Streptomyces	Scabiei	HWI-ST1370:50:H934UADXX:1:1116:11132:26668/2_GH115
GH115	Bacteria	Bacteria	Proteobacteria	Burkholderiales	Oxalobacteraceae	Massilia	Timonae	HWI-ST1370:50:H934UADXX:1:1116:16383:29380/1_GH115
GH115	Bacteria	Bacteria	Proteobacteria	Rhodospirillales	Rhodospirillaceae	Nitrospirillum	Amazonense	HWI-ST1370:50:H934UADXX:1:1116:16383:29380/2_GH115
GH115	Bacteria	Bacteria	Proteobacteria	Burkholderiales	Oxalobacteraceae	Massilia	Timonae	HWI-ST1370:50:H934UADXX:1:1116:13031:30807/1_GH115
GH115	Unclassified	Unclassified	Unclassified	Unclassified	Unclassified	Unclassified	Unclassified	HWI-ST1370:50:H934UADXX:1:1116:5368:38887/2_GH115
GH115	Bacteria	Bacteria	Bacteroidetes/Chlorobi group	Bacteroidales	Bacteroidaceae	Bacteroides	Clarus	HWI-ST1370:50:H934UADXX:1:1116:20717:39529/1_GH115
GH115	Bacteria	Bacteria	Bacteroidetes/Chlorobi group	Cytophagales	Cytophagaceae	Spirosoma	Luteum	HWI-ST1370:50:H934UADXX:1:1116:20717:39529/2_GH115
GH115	Bacteria	Bacteria	Chlamydiae/Verrucomicrobia group	Verrucomicrobiales	Classification Missing	Pedosphaera	Parvula	HWI-ST1370:50:H934UADXX:1:1116:12127:45258/1_GH115
GH115	Bacteria	Bacteria	Chlamydiae/Verrucomicrobia group	Verrucomicrobiales	Classification Missing	Pedosphaera	Parvula	HWI-ST1370:50:H934UADXX:1:1116:12127:45258/2_GH115
GH115	Unclassified	Unclassified	Unclassified	Unclassified	Unclassified	Unclassified	Unclassified	HWI-ST1370:50:H934UADXX:1:1116:14407:47464/1_GH115
GH115	Bacteria	Bacteria	Actinobacteria	Actinomycetales	Streptomycetaceae	Streptomyces	Scabiei	HWI-ST1370:50:H934UADXX:1:1116:14407:47464/2_GH115
GH115	Bacteria	Bacteria	Bacteroidetes/Chlorobi group	Bacteroidales	Bacteroidaceae	Bacteroides	Finegoldii	HWI-ST1370:50:H934UADXX:1:1201:8754:6460/1_GH115
GH115	Bacteria	Bacteria	Bacteroidetes/Chlorobi group	Cytophagales	Cyclobacteriaceae	Belliella	Baltica	HWI-ST1370:50:H934UADXX:1:1201:8754:6460/2_GH115
GH115	Bacteria	Bacteria	Bacteroidetes/Chlorobi group	Cytophagales	Cytophagaceae	Fibrella	Aestuarina	HWI-ST1370:50:H934UADXX:1:1201:17059:70276/1_GH115
GH115	Bacteria	Bacteria	Proteobacteria	Rhodospirillales	Rhodospirillaceae	Nitrospirillum	Amazonense	HWI-ST1370:50:H934UADXX:1:1201:17001:81117/2_GH115
GH115	Bacteria	Bacteria	Actinobacteria	Actinomycetales	Streptomycetaceae	Streptomyces	Classification Missing	HWI-ST1370:50:H934UADXX:1:1201:15707:91824/1_GH115
GH115	Bacteria	Bacteria	Actinobacteria	Actinomycetales	Streptomycetaceae	Streptomyces	Classification Missing	HWI-ST1370:50:H934UADXX:1:1201:15707:91824/2_GH115
GH115	Bacteria	Bacteria	Proteobacteria	Myxococcales	Polyangiaceae	Sorangium	Cellulosum	HWI-ST1370:50:H934UADXX:1:1202:2867:6681/2_GH115
GH115	Bacteria	Bacteria	Bacteroidetes/Chlorobi group	Sphingobacteriales	Sphingobacteriaceae	Mucilaginibacter	Paludis	HWI-ST1370:50:H934UADXX:1:1202:4015:10241/1_GH115
GH115	Bacteria	Bacteria	Bacteroidetes/Chlorobi group	Bacteroidales	Porphyromonadaceae	Dysgonomonas	Gadei	HWI-ST1370:50:H934UADXX:1:1202:4015:10241/2_GH115
GH115	Bacteria	Bacteria	Proteobacteria	Caulobacterales	Caulobacteraceae	Caulobacter	Vibrioides	HWI-ST1370:50:H934UADXX:1:1202:17322:59451/1_GH115
GH115	Bacteria	Bacteria	Bacteroidetes/Chlorobi group	Flavobacteriales	Flavobacteriaceae	Mesoflavibacter	Zeaxanthinifaciens	HWI-ST1370:50:H934UADXX:1:1202:19067:63510/1_GH115
GH115	Bacteria	Bacteria	Bacteroidetes/Chlorobi group	Bacteroidales	Porphyromonadaceae	Dysgonomonas	Gadei	HWI-ST1370:50:H934UADXX:1:1202:2750:63914/1_GH115
GH115	Bacteria	Bacteria	Bacteroidetes/Chlorobi group	Cytophagales	Cytophagaceae	Fibrella	Aestuarina	HWI-ST1370:50:H934UADXX:1:1202:2750:63914/2_GH115
GH115	Bacteria	Bacteria	Bacteroidetes/Chlorobi group	Cytophagales	Cytophagaceae	Fibrella	Aestuarina	HWI-ST1370:50:H934UADXX:1:1202:19725:93989/1_GH115
GH115	Bacteria	Bacteria	Fibrobacteres/Acidobacteria group		Classification Missing	Marinimicrobia	Bacterium	HWI-ST1370:50:H934UADXX:1:1202:19725:93989/2_GH115
GH115	Bacteria	Bacteria	Actinobacteria	Actinomycetales	Streptomycetaceae	Streptomyces	Sp.	HWI-ST1370:50:H934UADXX:1:1203:19313:3597/1_GH115
GH115	Bacteria	Bacteria	Actinobacteria	Actinomycetales	Streptomycetaceae	Streptomyces	Pristinaespiralis	HWI-ST1370:50:H934UADXX:1:1203:19313:3597/2_GH115
GH115	Bacteria	Bacteria	Actinobacteria	Actinomycetales	Micromonosporaceae	Actinoplanes	Friuliensis	HWI-ST1370:50:H934UADXX:1:1203:12180:13520/1_GH115
GH115	Bacteria	Bacteria	Actinobacteria	Actinomycetales	Micromonosporaceae	Actinoplanes	Friuliensis	HWI-ST1370:50:H934UADXX:1:1203:12180:13520/2_GH115
GH115	Bacteria	Bacteria	Actinobacteria	Actinomycetales	Pseudonocardiaceae	Thermobispora	Bispora	HWI-ST1370:50:H934UADXX:1:1203:10981:49440/1_GH115
GH115	Bacteria	Bacteria	Actinobacteria	Actinomycetales	Pseudonocardiaceae	Amycolatopsis	Mediterranei	HWI-ST1370:50:H934UADXX:1:1203:10981:49440/2_GH115
GH115	Bacteria	Bacteria	Actinobacteria	Actinomycetales	Streptomycetaceae	Streptomyces	Bottropensis	HWI-ST1370:50:H934UADXX:1:1203:9421:71094/1_GH115
GH115	Bacteria	Bacteria	Actinobacteria	Actinomycetales	Streptomycetaceae	Streptomyces	Classification Missing	HWI-ST1370:50:H934UADXX:1:1203:9421:71094/2_GH115
GH115	Eukaryota	Fungi	Ascomycota	Sordariales	Sordariaceae	Sordaria	Macrospora	HWI-ST1370:50:H934UADXX:1:1203:19145:77929/1_GH115
GH115	Eukaryota	Fungi	Ascomycota	Sordariales	Sordariaceae	Sordaria	Macrospora	HWI-ST1370:50:H934UADXX:1:1203:19145:77929/2_GH115
GH115	Bacteria	Bacteria	Proteobacteria	Burkholderiales	Oxalobacteraceae	Massilia	Timonae	HWI-ST1370:50:H934UADXX:1:1203:8462:98267/2_GH115
GH115	Bacteria	Bacteria	Bacteroidetes/Chlorobi group	Cytophagales	Cyclobacteriaceae	Echinicola	Vietnamensis	HWI-ST1370:50:H934UADXX:1:1204:16950:7249/1_GH115
GH115	Bacteria	Bacteria	Proteobacteria	Alteromonadales	Classification Missing	Teredinibacter	Turnerae	HWI-ST1370:50:H934UADXX:1:1204:17989:29302/1_GH115
GH115	Bacteria	Bacteria	Bacteroidetes/Chlorobi group	Sphingobacteriales	Sphingobacteriaceae	Mucilaginibacter	Paludis	HWI-ST1370:50:H934UADXX:1:1204:17989:29302/2_GH115
GH115	Bacteria	Bacteria	Bacteroidetes/Chlorobi group	Cytophagales	Cytophagaceae	Spirosoma	Linguale	HWI-ST1370:50:H934UADXX:1:1204:5407:38950/1_GH115
GH115	Bacteria	Bacteria	Actinobacteria	Actinomycetales	Streptomycetaceae	Streptomyces	Pristinaespiralis	HWI-ST1370:50:H934UADXX:1:1204:12134:52916/1_GH115
GH115	Bacteria	Bacteria	Actinobacteria	Actinomycetales	Pseudonocardiaceae	Amycolatopsis	Balhimycina	HWI-ST1370:50:H934UADXX:1:1204:5563:56240/2_GH115
GH115	Bacteria	Bacteria	Proteobacteria	Myxococcales	Polyangiaceae	Sorangium	Cellulosum	HWI-ST1370:50:H934UADXX:1:1204:9105:57637/1_GH115
GH115	Bacteria	Bacteria	Actinobacteria	Actinomycetales	Pseudonocardiaceae	Amycolatopsis	Balhimycina	HWI-ST1370:50:H934UADXX:1:1204:9105:57637/2_GH115
GH115	Bacteria	Bacteria	Bacteroidetes/Chlorobi group	Cytophagales	Cytophagaceae	Spirosoma	Linguale	HWI-ST1370:50:H934UADXX:1:1204:8934:62462/1_GH115
GH115	Bacteria	Bacteria	Bacteroidetes/Chlorobi group	Bacteroidales	Bacteroidaceae	Bacteroides	Clarus	HWI-ST1370:50:H934UADXX:1:1204:8934:62462/2_GH115
GH115	Bacteria	Bacteria	Actinobacteria	Actinomycetales	Streptomycetaceae	Streptomyces	Pristinaespiralis	HWI-ST1370:50:H934UADXX:1:1205:12334:20150/1_GH115
GH115	Bacteria	Bacteria	Proteobacteria	Alteromonadales	Classification Missing	Teredinibacter	Turnerae	HWI-ST1370:50:H934UADXX:1:1206:6149:2063/1_GH115
GH115	Bacteria	Bacteria	Bacteroidetes/Chlorobi group	Bacteroidales	Bacteroidaceae	Bacteroides	Dorei	HWI-ST1370:50:H934UADXX:1:1206:6149:2063/2_GH115
GH115	Bacteria	Bacteria	Bacteroidetes/Chlorobi group	Cytophagales	Cytophagaceae	Fibrisoma	Limi	HWI-ST1370:50:H934UADXX:1:1206:13990:27102/1_GH115
GH115	Bacteria	Bacteria	Bacteroidetes/Chlorobi group	Sphingobacteriales	Sphingobacteriaceae	Mucilaginibacter	Paludis	HWI-ST1370:50:H934UADXX:1:1206:13990:27102/2_GH115
GH115	Bacteria	Bacteria	Actinobacteria	Actinomycetales	Pseudonocardiaceae	Amycolatopsis	Balhimycina	HWI-ST1370:50:H934UADXX:1:1206:17283:76482/1_GH115
GH115	Bacteria	Bacteria	Actinobacteria	Actinomycetales	Streptomycetaceae	Streptomyces	Hygroscopicus	HWI-ST1370:50:H934UADXX:1:1206:17283:76482/2_GH115
GH115	Bacteria	Bacteria	Proteobacteria	Myxococcales	Polyangiaceae	Sorangium	Cellulosum	HWI-ST1370:50:H934UADXX:1:1207:12900:23224/1_GH115
GH115	Bacteria	Bacteria	Bacteroidetes/Chlorobi group	Sphingobacteriales	Sphingobacteriaceae	Mucilaginibacter	Paludis	HWI-ST1370:50:H934UADXX:1:1207:16979:69171/1_GH115
GH115	Bacteria	Bacteria	Bacteroidetes/Chlorobi group	Sphingobacteriales	Sphingobacteriaceae	Mucilaginibacter	Paludis	HWI-ST1370:50:H934UADXX:1:1207:16979:69171/2_GH115
GH115	Bacteria	Bacteria	Actinobacteria	Actinomycetales	Pseudonocardiaceae	Amycolatopsis	Balhimycina	HWI-ST1370:50:H934UADXX:1:1207:17900:76704/1_GH115
GH115	Bacteria	Bacteria	Actinobacteria	Actinomycetales	Streptomycetaceae	Streptomyces	Griseoaurantiacus	HWI-ST1370:50:H934UADXX:1:1207:17900:76704/2_GH115
GH115	Bacteria	Bacteria	Actinobacteria	Actinomycetales	Streptomycetaceae	Streptomyces	Ipomoeae	HWI-ST1370:50:H934UADXX:1:1207:7122:78539/1_GH115
GH115	Bacteria	Bacteria	Actinobacteria	Actinomycetales	Pseudonocardiaceae	Amycolatopsis	Balhimycina	HWI-ST1370:50:H934UADXX:1:1207:7122:78539/2_GH115
GH115	Bacteria	Bacteria	Bacteroidetes/Chlorobi group	Cytophagales	Cyclobacteriaceae	Echinicola	Vietnamensis	HWI-ST1370:50:H934UADXX:1:1207:16127:89801/2_GH115
GH115	Bacteria	Bacteria	Actinobacteria	Actinomycetales	Streptomycetaceae	Streptomyces	Bottropensis	HWI-ST1370:50:H934UADXX:1:1207:16420:92896/1_GH115
GH115	Bacteria	Bacteria	Actinobacteria	Actinomycetales	Streptomycetaceae	Streptomyces	Griseoaurantiacus	HWI-ST1370:50:H934UADXX:1:1207:16420:92896/2_GH115
GH115	Unclassified	Unclassified	Unclassified	Unclassified	Unclassified	Unclassified	Unclassified	HWI-ST1370:50:H934UADXX:1:1207:17182:96656/1_GH115
GH115	Bacteria	Bacteria	Bacteroidetes/Chlorobi group	Cytophagales	Cyclobacteriaceae	Echinicola	Vietnamensis	HWI-ST1370:50:H934UADXX:1:1207:17182:96656/2_GH115
GH115	Bacteria	Bacteria	Firmicutes	Bacillales	Bacillaceae	Bacillus	Timonensis	HWI-ST1370:50:H934UADXX:1:1208:8226:22054/1_GH115
GH115	Bacteria	Bacteria	Proteobacteria	Sphingomonadales	Sphingomonadaceae	Sphingobium	Yanoikuyae	HWI-ST1370:50:H934UADXX:1:1208:4301:27884/1_GH115
GH115	Bacteria	Bacteria	Proteobacteria	Sphingomonadales	Sphingomonadaceae	Sphingobium	Yanoikuyae	HWI-ST1370:50:H934UADXX:1:1208:4301:27884/2_GH115
GH115	Bacteria	Bacteria	Bacteroidetes/Chlorobi group	Cytophagales	Cyclobacteriaceae	Echinicola	Vietnamensis	HWI-ST1370:50:H934UADXX:1:1208:20504:37261/1_GH115
GH115	Bacteria	Bacteria	Actinobacteria	Actinomycetales	Micromonosporaceae	Actinoplanes	Globisporus	HWI-ST1370:50:H934UADXX:1:1208:10157:46529/1_GH115
GH115	Bacteria	Bacteria	Actinobacteria	Actinomycetales	Streptomycetaceae	Streptomyces	Bottropensis	HWI-ST1370:50:H934UADXX:1:1208:10157:46529/2_GH115
GH115	Bacteria	Bacteria	Actinobacteria	Actinomycetales	Pseudonocardiaceae	Amycolatopsis	Balhimycina	HWI-ST1370:50:H934UADXX:1:1208:15837:61733/1_GH115
GH115	Bacteria	Bacteria	Actinobacteria	Actinomycetales	Streptomycetaceae	Streptomyces	Sp.	HWI-ST1370:50:H934UADXX:1:1208:12683:62767/1_GH115
GH115	Eukaryota	Fungi	Ascomycota	Sordariales	Sordariaceae	Sordaria	Macrospora	HWI-ST1370:50:H934UADXX:1:1208:10827:73802/2_GH115
GH115	Bacteria	Bacteria	Unclassified	Unclassified	Unclassified	uncultured	Bacterium	HWI-ST1370:50:H934UADXX:1:1208:5979:80958/1_GH115
GH115	Bacteria	Bacteria	Proteobacteria	Alteromonadales	Classification Missing	Teredinibacter	Turnerae	HWI-ST1370:50:H934UADXX:1:1208:7610:83063/1_GH115
GH115	Bacteria	Bacteria	Bacteroidetes/Chlorobi group	Sphingobacteriales	Chitinophagaceae	Niastella	Koreensis	HWI-ST1370:50:H934UADXX:1:1209:17739:15639/1_GH115
GH115	Bacteria	Bacteria	Proteobacteria	Pseudomonadales	Pseudomonadaceae	Cellvibrio	Sp.	HWI-ST1370:50:H934UADXX:1:1209:11993:18129/1_GH115
GH115	Bacteria	Bacteria	Proteobacteria	Pseudomonadales	Pseudomonadaceae	Cellvibrio	Sp.	HWI-ST1370:50:H934UADXX:1:1209:11993:18129/2_GH115
GH115	Bacteria	Bacteria	Bacteroidetes/Chlorobi group	Bacteroidales	Bacteroidaceae	Bacteroides	Classification Missing	HWI-ST1370:50:H934UADXX:1:1209:12275:35116/2_GH115
GH115	Bacteria	Bacteria	Bacteroidetes/Chlorobi group	Sphingobacteriales	Sphingobacteriaceae	Mucilaginibacter	Paludis	HWI-ST1370:50:H934UADXX:1:1209:12174:45920/1_GH115
GH115	Eukaryota	Fungi	Ascomycota	Sordariales	Chaetomiaceae	Chaetomium	Globosum	HWI-ST1370:50:H934UADXX:1:1209:14104:46778/1_GH115
GH115	Eukaryota	Fungi	Ascomycota	Sordariales	Chaetomiaceae	Chaetomium	Globosum	HWI-ST1370:50:H934UADXX:1:1209:14104:46778/2_GH115
GH115	Bacteria	Bacteria	Actinobacteria	Actinomycetales	Pseudonocardiaceae	Amycolatopsis	Balhimycina	HWI-ST1370:50:H934UADXX:1:1209:13676:48769/1_GH115
GH115	Bacteria	Bacteria	Actinobacteria	Actinomycetales	Streptomycetaceae	Streptomyces	Hygroscopicus	HWI-ST1370:50:H934UADXX:1:1209:13676:48769/2_GH115
GH115	Bacteria	Bacteria	Fibrobacteres/Acidobacteria group	Acidobacteriales	Acidobacteriaceae	Acidobacterium	Capsulatum	HWI-ST1370:50:H934UADXX:1:1209:20437:49868/2_GH115
GH115	Bacteria	Bacteria	Actinobacteria	Actinomycetales	Streptomycetaceae	Streptomyces	Bottropensis	HWI-ST1370:50:H934UADXX:1:1209:2834:55285/1_GH115
GH115	Bacteria	Bacteria	Actinobacteria	Actinomycetales	Micromonosporaceae	Actinoplanes	Friuliensis	HWI-ST1370:50:H934UADXX:1:1209:2834:55285/2_GH115
GH115	Bacteria	Bacteria	Bacteroidetes/Chlorobi group	Cytophagales	Cytophagaceae	Spirosoma	Linguale	HWI-ST1370:50:H934UADXX:1:1209:18016:67344/1_GH115
GH115	Bacteria	Bacteria	Bacteroidetes/Chlorobi group	Cytophagales	Cytophagaceae	Spirosoma	Linguale	HWI-ST1370:50:H934UADXX:1:1209:18016:67344/2_GH115
GH115	Bacteria	Bacteria	Proteobacteria	Pseudomonadales	Pseudomonadaceae	Cellvibrio	Sp.	HWI-ST1370:50:H934UADXX:1:1209:14495:90438/1_GH115
GH115	Bacteria	Bacteria	Proteobacteria	Caulobacterales	Caulobacteraceae	Caulobacter	Segnis	HWI-ST1370:50:H934UADXX:1:1209:14495:90438/2_GH115
GH115	Unclassified	Unclassified	Unclassified	Unclassified	Unclassified	Unclassified	Unclassified	HWI-ST1370:50:H934UADXX:1:1210:10421:23318/1_GH115
GH115	Bacteria	Bacteria	Proteobacteria	Burkholderiales	Oxalobacteraceae	Massilia	Timonae	HWI-ST1370:50:H934UADXX:1:1210:10421:23318/2_GH115
GH115	Bacteria	Bacteria	Actinobacteria	Actinomycetales	Streptomycetaceae	Streptomyces	Sp.	HWI-ST1370:50:H934UADXX:1:1210:7422:51302/1_GH115
GH115	Bacteria	Bacteria	Actinobacteria	Actinomycetales	Pseudonocardiaceae	Amycolatopsis	Balhimycina	HWI-ST1370:50:H934UADXX:1:1210:7422:51302/2_GH115
GH115	Bacteria	Bacteria	Bacteroidetes/Chlorobi group	Sphingobacteriales	Chitinophagaceae	Chitinophaga	Pinensis	HWI-ST1370:50:H934UADXX:1:1210:9300:95100/1_GH115
GH115	Unclassified	Unclassified	Unclassified	Unclassified	Unclassified	Unclassified	Unclassified	HWI-ST1370:50:H934UADXX:1:1210:9300:95100/2_GH115
GH115	Eukaryota	Fungi	Ascomycota	Hypocreales	Nectriaceae	Fusarium	Fujikuroi	HWI-ST1370:50:H934UADXX:1:1211:15194:12437/1_GH115
GH115	Bacteria	Bacteria	Actinobacteria	Actinomycetales	Pseudonocardiaceae	Amycolatopsis	Balhimycina	HWI-ST1370:50:H934UADXX:1:1211:13049:41393/1_GH115
GH115	Bacteria	Bacteria	Actinobacteria	Actinomycetales	Pseudonocardiaceae	Amycolatopsis	Balhimycina	HWI-ST1370:50:H934UADXX:1:1211:13049:41393/2_GH115
GH115	Bacteria	Bacteria	Actinobacteria	Actinomycetales	Pseudonocardiaceae	Amycolatopsis	Balhimycina	HWI-ST1370:50:H934UADXX:1:1211:2420:41750/1_GH115
GH115	Bacteria	Bacteria	Bacteroidetes/Chlorobi group	Cytophagales	Cytophagaceae	Spirosoma	Spitsbergense	HWI-ST1370:50:H934UADXX:1:1211:3979:95255/2_GH115
GH115	Bacteria	Bacteria	Actinobacteria	Actinomycetales	Streptomycetaceae	Streptomyces	Hygroscopicus	HWI-ST1370:50:H934UADXX:1:1212:1279:27896/1_GH115
GH115	Bacteria	Bacteria	Proteobacteria	Burkholderiales	Oxalobacteraceae	Massilia	Timonae	HWI-ST1370:50:H934UADXX:1:1212:2905:41533/1_GH115
GH115	Bacteria	Bacteria	Chlamydiae/Verrucomicrobia group	unclassified Verrucomicrobiales	Classification Missing	Verrucomicrobiae	Bacterium	HWI-ST1370:50:H934UADXX:1:1212:2905:41533/2_GH115
GH115	Bacteria	Bacteria	Proteobacteria	Rhodospirillales	Rhodospirillaceae	Nitrospirillum	Amazonense	HWI-ST1370:50:H934UADXX:1:1212:9721:71581/2_GH115
GH115	Bacteria	Bacteria	Bacteroidetes/Chlorobi group	Cytophagales	Cytophagaceae	Fibrella	Aestuarina	HWI-ST1370:50:H934UADXX:1:1212:14716:84789/1_GH115
GH115	Bacteria	Bacteria	Bacteroidetes/Chlorobi group	Sphingobacteriales	Sphingobacteriaceae	Mucilaginibacter	Paludis	HWI-ST1370:50:H934UADXX:1:1212:14716:84789/2_GH115
GH115	Bacteria	Bacteria	Bacteroidetes/Chlorobi group	Cytophagales	Cytophagaceae	Fibrella	Aestuarina	HWI-ST1370:50:H934UADXX:1:1212:1491:85972/1_GH115
GH115	Bacteria	Bacteria	Bacteroidetes/Chlorobi group	Sphingobacteriales	Sphingobacteriaceae	Mucilaginibacter	Paludis	HWI-ST1370:50:H934UADXX:1:1212:1491:85972/2_GH115
GH115	Eukaryota	Fungi	Ascomycota	Magnaporthales	Magnaporthaceae	Magnaporthe	Oryzae	HWI-ST1370:50:H934UADXX:1:1212:19708:94361/1_GH115
GH115	Eukaryota	Fungi	Ascomycota	Sordariales	Sordariaceae	Neurospora	Crassa	HWI-ST1370:50:H934UADXX:1:1212:19708:94361/2_GH115
GH115	Unclassified	Unclassified	Unclassified	Unclassified	Unclassified	Unclassified	Unclassified	HWI-ST1370:50:H934UADXX:1:1213:2867:22936/2_GH115
GH115	Bacteria	Bacteria	Proteobacteria		Classification Missing	alpha	Proteobacterium	HWI-ST1370:50:H934UADXX:1:1213:12816:22976/1_GH115
GH115	Bacteria	Bacteria	Bacteroidetes/Chlorobi group	Sphingobacteriales	Chitinophagaceae	Niastella	Koreensis	HWI-ST1370:50:H934UADXX:1:1213:12816:22976/2_GH115
GH115	Bacteria	Bacteria	Bacteroidetes/Chlorobi group	Sphingobacteriales	Sphingobacteriaceae	Mucilaginibacter	Paludis	HWI-ST1370:50:H934UADXX:1:1213:7387:44469/1_GH115
GH115	Bacteria	Bacteria	Bacteroidetes/Chlorobi group	Sphingobacteriales	Sphingobacteriaceae	Mucilaginibacter	Paludis	HWI-ST1370:50:H934UADXX:1:1213:7387:44469/2_GH115
GH115	Bacteria	Bacteria	Proteobacteria	Burkholderiales	Oxalobacteraceae	Massilia	Timonae	HWI-ST1370:50:H934UADXX:1:1213:9646:47035/1_GH115
GH115	Eukaryota	Fungi	Ascomycota	Glomerellales	Glomerellaceae	Colletotrichum	Graminicola	HWI-ST1370:50:H934UADXX:1:1213:8355:74375/1_GH115
GH115	Eukaryota	Fungi	Ascomycota	Sordariales	Sordariaceae	Sordaria	Macrospora	HWI-ST1370:50:H934UADXX:1:1213:8355:74375/2_GH115
GH115	Bacteria	Bacteria	Bacteroidetes/Chlorobi group	Cytophagales	Cytophagaceae	Fibrella	Aestuarina	HWI-ST1370:50:H934UADXX:1:1213:21078:82486/2_GH115
GH115	Bacteria	Bacteria	Proteobacteria	Caulobacterales	Caulobacteraceae	Brevundimonas	Abyssalis	HWI-ST1370:50:H934UADXX:1:1213:1799:99298/1_GH115
GH115	Bacteria	Bacteria	Actinobacteria	Actinomycetales	Streptomycetaceae	Streptomyces	Griseoaurantiacus	HWI-ST1370:50:H934UADXX:1:1213:1799:99298/2_GH115
GH115	Bacteria	Bacteria	Bacteroidetes/Chlorobi group	Cytophagales	Cyclobacteriaceae	Echinicola	Vietnamensis	HWI-ST1370:50:H934UADXX:1:1214:20919:32616/2_GH115
GH115	Unclassified	Unclassified	Unclassified	Unclassified	Unclassified	Unclassified	Unclassified	HWI-ST1370:50:H934UADXX:1:1214:18513:33999/1_GH115
GH115	Bacteria	Bacteria	Proteobacteria	Burkholderiales	Oxalobacteraceae	Massilia	Timonae	HWI-ST1370:50:H934UADXX:1:1214:20255:59896/1_GH115
GH115	Bacteria	Bacteria	Chlamydiae/Verrucomicrobia group	Verrucomicrobiales	Classification Missing	Pedosphaera	Parvula	HWI-ST1370:50:H934UADXX:1:1214:20255:59896/2_GH115
GH115	Eukaryota	Fungi	Ascomycota	Sordariales	Chaetomiaceae	Chaetomium	Globosum	HWI-ST1370:50:H934UADXX:1:1214:18823:91499/1_GH115
GH115	Eukaryota	Fungi	Ascomycota	Sordariales	Chaetomiaceae	Chaetomium	Globosum	HWI-ST1370:50:H934UADXX:1:1214:18823:91499/2_GH115
GH115	Bacteria	Bacteria	Actinobacteria	Actinomycetales	Streptomycetaceae	Streptomyces	Pristinaespiralis	HWI-ST1370:50:H934UADXX:1:1215:20029:36393/1_GH115
GH115	Bacteria	Bacteria	Actinobacteria	Actinomycetales	Streptomycetaceae	Streptomyces	Pristinaespiralis	HWI-ST1370:50:H934UADXX:1:1215:20029:36393/2_GH115
GH115	Bacteria	Bacteria	Proteobacteria	Sphingomonadales	Sphingomonadaceae	Sphingobium	Yanoikuyae	HWI-ST1370:50:H934UADXX:1:1215:10443:46408/1_GH115
GH115	Bacteria	Bacteria	Proteobacteria	Sphingomonadales	Sphingomonadaceae	Sphingobium	Yanoikuyae	HWI-ST1370:50:H934UADXX:1:1215:10443:46408/2_GH115
GH115	Bacteria	Bacteria	Chlamydiae/Verrucomicrobia group	Opitutales	Opitutaceae	Opitutus	Terrae	HWI-ST1370:50:H934UADXX:1:1215:10364:53075/1_GH115
GH115	Bacteria	Bacteria	Unclassified	Unclassified	Unclassified	uncultured	Bacterium	HWI-ST1370:50:H934UADXX:1:1215:10364:53075/2_GH115
GH115	Bacteria	Bacteria	Proteobacteria	Xanthomonadales	Xanthomonadaceae	Rhodanobacter	Fulvus	HWI-ST1370:50:H934UADXX:1:1215:20145:57974/1_GH115
GH115	Bacteria	Bacteria	Proteobacteria	Caulobacterales	Caulobacteraceae	Asticcacaulis	Sp.	HWI-ST1370:50:H934UADXX:1:1215:20145:57974/2_GH115
GH115	Bacteria	Bacteria	Actinobacteria	Actinomycetales	Streptomycetaceae	Streptomyces	Turgidiscabies	HWI-ST1370:50:H934UADXX:1:1215:20126:60147/1_GH115
GH115	Bacteria	Bacteria	Actinobacteria	Actinomycetales	Streptomycetaceae	Streptomyces	Ipomoeae	HWI-ST1370:50:H934UADXX:1:1215:20126:60147/2_GH115
GH115	Bacteria	Bacteria	Bacteroidetes/Chlorobi group	Cytophagales	Cytophagaceae	Spirosoma	Linguale	HWI-ST1370:50:H934UADXX:1:1215:7518:60452/2_GH115
GH115	Bacteria	Bacteria	Actinobacteria	Actinomycetales	Streptomycetaceae	Streptomyces	Griseoaurantiacus	HWI-ST1370:50:H934UADXX:1:1215:6566:74049/1_GH115
GH115	Bacteria	Bacteria	Actinobacteria	Actinomycetales	Streptomycetaceae	Streptomyces	Griseoaurantiacus	HWI-ST1370:50:H934UADXX:1:1215:6566:74049/2_GH115
GH115	Bacteria	Bacteria	Actinobacteria	Actinomycetales	Streptomycetaceae	Streptomyces	Sp.	HWI-ST1370:50:H934UADXX:1:1215:3964:79516/2_GH115
GH115	Bacteria	Bacteria	Bacteroidetes/Chlorobi group	Sphingobacteriales	Chitinophagaceae	Niastella	Koreensis	HWI-ST1370:50:H934UADXX:1:1216:12639:8002/2_GH115
GH115	Bacteria	Bacteria	Actinobacteria	Actinomycetales	Streptomycetaceae	Streptomyces	Pristinaespiralis	HWI-ST1370:50:H934UADXX:1:1216:11754:20119/1_GH115
GH115	Bacteria	Bacteria	Actinobacteria	Actinomycetales	Streptomycetaceae	Streptomyces	Pristinaespiralis	HWI-ST1370:50:H934UADXX:1:1216:11754:20119/2_GH115
GH115	Bacteria	Bacteria	Bacteroidetes/Chlorobi group	Cytophagales	Cyclobacteriaceae	Belliella	Baltica	HWI-ST1370:50:H934UADXX:1:1216:8353:20553/1_GH115
GH115	Eukaryota	Fungi	Ascomycota	Sordariales	Sordariaceae	Sordaria	Macrospora	HWI-ST1370:50:H934UADXX:1:1216:21266:38842/2_GH115
GH115	Bacteria	Bacteria	Bacteroidetes/Chlorobi group	Sphingobacteriales	Sphingobacteriaceae	Mucilaginibacter	Paludis	HWI-ST1370:50:H934UADXX:1:1216:9010:39699/1_GH115
GH115	Bacteria	Bacteria	Proteobacteria	Alteromonadales	Alteromonadaceae	Alteromonas	Macleodii	HWI-ST1370:50:H934UADXX:1:1216:9010:39699/2_GH115
GH115	Bacteria	Bacteria	Actinobacteria	Actinomycetales	Micromonosporaceae	Actinoplanes	Friuliensis	HWI-ST1370:50:H934UADXX:1:1216:8335:55702/1_GH115
GH115	Bacteria	Bacteria	Actinobacteria	Actinomycetales	Micromonosporaceae	Actinoplanes	Sp.	HWI-ST1370:50:H934UADXX:1:1216:8335:55702/2_GH115
GH115	Bacteria	Bacteria	Actinobacteria	Actinomycetales	Streptomycetaceae	Streptomyces	Bottropensis	HWI-ST1370:50:H934UADXX:1:1216:8175:56494/1_GH115
GH115	Bacteria	Bacteria	Actinobacteria	Actinomycetales	Streptomycetaceae	Streptomyces	Griseoaurantiacus	HWI-ST1370:50:H934UADXX:1:1216:8175:56494/2_GH115
GH115	Unclassified	Unclassified	Unclassified	Unclassified	Unclassified	Unclassified	Unclassified	HWI-ST1370:50:H934UADXX:1:1216:12367:72700/1_GH115
GH115	Bacteria	Bacteria	Actinobacteria	Actinomycetales	Micromonosporaceae	Actinoplanes	Friuliensis	HWI-ST1370:50:H934UADXX:1:1216:12367:72700/2_GH115
GH115	Bacteria	Bacteria	Proteobacteria	Rhodospirillales	Rhodospirillaceae	Nitrospirillum	Amazonense	HWI-ST1370:50:H934UADXX:1:2101:7891:17140/1_GH115
GH115	Bacteria	Bacteria	Bacteroidetes/Chlorobi group	Sphingobacteriales	Chitinophagaceae	Niastella	Koreensis	HWI-ST1370:50:H934UADXX:1:2101:7891:17140/2_GH115
GH115	Bacteria	Bacteria	Actinobacteria	Actinomycetales	Pseudonocardiaceae	Thermobispora	Bispora	HWI-ST1370:50:H934UADXX:1:2102:14131:6441/1_GH115
GH115	Bacteria	Bacteria	Actinobacteria	Actinomycetales	Micromonosporaceae	Actinoplanes	Friuliensis	HWI-ST1370:50:H934UADXX:1:2102:20060:11278/2_GH115
GH115	Bacteria	Bacteria	Bacteroidetes/Chlorobi group	Sphingobacteriales	Sphingobacteriaceae	Mucilaginibacter	Paludis	HWI-ST1370:50:H934UADXX:1:2102:7333:44838/2_GH115
GH115	Bacteria	Bacteria	Firmicutes	Bacillales	Paenibacillaceae	Paenibacillus	Sp.	HWI-ST1370:50:H934UADXX:1:2102:9575:47048/2_GH115
GH115	Bacteria	Bacteria	Proteobacteria		Classification Missing	alpha	Proteobacterium	HWI-ST1370:50:H934UADXX:1:2102:16393:57511/1_GH115
GH115	Bacteria	Bacteria	Actinobacteria	Actinomycetales	Streptomycetaceae	Streptomyces	Classification Missing	HWI-ST1370:50:H934UADXX:1:2102:12625:62268/1_GH115
GH115	Bacteria	Bacteria	Actinobacteria	Actinomycetales	Streptomycetaceae	Streptomyces	Classification Missing	HWI-ST1370:50:H934UADXX:1:2102:12625:62268/2_GH115
GH115	Bacteria	Bacteria	Actinobacteria	Actinomycetales	Streptomycetaceae	Streptomyces	Sp.	HWI-ST1370:50:H934UADXX:1:2102:5716:66024/2_GH115
GH115	Bacteria	Bacteria	Bacteroidetes/Chlorobi group	Cytophagales	Cytophagaceae	Fibrisoma	Limi	HWI-ST1370:50:H934UADXX:1:2102:8926:76051/2_GH115
GH115	Bacteria	Bacteria	Bacteroidetes/Chlorobi group	Sphingobacteriales	Sphingobacteriaceae	Mucilaginibacter	Paludis	HWI-ST1370:50:H934UADXX:1:2102:11651:88980/2_GH115
GH115	Bacteria	Bacteria	Chlamydiae/Verrucomicrobia group	Opitutales	Opitutaceae	Opitutus	Terrae	HWI-ST1370:50:H934UADXX:1:2102:3787:99962/2_GH115
GH115	Bacteria	Bacteria	Bacteroidetes/Chlorobi group	Cytophagales	Cytophagaceae	Spirosoma	Linguale	HWI-ST1370:50:H934UADXX:1:2103:10079:43217/1_GH115
GH115	Bacteria	Bacteria	Bacteroidetes/Chlorobi group	Bacteroidales	Bacteroidaceae	Bacteroides	Clarus	HWI-ST1370:50:H934UADXX:1:2103:10079:43217/2_GH115
GH115	Bacteria	Bacteria	Bacteroidetes/Chlorobi group	Sphingobacteriales	Sphingobacteriaceae	Mucilaginibacter	Paludis	HWI-ST1370:50:H934UADXX:1:2103:14227:46180/1_GH115
GH115	Bacteria	Bacteria	Bacteroidetes/Chlorobi group	Cytophagales	Cytophagaceae	Spirosoma	Linguale	HWI-ST1370:50:H934UADXX:1:2103:14227:46180/2_GH115
GH115	Bacteria	Bacteria	Proteobacteria	Rhodospirillales	Rhodospirillaceae	Nitrospirillum	Amazonense	HWI-ST1370:50:H934UADXX:1:2103:16035:54728/1_GH115
GH115	Bacteria	Bacteria	Chlamydiae/Verrucomicrobia group	Opitutales	Opitutaceae	Opitutus	Terrae	HWI-ST1370:50:H934UADXX:1:2103:12475:66367/1_GH115
GH115	Unclassified	Unclassified	Unclassified	Unclassified	Unclassified	Unclassified	Unclassified	HWI-ST1370:50:H934UADXX:1:2104:17850:11091/1_GH115
GH115	Unclassified	Unclassified	Unclassified	Unclassified	Unclassified	Unclassified	Unclassified	HWI-ST1370:50:H934UADXX:1:2104:17850:11091/2_GH115
GH115	Bacteria	Bacteria	Actinobacteria	Actinomycetales	Pseudonocardiaceae	Amycolatopsis	Vancoresmycina	HWI-ST1370:50:H934UADXX:1:2104:5732:34774/1_GH115
GH115	Bacteria	Bacteria	Actinobacteria	Actinomycetales	Micromonosporaceae	Actinoplanes	Sp.	HWI-ST1370:50:H934UADXX:1:2104:12490:37521/1_GH115
GH115	Bacteria	Bacteria	Proteobacteria	Myxococcales	Polyangiaceae	Sorangium	Cellulosum	HWI-ST1370:50:H934UADXX:1:2104:12490:37521/2_GH115
GH115	Bacteria	Bacteria	Actinobacteria	Actinomycetales	Micromonosporaceae	Actinoplanes	Missouriensis	HWI-ST1370:50:H934UADXX:1:2104:6014:49805/2_GH115
GH115	Bacteria	Bacteria	Bacteroidetes/Chlorobi group	Bacteroidales	Marinilabiliaceae	Anaerophaga	Thermohalophila	HWI-ST1370:50:H934UADXX:1:2104:5009:73192/2_GH115
GH115	Bacteria	Bacteria	Bacteroidetes/Chlorobi group	Flavobacteriales	Flavobacteriaceae	Leeuwenhoekiella	Blandensis	HWI-ST1370:50:H934UADXX:1:2104:8489:90323/2_GH115
GH115	Eukaryota	Fungi	Ascomycota	Sordariales	Chaetomiaceae	Chaetomium	Globosum	HWI-ST1370:50:H934UADXX:1:2104:21033:100742/2_GH115
GH115	Bacteria	Bacteria	Chlamydiae/Verrucomicrobia group	Opitutales	Opitutaceae	Opitutus	Terrae	HWI-ST1370:50:H934UADXX:1:2105:19960:4449/1_GH115
GH115	Bacteria	Bacteria	Chlamydiae/Verrucomicrobia group	Opitutales	Opitutaceae	Opitutus	Terrae	HWI-ST1370:50:H934UADXX:1:2105:19960:4449/2_GH115
GH115	Bacteria	Bacteria	Actinobacteria	Actinomycetales	Micromonosporaceae	Actinoplanes	Missouriensis	HWI-ST1370:50:H934UADXX:1:2105:15198:19314/2_GH115
GH115	Bacteria	Bacteria	Actinobacteria	Actinomycetales	Micromonosporaceae	Actinoplanes	Friuliensis	HWI-ST1370:50:H934UADXX:1:2105:2863:24463/1_GH115
GH115	Bacteria	Bacteria	Actinobacteria	Actinomycetales	Micromonosporaceae	Actinoplanes	Friuliensis	HWI-ST1370:50:H934UADXX:1:2105:2863:24463/2_GH115
GH115	Bacteria	Bacteria	Proteobacteria	Xanthomonadales	Xanthomonadaceae	Rhodanobacter	Fulvus	HWI-ST1370:50:H934UADXX:1:2105:14328:38999/2_GH115
GH115	Bacteria	Bacteria	Unclassified	Unclassified	Unclassified	uncultured	Bacterium	HWI-ST1370:50:H934UADXX:1:2105:11098:41384/1_GH115
GH115	Bacteria	Bacteria	Actinobacteria	Actinomycetales	Streptomycetaceae	Streptomyces	Griseoaurantiacus	HWI-ST1370:50:H934UADXX:1:2105:16646:51916/1_GH115
GH115	Bacteria	Bacteria	Actinobacteria	Actinomycetales	Pseudonocardiaceae	Amycolatopsis	Balhimycina	HWI-ST1370:50:H934UADXX:1:2105:16646:51916/2_GH115
GH115	Bacteria	Bacteria	Proteobacteria	Caulobacterales	Caulobacteraceae	Asticcacaulis	Sp.	HWI-ST1370:50:H934UADXX:1:2105:10021:56118/1_GH115
GH115	Bacteria	Bacteria	Actinobacteria	Actinomycetales	Streptomycetaceae	Streptomyces	Bottropensis	HWI-ST1370:50:H934UADXX:1:2105:5664:62706/1_GH115
GH115	Bacteria	Bacteria	Actinobacteria	Actinomycetales	Streptomycetaceae	Streptomyces	Hygroscopicus	HWI-ST1370:50:H934UADXX:1:2105:5664:62706/2_GH115
GH115	Bacteria	Bacteria	Proteobacteria	Burkholderiales	Oxalobacteraceae	Massilia	Timonae	HWI-ST1370:50:H934UADXX:1:2105:12969:85175/1_GH115
GH115	Bacteria	Bacteria	Unclassified	Unclassified	Unclassified	uncultured	Bacterium	HWI-ST1370:50:H934UADXX:1:2105:12969:85175/2_GH115
GH115	Eukaryota	Fungi	Ascomycota	Sordariales	Chaetomiaceae	Chaetomium	Globosum	HWI-ST1370:50:H934UADXX:1:2105:16770:87817/2_GH115
GH115	Bacteria	Bacteria	Proteobacteria	Caulobacterales	Caulobacteraceae	Caulobacter	Sp.	HWI-ST1370:50:H934UADXX:1:2106:9854:6160/1_GH115
GH115	Bacteria	Bacteria	Proteobacteria	Caulobacterales	Caulobacteraceae	Caulobacter	Sp.	HWI-ST1370:50:H934UADXX:1:2106:9854:6160/2_GH115
GH115	Bacteria	Bacteria	Fibrobacteres/Acidobacteria group	Acidobacteriales	Acidobacteriaceae	Acidobacterium	Capsulatum	HWI-ST1370:50:H934UADXX:1:2106:19810:21880/1_GH115
GH115	Bacteria	Bacteria	Proteobacteria	Burkholderiales	Oxalobacteraceae	Massilia	Timonae	HWI-ST1370:50:H934UADXX:1:2106:19810:21880/2_GH115
GH115	Bacteria	Bacteria	Actinobacteria	Actinomycetales	Micromonosporaceae	Actinoplanes	Globisporus	HWI-ST1370:50:H934UADXX:1:2106:15799:42401/1_GH115
GH115	Bacteria	Bacteria	Proteobacteria	Pseudomonadales	Pseudomonadaceae	Cellvibrio	Sp.	HWI-ST1370:50:H934UADXX:1:2106:12415:42581/1_GH115
GH115	Bacteria	Bacteria	Bacteroidetes/Chlorobi group	Sphingobacteriales	Chitinophagaceae	Niastella	Koreensis	HWI-ST1370:50:H934UADXX:1:2106:18933:56489/1_GH115
GH115	Bacteria	Bacteria	Proteobacteria	Caulobacterales	Caulobacteraceae	Asticcacaulis	Sp.	HWI-ST1370:50:H934UADXX:1:2106:17422:62263/1_GH115
GH115	Bacteria	Bacteria	Bacteroidetes/Chlorobi group	Cytophagales	Cyclobacteriaceae	Echinicola	Vietnamensis	HWI-ST1370:50:H934UADXX:1:2106:17422:62263/2_GH115
GH115	Bacteria	Bacteria	Bacteroidetes/Chlorobi group	Sphingobacteriales	Chitinophagaceae	Niastella	Koreensis	HWI-ST1370:50:H934UADXX:1:2106:10951:67809/2_GH115
GH115	Bacteria	Bacteria	Bacteroidetes/Chlorobi group	Cytophagales	Cytophagaceae	Fibrella	Aestuarina	HWI-ST1370:50:H934UADXX:1:2106:7006:86521/1_GH115
GH115	Bacteria	Bacteria	Bacteroidetes/Chlorobi group	Cytophagales	Cytophagaceae	Fibrella	Aestuarina	HWI-ST1370:50:H934UADXX:1:2106:7006:86521/2_GH115
GH115	Bacteria	Bacteria	Bacteroidetes/Chlorobi group	Flavobacteriales	unclassified Flavobacteriaceae	Flavobacteriaceae	Bacterium	HWI-ST1370:50:H934UADXX:1:2107:6248:14644/1_GH115
GH115	Bacteria	Bacteria	Bacteroidetes/Chlorobi group	Cytophagales	Cytophagaceae	Spirosoma	Linguale	HWI-ST1370:50:H934UADXX:1:2107:6248:14644/2_GH115
GH115	Bacteria	Bacteria	Bacteroidetes/Chlorobi group	Sphingobacteriales	Sphingobacteriaceae	Mucilaginibacter	Paludis	HWI-ST1370:50:H934UADXX:1:2107:6908:24566/2_GH115
GH115	Bacteria	Bacteria	Bacteroidetes/Chlorobi group	Sphingobacteriales	Chitinophagaceae	Chitinophaga	Pinensis	HWI-ST1370:50:H934UADXX:1:2107:17574:33183/1_GH115
GH115	Bacteria	Bacteria	Actinobacteria	Actinomycetales	Streptomycetaceae	Streptomyces	Scabiei	HWI-ST1370:50:H934UADXX:1:2107:16540:33668/1_GH115
GH115	Bacteria	Bacteria	Proteobacteria	Myxococcales	Polyangiaceae	Sorangium	Cellulosum	HWI-ST1370:50:H934UADXX:1:2107:16540:33668/2_GH115
GH115	Bacteria	Bacteria	Bacteroidetes/Chlorobi group	Cytophagales	Cyclobacteriaceae	Echinicola	Vietnamensis	HWI-ST1370:50:H934UADXX:1:2107:4840:44992/2_GH115
GH115	Bacteria	Bacteria	Bacteroidetes/Chlorobi group	Cytophagales	Cytophagaceae	Fibrella	Aestuarina	HWI-ST1370:50:H934UADXX:1:2107:16224:47913/1_GH115
GH115	Bacteria	Bacteria	Bacteroidetes/Chlorobi group	Cytophagales	Cytophagaceae	Spirosoma	Linguale	HWI-ST1370:50:H934UADXX:1:2107:16224:47913/2_GH115
GH115	Bacteria	Bacteria	Proteobacteria	Caulobacterales	Caulobacteraceae	Brevundimonas	Abyssalis	HWI-ST1370:50:H934UADXX:1:2107:2690:50185/1_GH115
GH115	Bacteria	Bacteria	Proteobacteria	Caulobacterales	Caulobacteraceae	Brevundimonas	Abyssalis	HWI-ST1370:50:H934UADXX:1:2107:2690:50185/2_GH115
GH115	Bacteria	Bacteria	Actinobacteria	Actinomycetales	Streptomycetaceae	Streptomyces	Pristinaespiralis	HWI-ST1370:50:H934UADXX:1:2107:15133:55256/1_GH115
GH115	Unclassified	Unclassified	Unclassified	Unclassified	Unclassified	Unclassified	Unclassified	HWI-ST1370:50:H934UADXX:1:2107:13244:58267/1_GH115
GH115	Bacteria	Bacteria	Bacteroidetes/Chlorobi group	Sphingobacteriales	Chitinophagaceae	Chitinophaga	Pinensis	HWI-ST1370:50:H934UADXX:1:2107:13244:58267/2_GH115
GH115	Bacteria	Bacteria	Proteobacteria	Burkholderiales	Oxalobacteraceae	Massilia	Timonae	HWI-ST1370:50:H934UADXX:1:2107:13103:70585/1_GH115
GH115	Bacteria	Bacteria	Unclassified	Unclassified	Unclassified	uncultured	Bacterium	HWI-ST1370:50:H934UADXX:1:2107:13103:70585/2_GH115
GH115	Unclassified	Unclassified	Unclassified	Unclassified	Unclassified	Unclassified	Unclassified	HWI-ST1370:50:H934UADXX:1:2108:17042:33271/1_GH115
GH115	Bacteria	Bacteria	Bacteroidetes/Chlorobi group	Sphingobacteriales	Sphingobacteriaceae	Mucilaginibacter	Paludis	HWI-ST1370:50:H934UADXX:1:2108:17042:33271/2_GH115
GH115	Unclassified	Unclassified	Unclassified	Unclassified	Unclassified	Unclassified	Unclassified	HWI-ST1370:50:H934UADXX:1:2108:7873:38918/1_GH115
GH115	Bacteria	Bacteria	Bacteroidetes/Chlorobi group	Cytophagales	Cyclobacteriaceae	Echinicola	Vietnamensis	HWI-ST1370:50:H934UADXX:1:2108:18180:48095/2_GH115
GH115	Bacteria	Bacteria	Actinobacteria	Actinomycetales	Streptomycetaceae	Streptomyces	Classification Missing	HWI-ST1370:50:H934UADXX:1:2108:13426:66728/1_GH115
GH115	Bacteria	Bacteria	Actinobacteria	Actinomycetales	Micromonosporaceae	Actinoplanes	Friuliensis	HWI-ST1370:50:H934UADXX:1:2108:13426:66728/2_GH115
GH115	Bacteria	Bacteria	Bacteroidetes/Chlorobi group	Cytophagales	Cytophagaceae	Spirosoma	Luteum	HWI-ST1370:50:H934UADXX:1:2108:19324:69091/1_GH115
GH115	Bacteria	Bacteria	Proteobacteria	Xanthomonadales	Xanthomonadaceae	Xanthomonas	Oryzae	HWI-ST1370:50:H934UADXX:1:2108:19324:69091/2_GH115
GH115	Bacteria	Bacteria	Bacteroidetes/Chlorobi group	Flavobacteriales	Flavobacteriaceae	Flavobacterium	Johnsoniae	HWI-ST1370:50:H934UADXX:1:2108:19383:75013/1_GH115
GH115	Bacteria	Bacteria	Bacteroidetes/Chlorobi group	Sphingobacteriales	Chitinophagaceae	Chitinophaga	Pinensis	HWI-ST1370:50:H934UADXX:1:2108:19383:75013/2_GH115
GH115	Bacteria	Bacteria	Actinobacteria	Actinomycetales	Streptomycetaceae	Streptomyces	Sp.	HWI-ST1370:50:H934UADXX:1:2108:6737:78763/1_GH115
GH115	Bacteria	Bacteria	Actinobacteria	Actinomycetales	Streptomycetaceae	Streptomyces	Sp.	HWI-ST1370:50:H934UADXX:1:2108:6737:78763/2_GH115
GH115	Bacteria	Bacteria	Proteobacteria	Sphingomonadales	Sphingomonadaceae	Sphingomonas	Sp.	HWI-ST1370:50:H934UADXX:1:2108:13640:92802/1_GH115
GH115	Bacteria	Bacteria	Proteobacteria	Caulobacterales	Caulobacteraceae	Asticcacaulis	Benevestitus	HWI-ST1370:50:H934UADXX:1:2108:11015:95896/1_GH115
GH115	Bacteria	Bacteria	Bacteroidetes/Chlorobi group	Bacteroidales	Prevotellaceae	Paraprevotella	Clara	HWI-ST1370:50:H934UADXX:1:2108:11015:95896/2_GH115
GH115	Bacteria	Bacteria	Proteobacteria	Sphingomonadales	Sphingomonadaceae	Sphingomonas	Sp.	HWI-ST1370:50:H934UADXX:1:2109:6146:22338/1_GH115
GH115	Bacteria	Bacteria	Proteobacteria	Sphingomonadales	Sphingomonadaceae	Sphingobium	Yanoikuyae	HWI-ST1370:50:H934UADXX:1:2109:6146:22338/2_GH115
GH115	Bacteria	Bacteria	Actinobacteria	Actinomycetales	Streptomycetaceae	Streptomyces	Pristinaespiralis	HWI-ST1370:50:H934UADXX:1:2109:19816:48956/2_GH115
GH115	Bacteria	Bacteria	Actinobacteria	Actinomycetales	Streptomycetaceae	Streptomyces	Sp.	HWI-ST1370:50:H934UADXX:1:2109:19842:50078/1_GH115
GH115	Bacteria	Bacteria	Actinobacteria	Actinomycetales	Streptomycetaceae	Streptomyces	Pristinaespiralis	HWI-ST1370:50:H934UADXX:1:2109:19842:50078/2_GH115
GH115	Eukaryota	Fungi	Ascomycota	Sordariales	Chaetomiaceae	Thielavia	Terrestris	HWI-ST1370:50:H934UADXX:1:2109:15705:98026/2_GH115
GH115	Bacteria	Bacteria	Bacteroidetes/Chlorobi group	Bacteroidales	Bacteroidaceae	Bacteroides	Finegoldii	HWI-ST1370:50:H934UADXX:1:2110:6827:27097/1_GH115
GH115	Bacteria	Bacteria	Bacteroidetes/Chlorobi group	Bacteroidales	Bacteroidaceae	Bacteroides	Plebeius	HWI-ST1370:50:H934UADXX:1:2110:8092:29625/2_GH115
GH115	Eukaryota	Fungi	Ascomycota	Sordariales	Sordariaceae	Sordaria	Macrospora	HWI-ST1370:50:H934UADXX:1:2110:21128:54864/1_GH115
GH115	Eukaryota	Fungi	Ascomycota	Sordariales	Sordariaceae	Sordaria	Macrospora	HWI-ST1370:50:H934UADXX:1:2110:21128:54864/2_GH115
GH115	Bacteria	Bacteria	Bacteroidetes/Chlorobi group	Sphingobacteriales	Sphingobacteriaceae	Mucilaginibacter	Paludis	HWI-ST1370:50:H934UADXX:1:2111:11697:34689/1_GH115
GH115	Bacteria	Bacteria	Bacteroidetes/Chlorobi group	Sphingobacteriales	Sphingobacteriaceae	Mucilaginibacter	Paludis	HWI-ST1370:50:H934UADXX:1:2111:11697:34689/2_GH115
GH115	Bacteria	Bacteria	Fibrobacteres/Acidobacteria group	Acidobacteriales	Acidobacteriaceae	Acidobacterium	Capsulatum	HWI-ST1370:50:H934UADXX:1:2111:6692:42466/2_GH115
GH115	Bacteria	Bacteria	Actinobacteria	Actinomycetales	Pseudonocardiaceae	Amycolatopsis	Balhimycina	HWI-ST1370:50:H934UADXX:1:2111:9947:43276/1_GH115
GH115	Bacteria	Bacteria	Actinobacteria	Actinomycetales	Micromonosporaceae	Actinoplanes	Globisporus	HWI-ST1370:50:H934UADXX:1:2111:12697:50908/2_GH115
GH115	Bacteria	Bacteria	Bacteroidetes/Chlorobi group	Cytophagales	Cytophagaceae	Spirosoma	Linguale	HWI-ST1370:50:H934UADXX:1:2111:8890:57151/1_GH115
GH115	Bacteria	Bacteria	Bacteroidetes/Chlorobi group	Bacteroidales	Bacteroidaceae	Bacteroides	Faecis	HWI-ST1370:50:H934UADXX:1:2111:8890:57151/2_GH115
GH115	Bacteria	Bacteria	Proteobacteria	Caulobacterales	Caulobacteraceae	Caulobacter	Segnis	HWI-ST1370:50:H934UADXX:1:2111:4668:77892/2_GH115
GH115	Bacteria	Bacteria	Proteobacteria	Caulobacterales	Caulobacteraceae	Asticcacaulis	Sp.	HWI-ST1370:50:H934UADXX:1:2112:17056:16838/2_GH115
GH115	Bacteria	Bacteria	Proteobacteria	Xanthomonadales	Xanthomonadaceae	Xanthomonas	Oryzae	HWI-ST1370:50:H934UADXX:1:2112:2345:43400/1_GH115
GH115	Bacteria	Bacteria	Proteobacteria	Sphingomonadales	Sphingomonadaceae	Sphingomonas	Sp.	HWI-ST1370:50:H934UADXX:1:2112:2345:43400/2_GH115
GH115	Bacteria	Bacteria	Proteobacteria	Caulobacterales	Caulobacteraceae	Caulobacter	Segnis	HWI-ST1370:50:H934UADXX:1:2112:5272:56157/2_GH115
GH115	Bacteria	Bacteria	Bacteroidetes/Chlorobi group	Cytophagales	Cytophagaceae	Leadbetterella	Byssophila	HWI-ST1370:50:H934UADXX:1:2112:18043:83876/2_GH115
GH115	Bacteria	Bacteria	Bacteroidetes/Chlorobi group	Cytophagales	Cytophagaceae	Spirosoma	Linguale	HWI-ST1370:50:H934UADXX:1:2112:5295:99111/1_GH115
GH115	Bacteria	Bacteria	Bacteroidetes/Chlorobi group	Cytophagales	Cytophagaceae	Fibrella	Aestuarina	HWI-ST1370:50:H934UADXX:1:2112:5295:99111/2_GH115
GH115	Bacteria	Bacteria	Proteobacteria	Sphingomonadales	Sphingomonadaceae	Sphingobium	Yanoikuyae	HWI-ST1370:50:H934UADXX:1:2113:5339:47474/2_GH115
GH115	Bacteria	Bacteria	Proteobacteria	Alteromonadales	Alteromonadaceae	Alteromonas	Macleodii	HWI-ST1370:50:H934UADXX:1:2113:7294:68928/1_GH115
GH115	Bacteria	Bacteria	Proteobacteria	Burkholderiales	Oxalobacteraceae	Massilia	Timonae	HWI-ST1370:50:H934UADXX:1:2113:7294:68928/2_GH115
GH115	Bacteria	Bacteria	Proteobacteria	Alteromonadales	Alteromonadaceae	Alteromonas	Macleodii	HWI-ST1370:50:H934UADXX:1:2113:18473:70362/1_GH115
GH115	Eukaryota	Fungi	Ascomycota	Sordariales	Chaetomiaceae	Chaetomium	Globosum	HWI-ST1370:50:H934UADXX:1:2113:16600:89198/1_GH115
GH115	Eukaryota	Fungi	Ascomycota	Sordariales	Chaetomiaceae	Chaetomium	Globosum	HWI-ST1370:50:H934UADXX:1:2113:16600:89198/2_GH115
GH115	Bacteria	Bacteria	Actinobacteria	Actinomycetales	Micromonosporaceae	Actinoplanes	Friuliensis	HWI-ST1370:50:H934UADXX:1:2113:1826:89952/2_GH115
GH115	Bacteria	Bacteria	Actinobacteria	Actinomycetales	Pseudonocardiaceae	Amycolatopsis	Balhimycina	HWI-ST1370:50:H934UADXX:1:2114:13863:2123/1_GH115
GH115	Bacteria	Bacteria	Actinobacteria	Actinomycetales	Pseudonocardiaceae	Amycolatopsis	Balhimycina	HWI-ST1370:50:H934UADXX:1:2114:13863:2123/2_GH115
GH115	Bacteria	Bacteria	Bacteroidetes/Chlorobi group	Bacteroidales	Bacteroidaceae	Bacteroides	Cellulosilyticus	HWI-ST1370:50:H934UADXX:1:2114:7010:17531/1_GH115
GH115	Bacteria	Bacteria	Proteobacteria	Sphingomonadales	Sphingomonadaceae	Sphingomonas	Sp.	HWI-ST1370:50:H934UADXX:1:2114:7010:17531/2_GH115
GH115	Bacteria	Bacteria	Bacteroidetes/Chlorobi group	Cytophagales	Cytophagaceae	Spirosoma	Linguale	HWI-ST1370:50:H934UADXX:1:2114:1801:24612/1_GH115
GH115	Bacteria	Bacteria	Actinobacteria	Actinomycetales	Pseudonocardiaceae	Amycolatopsis	Balhimycina	HWI-ST1370:50:H934UADXX:1:2114:6188:27597/1_GH115
GH115	Bacteria	Bacteria	Actinobacteria	Actinomycetales	Streptomycetaceae	Streptomyces	Scabiei	HWI-ST1370:50:H934UADXX:1:2114:18172:28839/2_GH115
GH115	Bacteria	Bacteria	Proteobacteria	Caulobacterales	Caulobacteraceae	Asticcacaulis	Excentricus	HWI-ST1370:50:H934UADXX:1:2114:12724:35768/2_GH115
GH115	Bacteria	Bacteria	Bacteroidetes/Chlorobi group	Cytophagales	Cytophagaceae	Fibrisoma	Limi	HWI-ST1370:50:H934UADXX:1:2114:4076:44747/1_GH115
GH115	Bacteria	Bacteria	Proteobacteria	Burkholderiales	Oxalobacteraceae	Massilia	Timonae	HWI-ST1370:50:H934UADXX:1:2114:4076:44747/2_GH115
GH115	Bacteria	Bacteria	Bacteroidetes/Chlorobi group	Cytophagales	Cyclobacteriaceae	Belliella	Baltica	HWI-ST1370:50:H934UADXX:1:2114:9257:55879/2_GH115
GH115	Eukaryota	Viridiplantae	Streptophyta	Malpighiales	Euphorbiaceae	Ricinus	Communis	HWI-ST1370:50:H934UADXX:1:2114:14220:62166/2_GH115
GH115	Bacteria	Bacteria	Actinobacteria	Actinomycetales	Pseudonocardiaceae	Amycolatopsis	Mediterranei	HWI-ST1370:50:H934UADXX:1:2114:1341:73155/2_GH115
GH115	Unclassified	Unclassified	Unclassified	Unclassified	Unclassified	Unclassified	Unclassified	HWI-ST1370:50:H934UADXX:1:2114:10698:88575/1_GH115
GH115	Bacteria	Bacteria	Bacteroidetes/Chlorobi group	Cytophagales	Cytophagaceae	Fibrella	Aestuarina	HWI-ST1370:50:H934UADXX:1:2114:10698:88575/2_GH115
GH115	Eukaryota	Fungi	Ascomycota	Magnaporthales	Magnaporthaceae	Magnaporthe	Oryzae	HWI-ST1370:50:H934UADXX:1:2114:1573:92757/1_GH115
GH115	Bacteria	Bacteria	Bacteroidetes/Chlorobi group	Sphingobacteriales	Sphingobacteriaceae	Mucilaginibacter	Paludis	HWI-ST1370:50:H934UADXX:1:2115:19279:2710/1_GH115
GH115	Bacteria	Bacteria	Bacteroidetes/Chlorobi group	Sphingobacteriales	Sphingobacteriaceae	Mucilaginibacter	Paludis	HWI-ST1370:50:H934UADXX:1:2115:19279:2710/2_GH115
GH115	Bacteria	Bacteria	Actinobacteria	Actinomycetales	Pseudonocardiaceae	Amycolatopsis	Balhimycina	HWI-ST1370:50:H934UADXX:1:2115:10895:28950/2_GH115
GH115	Bacteria	Bacteria	Chlamydiae/Verrucomicrobia group	unclassified Verrucomicrobiales	Classification Missing	Verrucomicrobiae	Bacterium	HWI-ST1370:50:H934UADXX:1:2115:8791:48834/2_GH115
GH115	Bacteria	Bacteria	Bacteroidetes/Chlorobi group	Bacteroidales	Bacteroidaceae	Bacteroides	Cellulosilyticus	HWI-ST1370:50:H934UADXX:1:2115:6562:63487/1_GH115
GH115	Bacteria	Bacteria	Chlamydiae/Verrucomicrobia group	Verrucomicrobiales	Classification Missing	Pedosphaera	Parvula	HWI-ST1370:50:H934UADXX:1:2115:7702:94518/2_GH115
GH115	Bacteria	Bacteria	Actinobacteria	Actinomycetales	Streptomycetaceae	Streptomyces	Bottropensis	HWI-ST1370:50:H934UADXX:1:2116:1192:8994/1_GH115
GH115	Bacteria	Bacteria	Actinobacteria	Actinomycetales	Streptomycetaceae	Streptomyces	Classification Missing	HWI-ST1370:50:H934UADXX:1:2116:1192:8994/2_GH115
GH115	Unclassified	Unclassified	Unclassified	Unclassified	Unclassified	Unclassified	Unclassified	HWI-ST1370:50:H934UADXX:1:2116:4805:11251/2_GH115
GH115	Bacteria	Bacteria	Chlamydiae/Verrucomicrobia group	Opitutales	Opitutaceae	Opitutus	Terrae	HWI-ST1370:50:H934UADXX:1:2116:3947:20560/2_GH115
GH115	Bacteria	Bacteria	Actinobacteria	Actinomycetales	Pseudonocardiaceae	Thermobispora	Bispora	HWI-ST1370:50:H934UADXX:1:2116:12210:27082/1_GH115
GH115	Bacteria	Bacteria	Actinobacteria	Actinomycetales	Streptomycetaceae	Streptomyces	Hygroscopicus	HWI-ST1370:50:H934UADXX:1:2116:2397:43337/1_GH115
GH115	Bacteria	Bacteria	Proteobacteria	Rhodospirillales	Rhodospirillaceae	Nitrospirillum	Amazonense	HWI-ST1370:50:H934UADXX:1:2116:13963:91086/1_GH115
GH115	Bacteria	Bacteria	Actinobacteria	Actinomycetales	Streptomycetaceae	Streptomyces	Bottropensis	HWI-ST1370:50:H934UADXX:1:2201:15175:8546/1_GH115
GH115	Bacteria	Bacteria	Actinobacteria	Actinomycetales	Streptomycetaceae	Streptomyces	Bottropensis	HWI-ST1370:50:H934UADXX:1:2201:15175:8546/2_GH115
GH115	Eukaryota	Fungi	Ascomycota	Sordariales	Sordariaceae	Neurospora	Crassa	HWI-ST1370:50:H934UADXX:1:2201:7814:24708/1_GH115
GH115	Eukaryota	Fungi	Ascomycota	Sordariales	Sordariaceae	Neurospora	Crassa	HWI-ST1370:50:H934UADXX:1:2201:7814:24708/2_GH115
GH115	Bacteria	Bacteria	Bacteroidetes/Chlorobi group	Bacteroidales	Bacteroidaceae	Bacteroides	Oleiciplenus	HWI-ST1370:50:H934UADXX:1:2201:4127:26836/1_GH115
GH115	Eukaryota	Fungi	Ascomycota	Hypocreales	Nectriaceae	Fusarium	Oxysporum	HWI-ST1370:50:H934UADXX:1:2201:4127:26836/2_GH115
GH115	Bacteria	Bacteria	Bacteroidetes/Chlorobi group	Cytophagales	Cytophagaceae	Spirosoma	Linguale	HWI-ST1370:50:H934UADXX:1:2201:7426:43344/2_GH115
GH115	Unclassified	Unclassified	Unclassified	Unclassified	Unclassified	Unclassified	Unclassified	HWI-ST1370:50:H934UADXX:1:2201:5178:45582/1_GH115
GH115	Bacteria	Bacteria	Proteobacteria	Sphingomonadales	Sphingomonadaceae	Sphingobium	Sp.	HWI-ST1370:50:H934UADXX:1:2201:9989:64365/1_GH115
GH115	Bacteria	Bacteria	Actinobacteria	Actinomycetales	Micromonosporaceae	Actinoplanes	Friuliensis	HWI-ST1370:50:H934UADXX:1:2201:9396:65904/1_GH115
GH115	Unclassified	Unclassified	Unclassified	Unclassified	Unclassified	Unclassified	Unclassified	HWI-ST1370:50:H934UADXX:1:2201:9396:65904/2_GH115
GH115	Eukaryota	Fungi	Ascomycota	Sordariales	Chaetomiaceae	Myceliophthora	Thermophila	HWI-ST1370:50:H934UADXX:1:2201:14331:67641/1_GH115
GH115	Eukaryota	Fungi	Ascomycota	Sordariales	Chaetomiaceae	Chaetomium	Globosum	HWI-ST1370:50:H934UADXX:1:2201:14331:67641/2_GH115
GH115	Bacteria	Bacteria	Proteobacteria	Burkholderiales	Oxalobacteraceae	Massilia	Timonae	HWI-ST1370:50:H934UADXX:1:2201:15881:88579/1_GH115
GH115	Bacteria	Bacteria	Actinobacteria	Actinomycetales	Streptomycetaceae	Streptomyces	Turgidiscabies	HWI-ST1370:50:H934UADXX:1:2202:17101:23868/1_GH115
GH115	Bacteria	Bacteria	Actinobacteria	Actinomycetales	Pseudonocardiaceae	Amycolatopsis	Balhimycina	HWI-ST1370:50:H934UADXX:1:2202:17101:23868/2_GH115
GH115	Bacteria	Bacteria	Actinobacteria	Actinomycetales	Streptomycetaceae	Streptomyces	Pristinaespiralis	HWI-ST1370:50:H934UADXX:1:2203:6321:6963/1_GH115
GH115	Bacteria	Bacteria	Proteobacteria	Caulobacterales	Caulobacteraceae	Brevundimonas	Abyssalis	HWI-ST1370:50:H934UADXX:1:2203:11887:21465/2_GH115
GH115	Bacteria	Bacteria	Proteobacteria	Rhodospirillales	Rhodospirillaceae	Nitrospirillum	Amazonense	HWI-ST1370:50:H934UADXX:1:2203:20599:73397/2_GH115
GH115	Bacteria	Bacteria	Proteobacteria	Rhodospirillales	Rhodospirillaceae	Nitrospirillum	Amazonense	HWI-ST1370:50:H934UADXX:1:2203:3382:73575/1_GH115
GH115	Bacteria	Bacteria	Bacteroidetes/Chlorobi group	Sphingobacteriales	Chitinophagaceae	Chitinophaga	Pinensis	HWI-ST1370:50:H934UADXX:1:2203:4239:92848/1_GH115
GH115	Bacteria	Bacteria	Bacteroidetes/Chlorobi group	Bacteroidales	Bacteroidaceae	Bacteroides	Coprocola	HWI-ST1370:50:H934UADXX:1:2203:4239:92848/2_GH115
GH115	Bacteria	Bacteria	Proteobacteria	Caulobacterales	Caulobacteraceae	Brevundimonas	Abyssalis	HWI-ST1370:50:H934UADXX:1:2204:16884:8033/2_GH115
GH115	Bacteria	Bacteria	Proteobacteria	Caulobacterales	Caulobacteraceae	Caulobacter	Segnis	HWI-ST1370:50:H934UADXX:1:2204:2823:47319/2_GH115
GH115	Bacteria	Bacteria	Actinobacteria	Actinomycetales	Streptomycetaceae	Streptomyces	Pristinaespiralis	HWI-ST1370:50:H934UADXX:1:2204:14247:52695/1_GH115
GH115	Bacteria	Bacteria	Actinobacteria	Actinomycetales	Streptomycetaceae	Streptomyces	Turgidiscabies	HWI-ST1370:50:H934UADXX:1:2204:14247:52695/2_GH115
GH115	Bacteria	Bacteria	Actinobacteria	Actinomycetales	Pseudonocardiaceae	Amycolatopsis	Balhimycina	HWI-ST1370:50:H934UADXX:1:2204:4906:54584/2_GH115
GH115	Bacteria	Bacteria	Actinobacteria	Actinomycetales	Pseudonocardiaceae	Amycolatopsis	Balhimycina	HWI-ST1370:50:H934UADXX:1:2204:2759:59599/2_GH115
GH115	Bacteria	Bacteria	Actinobacteria	Actinomycetales	Micromonosporaceae	Actinoplanes	Friuliensis	HWI-ST1370:50:H934UADXX:1:2204:10474:70027/2_GH115
GH115	Bacteria	Bacteria	Bacteroidetes/Chlorobi group	Bacteroidales	Bacteroidaceae	Bacteroides	Coprocola	HWI-ST1370:50:H934UADXX:1:2204:2431:96085/2_GH115
GH115	Bacteria	Bacteria	Actinobacteria	Actinomycetales	Streptomycetaceae	Streptomyces	Sp.	HWI-ST1370:50:H934UADXX:1:2205:6137:18752/1_GH115
GH115	Bacteria	Bacteria	Actinobacteria	Actinomycetales	Pseudonocardiaceae	Amycolatopsis	Mediterranei	HWI-ST1370:50:H934UADXX:1:2205:6137:18752/2_GH115
GH115	Bacteria	Bacteria	Proteobacteria	Pseudomonadales	Pseudomonadaceae	Cellvibrio	Sp.	HWI-ST1370:50:H934UADXX:1:2205:18277:36703/1_GH115
GH115	Bacteria	Bacteria	Bacteroidetes/Chlorobi group	Bacteroidales	Bacteroidaceae	Bacteroides	Sp.	HWI-ST1370:50:H934UADXX:1:2205:18277:36703/2_GH115
GH115	Bacteria	Bacteria	Proteobacteria	Rhodospirillales	Rhodospirillaceae	Nitrospirillum	Amazonense	HWI-ST1370:50:H934UADXX:1:2205:12966:48444/2_GH115
GH115	Eukaryota	Fungi	Ascomycota	Helotiales	Sclerotiniaceae	Sclerotinia	Borealis	HWI-ST1370:50:H934UADXX:1:2205:16069:76811/2_GH115
GH115	Bacteria	Bacteria	Fibrobacteres/Acidobacteria group	Acidobacteriales	Acidobacteriaceae	Acidobacterium	Capsulatum	HWI-ST1370:50:H934UADXX:1:2206:2482:23576/2_GH115
GH115	Eukaryota	Fungi	Ascomycota	Sordariales	Sordariaceae	Sordaria	Macrospora	HWI-ST1370:50:H934UADXX:1:2206:20984:40665/1_GH115
GH115	Eukaryota	Fungi	Ascomycota	Sordariales	Sordariaceae	Sordaria	Macrospora	HWI-ST1370:50:H934UADXX:1:2206:20984:40665/2_GH115
GH115	Bacteria	Bacteria	Bacteroidetes/Chlorobi group	Sphingobacteriales	Sphingobacteriaceae	Pedobacter	Saltans	HWI-ST1370:50:H934UADXX:1:2207:13799:7725/1_GH115
GH115	Bacteria	Bacteria	Bacteroidetes/Chlorobi group	Cytophagales	Cytophagaceae	Fibrella	Aestuarina	HWI-ST1370:50:H934UADXX:1:2207:13799:7725/2_GH115
GH115	Bacteria	Bacteria	Bacteroidetes/Chlorobi group	Cytophagales	Cytophagaceae	Spirosoma	Linguale	HWI-ST1370:50:H934UADXX:1:2207:20922:11357/1_GH115
GH115	Bacteria	Bacteria	Bacteroidetes/Chlorobi group	Bacteroidales	Bacteroidaceae	Bacteroides	Ovatus	HWI-ST1370:50:H934UADXX:1:2207:20922:11357/2_GH115
GH115	Bacteria	Bacteria	Actinobacteria	Actinomycetales	Pseudonocardiaceae	Amycolatopsis	Balhimycina	HWI-ST1370:50:H934UADXX:1:2207:20013:12728/1_GH115
GH115	Bacteria	Bacteria	Actinobacteria	Actinomycetales	Pseudonocardiaceae	Amycolatopsis	Balhimycina	HWI-ST1370:50:H934UADXX:1:2207:20013:12728/2_GH115
GH115	Bacteria	Bacteria	Unclassified	Unclassified	Unclassified	uncultured	Bacterium	HWI-ST1370:50:H934UADXX:1:2207:11906:54606/1_GH115
GH115	Bacteria	Bacteria	Actinobacteria	Actinomycetales	Micromonosporaceae	Actinoplanes	Globisporus	HWI-ST1370:50:H934UADXX:1:2207:15744:60578/1_GH115
GH115	Bacteria	Bacteria	Proteobacteria	Burkholderiales	Oxalobacteraceae	Massilia	Timonae	HWI-ST1370:50:H934UADXX:1:2207:12833:75369/1_GH115
GH115	Bacteria	Bacteria	Bacteroidetes/Chlorobi group	Sphingobacteriales	Sphingobacteriaceae	Pedobacter	Saltans	HWI-ST1370:50:H934UADXX:1:2207:4426:77466/1_GH115
GH115	Eukaryota	Fungi	Ascomycota	Sordariales	Chaetomiaceae	Myceliophthora	Thermophila	HWI-ST1370:50:H934UADXX:1:2207:20797:88152/1_GH115
GH115	Eukaryota	Fungi	Ascomycota	Sordariales	Chaetomiaceae	Myceliophthora	Thermophila	HWI-ST1370:50:H934UADXX:1:2207:20797:88152/2_GH115
GH115	Unclassified	Unclassified	Unclassified	Unclassified	Unclassified	Unclassified	Unclassified	HWI-ST1370:50:H934UADXX:1:2208:11286:3463/1_GH115
GH115	Bacteria	Bacteria	Bacteroidetes/Chlorobi group	Sphingobacteriales	Sphingobacteriaceae	Mucilaginibacter	Paludis	HWI-ST1370:50:H934UADXX:1:2208:11268:9593/1_GH115
GH115	Bacteria	Bacteria	Bacteroidetes/Chlorobi group	Bacteroidales	Porphyromonadaceae	Dysgonomonas	Gadei	HWI-ST1370:50:H934UADXX:1:2208:11268:9593/2_GH115
GH115	Bacteria	Bacteria	Actinobacteria	Actinomycetales	Streptomycetaceae	Streptomyces	Griseoaurantiacus	HWI-ST1370:50:H934UADXX:1:2208:4700:17842/1_GH115
GH115	Unclassified	Unclassified	Unclassified	Unclassified	Unclassified	Unclassified	Unclassified	HWI-ST1370:50:H934UADXX:1:2208:6486:36709/2_GH115
GH115	Bacteria	Bacteria	Actinobacteria	Actinomycetales	Streptomycetaceae	Streptomyces	Bottropensis	HWI-ST1370:50:H934UADXX:1:2209:10312:25894/1_GH115
GH115	Bacteria	Bacteria	Actinobacteria	Actinomycetales	Streptomycetaceae	Streptomyces	Bottropensis	HWI-ST1370:50:H934UADXX:1:2209:10312:25894/2_GH115
GH115	Bacteria	Bacteria	Proteobacteria	Caulobacterales	Caulobacteraceae	Asticcacaulis	Excentricus	HWI-ST1370:50:H934UADXX:1:2209:3853:31560/1_GH115
GH115	Unclassified	Unclassified	Unclassified	Unclassified	Unclassified	Unclassified	Unclassified	HWI-ST1370:50:H934UADXX:1:2209:11713:55643/2_GH115
GH115	Bacteria	Bacteria	Actinobacteria	Actinomycetales	Streptomycetaceae	Streptomyces	Pristinaespiralis	HWI-ST1370:50:H934UADXX:1:2209:17038:56973/1_GH115
GH115	Bacteria	Bacteria	Proteobacteria	Caulobacterales	Caulobacteraceae	Brevundimonas	Abyssalis	HWI-ST1370:50:H934UADXX:1:2209:21324:85918/1_GH115
GH115	Bacteria	Bacteria	Bacteroidetes/Chlorobi group		Rhodothermaceae	Rhodothermus	Marinus	HWI-ST1370:50:H934UADXX:1:2209:21324:85918/2_GH115
GH115	Bacteria	Bacteria	Proteobacteria	Alteromonadales	Alteromonadaceae	Saccharophagus	Degradans	HWI-ST1370:50:H934UADXX:1:2209:9759:89852/1_GH115
GH115	Bacteria	Bacteria	Unclassified	Unclassified	Unclassified	uncultured	Bacterium	HWI-ST1370:50:H934UADXX:1:2209:8439:99970/1_GH115
GH115	Bacteria	Bacteria	Bacteroidetes/Chlorobi group	Cytophagales	Cytophagaceae	Spirosoma	Linguale	HWI-ST1370:50:H934UADXX:1:2210:2871:7882/2_GH115
GH115	Bacteria	Bacteria	Unclassified	Unclassified	Unclassified	uncultured	Bacterium	HWI-ST1370:50:H934UADXX:1:2210:1823:46040/1_GH115
GH115	Bacteria	Bacteria	Chlamydiae/Verrucomicrobia group	Opitutales	Opitutaceae	Opitutus	Terrae	HWI-ST1370:50:H934UADXX:1:2210:1823:46040/2_GH115
GH115	Unclassified	Unclassified	Unclassified	Unclassified	Unclassified	Unclassified	Unclassified	HWI-ST1370:50:H934UADXX:1:2210:18376:65900/1_GH115
GH115	Bacteria	Bacteria	Bacteroidetes/Chlorobi group	Cytophagales	Cyclobacteriaceae	Echinicola	Vietnamensis	HWI-ST1370:50:H934UADXX:1:2210:14314:84888/1_GH115
GH115	Bacteria	Bacteria	Bacteroidetes/Chlorobi group	Cytophagales	Cyclobacteriaceae	Echinicola	Pacifica	HWI-ST1370:50:H934UADXX:1:2210:14314:84888/2_GH115
GH115	Bacteria	Bacteria	Actinobacteria	Actinomycetales	Micromonosporaceae	Actinoplanes	Friuliensis	HWI-ST1370:50:H934UADXX:1:2210:17482:90790/2_GH115
GH115	Eukaryota	Fungi	Ascomycota	Sordariales	Chaetomiaceae	Myceliophthora	Thermophila	HWI-ST1370:50:H934UADXX:1:2211:20267:11549/1_GH115
GH115	Eukaryota	Fungi	Ascomycota	Sordariales	Chaetomiaceae	Myceliophthora	Thermophila	HWI-ST1370:50:H934UADXX:1:2211:20267:11549/2_GH115
GH115	Bacteria	Bacteria	Actinobacteria	Actinomycetales	Streptomycetaceae	Streptomyces	Pristinaespiralis	HWI-ST1370:50:H934UADXX:1:2211:7751:26950/1_GH115
GH115	Bacteria	Bacteria	Actinobacteria	Actinomycetales	Streptomycetaceae	Streptomyces	Classification Missing	HWI-ST1370:50:H934UADXX:1:2211:7751:26950/2_GH115
GH115	Bacteria	Bacteria	Proteobacteria	Sphingomonadales	Sphingomonadaceae	Sphingobium	Yanoikuyae	HWI-ST1370:50:H934UADXX:1:2211:1693:55216/2_GH115
GH115	Bacteria	Bacteria	Proteobacteria	Alteromonadales	Classification Missing	Teredinibacter	Turnerae	HWI-ST1370:50:H934UADXX:1:2211:17696:88853/1_GH115
GH115	Bacteria	Bacteria	Bacteroidetes/Chlorobi group	Cytophagales	Cytophagaceae	Spirosoma	Linguale	HWI-ST1370:50:H934UADXX:1:2211:17696:88853/2_GH115
GH115	Unclassified	Unclassified	Unclassified	Unclassified	Unclassified	Unclassified	Unclassified	HWI-ST1370:50:H934UADXX:1:2211:7448:94945/1_GH115
GH115	Bacteria	Bacteria	Actinobacteria	Actinomycetales	Streptomycetaceae	Streptomyces	Griseoaurantiacus	HWI-ST1370:50:H934UADXX:1:2212:6763:22640/1_GH115
GH115	Bacteria	Bacteria	Proteobacteria	Myxococcales	Polyangiaceae	Sorangium	Cellulosum	HWI-ST1370:50:H934UADXX:1:2212:5502:30499/2_GH115
GH115	Bacteria	Bacteria	Actinobacteria	Actinomycetales	Pseudonocardiaceae	Amycolatopsis	Balhimycina	HWI-ST1370:50:H934UADXX:1:2212:3120:56428/1_GH115
GH115	Bacteria	Bacteria	Actinobacteria	Actinomycetales	Pseudonocardiaceae	Amycolatopsis	Balhimycina	HWI-ST1370:50:H934UADXX:1:2212:3120:56428/2_GH115
GH115	Bacteria	Bacteria	Actinobacteria	Actinomycetales	Streptomycetaceae	Streptomyces	Sp.	HWI-ST1370:50:H934UADXX:1:2212:18004:68210/1_GH115
GH115	Bacteria	Bacteria	Actinobacteria	Actinomycetales	Streptomycetaceae	Streptomyces	Griseoaurantiacus	HWI-ST1370:50:H934UADXX:1:2212:18004:68210/2_GH115
GH115	Bacteria	Bacteria	Actinobacteria	Actinomycetales	Pseudonocardiaceae	Amycolatopsis	Balhimycina	HWI-ST1370:50:H934UADXX:1:2212:7797:95136/1_GH115
GH115	Bacteria	Bacteria	Actinobacteria	Actinomycetales	Pseudonocardiaceae	Amycolatopsis	Balhimycina	HWI-ST1370:50:H934UADXX:1:2212:7797:95136/2_GH115
GH115	Bacteria	Bacteria	Proteobacteria	Caulobacterales	Caulobacteraceae	Caulobacter	Vibrioides	HWI-ST1370:50:H934UADXX:1:2213:13702:28562/1_GH115
GH115	Bacteria	Bacteria	Actinobacteria	Actinomycetales	Streptomycetaceae	Streptomyces	Sp.	HWI-ST1370:50:H934UADXX:1:2213:1146:29153/1_GH115
GH115	Bacteria	Bacteria	Actinobacteria	Actinomycetales	Streptomycetaceae	Streptomyces	Sp.	HWI-ST1370:50:H934UADXX:1:2213:1146:29153/2_GH115
GH115	Bacteria	Bacteria	Bacteroidetes/Chlorobi group	Sphingobacteriales	Chitinophagaceae	Niastella	Koreensis	HWI-ST1370:50:H934UADXX:1:2213:10606:49602/2_GH115
GH115	Bacteria	Bacteria	Proteobacteria	Xanthomonadales	Xanthomonadaceae	Rhodanobacter	Fulvus	HWI-ST1370:50:H934UADXX:1:2213:3944:49799/1_GH115
GH115	Bacteria	Bacteria	Bacteroidetes/Chlorobi group	Cytophagales	Cyclobacteriaceae	Belliella	Baltica	HWI-ST1370:50:H934UADXX:1:2213:3944:49799/2_GH115
GH115	Eukaryota	Fungi	Ascomycota	Sordariales	Chaetomiaceae	Chaetomium	Globosum	HWI-ST1370:50:H934UADXX:1:2213:3426:68268/1_GH115
GH115	Eukaryota	Fungi	Ascomycota	Sordariales	Chaetomiaceae	Chaetomium	Globosum	HWI-ST1370:50:H934UADXX:1:2213:3426:68268/2_GH115
GH115	Bacteria	Bacteria	Actinobacteria	Actinomycetales	Streptomycetaceae	Streptomyces	Sp.	HWI-ST1370:50:H934UADXX:1:2214:13800:3944/1_GH115
GH115	Bacteria	Bacteria	Actinobacteria	Actinomycetales	Streptomycetaceae	Streptomyces	Sp.	HWI-ST1370:50:H934UADXX:1:2214:21017:12333/1_GH115
GH115	Bacteria	Bacteria	Actinobacteria	Actinomycetales	Micromonosporaceae	Actinoplanes	Friuliensis	HWI-ST1370:50:H934UADXX:1:2214:21017:12333/2_GH115
GH115	Bacteria	Bacteria	Actinobacteria	Actinomycetales	Streptomycetaceae	Streptomyces	Pristinaespiralis	HWI-ST1370:50:H934UADXX:1:2214:20192:37500/1_GH115
GH115	Bacteria	Bacteria	Chlamydiae/Verrucomicrobia group	Opitutales	Opitutaceae	Opitutus	Terrae	HWI-ST1370:50:H934UADXX:1:2214:4028:41959/1_GH115
GH115	Bacteria	Bacteria	Actinobacteria	Actinomycetales	Streptomycetaceae	Streptomyces	Sp.	HWI-ST1370:50:H934UADXX:1:2214:10591:52052/1_GH115
GH115	Eukaryota	Fungi	Ascomycota	Hypocreales	Nectriaceae	Fusarium	Oxysporum	HWI-ST1370:50:H934UADXX:1:2214:12226:61282/2_GH115
GH115	Bacteria	Bacteria	Proteobacteria	Caulobacterales	Caulobacteraceae	Asticcacaulis	Sp.	HWI-ST1370:50:H934UADXX:1:2214:12550:70238/1_GH115
GH115	Bacteria	Bacteria	Actinobacteria	Actinomycetales	Streptomycetaceae	Streptomyces	Ipomoeae	HWI-ST1370:50:H934UADXX:1:2214:15232:76410/2_GH115
GH115	Bacteria	Bacteria	Actinobacteria	Actinomycetales	Streptomycetaceae	Streptomyces	Griseoaurantiacus	HWI-ST1370:50:H934UADXX:1:2214:20672:85617/1_GH115
GH115	Bacteria	Bacteria	Chlamydiae/Verrucomicrobia group	Opitutales	Opitutaceae	Opitutus	Terrae	HWI-ST1370:50:H934UADXX:1:2215:20945:7642/1_GH115
GH115	Bacteria	Bacteria	Chlamydiae/Verrucomicrobia group	Opitutales	Opitutaceae	Opitutus	Terrae	HWI-ST1370:50:H934UADXX:1:2215:20945:7642/2_GH115
GH115	Bacteria	Bacteria	Bacteroidetes/Chlorobi group	Cytophagales	Cytophagaceae	Spirosoma	Linguale	HWI-ST1370:50:H934UADXX:1:2215:7421:28708/2_GH115
GH115	Bacteria	Bacteria	Proteobacteria	Caulobacterales	Caulobacteraceae	Caulobacter	Sp.	HWI-ST1370:50:H934UADXX:1:2215:16812:30637/1_GH115
GH115	Bacteria	Bacteria	Bacteroidetes/Chlorobi group	Bacteroidales	Bacteroidaceae	Bacteroides	Finegoldii	HWI-ST1370:50:H934UADXX:1:2215:6444:39277/1_GH115
GH115	Bacteria	Bacteria	Proteobacteria	Sphingomonadales	Sphingomonadaceae	Sphingobium	Yanoikuyae	HWI-ST1370:50:H934UADXX:1:2215:9412:40095/2_GH115
GH115	Bacteria	Bacteria	Actinobacteria	Actinomycetales	Streptomycetaceae	Streptomyces	Classification Missing	HWI-ST1370:50:H934UADXX:1:2215:15637:62172/1_GH115
GH115	Bacteria	Bacteria	Actinobacteria	Actinomycetales	Streptomycetaceae	Streptomyces	Sp.	HWI-ST1370:50:H934UADXX:1:2215:21288:62018/1_GH115
GH115	Unclassified	Unclassified	Unclassified	Unclassified	Unclassified	Unclassified	Unclassified	HWI-ST1370:50:H934UADXX:1:2215:21288:62018/2_GH115
GH115	Bacteria	Bacteria	Bacteroidetes/Chlorobi group	Cytophagales	Cytophagaceae	Fibrella	Aestuarina	HWI-ST1370:50:H934UADXX:1:2215:11895:74693/1_GH115
GH115	Bacteria	Bacteria	Bacteroidetes/Chlorobi group	Sphingobacteriales	Sphingobacteriaceae	Mucilaginibacter	Paludis	HWI-ST1370:50:H934UADXX:1:2215:11895:74693/2_GH115
GH115	Bacteria	Bacteria	Actinobacteria	Actinomycetales	Streptomycetaceae	Streptomyces	Griseoaurantiacus	HWI-ST1370:50:H934UADXX:1:2215:16105:76001/1_GH115
GH115	Bacteria	Bacteria	Actinobacteria	Actinomycetales	Streptomycetaceae	Streptomyces	Griseoaurantiacus	HWI-ST1370:50:H934UADXX:1:2215:16105:76001/2_GH115
GH115	Bacteria	Bacteria	Actinobacteria	Actinomycetales	Pseudonocardiaceae	Amycolatopsis	Balhimycina	HWI-ST1370:50:H934UADXX:1:2216:13238:8144/1_GH115
GH115	Bacteria	Bacteria	Actinobacteria	Actinomycetales	Streptomycetaceae	Streptomyces	Sp.	HWI-ST1370:50:H934UADXX:1:2216:13238:8144/2_GH115
GH115	Bacteria	Bacteria	Actinobacteria	Actinomycetales	Streptomycetaceae	Streptomyces	Pristinaespiralis	HWI-ST1370:50:H934UADXX:1:2216:20236:27206/1_GH115
GH115	Bacteria	Bacteria	Actinobacteria	Actinomycetales	Micromonosporaceae	Actinoplanes	Friuliensis	HWI-ST1370:50:H934UADXX:1:2216:20236:27206/2_GH115
GH115	Bacteria	Bacteria	Proteobacteria	Rhodospirillales	Rhodospirillaceae	Nitrospirillum	Amazonense	HWI-ST1370:50:H934UADXX:1:2216:18338:30047/2_GH115
GH115	Eukaryota	Fungi	Ascomycota	Sordariales	Sordariaceae	Sordaria	Macrospora	HWI-ST1370:50:H934UADXX:1:2216:6525:37424/1_GH115
GH115	Bacteria	Bacteria	Proteobacteria	Alteromonadales	Classification Missing	Teredinibacter	Turnerae	HWI-ST1370:50:H934UADXX:1:2216:6525:37424/2_GH115
GH115	Bacteria	Bacteria	Bacteroidetes/Chlorobi group	Cytophagales	Cytophagaceae	Fibrella	Aestuarina	HWI-ST1370:50:H934UADXX:1:2216:6681:45764/2_GH115
GH115	Bacteria	Bacteria	Proteobacteria	Caulobacterales	Caulobacteraceae	Asticcacaulis	Biprosthecium	HWI-ST1370:50:H934UADXX:1:2216:4649:57041/2_GH115
GH115	Bacteria	Bacteria	Unclassified	Unclassified	Unclassified	uncultured	Bacterium	HWI-ST1370:50:H934UADXX:1:2216:13671:76853/2_GH115
GH115	Bacteria	Bacteria	Bacteroidetes/Chlorobi group	Bacteroidales	Bacteroidaceae	Bacteroides	Cellulosilyticus	HWI-ST1370:50:H934UADXX:1:2216:16758:89351/1_GH115
GH115	Bacteria	Bacteria	Actinobacteria	Actinomycetales	Pseudonocardiaceae	Amycolatopsis	Balhimycina	HWI-ST1370:50:H934UADXX:1:2216:14312:93161/1_GH115
GH115	Bacteria	Bacteria	Chlamydiae/Verrucomicrobia group	Opitutales	Opitutaceae	Opitutus	Terrae	HWI-ST1370:50:H934UADXX:1:2216:9282:96411/2_GH115
GH115	Bacteria	Bacteria	Actinobacteria	Actinomycetales	Streptomycetaceae	Streptomyces	Sp.	HWI-ST1370:46:H93JNADXX:1:1206:15311:18850/1_GH115
GH115	Bacteria	Bacteria	Proteobacteria	Burkholderiales	Oxalobacteraceae	Massilia	Timonae	HWI-ST1370:46:H93JNADXX:1:2115:8911:30513/1_GH115
GH115	Eukaryota	Fungi	Ascomycota	Hypocreales	Nectriaceae	Fusarium	Fujikuroi	HWI-ST1370:46:H93JNADXX:1:2115:8911:30513/2_GH115
CAZY_FAMILY	KINGDOM	DOMAIN	PHYLUM	ORDER	FAMILY	GENUS	SPECIES	READ_ID
GH117	Bacteria	Bacteria	Bacteroidetes/Chlorobi group	Sphingobacteriales	Sphingobacteriaceae	Pedobacter	Saltans	HWI-ST1370:50:H934UADXX:1:1103:9561:81369/1_GH117
CAZY_FAMILY	KINGDOM	DOMAIN	PHYLUM	ORDER	FAMILY	GENUS	SPECIES	READ_ID
GH11	Eukaryota	Fungi	Ascomycota	Sordariales	Chaetomiaceae	Chaetomium	Globosum	HWI-ST1370:50:H934UADXX:1:1103:10458:20248/1_GH11
GH11	Eukaryota	Fungi	Ascomycota	Sordariales	Chaetomiaceae	Chaetomium	Cupreum	HWI-ST1370:50:H934UADXX:1:1109:21084:99490/1_GH11
GH11	Bacteria	Bacteria	Actinobacteria	Actinomycetales	Streptomycetaceae	Streptomyces	Olivaceoviridis	HWI-ST1370:50:H934UADXX:1:1116:16227:42248/1_GH11
GH11	Bacteria	Bacteria	Planctomycetes	Planctomycetales	Planctomycetaceae	Isosphaera	Pallida	HWI-ST1370:50:H934UADXX:1:1215:9151:9960/2_GH11
GH11	Bacteria	Bacteria	Firmicutes	Thermoanaerobacterales	Classification Missing	Caldicellulosiruptor	Bescii	HWI-ST1370:50:H934UADXX:1:2207:4115:18599_GH11
GH11	Eukaryota	Fungi	Ascomycota	Sordariales	Chaetomiaceae	Chaetomium	Globosum	HWI-ST1370:50:H934UADXX:1:1101:8466:92754/1_GH11
GH11	Eukaryota	Fungi	Ascomycota	Sordariales	Chaetomiaceae	Thielavia	Terrestris	HWI-ST1370:50:H934UADXX:1:1102:15111:16019/2_GH11
GH11	Bacteria	Bacteria	Actinobacteria	Actinomycetales	Micromonosporaceae	Actinoplanes	Sp.	HWI-ST1370:50:H934UADXX:1:1102:3080:31828/1_GH11
GH11	Bacteria	Bacteria	Actinobacteria	Actinomycetales	Micromonosporaceae	Actinoplanes	Sp.	HWI-ST1370:50:H934UADXX:1:1102:3080:31828/2_GH11
GH11	Eukaryota	Fungi	Ascomycota	Sordariales	Chaetomiaceae	Chaetomium	Gracile	HWI-ST1370:50:H934UADXX:1:1102:2804:46180/1_GH11
GH11	Eukaryota	Fungi	Ascomycota	Sordariales	Sordariaceae	Neurospora	Crassa	HWI-ST1370:50:H934UADXX:1:1102:2804:46180/2_GH11
GH11	Eukaryota	Fungi	Ascomycota	Sordariales	Chaetomiaceae	Chaetomium	Globosum	HWI-ST1370:50:H934UADXX:1:1102:19572:97573/1_GH11
GH11	Eukaryota	Fungi	Ascomycota	Sordariales	Chaetomiaceae	Chaetomium	Globosum	HWI-ST1370:50:H934UADXX:1:1103:9570:74957/2_GH11
GH11	Eukaryota	Fungi	Ascomycota	Eurotiales	Aspergillaceae	Aspergillus	Fumigatus	HWI-ST1370:50:H934UADXX:1:1103:16394:80861/1_GH11
GH11	Eukaryota	Fungi	Ascomycota	Glomerellales	mitosporic Plectosphaerellaceae	Verticillium	Dahliae	HWI-ST1370:50:H934UADXX:1:1103:16394:80861/2_GH11
GH11	Eukaryota	Fungi	Unclassified	Unclassified	Unclassified	uncultured	Fungus	HWI-ST1370:50:H934UADXX:1:1104:3639:6931/1_GH11
GH11	Bacteria	Bacteria	Bacteroidetes/Chlorobi group	Cytophagales	Cytophagaceae	Fibrella	Aestuarina	HWI-ST1370:50:H934UADXX:1:1104:4829:31592/1_GH11
GH11	Eukaryota	Fungi	Ascomycota	Hypocreales	Hypocreaceae	Trichoderma	Viride	HWI-ST1370:50:H934UADXX:1:1107:7734:86385/2_GH11
GH11	Bacteria	Bacteria	Actinobacteria	Actinomycetales	Streptomycetaceae	Streptomyces	Bingchenggensis	HWI-ST1370:50:H934UADXX:1:1108:4042:32835/2_GH11
GH11	Eukaryota	Fungi	Ascomycota	Sordariales	Chaetomiaceae	Myceliophthora	Thermophila	HWI-ST1370:50:H934UADXX:1:1109:4255:75204/2_GH11
GH11	Bacteria	Bacteria	Bacteroidetes/Chlorobi group	Cytophagales	Cytophagaceae	Spirosoma	Linguale	HWI-ST1370:50:H934UADXX:1:1111:6743:16647/1_GH11
GH11	Eukaryota	Fungi	Ascomycota	Sordariales	Chaetomiaceae	Chaetomium	Globosum	HWI-ST1370:50:H934UADXX:1:1113:18940:82078/1_GH11
GH11	Eukaryota	Fungi	Ascomycota	Sordariales	Chaetomiaceae	Chaetomium	Globosum	HWI-ST1370:50:H934UADXX:1:1113:18940:82078/2_GH11
GH11	Eukaryota	Fungi	Ascomycota	Sordariales	Sordariaceae	Neurospora	Crassa	HWI-ST1370:50:H934UADXX:1:1114:7870:16041/1_GH11
GH11	Eukaryota	Fungi	Ascomycota	Botryosphaeriales	Botryosphaeriaceae	Macrophomina	Phaseolina	HWI-ST1370:50:H934UADXX:1:1116:2088:29935/1_GH11
GH11	Eukaryota	Fungi	Ascomycota	Eurotiales	Aspergillaceae	Aspergillus	Fumigatus	HWI-ST1370:50:H934UADXX:1:1116:2088:29935/2_GH11
GH11	Bacteria	Bacteria	Bacteroidetes/Chlorobi group	Sphingobacteriales	Sphingobacteriaceae	Mucilaginibacter	Paludis	HWI-ST1370:50:H934UADXX:1:1116:11230:31195/2_GH11
GH11	Bacteria	Bacteria	Firmicutes	Thermoanaerobacterales	Classification Missing	Caldicellulosiruptor	Bescii	HWI-ST1370:50:H934UADXX:1:1116:13349:54521/1_GH11
GH11	Bacteria	Bacteria	Actinobacteria	Actinomycetales	Streptomycetaceae	Streptomyces	Costaricanus	HWI-ST1370:50:H934UADXX:1:1201:10481:9240/2_GH11
GH11	Eukaryota	Fungi	Ascomycota	Sordariales	Chaetomiaceae	Chaetomium	Gracile	HWI-ST1370:50:H934UADXX:1:1201:1142:61063/1_GH11
GH11	Eukaryota	Fungi	Ascomycota	Sordariales	Chaetomiaceae	Chaetomium	Cupreum	HWI-ST1370:50:H934UADXX:1:1201:1142:61063/2_GH11
GH11	Eukaryota	Fungi	Ascomycota	mitosporic Leotiomycetes	Classification Missing	Scytalidium	Thermophilum	HWI-ST1370:50:H934UADXX:1:1202:4961:67883/2_GH11
GH11	Eukaryota	Fungi	Ascomycota	Sordariales	Chaetomiaceae	Thielavia	Terrestris	HWI-ST1370:50:H934UADXX:1:1202:5223:81636/2_GH11
GH11	Eukaryota	Fungi	Ascomycota	Sordariales	Chaetomiaceae	Myceliophthora	Thermophila	HWI-ST1370:50:H934UADXX:1:1204:7855:14655/1_GH11
GH11	Bacteria	Bacteria	Bacteroidetes/Chlorobi group	Flavobacteriales	Flavobacteriaceae	Flavobacterium	Sp.	HWI-ST1370:50:H934UADXX:1:1204:20997:32018/1_GH11
GH11	Eukaryota	Fungi	Ascomycota	Sordariales	Chaetomiaceae	Chaetomium	Gracile	HWI-ST1370:50:H934UADXX:1:1206:20104:3732/1_GH11
GH11	Eukaryota	Fungi	Ascomycota	Sordariales	Chaetomiaceae	Chaetomium	Globosum	HWI-ST1370:50:H934UADXX:1:1206:20104:3732/2_GH11
GH11	Eukaryota	Fungi	Ascomycota	Eurotiales	Aspergillaceae	Aspergillus	Fumigatus	HWI-ST1370:50:H934UADXX:1:1207:8462:2945/1_GH11
GH11	Bacteria	Bacteria	Actinobacteria	Actinomycetales	Streptosporangiaceae	Microbispora	Sp.	HWI-ST1370:50:H934UADXX:1:1207:13913:28704/2_GH11
GH11	Bacteria	Bacteria	Bacteroidetes/Chlorobi group	Bacteroidales	Bacteroidaceae	Bacteroides	Thetaiotaomicron	HWI-ST1370:50:H934UADXX:1:1208:10056:20860/1_GH11
GH11	Eukaryota	Fungi	Ascomycota	Hypocreales	Hypocreaceae	Trichoderma	Harzianum	HWI-ST1370:50:H934UADXX:1:1208:2314:56259/1_GH11
GH11	Eukaryota	Fungi	Unclassified	Unclassified	Unclassified	uncultured	Fungus	HWI-ST1370:50:H934UADXX:1:1208:2314:56259/2_GH11
GH11	Eukaryota	Fungi	Ascomycota	Sordariales	Chaetomiaceae	Chaetomium	Globosum	HWI-ST1370:50:H934UADXX:1:1208:18626:70216/1_GH11
GH11	Bacteria	Bacteria	Bacteroidetes/Chlorobi group	Sphingobacteriales	Chitinophagaceae	Niastella	Koreensis	HWI-ST1370:50:H934UADXX:1:1209:6448:71558/1_GH11
GH11	Bacteria	Bacteria	Bacteroidetes/Chlorobi group	Sphingobacteriales	Chitinophagaceae	Niastella	Koreensis	HWI-ST1370:50:H934UADXX:1:1209:6448:71558/2_GH11
GH11	Eukaryota	Fungi	Ascomycota	Glomerellales	Glomerellaceae	Colletotrichum	Graminicola	HWI-ST1370:50:H934UADXX:1:1209:15613:90284/2_GH11
GH11	Bacteria	Bacteria	Actinobacteria	Actinomycetales	Micromonosporaceae	Micromonospora	Sp.	HWI-ST1370:50:H934UADXX:1:1211:20588:42538/1_GH11
GH11	Bacteria	Bacteria	Bacteroidetes/Chlorobi group	Flavobacteriales	Flavobacteriaceae	Flavobacterium	Sp.	HWI-ST1370:50:H934UADXX:1:1212:14201:33242/1_GH11
GH11	Eukaryota	Fungi	Ascomycota	Sordariales	Chaetomiaceae	Chaetomium	Globosum	HWI-ST1370:50:H934UADXX:1:1213:8729:33897/1_GH11
GH11	Eukaryota	Fungi	Ascomycota	Sordariales	Chaetomiaceae	Chaetomium	Gracile	HWI-ST1370:50:H934UADXX:1:1213:8729:33897/2_GH11
GH11	Eukaryota	Fungi	Ascomycota	Botryosphaeriales	Botryosphaeriaceae	Macrophomina	Phaseolina	HWI-ST1370:50:H934UADXX:1:1213:1375:38343/2_GH11
GH11	Bacteria	Bacteria	Actinobacteria	Actinomycetales	Promicromonosporaceae	Xylanimicrobium	Pachnodae	HWI-ST1370:50:H934UADXX:1:1214:16424:83248/2_GH11
GH11	Bacteria	Bacteria	Bacteroidetes/Chlorobi group	Sphingobacteriales	Chitinophagaceae	Niastella	Koreensis	HWI-ST1370:50:H934UADXX:1:1215:1939:23857/1_GH11
GH11	Bacteria	Bacteria	Proteobacteria	Enterobacteriales	Enterobacteriaceae	Escherichia	Coli	HWI-ST1370:50:H934UADXX:1:1215:13691:72930/1_GH11
GH11	Bacteria	Bacteria	Proteobacteria	Enterobacteriales	Enterobacteriaceae	Escherichia	Coli	HWI-ST1370:50:H934UADXX:1:1215:13691:72930/2_GH11
GH11	Bacteria	Bacteria	Proteobacteria	Caulobacterales	Caulobacteraceae	Asticcacaulis	Sp.	HWI-ST1370:50:H934UADXX:1:1216:6058:31499/2_GH11
GH11	Eukaryota	Fungi	Ascomycota	Eurotiales	Aspergillaceae	Aspergillus	Niger	HWI-ST1370:50:H934UADXX:1:2102:4769:6530/1_GH11
GH11	Eukaryota	Fungi	Ascomycota	Eurotiales	Aspergillaceae	Penicillium	Canescens	HWI-ST1370:50:H934UADXX:1:2102:4769:6530/2_GH11
GH11	Eukaryota	Fungi	Ascomycota	Sordariales	Chaetomiaceae	Thielavia	Terrestris	HWI-ST1370:50:H934UADXX:1:2102:8222:86385/2_GH11
GH11	Eukaryota	Fungi	Ascomycota	Sordariales	Chaetomiaceae	Chaetomium	Globosum	HWI-ST1370:50:H934UADXX:1:2103:20749:10679/1_GH11
GH11	Eukaryota	Fungi	Ascomycota	Ophiostomatales	mitosporic Ophiostomataceae	Sporothrix	Schenckii	HWI-ST1370:50:H934UADXX:1:2103:20173:54808/2_GH11
GH11	Eukaryota	Fungi	Ascomycota	Sordariales	Chaetomiaceae	Chaetomium	Globosum	HWI-ST1370:50:H934UADXX:1:2105:15230:81157/1_GH11
GH11	Bacteria	Bacteria	Actinobacteria	Actinomycetales	Pseudonocardiaceae	Amycolatopsis	Balhimycina	HWI-ST1370:50:H934UADXX:1:2106:18776:67203/1_GH11
GH11	Bacteria	Bacteria	Actinobacteria	Actinomycetales	Pseudonocardiaceae	Amycolatopsis	Balhimycina	HWI-ST1370:50:H934UADXX:1:2106:18776:67203/2_GH11
GH11	Eukaryota	Fungi	Ascomycota	Sordariales	Chaetomiaceae	Chaetomium	Globosum	HWI-ST1370:50:H934UADXX:1:2107:5135:24245/1_GH11
GH11	Eukaryota	Fungi	Ascomycota	Sordariales	Chaetomiaceae	Chaetomium	Globosum	HWI-ST1370:50:H934UADXX:1:2107:5135:24245/2_GH11
GH11	Eukaryota	Fungi	Ascomycota	Ophiostomatales	Ophiostomataceae	Ophiostoma	Piceae	HWI-ST1370:50:H934UADXX:1:2107:20068:45477/1_GH11
GH11	Eukaryota	Fungi	Ascomycota	Ophiostomatales	Ophiostomataceae	Ophiostoma	Piceae	HWI-ST1370:50:H934UADXX:1:2107:20068:45477/2_GH11
GH11	Eukaryota	Fungi	Ascomycota	Hypocreales	Nectriaceae	Fusarium	Graminearum	HWI-ST1370:50:H934UADXX:1:2108:5528:71377/2_GH11
GH11	Eukaryota	Fungi	Ascomycota	Sordariales	Chaetomiaceae	Chaetomium	Globosum	HWI-ST1370:50:H934UADXX:1:2113:11816:85982/2_GH11
GH11	Eukaryota	Fungi	Ascomycota	Sordariales	Chaetomiaceae	Thielavia	Terrestris	HWI-ST1370:50:H934UADXX:1:2114:17360:50172/2_GH11
GH11	Bacteria	Bacteria	Firmicutes	Bacillales	Bacillaceae	Bacillus	Subtilis	HWI-ST1370:50:H934UADXX:1:2201:10060:28226/1_GH11
GH11	Bacteria	Bacteria	Proteobacteria	Caulobacterales	Caulobacteraceae	Asticcacaulis	Sp.	HWI-ST1370:50:H934UADXX:1:2201:10060:28226/2_GH11
GH11	Bacteria	Bacteria	Actinobacteria	Actinomycetales	Streptomycetaceae	Streptomyces	Griseoflavus	HWI-ST1370:50:H934UADXX:1:2203:5084:7490/1_GH11
GH11	Eukaryota	Fungi	Ascomycota	Eurotiales	Aspergillaceae	Penicillium	Canescens	HWI-ST1370:50:H934UADXX:1:2203:9620:19213/1_GH11
GH11	Eukaryota	Fungi	Ascomycota	Sordariales	Chaetomiaceae	Chaetomium	Globosum	HWI-ST1370:50:H934UADXX:1:2203:13737:53512/1_GH11
GH11	Bacteria	Bacteria	Proteobacteria	Myxococcales	Cystobacteraceae	Cystobacter	Fuscus	HWI-ST1370:50:H934UADXX:1:2204:13380:7946/1_GH11
GH11	Bacteria	Bacteria	Proteobacteria	Myxococcales	Cystobacteraceae	Cystobacter	Fuscus	HWI-ST1370:50:H934UADXX:1:2204:13380:7946/2_GH11
GH11	Eukaryota	Fungi	Ascomycota	Sordariales	Chaetomiaceae	Myceliophthora	Thermophila	HWI-ST1370:50:H934UADXX:1:2204:14374:40780/1_GH11
GH11	Eukaryota	Fungi	Ascomycota	Sordariales	Chaetomiaceae	Thielavia	Terrestris	HWI-ST1370:50:H934UADXX:1:2204:14374:40780/2_GH11
GH11	Eukaryota	Fungi	Ascomycota	Pleosporales	Phaeosphaeriaceae	Phaeosphaeria	Nodorum	HWI-ST1370:50:H934UADXX:1:2205:10159:57276/1_GH11
GH11	Eukaryota	Fungi	Ascomycota	Glomerellales	mitosporic Plectosphaerellaceae	Verticillium	Dahliae	HWI-ST1370:50:H934UADXX:1:2208:9599:88254/1_GH11
GH11	Eukaryota	Fungi	Ascomycota	Eurotiales	Trichocomaceae	Talaromyces	Funiculosus	HWI-ST1370:50:H934UADXX:1:2208:10878:100007/1_GH11
GH11	Eukaryota	Fungi	Ascomycota	Sordariales	Chaetomiaceae	Chaetomium	Globosum	HWI-ST1370:50:H934UADXX:1:2208:10878:100007/2_GH11
GH11	Eukaryota	Fungi	Ascomycota	Sordariales	Chaetomiaceae	Chaetomium	Globosum	HWI-ST1370:50:H934UADXX:1:2209:5453:61884/1_GH11
GH11	Eukaryota	Fungi	Ascomycota	Sordariales	Chaetomiaceae	Chaetomium	Globosum	HWI-ST1370:50:H934UADXX:1:2209:5453:61884/2_GH11
GH11	Unclassified	Unclassified	Unclassified	Unclassified	Unclassified	Unclassified	Unclassified	HWI-ST1370:50:H934UADXX:1:2211:12032:3826/1_GH11
GH11	Eukaryota	Fungi	Ascomycota	Sordariales	Chaetomiaceae	Thielavia	Terrestris	HWI-ST1370:50:H934UADXX:1:2211:3609:49549/2_GH11
GH11	Eukaryota	Fungi	Ascomycota	Eurotiales	Aspergillaceae	Aspergillus	Fumigatus	HWI-ST1370:50:H934UADXX:1:2211:11015:79954/1_GH11
GH11	Eukaryota	Fungi	Ascomycota	Eurotiales	Aspergillaceae	Aspergillus	Fumigatus	HWI-ST1370:50:H934UADXX:1:2211:11015:79954/2_GH11
GH11	Eukaryota	Fungi	Ascomycota	Pleosporales	Pleosporaceae	Alternaria	Sp.	HWI-ST1370:50:H934UADXX:1:2212:4246:13672/1_GH11
GH11	Eukaryota	Fungi	Ascomycota	Eurotiales	Aspergillaceae	Aspergillus	Fumigatus	HWI-ST1370:50:H934UADXX:1:2212:14031:81051/2_GH11
GH11	Bacteria	Bacteria	Actinobacteria	Actinomycetales	Streptomycetaceae	Streptomyces	Bingchenggensis	HWI-ST1370:50:H934UADXX:1:2213:7600:2563/2_GH11
GH11	Bacteria	Bacteria	Actinobacteria	Actinomycetales	Cellulomonadaceae	Cellulomonas	Flavigena	HWI-ST1370:50:H934UADXX:1:2214:9876:70491/2_GH11
GH11	Eukaryota	Fungi	Ascomycota	Sordariales	Sordariaceae	Neurospora	Crassa	HWI-ST1370:50:H934UADXX:1:2216:7606:76019/2_GH11
GH11	Eukaryota	Fungi	Ascomycota	Sordariales	Chaetomiaceae	Chaetomium	Globosum	HWI-ST1370:50:H934UADXX:1:2216:7643:94033/1_GH11
GH11	Eukaryota	Fungi	Ascomycota	Sordariales	Chaetomiaceae	Chaetomium	Globosum	HWI-ST1370:50:H934UADXX:1:2216:7643:94033/2_GH11
GH11	Eukaryota	Fungi	Ascomycota	Sordariales	Chaetomiaceae	Chaetomium	Globosum	HWI-ST1370:50:H934UADXX:1:1103:10458:20248/1_GH11
GH11	Eukaryota	Fungi	Ascomycota	Sordariales	Chaetomiaceae	Chaetomium	Cupreum	HWI-ST1370:50:H934UADXX:1:1109:21084:99490/1_GH11
GH11	Bacteria	Bacteria	Actinobacteria	Actinomycetales	Streptomycetaceae	Streptomyces	Olivaceoviridis	HWI-ST1370:50:H934UADXX:1:1116:16227:42248/1_GH11
GH11	Bacteria	Bacteria	Planctomycetes	Planctomycetales	Planctomycetaceae	Isosphaera	Pallida	HWI-ST1370:50:H934UADXX:1:1215:9151:9960/2_GH11
GH11	Bacteria	Bacteria	Firmicutes	Thermoanaerobacterales	Classification Missing	Caldicellulosiruptor	Bescii	HWI-ST1370:50:H934UADXX:1:2207:4115:18599_GH11
GH11	Eukaryota	Fungi	Ascomycota	Sordariales	Chaetomiaceae	Chaetomium	Globosum	HWI-ST1370:50:H934UADXX:1:1101:8466:92754/1_GH11
GH11	Eukaryota	Fungi	Ascomycota	Sordariales	Chaetomiaceae	Thielavia	Terrestris	HWI-ST1370:50:H934UADXX:1:1102:15111:16019/2_GH11
GH11	Bacteria	Bacteria	Actinobacteria	Actinomycetales	Micromonosporaceae	Actinoplanes	Sp.	HWI-ST1370:50:H934UADXX:1:1102:3080:31828/1_GH11
GH11	Bacteria	Bacteria	Actinobacteria	Actinomycetales	Micromonosporaceae	Actinoplanes	Sp.	HWI-ST1370:50:H934UADXX:1:1102:3080:31828/2_GH11
GH11	Eukaryota	Fungi	Ascomycota	Sordariales	Chaetomiaceae	Chaetomium	Gracile	HWI-ST1370:50:H934UADXX:1:1102:2804:46180/1_GH11
GH11	Eukaryota	Fungi	Ascomycota	Sordariales	Sordariaceae	Neurospora	Crassa	HWI-ST1370:50:H934UADXX:1:1102:2804:46180/2_GH11
GH11	Eukaryota	Fungi	Ascomycota	Sordariales	Chaetomiaceae	Chaetomium	Globosum	HWI-ST1370:50:H934UADXX:1:1102:19572:97573/1_GH11
GH11	Eukaryota	Fungi	Ascomycota	Sordariales	Chaetomiaceae	Chaetomium	Globosum	HWI-ST1370:50:H934UADXX:1:1103:9570:74957/2_GH11
GH11	Eukaryota	Fungi	Ascomycota	Eurotiales	Aspergillaceae	Aspergillus	Fumigatus	HWI-ST1370:50:H934UADXX:1:1103:16394:80861/1_GH11
GH11	Eukaryota	Fungi	Ascomycota	Glomerellales	mitosporic Plectosphaerellaceae	Verticillium	Dahliae	HWI-ST1370:50:H934UADXX:1:1103:16394:80861/2_GH11
GH11	Eukaryota	Fungi	Unclassified	Unclassified	Unclassified	uncultured	Fungus	HWI-ST1370:50:H934UADXX:1:1104:3639:6931/1_GH11
GH11	Bacteria	Bacteria	Bacteroidetes/Chlorobi group	Cytophagales	Cytophagaceae	Fibrella	Aestuarina	HWI-ST1370:50:H934UADXX:1:1104:4829:31592/1_GH11
GH11	Eukaryota	Fungi	Ascomycota	Hypocreales	Hypocreaceae	Trichoderma	Viride	HWI-ST1370:50:H934UADXX:1:1107:7734:86385/2_GH11
GH11	Bacteria	Bacteria	Actinobacteria	Actinomycetales	Streptomycetaceae	Streptomyces	Bingchenggensis	HWI-ST1370:50:H934UADXX:1:1108:4042:32835/2_GH11
GH11	Eukaryota	Fungi	Ascomycota	Sordariales	Chaetomiaceae	Myceliophthora	Thermophila	HWI-ST1370:50:H934UADXX:1:1109:4255:75204/2_GH11
GH11	Bacteria	Bacteria	Bacteroidetes/Chlorobi group	Cytophagales	Cytophagaceae	Spirosoma	Linguale	HWI-ST1370:50:H934UADXX:1:1111:6743:16647/1_GH11
GH11	Eukaryota	Fungi	Ascomycota	Sordariales	Chaetomiaceae	Chaetomium	Globosum	HWI-ST1370:50:H934UADXX:1:1113:18940:82078/1_GH11
GH11	Eukaryota	Fungi	Ascomycota	Sordariales	Chaetomiaceae	Chaetomium	Globosum	HWI-ST1370:50:H934UADXX:1:1113:18940:82078/2_GH11
GH11	Eukaryota	Fungi	Ascomycota	Sordariales	Sordariaceae	Neurospora	Crassa	HWI-ST1370:50:H934UADXX:1:1114:7870:16041/1_GH11
GH11	Eukaryota	Fungi	Ascomycota	Botryosphaeriales	Botryosphaeriaceae	Macrophomina	Phaseolina	HWI-ST1370:50:H934UADXX:1:1116:2088:29935/1_GH11
GH11	Eukaryota	Fungi	Ascomycota	Eurotiales	Aspergillaceae	Aspergillus	Fumigatus	HWI-ST1370:50:H934UADXX:1:1116:2088:29935/2_GH11
GH11	Bacteria	Bacteria	Bacteroidetes/Chlorobi group	Sphingobacteriales	Sphingobacteriaceae	Mucilaginibacter	Paludis	HWI-ST1370:50:H934UADXX:1:1116:11230:31195/2_GH11
GH11	Bacteria	Bacteria	Firmicutes	Thermoanaerobacterales	Classification Missing	Caldicellulosiruptor	Bescii	HWI-ST1370:50:H934UADXX:1:1116:13349:54521/1_GH11
GH11	Bacteria	Bacteria	Actinobacteria	Actinomycetales	Streptomycetaceae	Streptomyces	Costaricanus	HWI-ST1370:50:H934UADXX:1:1201:10481:9240/2_GH11
GH11	Eukaryota	Fungi	Ascomycota	Sordariales	Chaetomiaceae	Chaetomium	Gracile	HWI-ST1370:50:H934UADXX:1:1201:1142:61063/1_GH11
GH11	Eukaryota	Fungi	Ascomycota	Sordariales	Chaetomiaceae	Chaetomium	Cupreum	HWI-ST1370:50:H934UADXX:1:1201:1142:61063/2_GH11
GH11	Eukaryota	Fungi	Ascomycota	mitosporic Leotiomycetes	Classification Missing	Scytalidium	Thermophilum	HWI-ST1370:50:H934UADXX:1:1202:4961:67883/2_GH11
GH11	Eukaryota	Fungi	Ascomycota	Sordariales	Chaetomiaceae	Thielavia	Terrestris	HWI-ST1370:50:H934UADXX:1:1202:5223:81636/2_GH11
GH11	Eukaryota	Fungi	Ascomycota	Sordariales	Chaetomiaceae	Myceliophthora	Thermophila	HWI-ST1370:50:H934UADXX:1:1204:7855:14655/1_GH11
GH11	Bacteria	Bacteria	Bacteroidetes/Chlorobi group	Flavobacteriales	Flavobacteriaceae	Flavobacterium	Sp.	HWI-ST1370:50:H934UADXX:1:1204:20997:32018/1_GH11
GH11	Eukaryota	Fungi	Ascomycota	Sordariales	Chaetomiaceae	Chaetomium	Gracile	HWI-ST1370:50:H934UADXX:1:1206:20104:3732/1_GH11
GH11	Eukaryota	Fungi	Ascomycota	Sordariales	Chaetomiaceae	Chaetomium	Globosum	HWI-ST1370:50:H934UADXX:1:1206:20104:3732/2_GH11
GH11	Eukaryota	Fungi	Ascomycota	Eurotiales	Aspergillaceae	Aspergillus	Fumigatus	HWI-ST1370:50:H934UADXX:1:1207:8462:2945/1_GH11
GH11	Bacteria	Bacteria	Actinobacteria	Actinomycetales	Streptosporangiaceae	Microbispora	Sp.	HWI-ST1370:50:H934UADXX:1:1207:13913:28704/2_GH11
GH11	Bacteria	Bacteria	Bacteroidetes/Chlorobi group	Bacteroidales	Bacteroidaceae	Bacteroides	Thetaiotaomicron	HWI-ST1370:50:H934UADXX:1:1208:10056:20860/1_GH11
GH11	Eukaryota	Fungi	Ascomycota	Hypocreales	Hypocreaceae	Trichoderma	Harzianum	HWI-ST1370:50:H934UADXX:1:1208:2314:56259/1_GH11
GH11	Eukaryota	Fungi	Unclassified	Unclassified	Unclassified	uncultured	Fungus	HWI-ST1370:50:H934UADXX:1:1208:2314:56259/2_GH11
GH11	Eukaryota	Fungi	Ascomycota	Sordariales	Chaetomiaceae	Chaetomium	Globosum	HWI-ST1370:50:H934UADXX:1:1208:18626:70216/1_GH11
GH11	Bacteria	Bacteria	Bacteroidetes/Chlorobi group	Sphingobacteriales	Chitinophagaceae	Niastella	Koreensis	HWI-ST1370:50:H934UADXX:1:1209:6448:71558/1_GH11
GH11	Bacteria	Bacteria	Bacteroidetes/Chlorobi group	Sphingobacteriales	Chitinophagaceae	Niastella	Koreensis	HWI-ST1370:50:H934UADXX:1:1209:6448:71558/2_GH11
GH11	Eukaryota	Fungi	Ascomycota	Glomerellales	Glomerellaceae	Colletotrichum	Graminicola	HWI-ST1370:50:H934UADXX:1:1209:15613:90284/2_GH11
GH11	Bacteria	Bacteria	Actinobacteria	Actinomycetales	Micromonosporaceae	Micromonospora	Sp.	HWI-ST1370:50:H934UADXX:1:1211:20588:42538/1_GH11
GH11	Bacteria	Bacteria	Bacteroidetes/Chlorobi group	Flavobacteriales	Flavobacteriaceae	Flavobacterium	Sp.	HWI-ST1370:50:H934UADXX:1:1212:14201:33242/1_GH11
GH11	Eukaryota	Fungi	Ascomycota	Sordariales	Chaetomiaceae	Chaetomium	Globosum	HWI-ST1370:50:H934UADXX:1:1213:8729:33897/1_GH11
GH11	Eukaryota	Fungi	Ascomycota	Sordariales	Chaetomiaceae	Chaetomium	Gracile	HWI-ST1370:50:H934UADXX:1:1213:8729:33897/2_GH11
GH11	Eukaryota	Fungi	Ascomycota	Botryosphaeriales	Botryosphaeriaceae	Macrophomina	Phaseolina	HWI-ST1370:50:H934UADXX:1:1213:1375:38343/2_GH11
GH11	Bacteria	Bacteria	Actinobacteria	Actinomycetales	Promicromonosporaceae	Xylanimicrobium	Pachnodae	HWI-ST1370:50:H934UADXX:1:1214:16424:83248/2_GH11
GH11	Bacteria	Bacteria	Bacteroidetes/Chlorobi group	Sphingobacteriales	Chitinophagaceae	Niastella	Koreensis	HWI-ST1370:50:H934UADXX:1:1215:1939:23857/1_GH11
GH11	Bacteria	Bacteria	Proteobacteria	Enterobacteriales	Enterobacteriaceae	Escherichia	Coli	HWI-ST1370:50:H934UADXX:1:1215:13691:72930/1_GH11
GH11	Bacteria	Bacteria	Proteobacteria	Enterobacteriales	Enterobacteriaceae	Escherichia	Coli	HWI-ST1370:50:H934UADXX:1:1215:13691:72930/2_GH11
GH11	Bacteria	Bacteria	Proteobacteria	Caulobacterales	Caulobacteraceae	Asticcacaulis	Sp.	HWI-ST1370:50:H934UADXX:1:1216:6058:31499/2_GH11
GH11	Eukaryota	Fungi	Ascomycota	Eurotiales	Aspergillaceae	Aspergillus	Niger	HWI-ST1370:50:H934UADXX:1:2102:4769:6530/1_GH11
GH11	Eukaryota	Fungi	Ascomycota	Eurotiales	Aspergillaceae	Penicillium	Canescens	HWI-ST1370:50:H934UADXX:1:2102:4769:6530/2_GH11
GH11	Eukaryota	Fungi	Ascomycota	Sordariales	Chaetomiaceae	Thielavia	Terrestris	HWI-ST1370:50:H934UADXX:1:2102:8222:86385/2_GH11
GH11	Eukaryota	Fungi	Ascomycota	Sordariales	Chaetomiaceae	Chaetomium	Globosum	HWI-ST1370:50:H934UADXX:1:2103:20749:10679/1_GH11
GH11	Eukaryota	Fungi	Ascomycota	Ophiostomatales	mitosporic Ophiostomataceae	Sporothrix	Schenckii	HWI-ST1370:50:H934UADXX:1:2103:20173:54808/2_GH11
GH11	Eukaryota	Fungi	Ascomycota	Sordariales	Chaetomiaceae	Chaetomium	Globosum	HWI-ST1370:50:H934UADXX:1:2105:15230:81157/1_GH11
GH11	Bacteria	Bacteria	Actinobacteria	Actinomycetales	Pseudonocardiaceae	Amycolatopsis	Balhimycina	HWI-ST1370:50:H934UADXX:1:2106:18776:67203/1_GH11
GH11	Bacteria	Bacteria	Actinobacteria	Actinomycetales	Pseudonocardiaceae	Amycolatopsis	Balhimycina	HWI-ST1370:50:H934UADXX:1:2106:18776:67203/2_GH11
GH11	Eukaryota	Fungi	Ascomycota	Sordariales	Chaetomiaceae	Chaetomium	Globosum	HWI-ST1370:50:H934UADXX:1:2107:5135:24245/1_GH11
GH11	Eukaryota	Fungi	Ascomycota	Sordariales	Chaetomiaceae	Chaetomium	Globosum	HWI-ST1370:50:H934UADXX:1:2107:5135:24245/2_GH11
GH11	Eukaryota	Fungi	Ascomycota	Ophiostomatales	Ophiostomataceae	Ophiostoma	Piceae	HWI-ST1370:50:H934UADXX:1:2107:20068:45477/1_GH11
GH11	Eukaryota	Fungi	Ascomycota	Ophiostomatales	Ophiostomataceae	Ophiostoma	Piceae	HWI-ST1370:50:H934UADXX:1:2107:20068:45477/2_GH11
GH11	Eukaryota	Fungi	Ascomycota	Hypocreales	Nectriaceae	Fusarium	Graminearum	HWI-ST1370:50:H934UADXX:1:2108:5528:71377/2_GH11
GH11	Eukaryota	Fungi	Ascomycota	Sordariales	Chaetomiaceae	Chaetomium	Globosum	HWI-ST1370:50:H934UADXX:1:2113:11816:85982/2_GH11
GH11	Eukaryota	Fungi	Ascomycota	Sordariales	Chaetomiaceae	Thielavia	Terrestris	HWI-ST1370:50:H934UADXX:1:2114:17360:50172/2_GH11
GH11	Bacteria	Bacteria	Firmicutes	Bacillales	Bacillaceae	Bacillus	Subtilis	HWI-ST1370:50:H934UADXX:1:2201:10060:28226/1_GH11
GH11	Bacteria	Bacteria	Proteobacteria	Caulobacterales	Caulobacteraceae	Asticcacaulis	Sp.	HWI-ST1370:50:H934UADXX:1:2201:10060:28226/2_GH11
GH11	Bacteria	Bacteria	Actinobacteria	Actinomycetales	Streptomycetaceae	Streptomyces	Griseoflavus	HWI-ST1370:50:H934UADXX:1:2203:5084:7490/1_GH11
GH11	Eukaryota	Fungi	Ascomycota	Eurotiales	Aspergillaceae	Penicillium	Canescens	HWI-ST1370:50:H934UADXX:1:2203:9620:19213/1_GH11
GH11	Eukaryota	Fungi	Ascomycota	Sordariales	Chaetomiaceae	Chaetomium	Globosum	HWI-ST1370:50:H934UADXX:1:2203:13737:53512/1_GH11
GH11	Bacteria	Bacteria	Proteobacteria	Myxococcales	Cystobacteraceae	Cystobacter	Fuscus	HWI-ST1370:50:H934UADXX:1:2204:13380:7946/1_GH11
GH11	Bacteria	Bacteria	Proteobacteria	Myxococcales	Cystobacteraceae	Cystobacter	Fuscus	HWI-ST1370:50:H934UADXX:1:2204:13380:7946/2_GH11
GH11	Eukaryota	Fungi	Ascomycota	Sordariales	Chaetomiaceae	Myceliophthora	Thermophila	HWI-ST1370:50:H934UADXX:1:2204:14374:40780/1_GH11
GH11	Eukaryota	Fungi	Ascomycota	Sordariales	Chaetomiaceae	Thielavia	Terrestris	HWI-ST1370:50:H934UADXX:1:2204:14374:40780/2_GH11
GH11	Eukaryota	Fungi	Ascomycota	Pleosporales	Phaeosphaeriaceae	Phaeosphaeria	Nodorum	HWI-ST1370:50:H934UADXX:1:2205:10159:57276/1_GH11
GH11	Eukaryota	Fungi	Ascomycota	Glomerellales	mitosporic Plectosphaerellaceae	Verticillium	Dahliae	HWI-ST1370:50:H934UADXX:1:2208:9599:88254/1_GH11
GH11	Eukaryota	Fungi	Ascomycota	Eurotiales	Trichocomaceae	Talaromyces	Funiculosus	HWI-ST1370:50:H934UADXX:1:2208:10878:100007/1_GH11
GH11	Eukaryota	Fungi	Ascomycota	Sordariales	Chaetomiaceae	Chaetomium	Globosum	HWI-ST1370:50:H934UADXX:1:2208:10878:100007/2_GH11
GH11	Eukaryota	Fungi	Ascomycota	Sordariales	Chaetomiaceae	Chaetomium	Globosum	HWI-ST1370:50:H934UADXX:1:2209:5453:61884/1_GH11
GH11	Eukaryota	Fungi	Ascomycota	Sordariales	Chaetomiaceae	Chaetomium	Globosum	HWI-ST1370:50:H934UADXX:1:2209:5453:61884/2_GH11
GH11	Unclassified	Unclassified	Unclassified	Unclassified	Unclassified	Unclassified	Unclassified	HWI-ST1370:50:H934UADXX:1:2211:12032:3826/1_GH11
GH11	Eukaryota	Fungi	Ascomycota	Sordariales	Chaetomiaceae	Thielavia	Terrestris	HWI-ST1370:50:H934UADXX:1:2211:3609:49549/2_GH11
GH11	Eukaryota	Fungi	Ascomycota	Eurotiales	Aspergillaceae	Aspergillus	Fumigatus	HWI-ST1370:50:H934UADXX:1:2211:11015:79954/1_GH11
GH11	Eukaryota	Fungi	Ascomycota	Eurotiales	Aspergillaceae	Aspergillus	Fumigatus	HWI-ST1370:50:H934UADXX:1:2211:11015:79954/2_GH11
GH11	Eukaryota	Fungi	Ascomycota	Pleosporales	Pleosporaceae	Alternaria	Sp.	HWI-ST1370:50:H934UADXX:1:2212:4246:13672/1_GH11
GH11	Eukaryota	Fungi	Ascomycota	Eurotiales	Aspergillaceae	Aspergillus	Fumigatus	HWI-ST1370:50:H934UADXX:1:2212:14031:81051/2_GH11
GH11	Bacteria	Bacteria	Actinobacteria	Actinomycetales	Streptomycetaceae	Streptomyces	Bingchenggensis	HWI-ST1370:50:H934UADXX:1:2213:7600:2563/2_GH11
GH11	Bacteria	Bacteria	Actinobacteria	Actinomycetales	Cellulomonadaceae	Cellulomonas	Flavigena	HWI-ST1370:50:H934UADXX:1:2214:9876:70491/2_GH11
GH11	Eukaryota	Fungi	Ascomycota	Sordariales	Sordariaceae	Neurospora	Crassa	HWI-ST1370:50:H934UADXX:1:2216:7606:76019/2_GH11
GH11	Eukaryota	Fungi	Ascomycota	Sordariales	Chaetomiaceae	Chaetomium	Globosum	HWI-ST1370:50:H934UADXX:1:2216:7643:94033/1_GH11
GH11	Eukaryota	Fungi	Ascomycota	Sordariales	Chaetomiaceae	Chaetomium	Globosum	HWI-ST1370:50:H934UADXX:1:2216:7643:94033/2_GH11
CAZY_FAMILY	KINGDOM	DOMAIN	PHYLUM	ORDER	FAMILY	GENUS	SPECIES	READ_ID
GH125	Bacteria	Bacteria	Firmicutes	Bacillales	Paenibacillaceae	Paenibacillus	Larvae	HWI-ST1370:50:H934UADXX:1:1101:7714:30229/1_GH125
GH125	Bacteria	Bacteria	Actinobacteria	Actinomycetales	Microbacteriaceae	Curtobacterium	Sp.	HWI-ST1370:50:H934UADXX:1:1113:16079:4249/1_GH125
GH125	Unclassified	Unclassified	Unclassified	Unclassified	Unclassified	Unclassified	Unclassified	HWI-ST1370:50:H934UADXX:1:1113:8725:46158/1_GH125
GH125	Bacteria	Bacteria	Firmicutes	Lactobacillales	Streptococcaceae	Streptococcus	Mitis	HWI-ST1370:50:H934UADXX:1:1113:19898:97693/1_GH125
GH125	Bacteria	Bacteria	Fibrobacteres/Acidobacteria group	Acidobacteriales	unclassified Acidobacteriaceae	Acidobacteriaceae	Bacterium	HWI-ST1370:50:H934UADXX:1:1202:13188:16297/1_GH125
GH125	Bacteria	Bacteria	Bacteroidetes/Chlorobi group	Cytophagales	Cytophagaceae	Fibrella	Aestuarina	HWI-ST1370:50:H934UADXX:1:1210:8293:64415/1_GH125
GH125	Bacteria	Bacteria	Fibrobacteres/Acidobacteria group	Acidobacteriales	Acidobacteriaceae	Granulicella	Mallensis	HWI-ST1370:50:H934UADXX:1:1215:20292:35697/1_GH125
GH125	Bacteria	Bacteria	Bacteroidetes/Chlorobi group	Sphingobacteriales	Chitinophagaceae	Chitinophaga	Pinensis	HWI-ST1370:50:H934UADXX:1:2101:20980:5611/1_GH125
GH125	Bacteria	Bacteria	Fibrobacteres/Acidobacteria group	Acidobacteriales	unclassified Acidobacteriaceae	Acidobacteriaceae	Bacterium	HWI-ST1370:50:H934UADXX:1:2101:5644:44361/2_GH125
GH125	Bacteria	Bacteria	Firmicutes	Bacillales	Listeriaceae	Listeria	Monocytogenes	HWI-ST1370:50:H934UADXX:1:2110:14129:13270/1_GH125
GH125	Bacteria	Bacteria	Fibrobacteres/Acidobacteria group	Acidobacteriales	unclassified Acidobacteriaceae	Acidobacteriaceae	Bacterium	HWI-ST1370:50:H934UADXX:1:2116:13807:52573/1_GH125
GH125	Bacteria	Bacteria	Bacteroidetes/Chlorobi group	Sphingobacteriales	Sphingobacteriaceae	Mucilaginibacter	Paludis	HWI-ST1370:50:H934UADXX:1:2203:12217:37231/1_GH125
GH125	Bacteria	Bacteria	Bacteroidetes/Chlorobi group	Bacteroidales	Bacteroidaceae	Bacteroides	Fragilis	HWI-ST1370:50:H934UADXX:1:2207:10966:76790/1_GH125
GH125	Bacteria	Bacteria	Fibrobacteres/Acidobacteria group	Acidobacteriales	unclassified Acidobacteriaceae	Acidobacteriaceae	Bacterium	HWI-ST1370:50:H934UADXX:1:2212:17580:20531/1_GH125
GH125	Bacteria	Bacteria	Bacteroidetes/Chlorobi group	Flavobacteriales	Flavobacteriaceae	Flavobacterium	Johnsoniae	HWI-ST1370:50:H934UADXX:1:1111:2584:77331_GH125
GH125	Bacteria	Bacteria	Fibrobacteres/Acidobacteria group	Acidobacteriales	Acidobacteriaceae	Granulicella	Tundricola	HWI-ST1370:46:H93JNADXX:1:1214:3163:69583_GH125
GH125	Bacteria	Bacteria	Fibrobacteres/Acidobacteria group	Acidobacteriales	unclassified Acidobacteriaceae	Acidobacteriaceae	Bacterium	HWI-ST1370:46:H93JNADXX:1:2204:2256:67768_GH125
GH125	Bacteria	Bacteria	Proteobacteria	Caulobacterales	Caulobacteraceae	Asticcacaulis	Sp.	HWI-ST1370:50:H934UADXX:1:1101:2682:27496/1_GH125
GH125	Bacteria	Bacteria	Actinobacteria	Actinomycetales	Nocardioidaceae	Kribbella	Catacumbae	HWI-ST1370:50:H934UADXX:1:1102:9996:6317/1_GH125
GH125	Bacteria	Bacteria	Actinobacteria	Actinomycetales	Nocardioidaceae	Kribbella	Flavida	HWI-ST1370:50:H934UADXX:1:1102:9996:6317/2_GH125
GH125	Bacteria	Bacteria	Bacteroidetes/Chlorobi group	Bacteroidales	Prevotellaceae	Prevotella	Pleuritidis	HWI-ST1370:50:H934UADXX:1:1103:15850:60507/1_GH125
GH125	Eukaryota	Fungi	Ascomycota	Sordariales	Sordariaceae	Sordaria	Macrospora	HWI-ST1370:50:H934UADXX:1:1103:8859:97133/2_GH125
GH125	Bacteria	Bacteria	Actinobacteria	Actinomycetales	Microbacteriaceae	Microbacterium	Sp.	HWI-ST1370:50:H934UADXX:1:1104:14520:3327/1_GH125
GH125	Bacteria	Bacteria	Proteobacteria	Xanthomonadales	Xanthomonadaceae	Xanthomonas	Campestris	HWI-ST1370:50:H934UADXX:1:1104:10673:73390/1_GH125
GH125	Bacteria	Bacteria	Bacteroidetes/Chlorobi group	Bacteroidales	Bacteroidaceae	Bacteroides	Uniformis	HWI-ST1370:50:H934UADXX:1:1105:7324:6349/1_GH125
GH125	Bacteria	Bacteria	Actinobacteria	Actinomycetales	Nocardioidaceae	Kribbella	Catacumbae	HWI-ST1370:50:H934UADXX:1:1105:6086:58281/1_GH125
GH125	Bacteria	Bacteria	Actinobacteria	Actinomycetales	Nocardioidaceae	Kribbella	Flavida	HWI-ST1370:50:H934UADXX:1:1105:6086:58281/2_GH125
GH125	Bacteria	Bacteria	Bacteroidetes/Chlorobi group	Bacteroidales	Porphyromonadaceae	Parabacteroides	Classification Missing	HWI-ST1370:50:H934UADXX:1:1106:5026:12632/1_GH125
GH125	Bacteria	Bacteria	Fibrobacteres/Acidobacteria group	Acidobacteriales	unclassified Acidobacteriaceae	Acidobacteriaceae	Bacterium	HWI-ST1370:50:H934UADXX:1:1106:5026:12632/2_GH125
GH125	Unclassified	Unclassified	Unclassified	Unclassified	Unclassified	Unclassified	Unclassified	HWI-ST1370:50:H934UADXX:1:1106:6921:14463/1_GH125
GH125	Bacteria	Bacteria	Bacteroidetes/Chlorobi group	Bacteroidales	Porphyromonadaceae	Odoribacter	Sp.	HWI-ST1370:50:H934UADXX:1:1106:9361:21505/2_GH125
GH125	Eukaryota	Fungi	Ascomycota	Pleosporales	Pleosporaceae	Pyrenophora	Teres	HWI-ST1370:50:H934UADXX:1:1106:16098:27775/2_GH125
GH125	Bacteria	Bacteria	Bacteroidetes/Chlorobi group	Cytophagales	Cytophagaceae	Fibrisoma	Limi	HWI-ST1370:50:H934UADXX:1:1106:4261:55717/1_GH125
GH125	Bacteria	Bacteria	Bacteroidetes/Chlorobi group	Cytophagales	Cytophagaceae	Fibrisoma	Limi	HWI-ST1370:50:H934UADXX:1:1106:4261:55717/2_GH125
GH125	Eukaryota	Fungi	Ascomycota	Sordariales	Chaetomiaceae	Myceliophthora	Thermophila	HWI-ST1370:50:H934UADXX:1:1106:9832:71442/1_GH125
GH125	Bacteria	Bacteria	Proteobacteria	Rhodospirillales	Rhodospirillaceae	Nitrospirillum	Amazonense	HWI-ST1370:50:H934UADXX:1:1107:19696:27883/1_GH125
GH125	Bacteria	Bacteria	Firmicutes	Bacillales	Paenibacillaceae	Paenibacillus	Barengoltzii	HWI-ST1370:50:H934UADXX:1:1107:18118:35559/2_GH125
GH125	Bacteria	Bacteria	Actinobacteria	Actinomycetales	Streptomycetaceae	Streptomyces	Sp.	HWI-ST1370:50:H934UADXX:1:1108:10780:4497/2_GH125
GH125	Bacteria	Bacteria	Bacteroidetes/Chlorobi group	Bacteroidales	Bacteroidaceae	Bacteroides	Uniformis	HWI-ST1370:50:H934UADXX:1:1108:9240:15808/1_GH125
GH125	Bacteria	Bacteria	Fibrobacteres/Acidobacteria group	Acidobacteriales	unclassified Acidobacteriaceae	Acidobacteriaceae	Bacterium	HWI-ST1370:50:H934UADXX:1:1108:2098:83929/1_GH125
GH125	Bacteria	Bacteria	Fibrobacteres/Acidobacteria group	Acidobacteriales	Acidobacteriaceae	Acidobacterium	Capsulatum	HWI-ST1370:50:H934UADXX:1:1108:2098:83929/2_GH125
[truncated: 12,506 more rows]
