# Supplementary material for: Long-Term Enrichment of Stress-Tolerant Cellulolytic Soil Populations following Timber Harvesting Evidenced by Multi-Omic Stable Isotope Probing
Source: Front Microbiol. 2017 Apr 11;8:537. doi: 10.3389/fmicb.2017.00537 (PMC5386986; doi:10.3389/fmicb.2017.00537)
Supplement: Supplementary file 5 [file DataSheet2.ZIP › Supplemental Data 2 - R Analyses and Data/DE.indiv.phylum.blast_lineage.out]

Metagenome ID	CAZyme	GenBank TaxID	GenBank GI	Taxonomy	Count
DE.indiv	GH5	756272	324968523	planctomycetes	955
DE.indiv	AA1	515849	170942609	ascomycota	317
DE.indiv	GH33	530564	283440583	planctomycetes	594
DE.indiv	GH3	578455	346997826	ascomycota	275
DE.indiv	GH38	573729	347006480	ascomycota	334
DE.indiv	GH18	515849	170940077	ascomycota	316
DE.indiv	GH92	578455	347000182	ascomycota	259
DE.indiv	GH18	515849	170940646	ascomycota	313
DE.indiv	GH13	578455	346999818	ascomycota	313
DE.indiv	GH47	573729	347006583	ascomycota	250
DE.indiv	GH63	578455	346996965	ascomycota	273
DE.indiv	GH10	578455	347001821	ascomycota	294
DE.indiv	GH55	573729	347008205	ascomycota	258
DE.indiv	GH81	1279085	517324189	ascomycota	282
DE.indiv	GH31	326297	119765798	proteobacteria	197
DE.indiv	GH35	5141	21622517	ascomycota	271
DE.indiv	GH31	578455	346995775	ascomycota	417
DE.indiv	GH31	578455	347001944	ascomycota	304
DE.indiv	GH32	578455	347002064	ascomycota	248
DE.indiv	GH55	515849	170942241	ascomycota	259
DE.indiv	GH18	578455	346996534	ascomycota	284
DE.indiv	GH115	515849	170946319	ascomycota	390
DE.indiv	GH55	227321	40747493	ascomycota	280
DE.indiv	GH38	578455	346999648	ascomycota	239
DE.indiv	GH5	578455	347004280	ascomycota	179
DE.indiv	GH55	573729	347012862	ascomycota	176
DE.indiv	AA9	515849	170939885	ascomycota	170
DE.indiv	AA1	515849	170942004	ascomycota	234
DE.indiv	GH15	515849	170944184	ascomycota	275
DE.indiv	GH23	1005048	340551921	proteobacteria	165
DE.indiv	GH31	578455	346996321	ascomycota	317
DE.indiv	PL4	578455	346998529	ascomycota	398
DE.indiv	GH30	578455	347001815	ascomycota	232
DE.indiv	GH11	578455	347002170	ascomycota	166
DE.indiv	GH47	578455	347003790	ascomycota	193
DE.indiv	GH31	578455	347004111	ascomycota	165
DE.indiv	GH3	578455	347004160	ascomycota	170
DE.indiv	GH115	573729	347012327	ascomycota	272
DE.indiv	GH55	1279085	517322683	ascomycota	268
DE.indiv	GH16	578455	346997357	ascomycota	183
DE.indiv	GH55	578455	346997944	ascomycota	179
DE.indiv	GH115	578455	347001787	ascomycota	285
DE.indiv	GH3	578455	347002167	ascomycota	222
DE.indiv	GH13	573729	347009728	ascomycota	260
DE.indiv	GH33	573729	347011475	ascomycota	164
DE.indiv	AA3	1279085	517326071	ascomycota	347
DE.indiv	GH78	510516	83773070	ascomycota	220
DE.indiv	GH18	162425	11321444	ascomycota	188
DE.indiv	GH3	578455	347001625	ascomycota	205
DE.indiv	GH3	573729	347011483	ascomycota	245
DE.indiv	GH8	269798	110282489	bacteroidetes	176
DE.indiv	AA7	515849	170946203	ascomycota	211
DE.indiv	AA3	5145	27764292	ascomycota	531
DE.indiv	GH47	578455	346995808	ascomycota	234
DE.indiv	PL4	578455	346999136	ascomycota	324
DE.indiv	GH31	578455	347002168	ascomycota	332
DE.indiv	GH28	578455	347004457	ascomycota	140
DE.indiv	GH2	573729	347006243	ascomycota	324
DE.indiv	GH13	573729	347006269	ascomycota	159
DE.indiv	GH43	573729	347007914	ascomycota	222
DE.indiv	GH3	573729	347010860	ascomycota	476
DE.indiv	GH71	573729	347013742	ascomycota	197
DE.indiv	GH43	573729	347014190	ascomycota	162
DE.indiv	GH92	366602	167351100	proteobacteria	262
DE.indiv	AA1	515849	170940004	ascomycota	233
DE.indiv	GH3	515849	170948001	ascomycota	152
DE.indiv	GH13	515849	170948155	ascomycota	223
DE.indiv	GH57	481448	189186809	verrucomicrobia	190
DE.indiv	GH18	367110	28923516	ascomycota	167
DE.indiv	GH30	573729	347007537	ascomycota	321
DE.indiv	GH63	573729	347009383	ascomycota	168
DE.indiv	GH18	573729	347011980	ascomycota	252
DE.indiv	GH2	366602	167350472	proteobacteria	187
DE.indiv	GH67	515849	170940692	ascomycota	189
DE.indiv	AA4	500485	211590917	ascomycota	210
DE.indiv	GH47	578455	346996675	ascomycota	226
DE.indiv	GH2	578455	346997780	ascomycota	367
DE.indiv	GH74	578455	346997781	ascomycota	198
DE.indiv	GH3	578455	346998430	ascomycota	293
DE.indiv	GH43	578455	346998549	ascomycota	190
DE.indiv	GH31	578455	347000863	ascomycota	372
DE.indiv	GH20	578455	347003913	ascomycota	244
DE.indiv	GH13	578455	347005176	ascomycota	127
DE.indiv	GH24	578455	347005414	ascomycota	162
DE.indiv	GH10	573729	347012973	ascomycota	130
DE.indiv	GH55	573729	347013726	ascomycota	221
DE.indiv	GH27	573065	315418499	proteobacteria	122
DE.indiv	GH81	578455	346997723	ascomycota	348
DE.indiv	GH94	578455	347001981	ascomycota	339
DE.indiv	AA8	578455	347002614	ascomycota	163
DE.indiv	GH15	573729	347006617	ascomycota	149
DE.indiv	GH94	573729	347012120	ascomycota	165
DE.indiv	GH78	227321	40747931	ascomycota	190
DE.indiv	GH13	1214101	408526852	actinobacteria	133
DE.indiv	AA2	1279085	517310622	ascomycota	134
DE.indiv	GH5	1279085	517313025	ascomycota	118
DE.indiv	GH3	1279085	517323927	ascomycota	163
DE.indiv	GH78	1279085	517326214	ascomycota	207
DE.indiv	AA3	515849	170941827	ascomycota	109
DE.indiv	GH77	481448	189185812	verrucomicrobia	136
DE.indiv	GH94	498211	190685231	proteobacteria	138
DE.indiv	GH32	121126	22852185	ascomycota	114
DE.indiv	GH35	680198	260646068	actinobacteria	243
DE.indiv	GH2	573065	315417607	proteobacteria	189
DE.indiv	GH3	578455	346996270	ascomycota	164
DE.indiv	GH28	578455	346996955	ascomycota	136
DE.indiv	GH3	578455	346997055	ascomycota	309
DE.indiv	GH125	578455	346998349	ascomycota	152
DE.indiv	GH3	578455	346999726	ascomycota	138
DE.indiv	GH3	578455	347000939	ascomycota	284
DE.indiv	GH7	578455	347001020	ascomycota	140
DE.indiv	GH10	578455	347001056	ascomycota	143
DE.indiv	GH2	578455	347001215	ascomycota	139
DE.indiv	GH3	578455	347002652	ascomycota	149
DE.indiv	GH13	573729	347006307	ascomycota	288
DE.indiv	GH3	573729	347006404	ascomycota	162
DE.indiv	GH31	573729	347008352	ascomycota	276
DE.indiv	GH3	573729	347008751	ascomycota	158
DE.indiv	GH2	573729	347011702	ascomycota	156
DE.indiv	PL4	573729	347011711	ascomycota	275
DE.indiv	GH16	573729	347012905	ascomycota	111
DE.indiv	GH3	745310	469478936	proteobacteria	158
DE.indiv	GH49	47794	506954129	ascomycota	292
DE.indiv	GH3	366602	167350362	proteobacteria	155
DE.indiv	GH94	515849	170937487	ascomycota	126
DE.indiv	GH37	515849	170946846	ascomycota	115
DE.indiv	GH23	757424	300075500	proteobacteria	157
DE.indiv	GH3	573065	315416253	proteobacteria	173
DE.indiv	GH31	573065	315416438	proteobacteria	373
DE.indiv	GH105	573065	315418540	proteobacteria	142
DE.indiv	GH9	743721	317465661	proteobacteria	141
DE.indiv	GH2	1198114	321165286	acidobacteria	138
DE.indiv	PL6	953739	328880123	actinobacteria	115
DE.indiv	GH2	578455	346999125	ascomycota	140
DE.indiv	GH15	578455	346999500	ascomycota	184
DE.indiv	GH28	578455	347001966	ascomycota	175
DE.indiv	GH13	578455	347003175	ascomycota	271
DE.indiv	GH13	578455	347004255	ascomycota	305
DE.indiv	GH43	573729	347011434	ascomycota	115
DE.indiv	GH10	212695	376317286	bacteroidetes	128
DE.indiv	GH71	227321	40739800	ascomycota	180
DE.indiv	GH18	227321	40740982	ascomycota	130
DE.indiv	GH3	366602	167346554	proteobacteria	185
DE.indiv	GH43	366602	167347332	proteobacteria	116
DE.indiv	GH1	366602	167351670	proteobacteria	285
DE.indiv	GH74	573065	315416408	proteobacteria	289
DE.indiv	GH3	573065	315416969	proteobacteria	120
DE.indiv	GH5	573065	315417877	proteobacteria	95
DE.indiv	GH43	653045	344038203	actinobacteria	92
DE.indiv	GH18	578455	346996296	ascomycota	108
DE.indiv	GH2	578455	346998069	ascomycota	266
DE.indiv	GH5	578455	347001506	ascomycota	173
DE.indiv	GH18	578455	347003803	ascomycota	128
DE.indiv	GH47	578455	347003958	ascomycota	130
DE.indiv	GH93	573729	347008004	ascomycota	115
DE.indiv	GH16	573729	347008496	ascomycota	100
DE.indiv	GH3	573729	347010857	ascomycota	134
DE.indiv	GH31	573729	347012995	ascomycota	105
DE.indiv	GH1	251221	35213801	cyanobacteria	186
DE.indiv	AA3	227321	40741981	ascomycota	305
DE.indiv	AA3	227321	40742410	ascomycota	178
DE.indiv	GH18	227321	40747460	ascomycota	235
DE.indiv	GH18	227321	40747947	ascomycota	100
DE.indiv	GH51	5141	40804597	ascomycota	97
DE.indiv	GH39	1303518	510021965	armatimonadetes	99
DE.indiv	AA3	1279085	517321276	ascomycota	129
DE.indiv	GH1	510516	83773069	ascomycota	118
DE.indiv	GH3	306901	88184018	ascomycota	117
DE.indiv	AA10	46242	15553240	none	211
DE.indiv	GH35	366602	167347686	proteobacteria	157
DE.indiv	GH3	366602	167347698	proteobacteria	181
DE.indiv	GH1	366602	167349789	proteobacteria	113
DE.indiv	GH2	515849	170941068	ascomycota	118
DE.indiv	GH3	367110	28920805	ascomycota	154
DE.indiv	GH43	749927	299793794	actinobacteria	222
DE.indiv	PL7	378806	309397939	proteobacteria	88
DE.indiv	GH2	573065	315416951	proteobacteria	153
DE.indiv	GH10	578455	346998235	ascomycota	90
DE.indiv	GH51	578455	347002122	ascomycota	126
DE.indiv	GH5	578455	347003663	ascomycota	116
DE.indiv	GH7	573729	347006034	ascomycota	136
DE.indiv	GH51	573729	347010967	ascomycota	122
DE.indiv	GH13	573729	347011022	ascomycota	167
DE.indiv	GH18	573729	347011194	ascomycota	121
DE.indiv	AA5	1109443	353240725	basidiomycota	112
DE.indiv	AA7	1279085	517322198	ascomycota	399
DE.indiv	AA1	33178	1027486	ascomycota	138
DE.indiv	GH43	34413	118441814	ascomycota	96
DE.indiv	GH31	366602	167347687	proteobacteria	258
DE.indiv	GH29	366602	167347697	proteobacteria	171
DE.indiv	GH32	5141	16944485	ascomycota	200
DE.indiv	AA9	515849	170939638	ascomycota	81
DE.indiv	GH97	498211	190686831	proteobacteria	180
DE.indiv	GH31	509190	295430222	proteobacteria	186
DE.indiv	GH18	227882	29605396	actinobacteria	96
DE.indiv	GH2	573065	315418202	proteobacteria	183
DE.indiv	GH39	573065	315418212	proteobacteria	111
DE.indiv	GH95	573065	315418408	proteobacteria	78
DE.indiv	GH72	578455	346996740	ascomycota	82
DE.indiv	GH3	578455	346998043	ascomycota	325
DE.indiv	GH2	578455	347003538	ascomycota	332
DE.indiv	GH125	573729	347005924	ascomycota	93
DE.indiv	GH130	745310	469478590	proteobacteria	243
DE.indiv	GH20	366602	167346695	proteobacteria	250
DE.indiv	GH43	452637	177840284	verrucomicrobia	102
DE.indiv	GH77	349741	187426162	verrucomicrobia	87
DE.indiv	GH13	498211	190685337	proteobacteria	174
DE.indiv	GH31	498211	190687853	proteobacteria	156
DE.indiv	GH43	498211	190688462	proteobacteria	103
DE.indiv	GH39	565050	220964551	proteobacteria	205
DE.indiv	GH20	479433	256361016	actinobacteria	522
DE.indiv	GH18	749414	297157107	actinobacteria	73
DE.indiv	GH1	497965	306985572	cyanobacteria	142
DE.indiv	GH35	573065	315417724	proteobacteria	113
DE.indiv	GH92	573065	315418568	proteobacteria	155
DE.indiv	GH2	762903	324975283	bacteroidetes	86
DE.indiv	GH15	578455	347004945	ascomycota	82
DE.indiv	GH30	573729	347010207	ascomycota	148
DE.indiv	GH75	573729	347012046	ascomycota	121
DE.indiv	GH1	981222	347586545	acidobacteria	78
DE.indiv	GH27	999810	347832799	ascomycota	161
DE.indiv	GH3	1091412	349572637	none	111
DE.indiv	GH62	1214101	408529537	actinobacteria	101
DE.indiv	GH65	748449	433670678	firmicutes	217
DE.indiv	GH5	338969	89344642	proteobacteria	268
DE.indiv	GH5	203122	89952265	proteobacteria	71
DE.indiv	GH73	204773	133738995	proteobacteria	92
DE.indiv	GH23	204773	133739403	proteobacteria	86
DE.indiv	GH51	155077	15212230	proteobacteria	285
DE.indiv	GH78	383372	156233182	chloroflexi	84
DE.indiv	GH55	366602	167348464	proteobacteria	335
DE.indiv	GH2	366602	167348526	proteobacteria	342
DE.indiv	GH24	366602	167349550	proteobacteria	69
DE.indiv	GH23	452637	177839834	verrucomicrobia	64
DE.indiv	GH31	452637	177840784	verrucomicrobia	161
DE.indiv	GH77	452637	177842303	verrucomicrobia	64
DE.indiv	GH3	498211	190685219	proteobacteria	124
DE.indiv	GH5	498211	190688520	proteobacteria	288
DE.indiv	GH31	391008	194350390	proteobacteria	105
DE.indiv	GH54	500485	211592881	ascomycota	61
DE.indiv	GH18	485918	256036132	bacteroidetes	158
DE.indiv	GH2	479433	256359127	actinobacteria	180
DE.indiv	GH43	680198	260645696	actinobacteria	79
DE.indiv	GH29	509190	295431139	proteobacteria	90
DE.indiv	GH27	509190	295431140	proteobacteria	118
DE.indiv	GH15	757424	300072322	proteobacteria	76
DE.indiv	GH23	757424	300076355	proteobacteria	149
DE.indiv	PL4	985895	312220306	ascomycota	84
DE.indiv	GH51	694427	312441880	bacteroidetes	68
DE.indiv	GH3	573065	315416402	proteobacteria	225
DE.indiv	GH29	573065	315418599	proteobacteria	75
DE.indiv	GH33	243090	32443514	planctomycetes	330
DE.indiv	GH23	1005048	340554340	proteobacteria	177
DE.indiv	GH128	578455	347005286	ascomycota	74
DE.indiv	GH97	700598	361060447	bacteroidetes	83
DE.indiv	GH31	700598	361061111	bacteroidetes	189
DE.indiv	GH4	1142394	381385543	planctomycetes	147
DE.indiv	GH92	745310	469479813	proteobacteria	192
DE.indiv	GH43	1265601	478749930	actinobacteria	110
DE.indiv	GH97	433724	510020444	none	304
DE.indiv	GH11	433724	510020682	none	193
DE.indiv	GH11	433724	510020799	none	201
DE.indiv	GH88	1279085	517324978	ascomycota	80
DE.indiv	GH94	203122	89950153	proteobacteria	81
DE.indiv	GH2	203122	89953122	proteobacteria	160
DE.indiv	GH74	269798	110280244	bacteroidetes	163
DE.indiv	GH64	326424	111148693	actinobacteria	67
DE.indiv	GH18	77133	164455312	none	68
DE.indiv	GH10	366602	167347416	proteobacteria	176
DE.indiv	GH3	366602	167348226	proteobacteria	194
DE.indiv	GH10	366602	167348238	proteobacteria	73
DE.indiv	GH55	366602	167348465	proteobacteria	364
DE.indiv	GH39	366602	167349524	proteobacteria	171
DE.indiv	GH3	366602	167350014	proteobacteria	328
DE.indiv	GH130	366602	167351664	proteobacteria	111
DE.indiv	GH74	398577	171996348	proteobacteria	77
DE.indiv	GH13	452637	177841042	verrucomicrobia	54
DE.indiv	GH88	452637	177841912	verrucomicrobia	139
DE.indiv	GH28	452637	177843291	verrucomicrobia	127
DE.indiv	GH1	398527	187719000	proteobacteria	122
DE.indiv	GH3	481448	189186617	verrucomicrobia	74
DE.indiv	GH3	565050	220963128	proteobacteria	113
DE.indiv	GH29	479433	256360295	actinobacteria	78
DE.indiv	GH33	530564	283440838	planctomycetes	154
DE.indiv	GH78	479435	283807551	actinobacteria	53
DE.indiv	GH92	452662	292676360	proteobacteria	124
DE.indiv	GH43	509190	295432024	proteobacteria	276
DE.indiv	GH92	509190	295432413	proteobacteria	87
DE.indiv	GH2	509190	295432539	proteobacteria	94
DE.indiv	GH31	509190	295432554	proteobacteria	103
DE.indiv	GH88	710817	297180235	none	124
DE.indiv	GH13	757424	300074602	proteobacteria	56
DE.indiv	GH13	378806	309393238	proteobacteria	62
DE.indiv	GH18	985895	312219058	ascomycota	496
DE.indiv	GH13	643867	312941894	bacteroidetes	81
DE.indiv	GH78	573065	315415159	proteobacteria	74
DE.indiv	GH35	573065	315416439	proteobacteria	206
DE.indiv	GH3	573065	315416665	proteobacteria	214
DE.indiv	GH23	573065	315417970	proteobacteria	112
DE.indiv	GH27	573065	315418313	proteobacteria	60
DE.indiv	GH16	667015	324318287	bacteroidetes	55
DE.indiv	GH81	953739	328887076	actinobacteria	82
DE.indiv	GH65	760192	332335425	bacteroidetes	75
DE.indiv	GH74	1005048	340553107	proteobacteria	128
DE.indiv	GH23	1005048	340554471	proteobacteria	190
DE.indiv	GH13	748280	345645000	proteobacteria	63
DE.indiv	AA5	1109443	353242923	basidiomycota	66
DE.indiv	GH13	945713	383803304	ignavibacteriae	55
DE.indiv	GH65	1166018	384065593	bacteroidetes	119
DE.indiv	GH130	1166018	384069514	bacteroidetes	74
DE.indiv	GH31	1163399	384079903	proteobacteria	56
DE.indiv	GH2	1191523	395811058	ignavibacteriae	95
DE.indiv	GH13	1214101	408532751	actinobacteria	56
DE.indiv	GH2	926556	430788806	bacteroidetes	125
DE.indiv	GH130	745310	469480061	proteobacteria	147
DE.indiv	PL4	1303518	510024289	armatimonadetes	59
DE.indiv	GH13	313598	85819982	bacteroidetes	82
DE.indiv	GH65	313598	85820921	bacteroidetes	58
DE.indiv	GH3	203122	89951742	proteobacteria	155
DE.indiv	GH8	269798	110281914	bacteroidetes	609
DE.indiv	GH8	269798	110282774	bacteroidetes	89
DE.indiv	GH13	290399	116609089	actinobacteria	102
DE.indiv	GH3	278992	126348257	actinobacteria	65
DE.indiv	GH103	204773	133739635	proteobacteria	97
DE.indiv	GH23	204773	133740007	proteobacteria	151
DE.indiv	GH16	349102	145556699	proteobacteria	68
DE.indiv	GH3	376686	146153745	bacteroidetes	78
DE.indiv	GH2	435590	149931192	bacteroidetes	80
DE.indiv	GH23	375286	151280608	proteobacteria	136
DE.indiv	GH3	366602	167348533	proteobacteria	228
DE.indiv	GH23	366602	167348558	proteobacteria	77
DE.indiv	GH16	366602	167351187	proteobacteria	134
DE.indiv	GH15	515849	170943867	ascomycota	67
DE.indiv	GH2	452637	177840388	verrucomicrobia	162
DE.indiv	GH35	452637	177841954	verrucomicrobia	48
DE.indiv	GH2	452637	177842403	verrucomicrobia	87
DE.indiv	GH13	452637	177842866	verrucomicrobia	133
DE.indiv	GH28	398527	187718000	proteobacteria	90
DE.indiv	GH2	498211	190685046	proteobacteria	364
DE.indiv	GH18	1005048	194719498	proteobacteria	69
DE.indiv	GH13	197856	21702210	bacteroidetes	578
DE.indiv	GH73	394503	219999313	firmicutes	139
DE.indiv	GH13	239	2262207	bacteroidetes	146
DE.indiv	GH3	377629	237683422	proteobacteria	130
DE.indiv	GH18	626418	237878682	proteobacteria	198
DE.indiv	GH43	680198	260645908	actinobacteria	65
DE.indiv	GH43	680198	260648384	actinobacteria	55
DE.indiv	GH9	479432	270505661	actinobacteria	82
DE.indiv	GH8	479432	270506266	actinobacteria	107
DE.indiv	GH2	504472	283815927	bacteroidetes	81
DE.indiv	GH33	504472	283816071	bacteroidetes	127
DE.indiv	GH2	226186	29341499	bacteroidetes	66
DE.indiv	GH55	509190	295431162	proteobacteria	244
DE.indiv	GH3	509190	295432985	proteobacteria	104
DE.indiv	GH2	749414	297154344	actinobacteria	112
DE.indiv	GH13	757424	300074426	proteobacteria	164
DE.indiv	GH13	757424	300074427	proteobacteria	89
DE.indiv	PL22	633149	302194608	proteobacteria	61
DE.indiv	GH43	633149	302194672	proteobacteria	56
DE.indiv	GH47	985895	312210628	ascomycota	171
DE.indiv	GH2	573065	315416259	proteobacteria	64
DE.indiv	GH2	573065	315416260	proteobacteria	73
DE.indiv	GH39	573065	315416952	proteobacteria	251
DE.indiv	GH2	573065	315417599	proteobacteria	83
DE.indiv	GH35	573065	315417863	proteobacteria	124
DE.indiv	GH51	573065	315418311	proteobacteria	68
DE.indiv	GH3	573065	315418395	proteobacteria	47
DE.indiv	GH2	573065	315418589	proteobacteria	65
DE.indiv	GH31	573065	315418600	proteobacteria	61
DE.indiv	GH28	640510	323386876	proteobacteria	81
DE.indiv	AA10	953739	328885026	actinobacteria	77
DE.indiv	GH20	953739	328887409	actinobacteria	60
DE.indiv	GH31	983544	334726381	bacteroidetes	84
DE.indiv	GH18	243365	34104244	proteobacteria	102
DE.indiv	GH2	653045	344037813	actinobacteria	76
DE.indiv	GH43	682795	358751823	acidobacteria	113
DE.indiv	GH88	1166018	384068142	bacteroidetes	71
DE.indiv	AA6	1191523	395810649	ignavibacteriae	61
DE.indiv	GH31	1191523	395812129	ignavibacteriae	49
DE.indiv	GH27	1836	4091877	actinobacteria	78
DE.indiv	AA1	1278073	441485691	proteobacteria	578
DE.indiv	AA10	10456	449139078	none	49
DE.indiv	GH13	1303692	485093578	actinobacteria	54
DE.indiv	GH23	1303692	485095628	actinobacteria	45
DE.indiv	GH97	433724	510021395	none	78
DE.indiv	GH51	1422	5579375	firmicutes	49
DE.indiv	GH13	256	5672639	bacteroidetes	769
DE.indiv	GH43	100226	5738860	actinobacteria	138
DE.indiv	GH18	28095	7209516	proteobacteria	70
DE.indiv	GH18	349521	83633890	proteobacteria	57
DE.indiv	GH9	203122	89949807	proteobacteria	62
DE.indiv	GH2	203122	89952177	proteobacteria	68
DE.indiv	GH15	296591	91698982	proteobacteria	55
DE.indiv	AA1	5145	1729781	ascomycota	113
DE.indiv	AA1	204285	40788173	ascomycota	101
DE.indiv	AA3	1279085	517326524	ascomycota	104
DE.indiv	AA5	5306	89113929	basidiomycota	170
DE.indiv	AA8	515849	170936993	ascomycota	120
DE.indiv	AA8	460864	315019214	ascomycota	129
DE.indiv	AA8	573729	347011813	ascomycota	101
DE.indiv	AA9	573729	347008288	ascomycota	111
DE.indiv	AA9	573729	347009055	ascomycota	102
DE.indiv	GH1	329726	158306174	cyanobacteria	128
DE.indiv	GH1	448385	161166527	proteobacteria	153
DE.indiv	GH1	1279085	517326217	ascomycota	158
DE.indiv	GH10	515849	170941422	ascomycota	152
DE.indiv	GH10	500485	211586096	ascomycota	109
DE.indiv	GH10	578455	346996752	ascomycota	153
DE.indiv	GH10	578455	346997056	ascomycota	115
DE.indiv	GH105	573065	315417174	proteobacteria	112
DE.indiv	GH115	573065	315418594	proteobacteria	103
DE.indiv	GH125	578455	347000333	ascomycota	121
DE.indiv	GH125	573729	347007677	ascomycota	104
DE.indiv	GH13	366602	167346705	proteobacteria	128
DE.indiv	GH13	452637	177842850	verrucomicrobia	170
DE.indiv	GH13	757424	300074425	proteobacteria	172
DE.indiv	GH13	573729	347014319	ascomycota	124
DE.indiv	GH13	227321	40746602	ascomycota	102
DE.indiv	GH13	1303692	485092334	actinobacteria	103
DE.indiv	GH15	1005048	340551937	proteobacteria	136
DE.indiv	GH15	573729	347014101	ascomycota	107
DE.indiv	GH16	578455	346998477	ascomycota	122
DE.indiv	GH16	573729	347010115	ascomycota	119
DE.indiv	GH16	573729	347011420	ascomycota	116
DE.indiv	GH16	573729	347013744	ascomycota	108
DE.indiv	GH17	573729	347007036	ascomycota	175
DE.indiv	GH18	5061	134082140	ascomycota	112
DE.indiv	GH18	5061	134084745	ascomycota	123
DE.indiv	GH18	515849	170940090	ascomycota	174
DE.indiv	GH18	515849	170941313	ascomycota	125
DE.indiv	GH18	948311	344324205	ascomycota	119
DE.indiv	GH18	578455	347001397	ascomycota	112
DE.indiv	GH18	578455	347002277	ascomycota	121
DE.indiv	GH18	578455	347004080	ascomycota	124
DE.indiv	GH18	578455	347004166	ascomycota	108
DE.indiv	GH18	573729	347007363	ascomycota	116
DE.indiv	GH18	227321	40747492	ascomycota	164
DE.indiv	GH18	1279085	517322684	ascomycota	111
DE.indiv	GH2	452637	177841344	verrucomicrobia	249
DE.indiv	GH2	452637	177843107	verrucomicrobia	127
DE.indiv	GH2	573729	347012826	ascomycota	133
DE.indiv	GH26	573729	347006182	ascomycota	131
DE.indiv	GH28	578455	347001142	ascomycota	319
DE.indiv	GH28	578455	347004584	ascomycota	108
DE.indiv	GH28	573729	347012350	ascomycota	126
DE.indiv	GH29	1166018	384066805	bacteroidetes	151
DE.indiv	GH3	5141	16945419	ascomycota	121
DE.indiv	GH3	515849	170936432	ascomycota	122
DE.indiv	GH3	515849	170942719	ascomycota	115
DE.indiv	GH3	515849	170943564	ascomycota	135
DE.indiv	GH3	573729	347012994	ascomycota	128
DE.indiv	GH3	573729	347013763	ascomycota	158
DE.indiv	GH30	452637	177840301	verrucomicrobia	101
DE.indiv	GH31	515849	170945774	ascomycota	119
DE.indiv	GH31	578455	347003303	ascomycota	155
DE.indiv	GH31	573729	347006142	ascomycota	214
DE.indiv	GH31	573729	347008808	ascomycota	153
DE.indiv	GH32	298653	158114168	actinobacteria	109
DE.indiv	GH33	644283	302570001	actinobacteria	106
DE.indiv	GH33	756272	324971029	planctomycetes	165
DE.indiv	GH35	680198	260651567	actinobacteria	246
DE.indiv	GH36	578455	347004126	ascomycota	167
DE.indiv	GH36	573729	347006157	ascomycota	126
DE.indiv	GH37	578455	346997058	ascomycota	131
DE.indiv	GH37	578455	347003621	ascomycota	187
DE.indiv	GH37	573729	347005659	ascomycota	121
DE.indiv	GH37	573729	347009462	ascomycota	184
DE.indiv	GH42	573065	315418214	proteobacteria	113
DE.indiv	GH43	366602	167350411	proteobacteria	106
DE.indiv	GH43	680198	260645986	actinobacteria	102
DE.indiv	GH43	227882	29604685	actinobacteria	160
DE.indiv	GH43	573065	315417353	proteobacteria	111
DE.indiv	GH43	578455	347000988	ascomycota	108
DE.indiv	GH43	573729	347010818	ascomycota	111
DE.indiv	GH43	573729	347010913	ascomycota	150
DE.indiv	GH43	573729	347011431	ascomycota	136
DE.indiv	GH47	515849	170947856	ascomycota	108
DE.indiv	GH47	578455	346998695	ascomycota	180
DE.indiv	GH47	578455	347001570	ascomycota	136
DE.indiv	GH47	573729	347005771	ascomycota	177
DE.indiv	GH47	573729	347005999	ascomycota	132
DE.indiv	GH47	573729	347011389	ascomycota	122
DE.indiv	GH47	573729	347012519	ascomycota	139
DE.indiv	GH5	578455	346996537	ascomycota	161
DE.indiv	GH5	578455	346997693	ascomycota	108
DE.indiv	GH5	578455	347001566	ascomycota	154
DE.indiv	GH5	578455	347002038	ascomycota	114
DE.indiv	GH5	578455	347003193	ascomycota	113
DE.indiv	GH5	573729	347011361	ascomycota	112
DE.indiv	GH5	573729	347012521	ascomycota	269
DE.indiv	GH5	573729	347013414	ascomycota	108
DE.indiv	GH51	366602	167350004	proteobacteria	108
DE.indiv	GH55	5061	134084744	ascomycota	140
DE.indiv	GH55	578455	346997439	ascomycota	174
DE.indiv	GH55	578455	346998468	ascomycota	137
DE.indiv	GH55	578455	347001179	ascomycota	104
DE.indiv	GH55	578455	347002350	ascomycota	147
DE.indiv	GH55	573729	347010723	ascomycota	160
DE.indiv	GH55	573729	347011592	ascomycota	111
DE.indiv	GH55	227321	40747946	ascomycota	150
DE.indiv	GH6	573729	347009703	ascomycota	114
DE.indiv	GH67	366602	167348230	proteobacteria	154
DE.indiv	GH67	573729	347012219	ascomycota	116
DE.indiv	GH7	578455	346996743	ascomycota	169
DE.indiv	GH71	573729	347006997	ascomycota	154
DE.indiv	GH72	578455	347005344	ascomycota	115
DE.indiv	GH72	573729	347014483	ascomycota	118
DE.indiv	GH75	573729	347013426	ascomycota	119
DE.indiv	GH76	515849	170946821	ascomycota	114
DE.indiv	GH76	578455	346997127	ascomycota	109
DE.indiv	GH76	573729	347005620	ascomycota	110
DE.indiv	GH76	573729	347007416	ascomycota	115
DE.indiv	GH76	573729	347009351	ascomycota	108
DE.indiv	GH76	573729	347010138	ascomycota	126
DE.indiv	GH76	573729	347010954	ascomycota	173
DE.indiv	GH76	573729	347012612	ascomycota	148
DE.indiv	GH76	573729	347013179	ascomycota	120
DE.indiv	GH78	5061	134075582	ascomycota	106
DE.indiv	GH78	500485	211585047	ascomycota	120
DE.indiv	GH79	578455	347001754	ascomycota	124
DE.indiv	GH79	578455	347003612	ascomycota	151
DE.indiv	GH81	485918	256036731	bacteroidetes	146
DE.indiv	GH87	953739	328887398	actinobacteria	111
DE.indiv	GH92	578455	346997923	ascomycota	131
DE.indiv	GH92	573729	347007534	ascomycota	142
DE.indiv	GH92	573729	347011565	ascomycota	179
DE.indiv	GH95	1214101	408527818	actinobacteria	283
DE.indiv	PL1	573729	347012180	ascomycota	134
DE.indiv	PL10	366602	167348092	proteobacteria	102
DE.indiv	PL7	578455	347002282	ascomycota	109
DE.indiv	PL9	1279085	517325768	ascomycota	111
DE.indiv	GH110	66896	170935665	actinobacteria	150
DE.indiv	GH110	227882	29610934	actinobacteria	295
DE.indiv	GH132	985895	312218886	ascomycota	183
DE.indiv	GH132	578455	346998949	ascomycota	109
DE.indiv	PL20	573729	347011988	ascomycota	113
