# Supplementary material for: Long-Term Enrichment of Stress-Tolerant Cellulolytic Soil Populations following Timber Harvesting Evidenced by Multi-Omic Stable Isotope Probing
Source: Front Microbiol. 2017 Apr 11;8:537. doi: 10.3389/fmicb.2017.00537 (PMC5386986; doi:10.3389/fmicb.2017.00537)
Supplement: Supplementary file 5 [file DataSheet2.ZIP › Supplemental Data 2 - R Analyses and Data/Equivalent_0.01.list]

QUERYLIST	OUTPUT_EQUIVALENT_IN_MOTHUR_LIST
IIKFCBR01CPLUT	IAJCH1401AEXIJ
IIKFCBR01CDIDU	IIKFCBR01EWZMX
IIKFCBR01B1GYB	IAJCH1401BBVVT
IIKFCBR01CTZSO	IAJCH1401AD6I5
IIKFCBR01EDQEG	IIKFCBR01AZ0B7
IIKFCBR01C7UPJ	IAJCH1401CBT2J
IIKFCBR01DWFBF	IIKFCBR01BHM2D
IIKFCBR01DKA7V	IIKFCBR01DL1OD
IIKFCBR01BESKP	HN7PONR02H7VJP
IIKFCBR01DB99V	HNWQNZC01E81FU
IIKFCBR01B53KI	IIKFCBR01CMBQF
IIKFCBR01BJUEB	IIKFCBR01BJI11
IIKFCBR01DBGK9	HNWQNZC02JYSX7
IIKFCBR01DCD40	HS30DLI03GTYPT
IIKFCBR01DI3AC	IAJCH1401CKQZM
IIKFCBR01B5JPF	IIKFCBR01BMHDJ
IIKFCBR01DUGNX	HN5XJPU01A522S
IIKFCBR01A6DTS	HPPSXLA04JDLB2
IIKFCBR01CUJNS	HN5XJPU01C054O
IIKFCBR01EKDNG	IAJCH1401C0K4M
IIKFCBR01BM6NG	HN7PONR01BR35E
IIKFCBR01CFO1E	HTIQ2CV02D5F0W
IIKFCBR01DIWGY	IAJCH1401A7YMK
IIKFCBR01A08S3	HTIQ2CV02EMOB8
IIKFCBR01EE0M8	HNWQNZC01DTU7D
IIKFCBR01A4SGW	IIKFCBR01EUQP0
IIKFCBR01C2NJ2	HIGEX0001DHO1H
IIKFCBR01AG8VG	IAJCH1401B0CT5
IIKFCBR01EHDL7	HVPQ45002GZ4LA
IIKFCBR01B4TU2	IAJCH1401DPXDE
IIKFCBR01EV4PG	IAJCH1401BOAMR
IIKFCBR01DVCGN	IAJCH1401CIS09
IIKFCBR01D968Q	HN7PONR02G9M87
IIKFCBR01C4IV8	IAJCH1401C9UV8
IIKFCBR01C2X8N	HNWQNZC01AW5S8
IIKFCBR01A88ID	IIKFCBR01E1K9Q
IIKFCBR01BXXX4	HN7PONR02JXI1W
IIKFCBR01DV10K	IIKFCBR01CSF10
IIKFCBR01DC4TV	IAJCH1401AWMYF
IIKFCBR01EW2WT	IIKFCBR01EL7PJ
IIKFCBR01B8S5O	HN7PONR02HB4QW
IIKFCBR01BUUIE	HN7PONR02GQXBE
IIKFCBR01A6CFL	IAJCH1401ANLMS
IIKFCBR01D6FOO	HNWQNZC01DF0MN
IIKFCBR01C9S8X	IAJCH1401BKC7U
IIKFCBR01DP285	HN7PONR02FP5QD
IIKFCBR01C6GDX	HIGEX0001AOCX6
IIKFCBR01ER6YH	IIKFCBR01C50P4
IIKFCBR01EB62U	IIKFCBR01DE6JJ
IIKFCBR01CCCGA	IIKFCBR01C17DJ
