# Supplementary material for: Long-Term Enrichment of Stress-Tolerant Cellulolytic Soil Populations following Timber Harvesting Evidenced by Multi-Omic Stable Isotope Probing
Source: Front Microbiol. 2017 Apr 11;8:537. doi: 10.3389/fmicb.2017.00537 (PMC5386986; doi:10.3389/fmicb.2017.00537)
Supplement: Supplementary file 5 [file DataSheet2.ZIP › Supplemental Data 2 - R Analyses and Data/Equivalent_0.055.list]

QUERYLIST	OUTPUT_EQUIVALENT_IN_MOTHUR_LIST
IIKFCBR02IJAHH	HPJXK7N01B0LGH
IIKFCBR02JMSIQ	HPAG9CP02HTX3S
IIKFCBR02IWUOJ	HUX4Z8F01EOOZP
IIKFCBR02H2MER	IAORXRH01DSKCP
