# Supplementary material for: Long-Term Enrichment of Stress-Tolerant Cellulolytic Soil Populations following Timber Harvesting Evidenced by Multi-Omic Stable Isotope Probing
Source: Front Microbiol. 2017 Apr 11;8:537. doi: 10.3389/fmicb.2017.00537 (PMC5386986; doi:10.3389/fmicb.2017.00537)
Supplement: Supplementary file 5 [file DataSheet2.ZIP › Supplemental Data 2 - R Analyses and Data/Factors_Fungi.csv]

	Enrichment	Site	Horizon	Treatment
BL025_12C	C12	BL	Org	OM1
BL025_13C	C13	BL	Org	OM1
BL026_12C	C12	BL	Min	OM1
BL026_13C	C13	BL	Min	OM1
BL031_12C	C12	BL	Org	OM2
BL031_13C	C13	BL	Org	OM2
BL032_12C	C12	BL	Min	OM2
BL032_13C	C13	BL	Min	OM2
BL037_12C	C12	BL	Org	OM3
BL037_13C	C13	BL	Org	OM3
BL038_12C	C12	BL	Min	OM3
BL038_13C	C13	BL	Min	OM3
BL043_12C	C12	BL	Org	REF
BL043_13C	C13	BL	Org	REF
BL044_12C	C12	BL	Min	REF
BL044_13C	C13	BL	Min	REF
BR049_12C	C12	BR	Org	OM1
BR049_13C	C13	BR	Org	OM1
BR050_12C	C12	BR	Min	OM1
BR050_13C	C13	BR	Min	OM1
BR055_12C	C12	BR	Org	OM2
BR055_13C	C13	BR	Org	OM2
BR056_12C	C12	BR	Min	OM2
BR056_13C	C13	BR	Min	OM2
BR061_12C	C12	BR	Org	OM3
BR061_13C	C13	BR	Org	OM3
BR062_12C	C12	BR	Min	OM3
BR062_13C	C13	BR	Min	OM3
BR067_12C	C12	BR	Org	REF
BR067_13C	C13	BR	Org	REF
BR068_12C	C12	BR	Min	REF
BR068_13C	C13	BR	Min	REF
LH002_12C	C12	LH	Min	OM1
LH002_13C	C13	LH	Min	OM1
LH007_13C	C13	LH	Org	OM2
LH008_12C	C12	LH	Min	OM2
LH008_13C	C13	LH	Min	OM2
LH013_13C	C13	LH	Org	OM3
LH014_12C	C12	LH	Min	OM3
LH014_13C	C13	LH	Min	OM3
LH019_12C	C12	LH	Org	REF
LH019_13C	C13	LH	Org	REF
LH020_12C	C12	LH	Min	REF
LH020_13C	C13	LH	Min	REF
