# Supplementary material for: Long-Term Enrichment of Stress-Tolerant Cellulolytic Soil Populations following Timber Harvesting Evidenced by Multi-Omic Stable Isotope Probing
Source: Front Microbiol. 2017 Apr 11;8:537. doi: 10.3389/fmicb.2017.00537 (PMC5386986; doi:10.3389/fmicb.2017.00537)
Supplement: Supplementary file 5 [file DataSheet2.ZIP › Supplemental Data 2 - R Analyses and Data/FB_ratios.csv]

	Factor	Total_FA	C12_only	C13_only	Horizon	OM	Site	SampleName
1	BL025	0.814076950458972	0.807892592163474	1.09562765651538	Org	OM1	BL	BL025
2	BL026	0.249984760137801	0.248367363553157	0.284568181952273	Min	OM1	BL	BL026
3	BL027	0.848083829326382	0.84601539091113	0.947673424377752	Org	OM1	BL	BL027
4	BL028	0.233428257243232	0.227363300064451	0.360854402022829	Min	OM1	BL	BL028
5	BL029	0.723395686690458	0.716632586323704	1.06593812645422	Org	OM1	BL	BL029
6	BL030	0.236163822904948	0.240421643431797	0.140574160982649	Min	OM1	BL	BL030
7	BL031	1.18270437970507	1.15579372144938	2.05370373461185	Org	OM2	BL	BL031
8	BL032	0.306507306371611	0.284974368962714	0.78101072802267	Min	OM2	BL	BL032
9	BL033	0.864292754319347	0.827824987978204	2.41290036123875	Org	OM2	BL	BL033
10	BL034	0.286309121281275	0.275978952996113	0.498757779004859	Min	OM2	BL	BL034
11	BL035	0.981849113909773	0.940811395254495	2.81077167023582	Org	OM2	BL	BL035
12	BL036	0.273634344874074	0.259970997029658	0.550801454606758	Min	OM2	BL	BL036
13	BL037	1.40973178552382	1.39113850005984	2.23364890082139	Org	OM3	BL	BL037
14	BL038	0.382753469076691	0.383898060476601	0.352970240847262	Min	OM3	BL	BL038
15	BL039	1.37011715464789	1.36842132616167	1.44464299589441	Org	OM3	BL	BL039
16	BL040	0.430492104150803	0.425692227190187	0.568437655947487	Min	OM3	BL	BL040
17	BL041	1.41782916824878	1.34453376632496	4.48088875233107	Org	OM3	BL	BL041
18	BL042	0.366449007301562	0.351465606736367	0.754069857100868	Min	OM3	BL	BL042
19	BL043	0.483947846998053	0.479011918143678	0.706234072887385	Org	REF	BL	BL043
20	BL044	0.331735633835934	0.324786671730782	0.452648764883125	Min	REF	BL	BL044
21	BL045	0.457272479514728	0.451040281066688	0.671938987787331	Org	REF	BL	BL045
22	BL046	0.424137531131473	0.433118021218348	0.30167808587398	Min	REF	BL	BL046
23	BL047	0.530779108452689	0.524468975831883	0.808422287136507	Org	REF	BL	BL047
24	BL048	0.606072819113639	0.528598071769763	1.59977799568579	Min	REF	BL	BL048
25	BR049	0.484112516674326	0.470526650081843	0.824842561405336	Org	OM1	BR	BR049
26	BR050	0.285843875130309	0.231414581241675	0.829521655393875	Min	OM1	BR	BR050
27	BR051	0.37949481172664	0.362022739821905	0.854987938157203	Org	OM1	BR	BR051
28	BR052	0.378178603128046	0.274213205924295	1.41356570907229	Min	OM1	BR	BR052
29	BR053	0.524786459336493	0.514504083217758	0.726094157452446	Org	OM1	BR	BR053
30	BR054	0.374384828056495	0.299771376325391	1.14916710527864	Min	OM1	BR	BR054
31	BR055	0.578678554582354	0.539982636913622	1.49630107093563	Org	OM2	BR	BR055
32	BR056	0.337653799350492	0.254081034683359	1.28123370812141	Min	OM2	BR	BR056
33	BR057	0.43004261226049	0.389560980661029	1.44746751674313	Org	OM2	BR	BR057
34	BR058	0.338374644287325	0.269418005853104	1.04290477759096	Min	OM2	BR	BR058
35	BR059	0.522988628224874	0.484976748645854	1.39652005346671	Org	OM2	BR	BR059
36	BR060	0.350043574562878	0.29630048741787	1.06629299458173	Min	OM2	BR	BR060
37	BR061	0.726187953013172	0.734894657239905	0.421905797718906	Org	OM3	BR	BR061
38	BR062	0.45947156837468	0.369798409388917	2.15284699077646	Min	OM3	BR	BR062
39	BR063	0.76125884947223	0.7621823808757	0.723756329565146	Org	OM3	BR	BR063
40	BR064	0.473026926120645	0.396564766247907	1.93444035114267	Min	OM3	BR	BR064
41	BR065	0.688124754591705	0.693520661042432	0.477845291413295	Org	OM3	BR	BR065
42	BR066	0.425816934004866	0.351224637265182	1.60167838423357	Min	OM3	BR	BR066
43	BR067	0.504943492082046	0.501626809983752	0.584146138004042	Org	REF	BR	BR067
44	BR068	0.319863959284042	0.244433362022377	0.924829836463391	Min	REF	BR	BR068
45	BR069	0.361426551400312	0.360248269711808	0.388823881288966	Org	REF	BR	BR069
46	BR070	0.173404982142027	0.143910841099297	0.634867859091628	Min	REF	BR	BR070
47	BR071	0.391117741162088	0.361202439495565	0.940428219209424	Org	REF	BR	BR071
48	BR072	0.335547563630904	0.31624512300096	0.554618707461203	Min	REF	BR	BR072
49	LH001	1.41330943449753	1.4201670490893	1.15464529965335	Org	OM1	LH	LH001
50	LH002	0.406217579010321	0.369121414415986	0.849793460705401	Min	OM1	LH	LH002
51	LH003	0.733604478134367	0.731859141222086	0.826972997225212	Org	OM1	LH	LH003
52	LH004	0.399858515294482	0.414165600959856	0.204533756355966	Min	OM1	LH	LH004
53	LH005	1.30141540938011	1.3057543635461	1.08848572055695	Org	OM1	LH	LH005
54	LH006	0.381147494786387	0.335989896271987	1.15484738597113	Min	OM1	LH	LH006
55	LH007	0.733693623188173	0.732343243042612	0.785939270555246	Org	OM2	LH	LH007
56	LH008	0.305058996645642	0.250640950043438	0.944153101064312	Min	OM2	LH	LH008
57	LH009	0.928970998564188	0.915397179377317	1.56499160911594	Org	OM2	LH	LH009
58	LH010	0.36780094449082	0.292857558175633	1.63663570550666	Min	OM2	LH	LH010
59	LH011	0.973882601816895	0.968418470592244	1.15425652549902	Org	OM2	LH	LH011
60	LH012	0.333904615136523	0.325411619763467	0.459449183364465	Min	OM2	LH	LH012
61	LH013	2.02286226654028	1.99120976803791	3.07186395651069	Org	OM3	LH	LH013
62	LH014	0.343367452994068	0.297176018738847	0.901398284647755	Min	OM3	LH	LH014
63	LH015	1.93834404578997	1.89607722446317	3.36423243974506	Org	OM3	LH	LH015
64	LH016	0.340930065167202	0.340726558759794	0.343742198297681	Min	OM3	LH	LH016
65	LH017	2.28959596134703	2.31192113132209	1.34962020630109	Org	OM3	LH	LH017
66	LH018	0.413522627458971	0.39516290123663	0.667565307564957	Min	OM3	LH	LH018
67	LH019	0.789120310359206	0.786919809542963	0.912853815530868	Org	REF	LH	LH019
68	LH020	0.273978205410458	0.240123525400092	0.420625396871503	Min	REF	LH	LH020
69	LH021	1.027670121103	1.03021613295512	0.933140601454498	Org	REF	LH	LH021
70	LH022	0.311505550021842	0.326797817768231	0.220639560171824	Min	REF	LH	LH022
71	LH023	1.151023279946	1.15293617225963	1.06442766269205	Org	REF	LH	LH023
72	LH024	0.342493050951978	0.313488211233247	0.683537092334292	Min	REF	LH	LH024
