# Supplementary material for: Long-Term Enrichment of Stress-Tolerant Cellulolytic Soil Populations following Timber Harvesting Evidenced by Multi-Omic Stable Isotope Probing
Source: Front Microbiol. 2017 Apr 11;8:537. doi: 10.3389/fmicb.2017.00537 (PMC5386986; doi:10.3389/fmicb.2017.00537)
Supplement: Supplementary file 5 [file DataSheet2.ZIP › Supplemental Data 2 - R Analyses and Data/Final CAZy per Million Reads.csv]

CAZyme	Control	REF	OM1	OM3
GH38	133.1283051	89.07085224	79.16409692	81.10031888
GH39	42.96541225	77.59090919	70.02642293	76.42823529
GH30	60.0094061	90.25261108	93.25225301	89.93760906
GH31	126.4991668	260.5609427	274.4137277	290.1209641
GH32	15.57268886	68.09181906	55.00051031	57.53053871
GH33	17.35809267	95.21599822	77.92102433	69.16667141
GH35	50.56990999	133.2348684	82.84969813	82.34547323
GH36	62.45607059	87.87783855	76.85241806	77.23262704
GH37	13.29133953	34.83374876	38.16450954	32.01038401
GT13	0.04959455	0.045019385	0.021808291	0.033057195
GT10	0.859638875	2.712417916	1.87551304	2.655594681
GT11	0.578603089	1.305562151	0.56701557	1.355345003
GT17	0.529008539	4.614486912	4.994098676	5.02469367
GT14	0.578603089	1.147994305	0.654248735	0.936620531
GT15	1.256395279	21.44048187	30.3571413	21.98303481
GT18	0.016531517	0.011254846	NA	0.011019065
GT19	35.54276119	62.7345123	48.32717322	60.10899993
GH103	77.86344428	74.0793972	75.84923667	91.5023163
GH102	33.64163675	47.29286342	42.83148384	57.39830992
GH101	0.67779219	1.057955536	0.676057026	0.859487075
GH100	1.157206178	4.366880297	2.420720319	3.019223828
GH107	0.330630337	0.056274231	0.19627462	0.440762603
GH106	24.10295154	35.02508114	33.19221915	38.87526155
GH105	19.34187469	52.57138625	46.03730265	48.75936291
GH104	2.29788084	1.924578687	2.071787661	2.986166633
GH109	4.132879208	8.238547364	8.003642857	8.793213922
GH108	1.702746234	2.217204687	1.570196964	2.997185698
GT85	3.008736064	0.315135692	0.457974114	0.473819798
GT84	197.3532479	237.0608239	231.0588449	287.8620558
GT87	24.02029396	8.216037672	9.486606656	8.716080467
GT86	0.099189101	0.011254846	NA	0.011019065
GT81	44.53590635	11.15355251	10.53340463	11.61409458
GT80	0.611666123	1.879559303	2.071787661	2.578461225
GT83	94.09739381	87.27007686	78.64069794	96.84656286
GT89	5.339679937	0.686545614	2.464336901	2.380118054
GH29	44.96572578	92.818716	83.37309712	83.53553226
GH28	82.87249388	159.4699148	155.5585409	156.5919336
GH23	393.0202812	310.0259914	264.3819138	357.4143945
GH22	0.925764943	0.123803307	0.348932659	0.451781668
GH20	76.5078599	147.1233486	97.50486979	106.0034059
GH27	63.49755615	86.1333374	93.01236181	94.96230273
GH26	17.35809267	31.64862731	24.09816174	25.76257412
GH25	22.05304345	33.35936392	27.26036395	32.86987109
GH24	8.66251482	24.50180002	17.86099046	22.43481647
GH4	142.848837	90.71405977	67.21315337	64.48356876
GH5	126.730608	281.3373886	228.9652489	236.9098989
GH6	34.81537445	69.10475521	43.00595017	35.95520931
GH7	3.058330614	44.32158404	59.25312709	47.98802836
GH1	208.0491393	336.5761734	240.9598091	343.0124764
GH2	257.5775638	498.83729	391.1535103	448.9387489
GH3	604.2434717	786.6687248	698.2796748	750.6958457
GH8	19.42453228	41.24901105	23.74922908	55.19449691
GH9	38.41924512	85.73941779	54.69519424	69.99310129
GH66	3.851843422	0.720310152	1.046797976	1.553688174
GH118	0.016531517	NA	NA	0.02203813
GH119	1.603557133	1.45187515	1.003181394	3.757501187
GH114	11.60512482	21.0578171	11.12222849	11.18435104
PL12	15.47349976	8.227292518	6.586103931	9.476395956
PL11	3.504681569	15.80180396	5.015906968	10.36894023
PL10	3.851843422	21.62055941	9.835539315	11.87855214
PL17	0.694323707	1.406855766	0.610632153	1.487573784
PL15	0.562071572	1.80077538	0.93775652	2.413175249
GH71	2.430132974	32.49274076	39.66928163	33.6852819
GH16	117.2084543	254.2357191	185.2396251	214.6624065
GH17	10.2164774	21.15911072	28.48162826	25.07939209
GH14	0.099189101	0.258861461	0.043616582	0.396686342
GH15	609.434368	299.7165523	270.9025928	347.1225877
GH12	9.125397292	14.83388719	16.35621837	16.62776918
GH13	1583.272962	1338.234969	1140.050229	1508.344721
GH10	32.46789906	113.3137908	105.8792536	98.75286111
GH11	5.703373307	42.13814389	41.85011074	35.61361829
GH73	19.7386311	35.40774591	35.17677365	35.67973268
GH18	153.0818459	424.6340895	349.4342493	349.7671633
GH19	12.64661038	23.91654802	17.2721666	23.12901757
GT92	0.033063034	0.045019385	0.065424873	0.077133455
GT93	0.016531517	0.022509692	0.021808291	0.033057195
GT50	0.115720618	2.577359763	4.099958739	3.052281023
GT90	2.182160222	32.45897623	45.14316271	33.12330959
PL22	3.537744602	10.24190997	8.134492604	7.239525748
PL20	0.214909719	2.104656226	3.096777345	2.556423095
PL21	0.016531517	0.090038769	0.021808291	0.011019065
GT70	0.082657584	0.146313	0.021808291	0.154266911
GT71	0.578603089	9.690422514	13.49933223	9.817986973
GT74	0.033063034	0.067529077	0.065424873	0.06611439
GT75	0.264504269	0.247606615	0.152658038	0.198343171
GT76	0.495945505	2.960024531	3.511134877	2.875975982
GT77	0.033063034	0.045019385	0.021808291	0.011019065
GT94	0.710855224	0.641526229	0.7414819	0.683182034
CE7	19.29228014	43.4324512	17.55567439	20.14285094
CE6	4.496572578	14.04604796	8.61427501	8.815252052
CE5	8.282289933	10.45575205	12.8450835	13.37714499
CE4	266.9509338	261.9340339	242.2683065	262.7275683
CE3	7.835938979	19.53841287	26.49707376	28.29695909
CE2	2.744231794	11.68253028	11.27488653	12.26421942
CE1	130.5163254	244.590316	194.9006981	226.6842065
GH115	14.99408577	56.72442447	61.30310646	50.33508922
GT55	1.074548594	1.958343226	3.205818801	2.853937852
GH116	11.22489993	23.51137356	11.03499533	11.34963702
CE9	68.53966879	86.00953409	77.9864492	90.24614288
CE8	8.017785664	29.10503208	21.63382483	24.33009566
GT69	0.62819764	7.259375751	9.55203153	7.933726847
GH117	0.214909719	6.066362062	2.355295446	2.060565167
GT62	1.140674661	14.0798125	21.32850876	14.74350906
GT61	0.082657584	0.540232614	0.915948229	0.187324106
GT60	0.479413988	1.440620304	1.482963799	1.377383133
GT67	0.099189101	0.979171613	1.50477209	0.991715856
GT66	7.720218361	15.75678458	15.48388673	17.15668431
GT64	0.264504269	0.180077538	0.130849747	0.231400366
GH67	18.18466852	44.86181666	48.41440638	42.95231562
GH98	0.033063034	0.067529077	0.109041456	0.033057195
GH99	9.439496111	5.582403678	3.18401051	6.710610625
GH96	0.082657584	0.101293615	0.043616582	0.132228781
GH97	22.8796193	69.92635898	51.72926664	65.43120836
GH94	22.94574536	60.73114969	45.33943733	51.43699572
GH95	37.64226383	115.3621728	72.97054223	69.00138544
GH92	93.27081797	136.5663029	135.2332135	118.1904919
GH93	12.13413336	26.65147563	30.05182522	34.32438768
GH91	0.31409882	1.676972073	1.461155508	2.490308705
PL7	3.488150052	9.960538821	12.36530109	9.26703372
PL6	0.925764943	12.38033074	2.202637408	3.184509804
PL5	0.743918257	0.821603767	0.610632153	1.002734921
PL4	4.761076848	38.14267352	41.65383612	40.29672094
PL3	0.892701909	5.210993756	5.822813741	7.019144447
PL2	0.033063034	0.045019385	0.065424873	0.231400366
PL1	8.943550606	49.87022318	29.24491845	38.30227017
PL9	9.60481128	42.13814389	21.06680926	29.43192279
PL8	3.669996737	5.942558754	4.078150448	6.842839405
GH74	14.10138386	55.62144955	47.43303328	50.91909967
GT57	0.793512808	13.8096962	20.04181958	14.12644141
GH76	22.21835862	49.63387141	69.30674932	55.44793541
GH77	156.2724286	84.92906886	71.72746964	104.0089552
GT53	26.50002148	3.038808454	4.666974309	6.335962412
GH72	15.0271488	38.58161252	43.31126625	39.65761517
GT51	470.8010679	559.1857749	461.3762079	602.6216493
GH78	97.13919291	136.6901062	104.636181	126.8074008
GH79	7.604497743	14.6650645	19.03863819	18.07126671
GT58	0.198378202	4.231822143	5.779197158	3.559158016
GT59	0.31409882	3.263905376	5.953663488	4.132149399
GH88	13.754222	42.14939874	25.9082499	28.85893141
GH89	6.94323707	17.76014719	11.3621197	10.89785535
GT1	114.3485019	112.4134031	120.4253838	109.9482312
GT2	1971.565229	1659.189416	1370.52025	1618.67862
GT3	1.553962582	12.39158558	13.69560685	12.1760669
GT4	1992.758634	1320.441057	1128.470026	1584.310156
GT5	53.62824061	123.8033074	108.9324144	98.44432729
GT6	0.066126067	0.022509692	0.043616582	0.011019065
GT7	0.181846685	0.55148746	1.046797976	0.385667277
GT8	3.273240333	10.3206939	17.55567439	10.55626433
GT9	137.9389765	110.0498854	90.72249124	134.3554603
GH85	0.99189101	0.427684153	0.806906773	0.87050614
GH84	8.282289933	14.20361581	6.782378552	8.881366443
GH87	84.64136618	160.9442996	95.43308213	92.87969943
GH86	0.148783651	0.55148746	0.19627462	0.341591017
GT41	91.50194567	182.7336817	173.8120806	162.4430572
GH81	9.059271224	47.22533434	27.50025516	32.20872719
GH65	166.3070593	82.76813841	54.06275379	92.59320374
GH64	34.17064529	51.42339195	45.77560315	47.19465567
GH63	15.65534644	18.43543795	26.19175769	21.69653911
GH62	4.347788927	40.9676399	27.54387174	25.93887916
GT47	26.48348997	15.73427488	11.90732698	17.6305041
GT48	1.62008865	22.99365063	32.21084605	21.00233801
GH68	0.644729156	2.937514839	2.137212534	2.721709071
GH53	16.26701256	33.79830292	24.53432756	23.8452568
GH110	0.297567303	24.58058394	1.940937914	0.958658661
GH75	2.959141513	10.01681305	12.19083476	12.06587625
CE12	9.323775494	46.47125965	31.27308953	35.31610353
CE11	48.94982134	91.940838	69.80834001	84.50520998
CE10	243.7902787	275.529888	219.1297096	281.5811887
CE16	0.264504269	6.719143137	9.421181783	7.041182577
CE15	15.15940094	44.10774197	42.50435948	36.9359061
CE14	159.7605787	64.64783615	55.87284196	77.46402741
GH52	0.165315168	10.72586836	2.704228104	2.909033177
AA10	7.356524991	21.94694995	12.14721818	11.05212226
GH51	63.0512052	122.0813159	100.9287715	99.31483343
GH57	107.6036431	57.92869301	45.9064529	50.73177556
GH54	34.45168108	21.58679487	50.96597645	36.78163919
GH55	110.8272888	253.7179962	239.2587624	230.3645743
GH58	0.016531517	0.022509692	NA	0.011019065
GH59	15.49003127	9.757951591	20.95776781	9.443338761
GT34	0.495945505	8.474899133	11.18765337	8.760156727
GT35	221.0098485	193.7409212	151.7202816	198.144828
GT30	61.7782784	83.35339041	66.03550564	74.21340321
GT31	1.322521347	21.26040433	26.99866446	23.75710428
GT32	4.661887747	29.2063257	37.92461833	29.47599905
GT33	0.611666123	2.971279377	3.511134877	2.743747201
GT39	34.41861805	61.42895015	59.49301829	55.17245878
GH125	6.281976396	33.16803153	31.8401051	25.91684103
GH124	0.082657584	NA	NA	0.011019065
GH127	32.69934029	14.45122243	19.43118743	23.36041794
GH121	1.570494099	0.236351769	0.327124367	0.705220164
GH120	1.058017077	1.609442996	0.763290191	0.639105774
GH123	3.256708816	0.619016537	0.959564811	1.454516589
GH132	0.694323707	10.27567451	14.02273122	10.91989348
GT56	0.033063034	0.045019385	0.021808291	0.132228781
GH129	0.066126067	0.799094075	0.392549241	0.110190651
GH128	18.44917279	33.82081261	26.08271623	26.00499355
GH130	44.3871227	80.46089495	55.82922538	56.88041387
PL14	0.958827976	0.483958383	0.610632153	1.388402198
GH113	2.942609996	4.682015988	2.61699494	7.404811724
GH49	0.644729156	6.842946444	8.527041845	7.360735464
GH48	10.76201746	31.38976584	12.8232752	9.873082298
AA2	0.380224887	4.963387141	5.561114247	4.848388629
GH45	0.281035786	5.773736062	7.371202413	6.038447656
GH44	10.69589139	12.09895959	8.112684313	14.89777597
GH47	7.885533529	68.93593252	87.47305586	66.87470588
GH46	6.496886115	23.30878633	12.3434928	17.20076057
GH43	83.66600669	377.127384	245.7576331	301.7570968
GH42	45.82536466	81.7664571	59.18770222	65.81687563
GT27	5.240490836	5.638677909	5.212181588	6.942010991
GT26	83.58334911	61.05754023	48.67610588	61.80593595
GT25	2.03337657	11.37864943	14.15358097	13.11268743
GT24	0.925764943	17.32120819	26.21356598	18.75444874
GT22	2.942609996	19.31331595	26.27899085	20.69380419
GT21	23.93763637	18.62677034	19.69288692	19.80125992
GT20	152.2387385	118.6035685	131.0242133	147.1155377
GT29	1.454773481	3.590295914	1.657430128	2.5233659
GT28	150.783965	122.4302162	96.02190599	113.3310842
AA5	26.20245418	24.27670309	19.06044648	25.44302124
AA4	7.505308642	14.49624181	18.07907337	18.03820951
AA7	93.22122342	58.50269016	57.83558817	68.20801275
AA6	22.51592593	44.37785827	42.37350973	48.69324852
AA1	88.37748899	145.9753543	153.0287791	172.6907877
AA3	446.0203241	413.9644953	411.2171382	456.9275711
GH131	0.595134606	10.71461351	15.09133749	12.49561978
GT45	0.016531517	0.022509692	0.021808291	NA
AA9	4.265131343	65.0755203	82.915123	73.54124024
AA8	1.008422527	20.22495849	28.78694434	22.9306744
GT12	NA	0.090038769	0.021808291	0.099171586
GT73	NA	0.247606615	0.152658038	0.033057195
GT65	NA	0.011254846	NA	NA
GH112	NA	0.067529077	0.021808291	0.099171586
GH80	NA	0.20258723	0.261699494	0.110190651
GT23	NA	0.022509692	NA	0.02203813
GT44	NA	0.168822692	0.065424873	0.055095325
CE13	NA	NA	0.043616582	NA
GH111	NA	NA	NA	0.011019065
GT82	NA	NA	NA	0.011019065
GT68	NA	NA	NA	0.011019065
PL16	NA	NA	NA	0.06611439
PL18	NA	NA	NA	0.011019065
GT49	NA	NA	NA	0.033057195
