# Supplementary material for: Long-Term Enrichment of Stress-Tolerant Cellulolytic Soil Populations following Timber Harvesting Evidenced by Multi-Omic Stable Isotope Probing
Source: Front Microbiol. 2017 Apr 11;8:537. doi: 10.3389/fmicb.2017.00537 (PMC5386986; doi:10.3389/fmicb.2017.00537)
Supplement: Supplementary file 5 [file DataSheet2.ZIP › Supplemental Data 2 - R Analyses and Data/Final CO2 Datasheet.csv]

	SampleID	Site	OM	Substrate	g_CO2	g_wet_wt	g_dry_wt_unmeasured	mg_CO2	mgCO2_per_gwet	mgCO2_per_gdry	ratio	subtract
1	LH020	LH	REF	Soil Only	0.0041879364	5.64	4.5	4.1879364	0.742541914893617	0.930652533333333	1	0
2	LH020	LH	REF	Lignocellulose	0.0091239263	5.64	4.5	9.1239263	1.61771742907801	2.02753917777778	2.17862102681406	0.875175514184397
3	LH020	LH	REF	Lignin & Cellulose	0.0068168875	5.64	4.5	6.8168875	1.2086679964539	1.51486388888889	1.62774379763742	0.466126081560284
4	LH020	LH	REF	Cellulose	0.0066022793	5.64	4.5	6.6022793	1.17061689716312	1.46717317777778	1.57649941866357	0.428074982269503
5	LH022	LH	REF	Soil Only	0.0044561967	5.53	4.5	4.4561967	0.805822188065099	0.990265933333333	1	0
6	LH022	LH	REF	Lignocellulose	0.0076216685	5.53	4.5	7.6216685	1.37824023508137	1.69370411111111	1.71035279928285	0.572418047016275
7	LH022	LH	REF	Lignin & Cellulose	0.0061730628	5.53	4.5	6.1730628	1.11628622061483	1.37179173333333	1.38527610327435	0.310464032549729
8	LH022	LH	REF	Cellulose	0.007246104	5.53	4.5	7.246104	1.31032622061483	1.61024533333333	1.62607364257507	0.504504032549729
9	LH024	LH	REF	Soil Only	0.0056901942	5.55	4.5	5.6901942	1.02526021621622	1.2644876	1	0
10	LH024	LH	REF	Lignocellulose	0.0089629701	5.55	4.5	8.9629701	1.61494956756757	1.99177113333333	1.57516066850583	0.589689351351351
11	LH024	LH	REF	Lignin & Cellulose	0.0070314958	5.55	4.5	7.0314958	1.26693618018018	1.56255462222222	1.23572158574131	0.241675963963964
12	LH024	LH	REF	Cellulose	0.0061730628	5.55	4.5	6.1730628	1.11226356756757	1.37179173333333	1.08485977508465	0.0870033513513515
13	LH002	LH	OM1	Soil Only	0.0037050678	5.52	4.5	3.7050678	0.671207934782609	0.8233484	1	0
14	LH002	LH	OM1	Lignocellulose	0.0060657586	5.52	4.5	6.0657586	1.0988693115942	1.34794635555556	1.63715184915105	0.427661376811594
15	LH002	LH	OM1	Lignin & Cellulose	0.0042952405	5.52	4.5	4.2952405	0.778123278985507	0.954497888888889	1.15928796228776	0.106915344202899
16	LH002	LH	OM1	Cellulose	0.0048854132	5.52	4.5	4.8854132	0.885038623188406	1.08564737777778	1.31857592457552	0.213830688405797
17	LH004	LH	OM1	Soil Only	0.0042415885	6.83	4.5	4.2415885	0.621023206442167	0.942575222222222	1	0
18	LH004	LH	OM1	Lignocellulose	0.0070314958	6.83	4.5	7.0314958	1.02950158125915	1.56255462222222	1.65775058094391	0.408478374816984
19	LH004	LH	OM1	Lignin & Cellulose	0.004724457	6.83	4.5	4.724457	0.691721376281113	1.04987933333333	1.11384142992655	0.0706981698389457
20	LH004	LH	OM1	Cellulose	0.0051536735	6.83	4.5	5.1536735	0.75456420204978	1.14526077777778	1.2150338251813	0.133540995607613
21	LH006	LH	OM1	Soil Only	0.0046171529	5.56	4.5	4.6171529	0.830423183453237	1.02603397777778	1	0
22	LH006	LH	OM1	Lignocellulose	0.0066022793	5.56	4.5	6.6022793	1.1874603057554	1.46717317777778	1.42994599550732	0.357037122302158
23	LH006	LH	OM1	Lignin & Cellulose	0.0048317612	5.56	4.5	4.8317612	0.869021798561151	1.07372471111111	1.04648065694337	0.0385986151079137
24	LH006	LH	OM1	Cellulose	0.0050463694	5.56	4.5	5.0463694	0.907620395683453	1.12141542222222	1.09296129222838	0.077197212230216
25	LH014	LH	OM3	Soil Only	0.0028466348	5.43	4.5	2.8466348	0.524242136279926	0.632585511111111	1	0
26	LH014	LH	OM3	Lignocellulose	0.0062267148	5.43	4.5	6.2267148	1.14672464088398	1.3837144	2.18739502517148	0.622482504604052
27	LH014	LH	OM3	Lignin & Cellulose	0.007192452	5.43	4.5	7.192452	1.32457679558011	1.59832266666667	2.52665076672287	0.800334659300184
28	LH014	LH	OM3	Cellulose	0.0029002869	5.43	4.5	2.9002869	0.534122817679558	0.6445082	1.01884755290703	0.00988068139963172
29	LH016	LH	OM3	Soil Only	0.0035441116	5.43	4.5	3.5441116	0.652690902394107	0.787580355555556	1	0
30	LH016	LH	OM3	Lignocellulose	0.0071387999	5.43	4.5	7.1387999	1.31469611418048	1.58639997777778	2.01427062849827	0.662005211786372
31	LH016	LH	OM3	Lignin & Cellulose	0.0039733281	5.43	4.5	3.9733281	0.731736298342542	0.8829618	1.12110693692603	0.0790453959484346
32	LH016	LH	OM3	Cellulose	0.0036514158	5.43	4.5	3.6514158	0.67245226519337	0.811425733333333	1.03027675539337	0.0197613627992633
33	LH018	LH	OM3	Soil Only	0.0051536735	5.38	4.5	5.1536735	0.95793187732342	1.14526077777778	1	0
34	LH018	LH	OM3	Lignocellulose	0.0058511504	5.38	4.5	5.8511504	1.08757442379182	1.30025564444444	1.1353358725577	0.129642546468402
35	LH018	LH	OM3	Lignin & Cellulose	0.0033831554	5.38	4.5	3.3831554	0.628839293680297	0.751812311111111	0.656455128560239	-0.329092583643123
36	LH018	LH	OM3	Cellulose	0.0029002869	5.38	4.5	2.9002869	0.539086784386617	0.6445082	0.562761086824767	-0.418845092936803
37	BL044	BL	REF	Soil Only	0.0069241917	5.47	4.5	6.9241917	1.26584857404022	1.53870926666667	1	0
38	BL044	BL	REF	Lignocellulose	0.0075680164	5.47	4.5	7.5680164	1.38354961608775	1.68178142222222	1.09298192885099	0.117701042047532
39	BL044	BL	REF	Lignin & Cellulose	0.0070851478	5.47	4.5	7.0851478	1.29527382084095	1.57447728888889	1.02324547138116	0.0294252468007314
40	BL044	BL	REF	Cellulose	0.0069241917	5.47	4.5	6.9241917	1.26584857404022	1.53870926666667	1	0
41	BL046	BL	REF	Soil Only	0.0046171529	5.46	4.5	4.6171529	0.845632399267399	1.02603397777778	1	0
42	BL046	BL	REF	Lignocellulose	0.0079972329	5.46	4.5	7.9972329	1.46469467032967	1.77716286666667	1.73207018983495	0.619062271062271
43	BL046	BL	REF	Lignin & Cellulose	0.0057438463	5.46	4.5	5.7438463	1.0519865018315	1.27641028888889	1.24402341105056	0.206354102564103
44	BL046	BL	REF	Cellulose	0.0066022793	5.46	4.5	6.6022793	1.20920866300366	1.46717317777778	1.42994599550732	0.363576263736264
45	BL048	BL	REF	Soil Only	0.0032221992	5.31	4.5	3.2221992	0.606817175141243	0.716044266666667	1	0
46	BL048	BL	REF	Lignocellulose	0.0086410577	5.31	4.5	8.6410577	1.62731783427495	1.92023504444444	2.68172672254403	1.02050065913371
47	BL048	BL	REF	Lignin & Cellulose	0.0057438463	5.31	4.5	5.7438463	1.0817036346516	1.27641028888889	1.78258572592284	0.474886459510358
48	BL048	BL	REF	Cellulose	0.0088020139	5.31	4.5	8.8020139	1.65762973634652	1.95600308888889	2.7316790035824	1.05081256120527
49	BL026	BL	OM1	Soil Only	0.0048854132	5.77	4.5	4.8854132	0.846692062391681	1.08564737777778	1	0
51	BL026	BL	OM1	Lignin & Cellulose	0.0078899288	5.77	4.5	7.8899288	1.36740533795494	1.75331751111111	1.61499723298738	0.520713275563258
52	BL026	BL	OM1	Cellulose	0.0074607123	5.77	4.5	7.4607123	1.29301772963605	1.65793606666667	1.52714048834191	0.446325667244367
53	BL028	BL	OM1	Soil Only	0.0043488926	5.7	4.5	4.3488926	0.762963614035088	0.966420577777778	1	0
54	BL028	BL	OM1	Lignocellulose	0.0081045371	5.7	4.5	8.1045371	1.42184861403509	1.80100824444444	1.8635863989835	0.658885
55	BL028	BL	OM1	Lignin & Cellulose	0.0057974983	5.7	4.5	5.7974983	1.01710496491228	1.28833295555556	1.33309760282422	0.254141350877193
56	BL028	BL	OM1	Cellulose	0.0053146297	5.7	4.5	5.3146297	0.932391175438597	1.18102882222222	1.2220650608847	0.169427561403509
57	BL030	BL	OM1	Soil Only	0.0055828901	5.9	4.5	5.5828901	0.946252559322034	1.24064224444444	1	0
58	BL030	BL	OM1	Lignocellulose	0.0087483618	5.9	4.5	8.7483618	1.48277318644068	1.9440804	1.56699516617746	0.536520627118644
59	BL030	BL	OM1	Lignin & Cellulose	0.0069241917	5.9	4.5	6.9241917	1.17359181355932	1.53870926666667	1.24025219482648	0.227339254237288
60	BL030	BL	OM1	Cellulose	0.007192452	5.9	4.5	7.192452	1.21905966101695	1.59832266666667	1.2883026302094	0.272807101694915
61	BL038	BL	OM3	Soil Only	0.0042415885	5.75	4.5	4.2415885	0.737667565217391	0.942575222222222	1	0
62	BL038	BL	OM3	Lignocellulose	0.0070314958	5.75	4.5	7.0314958	1.22286883478261	1.56255462222222	1.65775058094391	0.485201269565217
63	BL038	BL	OM3	Lignin & Cellulose	0.0052609777	5.75	4.5	5.2609777	0.914952643478261	1.16910615555556	1.24033194167704	0.177285078260869
64	BL038	BL	OM3	Cellulose	0.0050463694	5.75	4.5	5.0463694	0.877629460869565	1.12141542222222	1.18973573226163	0.139961895652174
65	BL040	BL	OM3	Soil Only	0.0039196761	5.78	4.5	3.9196761	0.678144653979239	0.871039133333333	1	0
66	BL040	BL	OM3	Lignocellulose	0.0074607123	5.78	4.5	7.4607123	1.29078067474048	1.65793606666667	1.90340020697118	0.612636020761246
67	BL040	BL	OM3	Lignin & Cellulose	0.006387671	5.78	4.5	6.387671	1.10513339100346	1.41948244444444	1.62964256153716	0.426988737024221
68	BL040	BL	OM3	Cellulose	0.0054219339	5.78	4.5	5.4219339	0.938050847750865	1.2048742	1.38326069850516	0.259906193771626
70	BL042	BL	OM3	Lignocellulose	0.0078362767	5.73	4.5	7.8362767	1.36758755671902	1.74139482222222	NA	NA
71	BL042	BL	OM3	Lignin & Cellulose	0.0070851478	5.73	4.5	7.0851478	1.2365004886562	1.57447728888889	NA	NA
72	BL042	BL	OM3	Cellulose	0.0047781091	5.73	4.5	4.7781091	0.833875933682373	1.06180202222222	NA	NA
73	BR068	BR	REF	Soil Only	0.0056901942	6.21	4.5	5.6901942	0.916295362318841	1.2644876	1	0
74	BR068	BR	REF	Lignocellulose	0.0093921866	6.21	4.5	9.3921866	1.5124294041868	2.08715257777778	1.65059157383416	0.596134041867955
75	BR068	BR	REF	Lignin & Cellulose	0.0070314958	6.21	4.5	7.0314958	1.13228595813205	1.56255462222222	1.23572158574131	0.215990595813204
76	BR068	BR	REF	Cellulose	0.0076753206	6.21	4.5	7.6753206	1.23596144927536	1.7056268	1.34886795252085	0.319666086956522
77	BR070	BR	REF	Soil Only	0.0069241917	6.98	4.5	6.9241917	0.992004541547278	1.53870926666667	1	0
78	BR070	BR	REF	Lignocellulose	0.0084264494	6.98	4.5	8.4264494	1.20722770773639	1.87254431111111	1.21695784361372	0.215223166189112
79	BR070	BR	REF	Lignin & Cellulose	0.0077289726	6.98	4.5	7.7289726	1.10730266475645	1.71754946666667	1.11622741467426	0.115298123209169
80	BR070	BR	REF	Cellulose	0.0069778437	6.98	4.5	6.9778437	0.999691074498567	1.55063193333333	1.00774848564635	0.00768653295128929
81	BR072	BR	REF	Soil Only	0.0068705396	6.53	4.5	6.8705396	1.05215001531394	1.52678657777778	1	0
82	BR072	BR	REF	Lignocellulose	0.0091239263	6.53	4.5	9.1239263	1.39723220520674	2.02753917777778	1.32797812561913	0.345082189892802
83	BR072	BR	REF	Lignin & Cellulose	0.0078362767	6.53	4.5	7.8362767	1.20004237366003	1.74139482222222	1.14056204551968	0.147892358346095
84	BR072	BR	REF	Cellulose	0.008050885	6.53	4.5	8.050885	1.23290735068913	1.78908555555556	1.17179806372123	0.180757335375191
85	BR050	BR	OM1	Soil Only	0.0049927174	6.92	4.5	4.9927174	0.721490953757225	1.10949275555556	1	0
86	BR050	BR	OM1	Lignocellulose	0.0094458387	6.92	4.5	9.4458387	1.36500559248555	2.09907526666667	1.89192336421845	0.643514638728324
87	BR050	BR	OM1	Lignin & Cellulose	0.0064949751	6.92	4.5	6.4949751	0.938580216763006	1.4433278	1.30088979199984	0.21708926300578
88	BR050	BR	OM1	Cellulose	0.0067095834	6.92	4.5	6.7095834	0.969592976878613	1.49101853333333	1.34387405944506	0.248102023121387
89	BR052	BR	OM1	Soil Only	0.0054219339	6.81	4.5	5.4219339	0.796172378854626	1.2048742	1	0
90	BR052	BR	OM1	Lignocellulose	0.008050885	6.81	4.5	8.050885	1.18221512481645	1.78908555555556	1.48487332167587	0.386042745961821
91	BR052	BR	OM1	Lignin & Cellulose	0.006387671	6.81	4.5	6.387671	0.937983994126285	1.41948244444444	1.17811672325994	0.141811615271659
92	BR052	BR	OM1	Cellulose	0.0069241917	6.81	4.5	6.9241917	1.01676823788546	1.53870926666667	1.27707047479867	0.220595859030837
93	BR054	BR	OM1	Soil Only	0.0065486272	6.59	4.5	6.5486272	0.993721881638847	1.45525048888889	1	0
94	BR054	BR	OM1	Lignocellulose	0.0091239263	6.59	4.5	9.1239263	1.38451081942337	2.02753917777778	1.39325785715821	0.390788937784522
95	BR054	BR	OM1	Lignin & Cellulose	0.0078362767	6.59	4.5	7.8362767	1.18911634294385	1.74139482222222	1.19662892094392	0.195394461305008
96	BR054	BR	OM1	Cellulose	0.0066559313	6.59	4.5	6.6559313	1.01000474962064	1.47909584444444	1.0163857395944	0.0162828679817906
97	BR062	BR	OM3	Soil Only	0.0040269802	6.78	4.5	4.0269802	0.5939498820059	0.894884488888889	1	0
98	BR062	BR	OM3	Lignocellulose	0.0085874056	6.78	4.5	8.5874056	1.26657899705015	1.90831235555556	2.13246779807857	0.672629115044248
99	BR062	BR	OM3	Lignin & Cellulose	0.0051000215	6.78	4.5	5.1000215	0.752215560471976	1.13333811111111	1.26646301861628	0.158265678466077
100	BR062	BR	OM3	Cellulose	0.0044561967	6.78	4.5	4.4561967	0.657256150442478	0.990265933333333	1.10658520248001	0.0633062684365779
101	BR064	BR	OM3	Soil Only	0.0040806323	6.76	4.5	4.0806323	0.603643831360947	0.906807177777778	1	0
102	BR064	BR	OM3	Lignocellulose	0.0074070602	6.76	4.5	7.4070602	1.09571896449704	1.64601337777778	1.81517462379543	0.492075133136095
103	BR064	BR	OM3	Lignin & Cellulose	0.0062267148	6.76	4.5	6.2267148	0.921111656804734	1.3837144	1.52591910817351	0.317467825443787
104	BR064	BR	OM3	Cellulose	0.0041879364	6.76	4.5	4.1879364	0.619517218934911	0.930652533333333	1.02629594928217	0.0158733875739645
105	BR066	BR	OM3	Soil Only	0.0049927174	6.89	4.5	4.9927174	0.724632423802613	1.10949275555556	1	0
106	BR066	BR	OM3	Lignocellulose	0.0085874056	6.89	4.5	8.5874056	1.24635785195936	1.90831235555556	1.71998631446675	0.521725428156749
107	BR066	BR	OM3	Lignin & Cellulose	0.0064413231	6.89	4.5	6.4413231	0.934879985486212	1.43140513333333	1.29014374016042	0.210247561683599
108	BR066	BR	OM3	Cellulose	0.0054755859	6.89	4.5	5.4755859	0.794714934687954	1.21679686666667	1.09671456670069	0.070082510885341
