# Supplementary material for: Long-Term Enrichment of Stress-Tolerant Cellulolytic Soil Populations following Timber Harvesting Evidenced by Multi-Omic Stable Isotope Probing
Source: Front Microbiol. 2017 Apr 11;8:537. doi: 10.3389/fmicb.2017.00537 (PMC5386986; doi:10.3389/fmicb.2017.00537)
Supplement: Supplementary file 5 [file DataSheet2.ZIP › Supplemental Data 2 - R Analyses and Data/Final CO2_pH_Datasheet.csv]

SampleID	pH	N.area	C.area	PercentC	PercentN	Horizon	OM	Site
BL025	4.79	NA	NA	NA	NA	Org	OM1	BL
BL026	5.736	0.049019874	1.045394543	10.14946158	0.47592111	Min	OM1	BL
BL027	4.897	0.096077043	2.427715752	44.95769911	1.779204508	Org	OM1	BL
BL028	5.87	0.041277049	0.944890728	9.08548777	0.396894705	Min	OM1	BL
BL029	4.686	0.078400594	2.023316667	39.67287583	1.53726655	Org	OM1	BL
BL030	5.892	0.049289973	1.056462307	10.15829142	0.473942047	Min	OM1	BL
BL031	5.734	0.10670092	2.322614558	43.8229162	2.013224898	Org	OM2	BL
BL032	5.779	NA	NA	NA	NA	Min	OM2	BL
BL033	5.237	0.083772554	2.31469685	42.86475648	1.551343593	Org	OM2	BL
BL034	5.301	NA	NA	NA	NA	Min	OM2	BL
BL035	5.089	0.062494791	1.639435515	32.1457944	1.225388053	Org	OM2	BL
BL036	5.717	NA	NA	NA	NA	Min	OM2	BL
BL037	5.187	0.065495886	1.726530307	33.2025059	1.259536263	Org	OM3	BL
BL038	5.42	0.04349786	0.891467481	8.826410699	0.430671877	Min	OM3	BL
BL039	5.254	0.062704867	1.842273582	36.84547164	1.254097347	Org	OM3	BL
BL040	5.86	0.045958757	0.920584215	8.44572674	0.421639976	Min	OM3	BL
BL041	5.091	0.08458285	2.110241186	43.06614666	1.726180606	Org	OM3	BL
BL042	5.391	0.048419655	0.939186573	9.486733057	0.489087427	Min	OM3	BL
BL043	4.505	NA	NA	NA	NA	Org	REF	BL
BL044	5.477	0.028822505	0.681435366	6.428635531	0.271910426	Min	REF	BL
BL045	5.279	0.048209579	1.61134042	29.83963741	0.892769975	Org	REF	BL
BL046	5.491	0.019339045	0.395291087	3.764677022	0.184181382	Min	REF	BL
BL047	4.896	NA	NA	NA	NA	Org	REF	BL
BL048	5.985	0.024921082	0.699824883	6.479860024	0.230750757	Min	REF	BL
BR049	5.389	0.084882959	2.163111046	41.59828934	1.6323646	Org	OM1	BR
BR050	5.869	0.033684279	0.853581672	8.535816715	0.33684279	Min	OM1	BR
BR051	4.334	0.070087561	1.893823823	38.64946578	1.430358388	Org	OM1	BR
BR052	5.205	0.033864345	0.849282271	7.791580465	0.310682062	Min	OM1	BR
BR053	4.41	0.06405536	1.948353847	38.96707695	1.281107202	Org	OM1	BR
BR054	5.261	0.026391618	0.657682241	6.204549444	0.248977531	Min	OM1	BR
BR055	5.734	0.057062809	1.345586369	26.38404645	1.118878604	Org	OM2	BR
BR056	6.096	NA	NA	NA	NA	Min	OM2	BR
BR057	5.032	0.062404758	1.755008516	35.10017033	1.248095157	Org	OM2	BR
BR058	6.253	NA	NA	NA	NA	Min	OM2	BR
BR059	5.879	0.057993148	1.389048628	27.78097257	1.159862965	Org	OM2	BR
BR060	6.048	NA	NA	NA	NA	Min	OM2	BR
BR061	5.811	0.029062593	0.787643337	16.40923618	0.605470682	Org	OM3	BR
BR062	5.521	0.032483841	0.671985198	6.719851982	0.32483841	Min	OM3	BR
BR063	4.76	0.03719556	0.996526106	19.16396358	0.715299233	Org	OM3	BR
BR064	5.364	0.033114071	0.633843979	5.868925733	0.306611768	Min	OM3	BR
BR065	5.571	0.054031703	1.356568997	27.13137993	1.080634058	Org	OM3	BR
BR066	5.802	0.032423819	0.618136267	6.120161063	0.321027912	Min	OM3	BR
BR067	4.951	0.064475513	2.04025886	39.23574732	1.239913719	Org	REF	BR
BR068	5.95	0.029992932	0.701059364	6.740955423	0.288393579	Min	REF	BR
BR069	6.305	0.070447692	1.667190062	33.34380125	1.408953848	Org	REF	BR
BR070	6.679	0.042297422	0.844131503	8.039347652	0.402832586	Min	REF	BR
BR071	5.621	0.069757441	2.141699178	42.83398356	1.395148811	Org	REF	BR
BR072	6.284	0.031943644	0.716171119	7.021285483	0.31317298	Min	REF	BR
LH001	3.671	0.054511878	2.418265584	44.782696	1.009479224	Org	OM1	LH
LH002	5.184	0.015347589	0.454205649	4.781112093	0.161553566	Min	OM1	LH
LH003	3.602	0.048539699	2.252589664	43.319032	0.933455752	Org	OM1	LH
LH004	5.321	0.019519111	0.639292725	6.457502271	0.197162735	Min	OM1	LH
LH005	3.857	0.061684495	2.1807769	40.38475741	1.142305464	Org	OM1	LH
LH006	5.488	0.018828859	0.473829647	4.834996393	0.192131213	Min	OM1	LH
LH007	4.577	0.040016589	1.369467199	25.83900376	0.755029989	Org	OM2	LH
LH008	5.996	NA	NA	NA	NA	Min	OM2	LH
LH009	4.468	0.056222502	1.89135486	33.77419394	1.003973254	Org	OM2	LH
LH010	5.855	NA	NA	NA	NA	Min	OM2	LH
LH011	4.225	0.041727214	1.453454504	29.06909008	0.834544271	Org	OM2	LH
LH012	5.675	NA	NA	NA	NA	Min	OM2	LH
LH013	5.075	0.056552623	1.92770821	36.37185301	1.067030617	Org	OM3	LH
LH014	4.985	0.018498738	0.399420215	3.877866164	0.179599403	Min	OM3	LH
LH015	5.805	NA	NA	NA	NA	Org	OM3	LH
LH016	6.278	0.021679899	0.417128638	4.256414673	0.221223461	Min	OM3	LH
LH017	4.953	0.045958757	1.937158378	39.53384445	0.937933825	Org	OM3	LH
LH018	5.958	0.017238279	0.349700412	3.605158882	0.177714212	Min	OM3	LH
LH019	5.571	0.065375842	2.023401804	39.67454517	1.281879253	Org	REF	LH
LH020	6.6	0.022040031	0.421938859	4.136655477	0.216078731	Min	REF	LH
LH021	4.917	0.049079896	1.722443748	31.31715905	0.892361749	Org	REF	LH
LH022	6.056	0.022550217	0.486429871	4.588961044	0.212737893	Min	REF	LH
LH023	5.656	0.07131801	2.278982026	42.99966086	1.345622829	Org	REF	LH
LH024	6.448	0.025791399	0.580761278	5.638459012	0.250401934	Min	REF	LH
