# Supplementary material for: Long-Term Enrichment of Stress-Tolerant Cellulolytic Soil Populations following Timber Harvesting Evidenced by Multi-Omic Stable Isotope Probing
Source: Front Microbiol. 2017 Apr 11;8:537. doi: 10.3389/fmicb.2017.00537 (PMC5386986; doi:10.3389/fmicb.2017.00537)
Supplement: Supplementary file 5 [file DataSheet2.ZIP › Supplemental Data 2 - R Analyses and Data/Final PLFA with Taxonomy.csv]

SampleName	rt	Delta_value	Peak_Area	FA	AcquisitionDate	molC_per_uL	molC	Dry_wt_Sample_in_grams	Enriched	Horizon	OM	Site	umols13C_per_drywt	umols12C_per_drywt	C13excess_umols_per_drywt	Taxonomy
BR055	589.4	-20.05865555	183230.4824	UF1	(01/08/13 02:31:00)	3.95E-11	7.90E-09	0.63	1	Org	OM2	BR	0.000136612	0.012405941	NA	Unclassified
BR051	589.5	-11.3545657	458501.5832	UF1	(01/08/13 03:57:00)	9.89E-11	1.98E-08	0.63	1	Org	OM1	BR	0.000346882	0.031038618	NA	Unclassified
LH003	589.5	-11.66883695	292561.4161	UF1	(01/07/13 17:56:00)	6.31E-11	1.26E-08	0.75	1	Org	OM1	LH	0.000184777	0.016637491	NA	Unclassified
LH011	589.5	11.38116546	112301.7319	UF1	(01/08/13 05:23:00)	2.42E-11	4.84E-09	0.7	1	Org	OM2	LH	7.77E-05	0.006840837	NA	Unclassified
LH012	589.5	-45.11722093	821953.9324	UF1	(01/15/13 10:29:00)	1.77E-10	3.54E-08	0.92	1	Min	OM2	LH	0.000409036	0.038120024	NA	Unclassified
LH015	589.5	-6.359847253	1069176.75	UF1	(01/07/13 16:31:00)	2.31E-10	4.61E-08	0.42	1	Org	OM3	LH	0.001212255	0.108569199	NA	Unclassified
LH019	589.5	-40.99569805	266149.739	UF1	(01/07/13 22:14:00)	5.74E-11	1.15E-08	0.59	1	Org	REF	LH	0.000207408	0.019246318	NA	Unclassified
BR049	589.6	-25.2074915	353465.956	UF1	(01/08/13 01:05:00)	7.62E-11	1.52E-08	0.63	1	Org	OM1	BR	0.000262165	0.023933402	NA	Unclassified
BR050	589.6	-33.0462143	1460095.707	UF1	(01/15/13 06:10:00)	3.15E-10	6.30E-08	0.98	1	Min	OM1	BR	0.000690644	0.063560965	NA	Unclassified
BR059	589.6	-35.6569954	1022626.258	UF1	(01/08/13 06:49:00)	2.21E-10	4.41E-08	0.62	1	Org	OM2	BR	0.00076254	0.070367657	NA	Unclassified
BR062	589.6	-35.15884117	1168869.07	UF1	(01/15/13 16:16:00)	2.52E-10	5.04E-08	1.01	1	Min	OM3	BR	0.000535308	0.049373047	NA	Unclassified
BR064	589.6	-36.90505429	857686.781	UF1	(01/15/13 17:42:00)	1.85E-10	3.70E-08	1.17	1	Min	OM3	BR	0.000338473	0.031274957	NA	Unclassified
BR068	589.6	-10.01171583	1265332.345	UF1	(01/15/13 07:36:00)	2.73E-10	5.46E-08	1.09	1	Min	REF	BR	0.000550795	0.049511052	NA	Unclassified
LH001	589.6	-19.80860665	490651.4019	UF1	(01/07/13 19:22:00)	1.06E-10	2.12E-08	0.75	1	Org	OM1	LH	0.000307363	0.02790507	NA	Unclassified
LH007	589.6	1.56422318	102849.7307	UF1	(01/07/13 20:48:00)	2.22E-11	4.44E-09	0.76	1	Org	OM2	LH	6.50E-05	0.005771089	NA	Unclassified
LH008	589.6	-24.57315069	894193.6435	UF1	(01/15/13 01:52:00)	1.93E-10	3.86E-08	0.99	1	Min	OM2	LH	0.000422322	0.038529264	NA	Unclassified
LH010	589.6	-5.548380039	1597550.011	UF1	(01/15/13 20:35:00)	3.44E-10	6.89E-08	0.89	1	Min	OM2	LH	0.000855478	0.076553836	NA	Unclassified
LH014	589.6	-26.53902064	814722.6747	UF1	(01/15/13 13:22:00)	1.76E-10	3.51E-08	0.96	1	Min	OM3	LH	0.000395925	0.036202917	NA	Unclassified
LH018	589.6	0.011149175	179313.6935	UF1	(01/15/13 09:02:00)	3.87E-11	7.73E-09	0.95	1	Min	OM3	LH	9.05E-05	0.008049437	NA	Unclassified
LH020	589.6	-44.20674954	904826.0675	UF1	(01/15/13 04:44:00)	1.95E-10	3.90E-08	0.97	1	Min	REF	LH	0.000427469	0.039799947	NA	Unclassified
LH021	589.6	-9.306494088	291303.7197	UF1	(01/07/13 23:40:00)	6.28E-11	1.26E-08	0.71	1	Org	REF	LH	0.000194808	0.017498802	NA	Unclassified
LH022	589.6	-52.53424324	741065.9097	UF1	(01/14/13 22:59:00)	1.60E-10	3.20E-08	0.9	1	Min	REF	LH	0.000374081	0.035135299	NA	Unclassified
BL028	589.7	-33.66180977	1906596.311	UF1	(01/17/13 03:26:00)	4.11E-10	8.22E-08	0.89	1	Min	OM1	BL	0.000992417	0.091391741	NA	Unclassified
BL034	589.7	-37.15022696	1214492.089	UF1	(01/17/13 04:52:00)	2.62E-10	5.24E-08	1.02	1	Min	OM2	BL	0.000549625	0.050798346	NA	Unclassified
BL042	589.7	-14.82291683	1334037.422	UF1	(01/16/13 23:07:00)	2.88E-10	5.75E-08	1.06	1	Min	OM3	BL	0.000594324	0.053679561	NA	Unclassified
BL044	589.7	-26.62796659	1356693.613	UF1	(01/16/13 18:48:00)	2.93E-10	5.85E-08	1.09	1	Min	REF	BL	0.00058076	0.053095722	NA	Unclassified
BR053	589.7	-9.305313419	248287.2677	UF1	(01/07/13 13:39:00)	5.35E-11	1.07E-08	0.68	1	Org	OM1	BR	0.000173366	0.015572781	NA	Unclassified
BR058	589.7	-45.3877728	1258746.895	UF1	(01/15/13 14:49:00)	2.71E-10	5.43E-08	1.08	1	Min	OM2	BR	0.000533451	0.049728972	NA	Unclassified
BR061	589.7	-20.32492298	403769.9869	UF1	(01/07/13 15:05:00)	8.71E-11	1.74E-08	0.64	1	Org	OM3	BR	0.000296257	0.026910879	NA	Unclassified
BR066	589.7	-32.99791918	1389414.12	UF1	(01/15/13 19:09:00)	3.00E-10	5.99E-08	1.04	1	Min	OM3	BR	0.000619325	0.056994556	NA	Unclassified
LH009	589.7	-9.200707948	459497.6413	UF1	(01/08/13 09:41:00)	9.91E-11	1.98E-08	0.75	1	Org	OM2	LH	0.000290928	0.026130165	NA	Unclassified
LH016	589.7	-26.20158359	411788.0409	UF1	(01/14/13 21:33:00)	8.88E-11	1.78E-08	0.96	1	Min	OM3	LH	0.000200231	0.018298045	NA	Unclassified
LH024	589.7	-7.380207225	556243.9082	UF1	(01/15/13 00:26:00)	1.20E-10	2.40E-08	0.77	1	Min	REF	LH	0.000343658	0.030809588	NA	Unclassified
BL026	589.8	-14.74866162	900604.0239	UF1	(01/17/13 07:45:00)	1.94E-10	3.88E-08	0.93	1	Min	OM1	BL	0.000457302	0.041304545	NA	Unclassified
BL038	589.8	-18.32588794	1232314.709	UF1	(01/17/13 00:34:00)	2.66E-10	5.31E-08	1.24	1	Min	OM3	BL	0.000467616	0.042390069	NA	Unclassified
BL040	589.8	-18.52459133	1276211.711	UF1	(01/16/13 20:15:00)	2.75E-10	5.50E-08	0.95	1	Min	OM3	BL	0.000631978	0.057301271	NA	Unclassified
BR054	589.8	-31.67243956	1471856.813	UF1	(01/15/13 11:55:00)	3.17E-10	6.35E-08	1.07	1	Min	OM1	BR	0.000638544	0.058682741	NA	Unclassified
BR057	589.8	-36.49397298	562179.7155	UF1	(01/08/13 08:14:00)	1.21E-10	2.42E-08	0.62	1	Org	OM2	BR	0.00041884	0.038684355	NA	Unclassified
BR072	589.8	-34.20797997	823677.8797	UF1	(01/14/13 18:40:00)	1.78E-10	3.55E-08	1	1	Min	REF	BR	0.000381364	0.035139716	NA	Unclassified
BL032	589.9	-15.817596	664671.4834	UF1	(01/17/13 20:44:00)	1.43E-10	2.87E-08	0.97	1	Min	OM2	BL	0.000323237	0.029227211	NA	Unclassified
BL036	589.9	-46.4503482	1203174.04	UF1	(01/17/13 13:31:00)	2.59E-10	5.19E-08	0.8	1	Min	OM2	BL	0.000687606	0.064170943	NA	Unclassified
BL046	589.9	-36.5630828	532150.0182	UF1	(01/17/13 10:37:00)	1.15E-10	2.29E-08	1	1	Min	REF	BL	0.000245792	0.022703159	NA	Unclassified
BL048	589.9	-41.75152264	698210.104	UF1	(01/17/13 17:51:00)	1.51E-10	3.01E-08	1.22	1	Min	REF	BL	0.00026293	0.024417633	NA	Unclassified
BR052	589.9	-20.90806636	724423.7863	UF1	(01/14/13 14:22:00)	1.56E-10	3.12E-08	1	1	Min	OM1	BR	0.000339978	0.030900773	NA	Unclassified
BR060	589.9	-41.48666174	1061177.312	UF1	(01/14/13 20:07:00)	2.29E-10	4.58E-08	1.02	1	Min	OM2	BR	0.000478101	0.044387815	NA	Unclassified
BR063	589.9	-22.06114501	467908.9913	UF1	(01/08/13 12:32:00)	1.01E-10	2.02E-08	0.72	1	Org	OM3	BR	0.000304636	0.027721141	NA	Unclassified
BR070	589.9	-83.33734861	1078727.457	UF1	(01/16/13 15:56:00)	2.33E-10	4.66E-08	1.01	1	Min	REF	BR	0.000473802	0.045585688	NA	Unclassified
LH023	589.9	-41.6298803	410487.1618	UF1	(01/08/13 11:06:00)	8.85E-11	1.77E-08	0.63	1	Org	REF	LH	0.000299383	0.027799418	NA	Unclassified
BL030	590	-8.861073781	504439.074	UF1	(01/17/13 14:58:00)	1.09E-10	2.18E-08	1.09	1	Min	OM1	BL	0.000219833	0.019737889	NA	Unclassified
BR056	590	-25.94557448	952382.9317	UF1	(01/14/13 12:56:00)	2.05E-10	4.11E-08	0.98	1	Min	OM2	BR	0.000453762	0.041455913	NA	Unclassified
BL025	590.1	-34.83191241	1022915.837	UF1	(01/10/13 17:51:00)	2.21E-10	4.41E-08	0.48	1	Org	OM1	BL	0.000986061	0.090916461	NA	Unclassified
BL029	590.1	-27.40276696	1372403.341	UF1	(01/10/13 16:24:00)	2.96E-10	5.92E-08	0.62	1	Org	OM1	BL	0.001032023	0.094427408	NA	Unclassified
BL037	590.1	-33.292395	849399.7756	UF1	(01/10/13 12:05:00)	1.83E-10	3.66E-08	0.67	1	Org	OM3	BL	0.000587526	0.054084618	NA	Unclassified
BL039	590.1	-23.87731542	535452.9452	UF1	(01/10/13 04:53:00)	1.15E-10	2.31E-08	0.62	1	Org	OM3	BL	0.000404095	0.036840083	NA	Unclassified
BR071	590.1	-40.18076018	667789.2807	UF1	(01/10/13 19:18:00)	1.44E-10	2.88E-08	0.67	1	Org	REF	BR	0.000458651	0.042524021	NA	Unclassified
LH002	590.1	-21.87332748	1508841.023	UF1	(01/10/13 13:32:00)	3.25E-10	6.51E-08	0.96	1	Min	OM1	LH	0.000736897	0.067043017	NA	Unclassified
LH004	590.1	-23.96466455	847016.9729	UF1	(01/10/13 14:58:00)	1.83E-10	3.65E-08	0.97	1	Min	OM1	LH	0.000408541	0.037248756	NA	Unclassified
LH013	590.1	10.06336443	163048.9118	UF1	(01/08/13 13:59:00)	3.52E-11	7.03E-09	0.66	1	Org	OM3	LH	0.000119566	0.01053419	NA	Unclassified
BR065	590.2	-14.65913416	1317004.46	UF1	(01/10/13 09:12:00)	2.84E-10	5.68E-08	0.74	1	Org	OM3	BR	0.000840517	0.075910526	NA	Unclassified
LH006	590.2	-26.08599178	1204823.111	UF1	(01/10/13 07:45:00)	2.60E-10	5.20E-08	0.98	1	Min	OM1	LH	0.000573955	0.052444367	NA	Unclassified
BL027	590.3	-32.67969366	1086791.126	UF1	(01/09/13 23:10:00)	2.34E-10	4.69E-08	0.71	1	Org	OM1	BL	0.000709822	0.065301206	NA	Unclassified
BL035	590.3	-25.45706862	435139.0861	UF1	(01/09/13 21:43:00)	9.38E-11	1.88E-08	0.65	1	Org	OM2	BL	0.000312732	0.02855705	NA	Unclassified
BL043	590.3	-34.55324348	2058519.854	UF1	(01/10/13 10:38:00)	4.44E-10	8.88E-08	0.71	1	Org	REF	BL	0.001341917	0.12369132	NA	Unclassified
BL045	590.3	-33.75986446	3276073.75	UF1	(01/10/13 03:27:00)	7.06E-10	1.41E-07	0.69	1	Org	REF	BL	0.00219931	0.202555137	NA	Unclassified
BR069	590.3	-34.69187766	887794.9493	UF1	(01/10/13 00:36:00)	1.91E-10	3.83E-08	0.62	1	Org	REF	BR	0.000662656	0.061089161	NA	Unclassified
LH017	590.3	13.05281449	229668.2214	UF1	(01/08/13 16:52:00)	4.95E-11	9.90E-09	0.36	1	Org	OM3	LH	0.000309672	0.027202646	NA	Unclassified
BL031	590.4	-33.57722758	683391.6252	UF1	(01/09/13 18:50:00)	1.47E-10	2.95E-08	0.66	1	Org	OM2	BL	0.000479721	0.044173673	NA	Unclassified
BL033	590.4	-31.60317401	1131884.811	UF1	(01/10/13 02:02:00)	2.44E-10	4.88E-08	0.66	1	Org	OM2	BL	0.000796156	0.073162168	NA	Unclassified
BL041	590.4	-32.78582638	339857.9487	UF1	(01/09/13 17:24:00)	7.33E-11	1.47E-08	0.64	1	Org	OM3	BL	0.000246225	0.022654341	NA	Unclassified
BL047	590.4	-35.10972303	2285056.406	UF1	(01/10/13 06:19:00)	4.93E-10	9.85E-08	0.68	1	Org	REF	BL	0.001554423	0.143361723	NA	Unclassified
BR067	590.4	-37.26319355	1124182.944	UF1	(01/11/13 12:41:00)	2.42E-10	4.85E-08	0.74	1	Org	REF	BR	0.0007001	0.064813888	NA	Unclassified
LH005	590.4	-30.770415	331155.1818	UF1	(01/08/13 15:25:00)	7.14E-11	1.43E-08	0.75	1	Org	OM1	LH	0.000205154	0.018836254	NA	Unclassified
BR050	607.7	-131.9131209	81031.56589	UF2	(01/15/13 06:10:00)	1.75E-11	3.49E-09	0.98	1	Min	OM1	BR	3.44E-05	0.003531352	NA	Unclassified
BL028	607.9	-37.47912394	142971.7487	UF2	(01/17/13 03:26:00)	3.08E-11	6.17E-09	0.89	1	Min	OM1	BL	7.41E-05	0.00685357	NA	Unclassified
BL044	607.9	22.83943142	115272.0067	UF2	(01/16/13 18:48:00)	2.49E-11	4.97E-09	1.09	1	Min	REF	BL	5.18E-05	0.00450882	NA	Unclassified
BR066	607.9	-45.71500546	68547.99765	UF2	(01/15/13 19:09:00)	1.48E-11	2.96E-09	1.04	1	Min	OM3	BR	3.02E-05	0.002812275	NA	Unclassified
BR050	639.8	737.2345977	147301.7511	c12:0	(01/15/13 06:10:00)	3.18E-11	6.35E-09	0.98	1	Min	OM1	BR	0.000124117	0.006357907	NA	Total Biomass
LH010	639.8	671.246351	166371.825	c12:0	(01/15/13 20:35:00)	3.59E-11	7.17E-09	0.89	1	Min	OM2	LH	0.000148606	0.007912944	NA	Total Biomass
BR052	640.1	-26.16230434	46915.53215	c12:0	(01/14/13 14:22:00)	1.01E-11	2.02E-09	1	1	Min	OM1	BR	2.19E-05	0.00200133	NA	Total Biomass
BL043	640.7	196.6172573	383297.815	c12:0	(01/10/13 10:38:00)	8.26E-11	1.65E-08	0.71	1	Org	REF	BL	0.000308901	0.022972374	NA	Total Biomass
BL045	640.7	451.0789618	599708	c12:0	(01/10/13 03:27:00)	1.29E-10	2.59E-08	0.69	1	Org	REF	BL	0.000601373	0.036880347	NA	Total Biomass
BR065	640.7	39.55674854	819723.6479	c12:0	(01/10/13 09:12:00)	1.77E-10	3.54E-08	0.74	1	Org	OM3	BR	0.000551603	0.047219416	NA	Total Biomass
BL047	640.8	157.2177229	422562.4489	c12:0	(01/10/13 06:19:00)	9.11E-11	1.82E-08	0.68	1	Org	REF	BL	0.000344011	0.026454505	NA	Total Biomass
BR051	640.8	257.9256036	172918.3196	c12:0	(01/09/13 10:43:00)	3.73E-11	7.46E-09	0.63	1	Org	OM1	BR	0.000164986	0.011671676	NA	Total Biomass
LH017	641	59.2396499	53301.23772	c12:0	(01/08/13 16:52:00)	1.15E-11	2.30E-09	0.36	1	Org	OM3	LH	7.51E-05	0.006309933	NA	Total Biomass
LH003	705.1	39.2086093	99750.38012	UF3	(01/07/13 17:56:00)	2.15E-11	4.30E-09	0.75	1	Org	OM1	LH	6.62E-05	0.005669436	NA	Unclassified
LH015	705.4	54.85999654	766165.75	UF3	(01/07/13 16:31:00)	1.65E-10	3.30E-08	0.42	1	Org	OM3	LH	0.000921589	0.077747153	NA	Unclassified
BR053	705.5	3.48197132	106438.7569	UF3	(01/07/13 13:39:00)	2.30E-11	4.59E-09	0.68	1	Org	OM1	BR	7.53E-05	0.006674977	NA	Unclassified
BR061	705.7	116.952463	236488.8288	UF3	(01/07/13 15:05:00)	5.10E-11	1.02E-08	0.64	1	Org	OM3	BR	0.000197531	0.015737739	NA	Unclassified
BR055	706	138.8830887	114361.6058	UF3	(01/08/13 02:31:00)	2.47E-11	4.93E-09	0.63	1	Org	OM2	BR	9.89E-05	0.007729398	NA	Unclassified
BR051	706.1	175.9468094	223144.1805	UF3	(01/08/13 03:57:00)	4.81E-11	9.62E-09	0.63	1	Org	OM1	BR	0.000213	0.015062064	NA	Unclassified
BR057	706.1	315.1315079	211962.8309	UF3	(01/08/13 08:14:00)	4.57E-11	9.14E-09	0.62	1	Org	OM2	BR	0.00021471	0.01452866	NA	Unclassified
LH001	706.4	137.7627443	374894.6841	UF3	(01/07/13 19:22:00)	8.08E-11	1.62E-08	0.75	1	Org	OM1	LH	0.000272125	0.021284302	NA	Unclassified
LH007	706.5	83.61337741	82581.17197	UF3	(01/07/13 20:48:00)	1.78E-11	3.56E-09	0.76	1	Org	OM2	LH	5.64E-05	0.004629561	NA	Unclassified
LH011	706.5	228.037159	72715.63635	UF3	(01/08/13 05:23:00)	1.57E-11	3.14E-09	0.7	1	Org	OM2	LH	6.10E-05	0.004418821	NA	Unclassified
BR059	706.7	255.743511	426265.0736	UF3	(01/08/13 06:49:00)	9.19E-11	1.84E-08	0.62	1	Org	OM2	BR	0.000412563	0.029236899	NA	Unclassified
LH009	707	188.7132342	226428.0427	UF3	(01/08/13 09:41:00)	4.88E-11	9.76E-09	0.75	1	Org	OM2	LH	0.000171621	0.012847981	NA	Unclassified
LH005	707.7	164.0581868	175977.6441	UF3	(01/08/13 15:25:00)	3.79E-11	7.59E-09	0.75	1	Org	OM1	LH	0.000130651	0.009988055	NA	Unclassified
BR069	707.8	100.1597812	278388.7439	UF3	(01/10/13 00:36:00)	6.00E-11	1.20E-08	0.62	1	Org	REF	BR	0.000236465	0.019127253	NA	Unclassified
BL027	707.9	184.2424486	399055.4047	UF3	(01/09/13 23:10:00)	8.60E-11	1.72E-08	0.71	1	Org	OM1	BL	0.000318318	0.023920063	NA	Unclassified
BL035	707.9	94.21123703	211526.8483	UF3	(01/09/13 21:43:00)	4.56E-11	9.12E-09	0.65	1	Org	OM2	BL	0.000170464	0.013863518	NA	Unclassified
BL045	707.9	462.6922466	830127	UF3	(01/10/13 03:27:00)	1.79E-10	3.58E-08	0.69	1	Org	REF	BL	0.000838987	0.05104391	NA	Unclassified
LH013	708.1	176.034315	125697.738	UF3	(01/08/13 13:59:00)	2.71E-11	5.42E-09	0.66	1	Org	OM3	LH	0.000107124	0.008106073	NA	Unclassified
BR067	708.2	3173.301748	430214.3454	UF3	(01/09/13 20:17:00)	9.28E-11	1.86E-08	0.74	1	Org	REF	BR	0.001284933	0.02378666	NA	Unclassified
BL029	708.3	178.9447945	515535.6092	UF3	(01/10/13 16:24:00)	1.11E-10	2.22E-08	0.62	1	Org	OM1	BL	0.000468847	0.035389952	NA	Unclassified
BL033	708.4	138.4749925	450018.9914	UF3	(01/10/13 02:02:00)	9.70E-11	1.94E-08	0.66	1	Org	OM2	BL	0.00037143	0.029033197	NA	Unclassified
BR065	709	302.9549782	764114.1474	UF3	(01/10/13 09:12:00)	1.65E-10	3.30E-08	0.74	1	Org	OM3	BR	0.000642584	0.043887681	NA	Unclassified
BR051	801.4	-68.71318382	163435.4899	3OH-c12:0	(01/08/13 03:57:00)	3.52E-11	7.05E-09	0.63	1	Org	OM1	BR	0.000117	0.011070885	NA	Gram-negative Bacteria
LH019	801.6	-30.45921924	286793.567	3OH-c12:0	(01/07/13 22:14:00)	6.18E-11	1.24E-08	0.59	1	Org	REF	LH	0.000225925	0.020736724	NA	Gram-negative Bacteria
LH021	801.6	-33.97020461	212637.3932	3OH-c12:0	(01/07/13 23:40:00)	4.58E-11	9.17E-09	0.71	1	Org	REF	LH	0.000138698	0.012776767	NA	Gram-negative Bacteria
LH023	802.1	-97.51312431	361437.3716	3OH-c12:0	(01/08/13 11:06:00)	7.79E-11	1.56E-08	0.63	1	Org	REF	LH	0.000248392	0.024492837	NA	Gram-negative Bacteria
BL045	802.2	-112.3926809	526281.75	3OH-c12:0	(01/10/13 03:27:00)	1.13E-10	2.27E-08	0.69	1	Org	REF	BL	0.000324838	0.032567745	NA	Gram-negative Bacteria
BL043	802.3	-279.4180637	435082.3892	3OH-c12:0	(01/10/13 10:38:00)	9.38E-11	1.88E-08	0.71	1	Org	REF	BL	0.000212266	0.026214372	NA	Gram-negative Bacteria
BR071	802.3	164.4267077	256265.0989	3OH-c12:0	(01/10/13 19:18:00)	5.53E-11	1.11E-08	0.67	1	Org	REF	BR	0.000213043	0.016281619	NA	Gram-negative Bacteria
BL047	802.4	-249.9938024	550836.7428	3OH-c12:0	(01/10/13 06:19:00)	1.19E-10	2.38E-08	0.68	1	Org	REF	BL	0.000291958	0.034641594	NA	Gram-negative Bacteria
BR067	802.7	54.35025019	1056688.499	3OH-c12:0	(01/11/13 12:41:00)	2.28E-10	4.56E-08	0.74	1	Org	REF	BR	0.000730711	0.060849904	NA	Gram-negative Bacteria
BR050	824.8	12843.97999	107146.0432	UF4	(01/15/13 06:10:00)	2.31E-11	4.62E-09	0.98	1	Min	OM1	BR	0.00063475	0.004080219	NA	Unclassified
BR068	824.8	33475.51437	106668.6689	UF4	(01/15/13 07:36:00)	2.30E-11	4.60E-09	1.09	1	Min	REF	BR	0.00117843	0.00304183	NA	Unclassified
LH010	824.8	13578.25746	140085.652	UF4	(01/15/13 20:35:00)	3.02E-11	6.04E-09	0.89	1	Min	OM2	LH	0.000955456	0.005832397	NA	Unclassified
BL028	824.9	12901.35544	156250.1692	UF4	(01/17/13 03:26:00)	3.37E-11	6.74E-09	0.89	1	Min	OM1	BL	0.001022909	0.006548196	NA	Unclassified
BL034	824.9	8356.930733	121579.3146	UF4	(01/17/13 04:52:00)	2.62E-11	5.24E-09	1.02	1	Min	OM2	BL	0.000489058	0.00465124	NA	Unclassified
BL042	824.9	3091.001051	148261.0421	UF4	(01/16/13 23:07:00)	3.20E-11	6.40E-09	1.06	1	Min	OM3	BL	0.000267409	0.005764434	NA	Unclassified
BR058	824.9	22844.85315	113777.3955	UF4	(01/15/13 14:49:00)	2.45E-11	4.91E-09	1.08	1	Min	OM2	BR	0.00096009	0.003583101	NA	Unclassified
BR070	824.9	23725.32801	98309.85544	UF4	(01/16/13 15:56:00)	2.12E-11	4.24E-09	1.01	1	Min	REF	BR	0.000931234	0.0032664	NA	Unclassified
LH012	824.9	16653.73558	81176.99543	UF4	(01/15/13 10:29:00)	1.75E-11	3.50E-09	0.92	1	Min	OM2	LH	0.000629904	0.003175264	NA	Unclassified
LH014	824.9	13075.71929	58641.63997	UF4	(01/15/13 13:22:00)	1.27E-11	2.53E-09	0.96	1	Min	OM3	LH	0.000359529	0.002274762	NA	Unclassified
LH018	824.9	13914.76737	12654.49966	UF4	(01/15/13 09:02:00)	2.73E-12	5.46E-10	0.95	1	Min	OM3	LH	8.25E-05	0.00049199	NA	Unclassified
BL044	825	11787.93109	146439.3658	UF4	(01/16/13 18:48:00)	3.16E-11	6.32E-09	1.09	1	Min	REF	BL	0.000727958	0.005065797	NA	Unclassified
LH008	825	13465.26686	89519.62886	UF4	(01/15/13 01:52:00)	1.93E-11	3.86E-09	0.99	1	Min	OM2	LH	0.000545237	0.003354289	NA	Unclassified
LH020	825	29504.91026	106842.2468	UF4	(01/15/13 04:44:00)	2.30E-11	4.61E-09	0.97	1	Min	REF	LH	0.001212606	0.003537464	NA	Unclassified
LH024	825	23801.68156	66596.60394	UF4	(01/15/13 00:26:00)	1.44E-11	2.87E-09	0.77	1	Min	REF	LH	0.000812943	0.002916896	NA	Unclassified
BL026	825.1	17912.49363	89796.71622	UF4	(01/17/13 07:45:00)	1.94E-11	3.87E-09	0.93	1	Min	OM1	BL	0.000729832	0.003434125	NA	Unclassified
BL038	825.1	5963.056621	149325.6238	UF4	(01/17/13 00:34:00)	3.22E-11	6.44E-09	1.24	1	Min	OM3	BL	0.000376862	0.004816415	NA	Unclassified
BL040	825.1	3921.446498	146535.0859	UF4	(01/16/13 20:15:00)	3.16E-11	6.32E-09	0.95	1	Min	OM3	BL	0.000348594	0.006303322	NA	Unclassified
LH016	825.1	12140.10887	33721.69307	UF4	(01/14/13 21:33:00)	7.27E-12	1.45E-09	0.96	1	Min	OM3	LH	0.0001949	0.001319941	NA	Unclassified
LH022	825.1	26537.61263	90785.63324	UF4	(01/14/13 22:59:00)	1.96E-11	3.92E-09	0.9	1	Min	REF	LH	0.001028017	0.003322124	NA	Unclassified
BL032	825.2	7929.235705	55277.65936	UF4	(01/17/13 20:44:00)	1.19E-11	2.38E-09	0.97	1	Min	OM2	BL	0.000224105	0.002233469	NA	Unclassified
BL036	825.2	7909.567711	115945.5467	UF4	(01/17/13 13:31:00)	2.50E-11	5.00E-09	0.8	1	Min	OM2	BL	0.000568811	0.005681374	NA	Unclassified
BL046	825.2	17197.62155	41207.25366	UF4	(01/17/13 10:37:00)	8.89E-12	1.78E-09	1	1	Min	REF	BL	0.000301698	0.001475364	NA	Unclassified
BR060	825.2	8688.689234	87737.08204	UF4	(01/14/13 20:07:00)	1.89E-11	3.78E-09	1.02	1	Min	OM2	BR	0.000364211	0.003345258	NA	Unclassified
BR072	825.3	36129.92164	75312.74002	UF4	(01/14/13 18:40:00)	1.62E-11	3.25E-09	1	1	Min	REF	BR	0.000956174	0.002291685	NA	Unclassified
BL030	825.4	10141.4718	47258.64625	UF4	(01/17/13 14:58:00)	1.02E-11	2.04E-09	1.09	1	Min	OM1	BL	0.000208044	0.001661706	NA	Unclassified
BR051	825.4	6894.191105	124423.053	UF4	(01/08/13 03:57:00)	2.68E-11	5.37E-09	0.63	1	Org	OM1	BR	0.000694523	0.007822525	NA	Unclassified
BR056	825.4	22495.8145	75889.7925	UF4	(01/14/13 12:56:00)	1.64E-11	3.27E-09	0.98	1	Min	OM2	BR	0.000697555	0.002641981	NA	Unclassified
LH019	825.4	1522.157725	101461.4306	UF4	(01/07/13 22:14:00)	2.19E-11	4.38E-09	0.59	1	Org	REF	LH	0.000204395	0.007211742	NA	Unclassified
LH021	825.4	3869.550878	89553.81585	UF4	(01/07/13 23:40:00)	1.93E-11	3.86E-09	0.71	1	Org	REF	LH	0.000282205	0.005157239	NA	Unclassified
BR049	825.5	6697.396922	114491.7067	UF4	(01/08/13 01:05:00)	2.47E-11	4.94E-09	0.63	1	Org	OM1	BR	0.00062393	0.007213294	NA	Unclassified
BR059	825.5	7061.883575	409250.5478	UF4	(01/08/13 06:49:00)	8.82E-11	1.76E-08	0.62	1	Org	OM2	BR	0.002364603	0.02610139	NA	Unclassified
BR057	825.7	6591.703749	139596.3324	UF4	(01/08/13 08:14:00)	3.01E-11	6.02E-09	0.62	1	Org	OM2	BR	0.000763229	0.008946589	NA	Unclassified
BR053	825.9	13222.17182	63193.66068	UF4	(01/07/13 13:39:00)	1.36E-11	2.73E-09	0.68	1	Org	OM1	BR	0.00055224	0.003455443	NA	Unclassified
LH002	825.9	9693.650364	128293.9279	UF4	(01/10/13 13:32:00)	2.77E-11	5.53E-09	0.96	1	Min	OM1	LH	0.000618251	0.005144948	NA	Unclassified
LH004	825.9	10796.28426	74875.12062	UF4	(01/10/13 14:58:00)	1.61E-11	3.23E-09	0.97	1	Min	OM1	LH	0.000389617	0.002939236	NA	Unclassified
LH006	825.9	8211.102556	99755.8861	UF4	(01/10/13 07:45:00)	2.15E-11	4.30E-09	0.98	1	Min	OM1	LH	0.000411752	0.003978012	NA	Unclassified
LH023	825.9	1959.833019	133209.2063	UF4	(01/08/13 11:06:00)	2.87E-11	5.74E-09	0.63	1	Org	REF	LH	0.00029352	0.00882496	NA	Unclassified
BL037	826	1763.831502	336722.6572	UF4	(01/10/13 12:05:00)	7.26E-11	1.45E-08	0.67	1	Org	OM3	BL	0.000652849	0.021020513	NA	Unclassified
BR067	826	6272.670091	533256.8778	UF4	(01/11/13 11:15:00)	1.15E-10	2.30E-08	0.74	1	Org	REF	BR	0.002241265	0.028835336	NA	Unclassified
BL025	826.1	2596.732138	219467.2274	UF4	(01/10/13 17:51:00)	4.73E-11	9.46E-09	0.48	1	Org	OM1	BL	0.000765977	0.018951766	NA	Unclassified
BL029	826.1	1823.813311	373421.2339	UF4	(01/10/13 16:24:00)	8.05E-11	1.61E-08	0.62	1	Org	OM1	BL	0.000798847	0.025174989	NA	Unclassified
BR071	826.1	8217.943119	289719.2232	UF4	(01/10/13 19:18:00)	6.25E-11	1.25E-08	0.67	1	Org	REF	BR	0.001750322	0.016897635	NA	Unclassified
BL039	826.2	1941.809856	220253.4596	UF4	(01/10/13 04:53:00)	4.75E-11	9.50E-09	0.62	1	Org	OM3	BL	0.000490239	0.014829798	NA	Unclassified
BL027	826.3	2718.74939	303117.4734	UF4	(01/09/13 23:10:00)	6.54E-11	1.31E-08	0.71	1	Org	OM1	BL	0.000738511	0.017672659	NA	Unclassified
BL043	826.3	3487.477287	630038.5774	UF4	(01/10/13 10:38:00)	1.36E-10	2.72E-08	0.71	1	Org	REF	BL	0.001837097	0.03643106	NA	Unclassified
BL045	826.3	5130.639901	1023945	UF4	(01/10/13 03:27:00)	2.21E-10	4.42E-08	0.69	1	Org	REF	BL	0.004124646	0.059871865	NA	Unclassified
BL047	826.3	3148.8777	609750.7541	UF4	(01/10/13 06:19:00)	1.31E-10	2.63E-08	0.68	1	Org	REF	BL	0.001722547	0.036947277	NA	Unclassified
BR065	826.3	4994.420644	614349.083	UF4	(01/10/13 09:12:00)	1.32E-10	2.65E-08	0.74	1	Org	OM3	BR	0.002259469	0.03354294	NA	Unclassified
BL033	826.4	2431.465775	420206.6274	UF4	(01/10/13 02:02:00)	9.06E-11	1.81E-08	0.66	1	Org	OM2	BL	0.001019422	0.026437239	NA	Unclassified
BL035	826.4	2194.596647	129813.4813	UF4	(01/09/13 21:43:00)	2.80E-11	5.60E-09	0.65	1	Org	OM2	BL	0.000298464	0.008314154	NA	Unclassified
BR069	826.4	7298.1192	368045.9454	UF4	(01/10/13 00:36:00)	7.94E-11	1.59E-08	0.62	1	Org	REF	BR	0.002183526	0.023416424	NA	Unclassified
BL041	826.5	2243.968063	107207.4347	UF4	(01/09/13 17:24:00)	2.31E-11	4.62E-09	0.64	1	Org	OM3	BL	0.000254073	0.00696986	NA	Unclassified
BL031	826.6	4588.512815	284692.2256	UF4	(01/09/13 18:50:00)	6.14E-11	1.23E-08	0.66	1	Org	OM2	BL	0.001099167	0.017502867	NA	Unclassified
LH010	831.2	37.53716648	946583.0357	UF5	(01/15/13 20:35:00)	2.04E-10	4.08E-08	0.89	1	Min	OM2	LH	0.000528597	0.0453381	NA	Unclassified
LH012	831.2	42.83047018	539048.3034	UF5	(01/15/13 10:29:00)	1.16E-10	2.32E-08	0.92	1	Min	OM2	LH	0.000292672	0.024975197	NA	Unclassified
LH018	831.2	-0.261222227	125471.4361	UF5	(01/15/13 09:02:00)	2.71E-11	5.41E-09	0.95	1	Min	OM3	LH	6.33E-05	0.005632462	NA	Unclassified
BR068	831.3	124.095559	976836.9435	UF5	(01/15/13 07:36:00)	2.11E-10	4.21E-08	1.09	1	Min	REF	BR	0.000482097	0.038165664	NA	Unclassified
BL028	831.4	24.25231092	1494139.918	UF5	(01/17/13 03:26:00)	3.22E-10	6.44E-08	0.89	1	Min	OM1	BL	0.000823806	0.07157477	NA	Unclassified
BR050	831.4	8.672513322	1167686.864	UF5	(01/15/13 06:10:00)	2.52E-10	5.04E-08	0.98	1	Min	OM1	BR	0.000575894	0.050808245	NA	Unclassified
BR058	831.4	92.3965516	998174.6838	UF5	(01/15/13 14:49:00)	2.15E-10	4.30E-08	1.08	1	Min	OM2	BR	0.000483338	0.0393743	NA	Unclassified
BR062	831.4	-70.30540909	910336.4336	UF5	(01/15/13 16:16:00)	1.96E-10	3.93E-08	1.01	1	Min	OM3	BR	0.000401878	0.038467654	NA	Unclassified
BR064	831.4	-53.94995724	700536.9115	UF5	(01/15/13 17:42:00)	1.51E-10	3.02E-08	1.17	1	Min	OM3	BR	0.000271615	0.025549437	NA	Unclassified
BR070	831.4	11.48490765	866798.7901	UF5	(01/16/13 15:56:00)	1.87E-10	3.74E-08	1.01	1	Min	REF	BR	0.000417435	0.036593128	NA	Unclassified
LH008	831.4	13.25124687	613727.1848	UF5	(01/15/13 01:52:00)	1.32E-10	2.65E-08	0.99	1	Min	OM2	LH	0.000300973	0.026433334	NA	Unclassified
LH014	831.4	5.926165655	536957.7021	UF5	(01/15/13 13:22:00)	1.16E-10	2.32E-08	0.96	1	Min	OM3	LH	0.00026974	0.023851388	NA	Unclassified
LH016	831.4	5.07579985	288157.0812	UF5	(01/14/13 21:33:00)	6.21E-11	1.24E-08	0.96	1	Min	OM3	LH	0.000144566	0.01279998	NA	Unclassified
LH020	831.4	159.2363624	598973.708	UF5	(01/15/13 04:44:00)	1.29E-10	2.58E-08	0.97	1	Min	REF	LH	0.000342432	0.026287177	NA	Unclassified
LH024	831.4	95.23635612	375297.247	UF5	(01/15/13 00:26:00)	8.09E-11	1.62E-08	0.77	1	Min	REF	LH	0.000255545	0.020763521	NA	Unclassified
BL042	831.5	-23.66045035	1390493.575	UF5	(01/16/13 23:07:00)	3.00E-10	6.00E-08	1.06	1	Min	OM3	BL	0.000614073	0.055956671	NA	Unclassified
BL044	831.5	3.667286521	1356254.445	UF5	(01/16/13 18:48:00)	2.92E-10	5.85E-08	1.09	1	Min	REF	BL	0.00059844	0.053060667	NA	Unclassified
BR054	831.5	19.4725515	1121769.189	UF5	(01/15/13 11:55:00)	2.42E-10	4.84E-08	1.07	1	Min	OM1	BR	0.000512077	0.044699379	NA	Unclassified
BR055	831.5	-68.19962808	130991.4696	UF5	(01/08/13 02:31:00)	2.82E-11	5.65E-09	0.63	1	Org	OM2	BR	9.29E-05	0.008873755	NA	Unclassified
LH022	831.5	145.0515988	477308.776	UF5	(01/14/13 22:59:00)	1.03E-10	2.06E-08	0.9	1	Min	REF	LH	0.000290547	0.02258048	NA	Unclassified
BL026	831.6	8.933807617	731650.5905	UF5	(01/17/13 07:45:00)	1.58E-10	3.16E-08	0.93	1	Min	OM1	BL	0.000380342	0.033546977	NA	Unclassified
BL034	831.6	-2.851238322	1285011.711	UF5	(01/17/13 04:52:00)	2.77E-10	5.54E-08	1.02	1	Min	OM2	BL	0.000602025	0.053727471	NA	Unclassified
BL038	831.6	-20.93084097	1266311.567	UF5	(01/17/13 00:34:00)	2.73E-10	5.46E-08	1.24	1	Min	OM3	BL	0.000479256	0.043560779	NA	Unclassified
BR066	831.6	-33.91759558	1127403.664	UF5	(01/15/13 19:09:00)	2.43E-10	4.86E-08	1.04	1	Min	OM3	BR	0.000502063	0.046247211	NA	Unclassified
LH011	831.6	-218.0775414	83128.38315	UF5	(01/08/13 05:23:00)	1.79E-11	3.58E-09	0.7	1	Org	OM2	LH	4.46E-05	0.005076691	NA	Unclassified
LH019	831.6	-8.613958657	185170.4337	UF5	(01/07/13 22:14:00)	3.99E-11	7.99E-09	0.59	1	Org	REF	LH	0.000149121	0.013385572	NA	Unclassified
BL032	831.7	-10.68433175	545252.6718	UF5	(01/17/13 20:44:00)	1.18E-10	2.35E-08	0.97	1	Min	OM2	BL	0.00026653	0.02397471	NA	Unclassified
BL040	831.7	-23.23086845	1310837.761	UF5	(01/16/13 20:15:00)	2.83E-10	5.65E-08	0.95	1	Min	OM3	BL	0.000646046	0.058859042	NA	Unclassified
BR049	831.7	53.44287807	220667.9162	UF5	(01/08/13 01:05:00)	4.76E-11	9.52E-09	0.63	1	Org	OM1	BR	0.00017672	0.014928512	NA	Unclassified
BR051	831.7	-55.64954479	316137.5374	UF5	(01/08/13 03:57:00)	6.82E-11	1.36E-08	0.63	1	Org	OM1	BR	0.000230913	0.021409437	NA	Unclassified
BR059	831.7	76.82197881	646960.8991	UF5	(01/08/13 06:49:00)	1.40E-10	2.79E-08	0.62	1	Org	OM2	BR	0.000538014	0.044462255	NA	Unclassified
BR060	831.7	2.479877264	890450.1435	UF5	(01/14/13 20:07:00)	1.92E-10	3.84E-08	1.02	1	Min	OM2	BR	0.000419379	0.037228299	NA	Unclassified
BR072	831.7	122.3542935	657604.3067	UF5	(01/14/13 18:40:00)	1.42E-10	2.84E-08	1	1	Min	REF	BR	0.000353214	0.028005949	NA	Unclassified
LH003	831.7	-107.3613907	209696.2326	UF5	(01/07/13 17:56:00)	4.52E-11	9.04E-09	0.75	1	Org	OM1	LH	0.000119745	0.011937779	NA	Unclassified
LH021	831.7	10.41130379	186133.1158	UF5	(01/07/13 23:40:00)	4.01E-11	8.03E-09	0.71	1	Org	REF	LH	0.000126925	0.011178687	NA	Unclassified
BL036	831.8	-16.89136424	1224032.802	UF5	(01/17/13 13:31:00)	2.64E-10	5.28E-08	0.8	1	Min	OM2	BL	0.000720975	0.065261991	NA	Unclassified
BL046	831.8	19.30906463	592969.7503	UF5	(01/17/13 10:37:00)	1.28E-10	2.56E-08	1	1	Min	REF	BL	0.000289587	0.025282213	NA	Unclassified
BL048	831.8	-56.54470921	706761.4433	UF5	(01/17/13 17:51:00)	1.52E-10	3.05E-08	1.22	1	Min	REF	BL	0.000262084	0.024720754	NA	Unclassified
LH001	831.8	-94.77438657	373426.8057	UF5	(01/07/13 19:22:00)	8.05E-11	1.61E-08	0.75	1	Org	OM1	LH	0.000216218	0.021255806	NA	Unclassified
LH007	831.8	-69.34573731	78390.31902	UF5	(01/07/13 20:48:00)	1.69E-11	3.38E-09	0.76	1	Org	OM2	LH	4.60E-05	0.004402094	NA	Unclassified
LH015	831.8	-17.4908477	851168.75	UF5	(01/07/13 16:31:00)	1.84E-10	3.67E-08	0.42	1	Org	OM3	LH	0.00095438	0.086442342	NA	Unclassified
BL030	831.9	-45.28133296	413804.6756	UF5	(01/17/13 14:58:00)	8.92E-11	1.78E-08	1.09	1	Min	OM1	BL	0.000173779	0.016198068	NA	Unclassified
BR052	831.9	-107.6877141	550441.9222	UF5	(01/14/13 14:22:00)	1.19E-10	2.37E-08	1	1	Min	OM1	BR	0.000235658	0.023502131	NA	Unclassified
BR056	831.9	47.96200424	806900.2602	UF5	(01/14/13 12:56:00)	1.74E-10	3.48E-08	0.98	1	Min	OM2	BR	0.000413277	0.035094423	NA	Unclassified
BR057	831.9	-106.6643893	365672.75	UF5	(01/08/13 08:14:00)	7.88E-11	1.58E-08	0.62	1	Org	OM2	BR	0.000252793	0.025182086	NA	Unclassified
BR061	831.9	10.28935211	254112.7829	UF5	(01/07/13 15:05:00)	5.48E-11	1.10E-08	0.64	1	Org	OM3	BR	0.00019221	0.01693061	NA	Unclassified
LH009	831.9	-104.2725835	292232.015	UF5	(01/08/13 09:41:00)	6.30E-11	1.26E-08	0.75	1	Org	OM2	LH	0.000167448	0.01663588	NA	Unclassified
BR053	832.1	113.2600032	170396.6485	UF5	(01/07/13 13:39:00)	3.67E-11	7.35E-09	0.68	1	Org	OM1	BR	0.000133517	0.01067288	NA	Unclassified
BR063	832.1	-6.409384081	295178.5903	UF5	(01/08/13 12:32:00)	6.36E-11	1.27E-08	0.72	1	Org	OM3	BR	0.00019522	0.017484733	NA	Unclassified
LH023	832.1	-133.4764252	263229.8787	UF5	(01/08/13 11:06:00)	5.68E-11	1.14E-08	0.63	1	Org	REF	LH	0.000173761	0.017844936	NA	Unclassified
BL037	832.2	-2.470708225	552178.8756	UF5	(01/10/13 12:05:00)	1.19E-10	2.38E-08	0.67	1	Org	OM3	BL	0.000393982	0.035147354	NA	Unclassified
BR067	832.2	62.14137195	747065.4358	UF5	(01/11/13 11:15:00)	1.61E-10	3.22E-08	0.74	1	Org	REF	BR	0.000509911	0.043026807	NA	Unclassified
BL025	832.3	-90.37401994	624850.8058	UF5	(01/10/13 17:51:00)	1.35E-10	2.69E-08	0.48	1	Org	OM1	BL	0.000568026	0.055570869	NA	Unclassified
LH002	832.3	-45.64140914	1058254.821	UF5	(01/10/13 13:32:00)	2.28E-10	4.56E-08	0.96	1	Min	OM1	LH	0.000504411	0.047034342	NA	Unclassified
LH004	832.3	-43.29347791	625955.5432	UF5	(01/10/13 14:58:00)	1.35E-10	2.70E-08	0.97	1	Min	OM1	LH	0.000296001	0.027533186	NA	Unclassified
BL029	832.4	-8.160768281	818263.189	UF5	(01/10/13 16:24:00)	1.76E-10	3.53E-08	0.62	1	Org	OM1	BL	0.000627359	0.05628808	NA	Unclassified
BL039	832.4	-15.91012215	343363.1894	UF5	(01/10/13 04:53:00)	7.40E-11	1.48E-08	0.62	1	Org	OM3	BL	0.000261221	0.023621885	NA	Unclassified
BR065	832.4	62.35493022	788222.4477	UF5	(01/10/13 09:12:00)	1.70E-10	3.40E-08	0.74	1	Org	OM3	BR	0.000541901	0.045393324	NA	Unclassified
BR071	832.4	17.99977911	473196.8649	UF5	(01/10/13 19:18:00)	1.02E-10	2.04E-08	0.67	1	Org	REF	BR	0.000344478	0.030113132	NA	Unclassified
LH006	832.4	-17.96159345	820157.603	UF5	(01/10/13 07:45:00)	1.77E-10	3.54E-08	0.98	1	Min	OM1	LH	0.000393931	0.035697159	NA	Unclassified
BL043	832.5	-12.47559157	1271502.452	UF5	(01/10/13 10:38:00)	2.74E-10	5.48E-08	0.71	1	Org	REF	BL	0.000847619	0.076382662	NA	Unclassified
BL045	832.5	18.60973068	2012550.25	UF5	(01/10/13 03:27:00)	4.34E-10	8.68E-08	0.69	1	Org	REF	BL	0.001423474	0.124360817	NA	Unclassified
LH013	832.5	-142.8803754	118355.1512	UF5	(01/08/13 13:59:00)	2.55E-11	5.10E-09	0.66	1	Org	OM3	LH	7.38E-05	0.007659652	NA	Unclassified
BL027	832.6	8.925178285	673910.5855	UF5	(01/09/13 23:10:00)	1.45E-10	2.91E-08	0.71	1	Org	OM1	BL	0.000458874	0.040474043	NA	Unclassified
BL033	832.6	11.7335182	709010.5217	UF5	(01/10/13 02:02:00)	1.53E-10	3.06E-08	0.66	1	Org	OM2	BL	0.000520777	0.045806578	NA	Unclassified
BL035	832.6	-4.059021825	289001.2237	UF5	(01/09/13 21:43:00)	6.23E-11	1.25E-08	0.65	1	Org	OM2	BL	0.000212214	0.018961891	NA	Unclassified
BL047	832.6	-27.67086597	1436880.605	UF5	(01/10/13 06:19:00)	3.10E-10	6.20E-08	0.68	1	Org	REF	BL	0.000984901	0.090140727	NA	Unclassified
BL041	832.7	1.578226562	303187.8178	UF5	(01/09/13 17:24:00)	6.54E-11	1.31E-08	0.64	1	Org	OM3	BL	0.000227375	0.020202257	NA	Unclassified
BR069	832.7	56.11229027	586262.7985	UF5	(01/10/13 00:36:00)	1.26E-10	2.53E-08	0.62	1	Org	REF	BR	0.000478271	0.040300057	NA	Unclassified
LH005	832.7	-118.4377309	214861.4776	UF5	(01/08/13 15:25:00)	4.63E-11	9.27E-09	0.75	1	Org	OM1	LH	0.000121187	0.012233338	NA	Unclassified
BL031	832.8	48.36866311	436825.0248	UF5	(01/09/13 18:50:00)	9.42E-11	1.88E-08	0.66	1	Org	OM2	BL	0.000332337	0.028210185	NA	Unclassified
LH017	832.8	-14.00840649	150245.1164	UF5	(01/08/13 16:52:00)	3.24E-11	6.48E-09	0.36	1	Org	OM3	LH	0.00019723	0.017800869	NA	Unclassified
BR068	869.7	5983.186813	276322.4579	c14:0	(01/15/13 07:36:00)	5.96E-11	1.19E-08	1.09	1	Min	REF	BR	0.000795466	0.010137008	NA	Total Biomass
BR062	869.8	1494.21059	218593.3662	c14:0	(01/15/13 16:16:00)	4.71E-11	9.43E-09	1.01	1	Min	OM3	BR	0.000254467	0.00907903	NA	Total Biomass
BR070	869.8	4427.527659	218048.971	c14:0	(01/16/13 15:56:00)	4.71E-11	9.41E-09	1.01	1	Min	REF	BR	0.000535435	0.008774818	NA	Total Biomass
LH018	869.8	3154.020932	33113.68634	c14:0	(01/15/13 09:02:00)	7.14E-12	1.43E-09	0.95	1	Min	OM3	LH	6.70E-05	0.001436147	NA	Total Biomass
BL026	869.9	1639.474691	227258.7829	c14:0	(01/17/13 07:45:00)	4.90E-11	9.80E-09	0.93	1	Min	OM1	BL	0.000303563	0.010234639	NA	Total Biomass
BL028	869.9	1658.631913	355868.809	c14:0	(01/17/13 03:26:00)	7.67E-11	1.53E-08	0.89	1	Min	OM1	BL	0.000500219	0.01674341	NA	Total Biomass
BL034	869.9	1333.939721	295371.0348	c14:0	(01/17/13 04:52:00)	6.37E-11	1.27E-08	1.02	1	Min	OM2	BL	0.000319154	0.012168949	NA	Total Biomass
BL042	869.9	805.1498595	382782.8689	c14:0	(01/16/13 23:07:00)	8.26E-11	1.66E-08	1.06	1	Min	OM3	BL	0.000308992	0.01526412	NA	Total Biomass
BR050	869.9	2702.954527	348751.1127	c14:0	(01/15/13 06:10:00)	7.52E-11	1.50E-08	0.98	1	Min	OM1	BR	0.000613083	0.014733733	NA	Total Biomass
BR058	869.9	4214.859479	263412.4828	c14:0	(01/15/13 14:49:00)	5.68E-11	1.14E-08	1.08	1	Min	OM2	BR	0.000582251	0.009935948	NA	Total Biomass
BR064	869.9	898.7021541	139125.8206	c14:0	(01/15/13 17:42:00)	3.00E-11	6.00E-09	1.17	1	Min	OM3	BR	0.000107126	0.005020904	NA	Total Biomass
BR066	869.9	2505.945567	195644.7218	c14:0	(01/15/13 19:09:00)	4.22E-11	8.44E-09	1.04	1	Min	OM3	BR	0.0003075	0.007805165	NA	Total Biomass
LH010	869.9	1570.139309	459234.9051	c14:0	(01/15/13 20:35:00)	9.90E-11	1.98E-08	0.89	1	Min	OM2	LH	0.000624631	0.021627605	NA	Total Biomass
LH012	869.9	1579.333232	308252.1932	c14:0	(01/15/13 10:29:00)	6.65E-11	1.33E-08	0.92	1	Min	OM2	LH	0.000407009	0.014042301	NA	Total Biomass
LH014	869.9	2998.454229	161423.4493	c14:0	(01/15/13 13:22:00)	3.48E-11	6.97E-09	0.96	1	Min	OM3	LH	0.000310266	0.006941173	NA	Total Biomass
LH020	869.9	8083.004152	208145.421	c14:0	(01/15/13 04:44:00)	4.49E-11	8.98E-09	0.97	1	Min	REF	LH	0.000857044	0.008396836	NA	Total Biomass
BL038	870	1312.250522	351373.7296	c14:0	(01/17/13 00:34:00)	7.58E-11	1.52E-08	1.24	1	Min	OM3	BL	0.000309478	0.011910668	NA	Total Biomass
BL044	870	1574.091326	371048.6153	c14:0	(01/16/13 18:48:00)	8.00E-11	1.60E-08	1.09	1	Min	REF	BL	0.000412697	0.014267541	NA	Total Biomass
BR054	870	3276.673524	387139.8824	c14:0	(01/15/13 11:55:00)	8.35E-11	1.67E-08	1.07	1	Min	OM1	BR	0.000715471	0.014887701	NA	Total Biomass
LH008	870	3023.26025	278344.4415	c14:0	(01/15/13 01:52:00)	6.00E-11	1.20E-08	0.99	1	Min	OM2	LH	0.000524456	0.011600387	NA	Total Biomass
LH016	870	2767.106496	87744.45842	c14:0	(01/14/13 21:33:00)	1.89E-11	3.78E-09	0.96	1	Min	OM3	LH	0.00016008	0.003781562	NA	Total Biomass
BL036	870.1	1181.2683	335269.9397	c14:0	(01/17/13 13:31:00)	7.23E-11	1.45E-08	0.8	1	Min	OM2	BL	0.000432398	0.017640733	NA	Total Biomass
BL040	870.1	638.8680584	373423.1127	c14:0	(01/16/13 20:15:00)	8.05E-11	1.61E-08	0.95	1	Min	OM3	BL	0.000306537	0.016644893	NA	Total Biomass
LH022	870.1	4364.625458	258819.1854	c14:0	(01/14/13 22:59:00)	5.58E-11	1.12E-08	0.9	1	Min	REF	LH	0.000705112	0.01169663	NA	Total Biomass
LH024	870.1	2744.266699	192585.1559	c14:0	(01/15/13 00:26:00)	4.15E-11	8.31E-09	0.77	1	Min	REF	LH	0.000435499	0.010350512	NA	Total Biomass
BL032	870.2	1107.924061	157605.5941	c14:0	(01/17/13 20:44:00)	3.40E-11	6.80E-09	0.97	1	Min	OM2	BL	0.000162134	0.00684481	NA	Total Biomass
BL046	870.2	3727.332387	91182.43467	c14:0	(01/17/13 10:37:00)	1.97E-11	3.93E-09	1	1	Min	REF	BL	0.000198352	0.003733888	NA	Total Biomass
BL048	870.2	4157.088821	140104.4285	c14:0	(01/17/13 17:51:00)	3.02E-11	6.04E-09	1.22	1	Min	REF	BL	0.00027128	0.004681178	NA	Total Biomass
BR072	870.2	4992.431173	172986.0325	c14:0	(01/14/13 18:40:00)	3.73E-11	7.46E-09	1	1	Min	REF	BR	0.000470651	0.006989366	NA	Total Biomass
BL030	870.3	946.465497	123226.1643	c14:0	(01/17/13 14:58:00)	2.66E-11	5.31E-09	1.09	1	Min	OM1	BL	0.000104355	0.004770988	NA	Total Biomass
BR060	870.3	2098.171997	244902.1311	c14:0	(01/14/13 20:07:00)	5.28E-11	1.06E-08	1.02	1	Min	OM2	BR	0.000348355	0.010005955	NA	Total Biomass
BR052	870.4	3481.771674	176180.3657	c14:0	(01/14/13 14:22:00)	3.80E-11	7.60E-09	1	1	Min	OM1	BR	0.000364296	0.007233476	NA	Total Biomass
BR055	870.4	1340.655836	211723.6363	c14:0	(01/08/13 02:31:00)	4.57E-11	9.13E-09	0.63	1	Org	OM2	BR	0.000371431	0.014121545	NA	Total Biomass
BR056	870.5	3125.1666	230918.1806	c14:0	(01/14/13 12:56:00)	4.98E-11	9.96E-09	0.98	1	Min	OM2	BR	0.000450175	0.009711395	NA	Total Biomass
LH003	870.5	467.7602464	266684.0559	c14:0	(01/07/13 17:56:00)	5.75E-11	1.15E-08	0.75	1	Org	OM1	LH	0.000248813	0.015085508	NA	Total Biomass
LH019	870.5	368.2816583	321437.8649	c14:0	(01/07/13 22:14:00)	6.93E-11	1.39E-08	0.59	1	Org	REF	LH	0.000355779	0.023139131	NA	Total Biomass
BR049	870.6	1562.414183	357806.1137	c14:0	(01/08/13 01:05:00)	7.72E-11	1.54E-08	0.63	1	Org	OM1	BR	0.000685512	0.023807149	NA	Total Biomass
BR051	870.6	1435.479321	559683.2068	c14:0	(01/08/13 03:57:00)	1.21E-10	2.41E-08	0.63	1	Org	OM1	BR	0.001020502	0.037291115	NA	Total Biomass
BR059	870.6	1791.009191	1001948.436	c14:0	(01/08/13 06:49:00)	2.16E-10	4.32E-08	0.62	1	Org	OM2	BR	0.002119289	0.067572633	NA	Total Biomass
LH011	870.6	775.2431872	172331.4474	c14:0	(01/08/13 05:23:00)	3.72E-11	7.43E-09	0.7	1	Org	OM2	LH	0.00020765	0.010409189	NA	Total Biomass
LH015	870.6	834.7949257	1228160	c14:0	(01/07/13 16:31:00)	2.65E-10	5.30E-08	0.42	1	Org	OM3	LH	0.002547516	0.123558098	NA	Total Biomass
LH021	870.6	735.8106467	311786.1184	c14:0	(01/07/13 23:40:00)	6.72E-11	1.34E-08	0.71	1	Org	REF	LH	0.000362325	0.018575373	NA	Total Biomass
LH001	870.7	725.3755988	599819.3924	c14:0	(01/07/13 19:22:00)	1.29E-10	2.59E-08	0.75	1	Org	OM1	LH	0.000655979	0.033833608	NA	Total Biomass
LH007	870.7	739.1444016	146740.7493	c14:0	(01/07/13 20:48:00)	3.16E-11	6.33E-09	0.76	1	Org	OM2	LH	0.000159608	0.008166958	NA	Total Biomass
BR057	870.8	1512.244932	464465.8686	c14:0	(01/08/13 08:14:00)	1.00E-10	2.00E-08	0.62	1	Org	OM2	BR	0.000886994	0.031419578	NA	Total Biomass
BR061	870.8	983.5922305	355195.2887	c14:0	(01/07/13 15:05:00)	7.66E-11	1.53E-08	0.64	1	Org	OM3	BR	0.000521858	0.02341218	NA	Total Biomass
BR053	871	2497.003818	242468.1719	c14:0	(01/07/13 13:39:00)	5.23E-11	1.05E-08	0.68	1	Org	OM1	BR	0.000581419	0.014795686	NA	Total Biomass
LH002	871	3520.165748	435937.1448	c14:0	(01/10/13 13:32:00)	9.40E-11	1.88E-08	0.96	1	Min	OM1	LH	0.000946621	0.018636477	NA	Total Biomass
LH004	871	2778.310482	274491.3785	c14:0	(01/10/13 14:58:00)	5.92E-11	1.18E-08	0.97	1	Min	OM1	LH	0.000497031	0.011706507	NA	Total Biomass
LH006	871	1680.356554	335685.3991	c14:0	(01/10/13 07:45:00)	7.24E-11	1.45E-08	0.98	1	Min	OM1	LH	0.000431915	0.014339944	NA	Total Biomass
LH009	871	417.9909064	658140.009	c14:0	(01/08/13 09:41:00)	1.42E-10	2.84E-08	0.75	1	Org	OM2	LH	0.000593542	0.037249478	NA	Total Biomass
LH023	871	462.8983722	458647.2526	c14:0	(01/08/13 11:06:00)	9.89E-11	1.98E-08	0.63	1	Org	REF	LH	0.000507759	0.030887712	NA	Total Biomass
BR063	871.1	678.5776542	403796.2057	c14:0	(01/08/13 12:32:00)	8.71E-11	1.74E-08	0.72	1	Org	OM3	BR	0.000447757	0.023737934	NA	Total Biomass
BL025	871.2	682.163545	765485.3075	c14:0	(01/10/13 17:51:00)	1.65E-10	3.30E-08	0.48	1	Org	OM1	BL	0.001275904	0.067498112	NA	Total Biomass
BL037	871.2	627.0265111	978644.802	c14:0	(01/10/13 12:05:00)	2.11E-10	4.22E-08	0.67	1	Org	OM3	BL	0.001131002	0.061860078	NA	Total Biomass
BR067	871.2	2192.040599	1414691.421	c14:0	(01/11/13 11:15:00)	3.05E-10	6.10E-08	0.74	1	Org	REF	BR	0.002840678	0.079603267	NA	Total Biomass
BL029	871.3	578.4979716	1287352.398	c14:0	(01/10/13 16:24:00)	2.78E-10	5.55E-08	0.62	1	Org	OM1	BL	0.001560633	0.087982961	NA	Total Biomass
BR071	871.3	2110.038337	741334.3263	c14:0	(01/10/13 19:18:00)	1.60E-10	3.20E-08	0.67	1	Org	REF	BR	0.001611289	0.046105155	NA	Total Biomass
BL039	871.4	546.9739417	668084.3262	c14:0	(01/10/13 04:53:00)	1.44E-10	2.88E-08	0.62	1	Org	OM3	BL	0.000794008	0.04567553	NA	Total Biomass
BL045	871.4	1168.554935	2711906.5	c14:0	(01/10/13 03:27:00)	5.85E-10	1.17E-07	0.69	1	Org	REF	BL	0.004032057	0.165461964	NA	Total Biomass
BL027	871.5	823.3232208	1133094.406	c14:0	(01/09/13 23:10:00)	2.44E-10	4.89E-08	0.71	1	Org	OM1	BL	0.001381815	0.067441646	NA	Total Biomass
BL035	871.5	650.1961338	511664.7988	c14:0	(01/09/13 21:43:00)	1.10E-10	2.21E-08	0.65	1	Org	OM2	BL	0.000618038	0.033328927	NA	Total Biomass
BL043	871.5	763.0195369	1901667.313	c14:0	(01/10/13 10:38:00)	4.10E-10	8.20E-08	0.71	1	Org	REF	BL	0.002243884	0.113262226	NA	Total Biomass
BL047	871.5	698.2303472	2003316.701	c14:0	(01/10/13 06:19:00)	4.32E-10	8.64E-08	0.68	1	Org	REF	BL	0.00237911	0.124669367	NA	Total Biomass
BR065	871.5	537.1864547	1799954.049	c14:0	(01/10/13 09:12:00)	3.88E-10	7.76E-08	0.74	1	Org	OM3	BR	0.00178117	0.103114718	NA	Total Biomass
BR069	871.5	1678.765653	827279.1477	c14:0	(01/10/13 00:36:00)	1.78E-10	3.57E-08	0.62	1	Org	REF	BR	0.001681519	0.055861037	NA	Total Biomass
LH013	871.5	881.7780948	256231.4463	c14:0	(01/08/13 13:59:00)	5.52E-11	1.10E-08	0.66	1	Org	OM3	LH	0.000346702	0.016395681	NA	Total Biomass
BL033	871.6	811.8230007	1212583.185	c14:0	(01/10/13 02:02:00)	2.61E-10	5.23E-08	0.66	1	Org	OM2	BL	0.001580946	0.077650279	NA	Total Biomass
BL041	871.6	675.4265797	264891.3053	c14:0	(01/09/13 17:24:00)	5.71E-11	1.14E-08	0.64	1	Org	OM3	BL	0.000329837	0.01751927	NA	Total Biomass
BL031	871.7	915.4648597	632753.7836	c14:0	(01/09/13 18:50:00)	1.36E-10	2.73E-08	0.66	1	Org	OM2	BL	0.00087117	0.040473504	NA	Total Biomass
LH005	871.7	386.9251582	439487.1494	c14:0	(01/08/13 15:25:00)	9.48E-11	1.90E-08	0.75	1	Org	OM1	LH	0.000387801	0.02488269	NA	Total Biomass
LH017	871.7	364.5790501	224631.3237	c14:0	(01/08/13 16:52:00)	4.84E-11	9.69E-09	0.36	1	Org	OM3	LH	0.000406391	0.026502548	NA	Total Biomass
LH019	923.9	395.2386917	138195.2426	UF6	(01/07/13 22:14:00)	2.98E-11	5.96E-09	0.59	1	Org	REF	LH	0.000155927	0.009945201	NA	Unclassified
BR059	924	2222.782647	342992.8261	UF6	(01/08/13 06:49:00)	7.40E-11	1.48E-08	0.62	1	Org	OM2	BR	0.000833799	0.023023546	NA	Unclassified
LH021	924	709.9650187	110013.8657	UF6	(01/07/13 23:40:00)	2.37E-11	4.74E-09	0.71	1	Org	REF	LH	0.000125979	0.006556196	NA	Unclassified
BR067	924.4	1296.487052	370543.6406	UF6	(01/11/13 11:15:00)	7.99E-11	1.60E-08	0.74	1	Org	REF	BR	0.000525143	0.021069022	NA	Unclassified
LH023	924.4	552.9114056	145780.962	UF6	(01/08/13 11:06:00)	3.14E-11	6.29E-09	0.63	1	Org	REF	LH	0.000171151	0.009807895	NA	Unclassified
BL045	924.8	1015.989527	791731	UF6	(01/10/13 03:27:00)	1.71E-10	3.41E-08	0.69	1	Org	REF	BL	0.001096163	0.048386986	NA	Unclassified
BR071	924.8	1069.087348	313506.5668	UF6	(01/10/13 19:18:00)	6.76E-11	1.35E-08	0.67	1	Org	REF	BR	0.000458517	0.019720528	NA	Unclassified
BL033	924.9	521.2743339	390685.9584	UF6	(01/10/13 02:02:00)	8.42E-11	1.68E-08	0.66	1	Org	OM2	BL	0.000429059	0.025098697	NA	Unclassified
BR069	925.1	1187.249907	413937.495	UF6	(01/10/13 00:36:00)	8.93E-11	1.79E-08	0.62	1	Org	REF	BR	0.00069069	0.028101311	NA	Unclassified
BL031	925.2	766.6236496	274494.5901	UF6	(01/09/13 18:50:00)	5.92E-11	1.18E-08	0.66	1	Org	OM2	BL	0.000349127	0.017586585	NA	Unclassified
LH014	949.3	4962.912073	525365.1752	i15:0	(01/15/13 13:22:00)	1.13E-10	2.27E-08	0.96	1	Min	OM3	LH	0.001482369	0.022118001	NA	Gram-positive Bacteria
LH018	949.3	5268.049637	131665.7348	i15:0	(01/15/13 09:02:00)	2.84E-11	5.68E-09	0.95	1	Min	OM3	LH	0.000393286	0.005583641	NA	Gram-positive Bacteria
LH010	949.4	3825.536541	1359775.073	i15:0	(01/15/13 20:35:00)	2.93E-10	5.86E-08	0.89	1	Min	OM2	LH	0.003389035	0.06249889	NA	Gram-positive Bacteria
BR050	949.5	3698.497385	1236848.213	i15:0	(01/15/13 06:10:00)	2.67E-10	5.33E-08	0.98	1	Min	OM1	BR	0.002729551	0.051698038	NA	Gram-positive Bacteria
BR062	949.5	2400.394446	883380.4525	i15:0	(01/15/13 16:16:00)	1.90E-10	3.81E-08	1.01	1	Min	OM3	BR	0.001388216	0.03633035	NA	Gram-positive Bacteria
BR064	949.5	2282.760505	609872.1157	i15:0	(01/15/13 17:42:00)	1.32E-10	2.63E-08	1.17	1	Min	OM3	BR	0.000799736	0.021679507	NA	Gram-positive Bacteria
BR066	949.5	3917.365122	880195.7661	i15:0	(01/15/13 19:09:00)	1.90E-10	3.80E-08	1.04	1	Min	OM3	BR	0.001911203	0.03458727	NA	Gram-positive Bacteria
BR068	949.5	6667.485399	1117144.137	i15:0	(01/15/13 07:36:00)	2.41E-10	4.82E-08	1.09	1	Min	REF	BR	0.003506132	0.040692769	NA	Gram-positive Bacteria
BR070	949.5	7517.710558	949323.7569	i15:0	(01/16/13 15:56:00)	2.05E-10	4.09E-08	1.01	1	Min	REF	BR	0.003529873	0.03700434	NA	Gram-positive Bacteria
LH012	949.5	3826.811726	909365.8361	i15:0	(01/15/13 10:29:00)	1.96E-10	3.92E-08	0.92	1	Min	OM2	LH	0.002193101	0.040433389	NA	Gram-positive Bacteria
LH016	949.5	3998.788435	298856.8345	i15:0	(01/14/13 21:33:00)	6.44E-11	1.29E-08	0.96	1	Min	OM3	LH	0.000714017	0.012711181	NA	Gram-positive Bacteria
LH020	949.5	10748.58253	740033.4597	i15:0	(01/15/13 04:44:00)	1.60E-10	3.19E-08	0.97	1	Min	REF	LH	0.00383705	0.029063896	NA	Gram-positive Bacteria
BL028	949.6	1738.321554	1532826.544	i15:0	(01/17/13 03:26:00)	3.31E-10	6.61E-08	0.89	1	Min	OM1	BL	0.002217237	0.0720559	NA	Gram-positive Bacteria
BL034	949.6	1912.599902	1168119.596	i15:0	(01/17/13 04:52:00)	2.52E-10	5.04E-08	1.02	1	Min	OM2	BL	0.001565194	0.047822176	NA	Gram-positive Bacteria
BL044	949.6	3215.53541	1301712.956	i15:0	(01/16/13 18:48:00)	2.81E-10	5.61E-08	1.09	1	Min	REF	BL	0.002329313	0.049171904	NA	Gram-positive Bacteria
BR058	949.6	4020.205302	1094692.362	i15:0	(01/15/13 14:49:00)	2.36E-10	4.72E-08	1.08	1	Min	OM2	BR	0.002334226	0.041377413	NA	Gram-positive Bacteria
BL026	949.7	1698.869981	916511.3884	i15:0	(01/17/13 07:45:00)	1.98E-10	3.95E-08	0.93	1	Min	OM1	BL	0.001250974	0.041248512	NA	Gram-positive Bacteria
BL046	949.7	5125.642087	447278.5179	i15:0	(01/17/13 10:37:00)	9.64E-11	1.93E-08	1	1	Min	REF	BL	0.001242241	0.01804663	NA	Gram-positive Bacteria
BR054	949.7	3407.241719	1368945.162	i15:0	(01/15/13 11:55:00)	2.95E-10	5.90E-08	1.07	1	Min	OM1	BR	0.002603534	0.05257003	NA	Gram-positive Bacteria
LH008	949.7	5870.906157	885901.05	i15:0	(01/15/13 01:52:00)	1.91E-10	3.82E-08	0.99	1	Min	OM2	LH	0.00276599	0.035824366	NA	Gram-positive Bacteria
LH022	949.7	8529.739059	713020.3787	i15:0	(01/14/13 22:59:00)	1.54E-10	3.07E-08	0.9	1	Min	REF	LH	0.003304801	0.030860731	NA	Gram-positive Bacteria
LH024	949.7	3956.767155	585752.7265	i15:0	(01/15/13 00:26:00)	1.26E-10	2.53E-08	0.77	1	Min	REF	LH	0.001730886	0.031075044	NA	Gram-positive Bacteria
BL040	949.8	1240.804611	1542106.768	i15:0	(01/16/13 20:15:00)	3.33E-10	6.65E-08	0.95	1	Min	OM3	BL	0.001719418	0.068284057	NA	Gram-positive Bacteria
BL042	949.8	1241.072243	1670584.022	i15:0	(01/16/13 23:07:00)	3.61E-10	7.20E-08	1.06	1	Min	OM3	BL	0.001670218	0.066295706	NA	Gram-positive Bacteria
BL048	949.8	2494.746829	535505.2307	i15:0	(01/17/13 17:51:00)	1.15E-10	2.31E-08	1.22	1	Min	REF	BL	0.000715282	0.018213934	NA	Gram-positive Bacteria
BL032	949.9	1730.938713	590814.4727	i15:0	(01/17/13 20:44:00)	1.27E-10	2.55E-08	0.97	1	Min	OM2	BL	0.00078208	0.02548478	NA	Gram-positive Bacteria
BL036	949.9	2274.281573	1191740.902	i15:0	(01/17/13 13:31:00)	2.57E-10	5.14E-08	0.8	1	Min	OM2	BL	0.00227983	0.061962402	NA	Gram-positive Bacteria
BL038	949.9	1402.128085	1727117.608	i15:0	(01/17/13 00:34:00)	3.72E-10	7.45E-08	1.24	1	Min	OM3	BL	0.001578758	0.05848728	NA	Gram-positive Bacteria
BR060	949.9	3184.257379	943207.1742	i15:0	(01/14/13 20:07:00)	2.03E-10	4.07E-08	1.02	1	Min	OM2	BR	0.001790843	0.03808737	NA	Gram-positive Bacteria
BR052	950	4388.24825	583165.3277	i15:0	(01/14/13 14:22:00)	1.26E-10	2.51E-08	1	1	Min	OM1	BR	0.001435805	0.02371318	NA	Gram-positive Bacteria
BR072	950	7175.495517	745424.8272	i15:0	(01/14/13 18:40:00)	1.61E-10	3.21E-08	1	1	Min	REF	BR	0.002704793	0.029441627	NA	Gram-positive Bacteria
BL030	950.1	1535.77136	508298.8295	i15:0	(01/17/13 14:58:00)	1.10E-10	2.19E-08	1.09	1	Min	OM1	BL	0.00055717	0.019553261	NA	Gram-positive Bacteria
BR056	950.2	3790.304368	791331.8581	i15:0	(01/14/13 12:56:00)	1.71E-10	3.41E-08	0.98	1	Min	OM2	BR	0.001778739	0.033043873	NA	Gram-positive Bacteria
LH015	950.2	1044.309287	2710044	i15:0	(01/07/13 16:31:00)	5.84E-10	1.17E-07	0.42	1	Org	OM3	LH	0.0062488	0.272014425	NA	Gram-positive Bacteria
BR055	950.3	1247.564379	610506.3731	i15:0	(01/08/13 02:31:00)	1.32E-10	2.63E-08	0.63	1	Org	OM2	BR	0.001029476	0.040761106	NA	Gram-positive Bacteria
LH019	950.3	428.6398762	819577.6043	i15:0	(01/07/13 22:14:00)	1.77E-10	3.53E-08	0.59	1	Org	REF	LH	0.000946523	0.058958996	NA	Gram-positive Bacteria
LH021	950.4	905.0470008	775887.1506	i15:0	(01/07/13 23:40:00)	1.67E-10	3.35E-08	0.71	1	Org	REF	LH	0.00098772	0.046139191	NA	Gram-positive Bacteria
BR061	950.5	1490.740358	911776.1164	i15:0	(01/07/13 15:05:00)	1.97E-10	3.93E-08	0.64	1	Org	OM3	BR	0.001672766	0.059765224	NA	Gram-positive Bacteria
LH003	950.5	412.8847471	1048151.106	i15:0	(01/07/13 17:56:00)	2.26E-10	4.52E-08	0.75	1	Org	OM1	LH	0.000941923	0.059326718	NA	Gram-positive Bacteria
LH011	950.5	1401.682169	449396.9667	i15:0	(01/08/13 05:23:00)	9.69E-11	1.94E-08	0.7	1	Org	OM2	LH	0.00072756	0.026958481	NA	Gram-positive Bacteria
BR051	950.6	1340.532599	1571923.124	i15:0	(01/08/13 03:57:00)	3.39E-10	6.78E-08	0.63	1	Org	OM1	BR	0.002773567	0.104828227	NA	Gram-positive Bacteria
BR049	950.7	1381.808482	1145747.012	i15:0	(01/08/13 01:05:00)	2.47E-10	4.94E-08	0.63	1	Org	OM1	BR	0.002044424	0.076384625	NA	Gram-positive Bacteria
LH001	950.7	903.8338421	1855733.08	i15:0	(01/07/13 19:22:00)	4.00E-10	8.00E-08	0.75	1	Org	OM1	LH	0.002234997	0.10446957	NA	Gram-positive Bacteria
LH002	950.7	7797.484703	1537017.647	i15:0	(01/10/13 13:32:00)	3.31E-10	6.63E-08	0.96	1	Min	OM1	LH	0.006211708	0.062833952	NA	Gram-positive Bacteria
LH004	950.7	7338.196828	871296.2607	i15:0	(01/10/13 14:58:00)	1.88E-10	3.76E-08	0.97	1	Min	OM1	LH	0.003318606	0.035418117	NA	Gram-positive Bacteria
LH006	950.7	3274.345965	1109102.762	i15:0	(01/10/13 07:45:00)	2.39E-10	4.78E-08	0.98	1	Min	OM1	LH	0.002236804	0.046569338	NA	Gram-positive Bacteria
LH007	950.7	1070.615055	420984.8898	i15:0	(01/07/13 20:48:00)	9.08E-11	1.82E-08	0.76	1	Org	OM2	LH	0.000543188	0.023344916	NA	Gram-positive Bacteria
BR057	950.8	1129.695884	1561679.018	i15:0	(01/08/13 08:14:00)	3.37E-10	6.73E-08	0.62	1	Org	OM2	BR	0.002538829	0.106085935	NA	Gram-positive Bacteria
BR059	950.8	1769.105264	3002994.839	i15:0	(01/08/13 06:49:00)	6.48E-10	1.30E-07	0.62	1	Org	OM2	BR	0.006303493	0.202574006	NA	Gram-positive Bacteria
BR063	950.8	822.1369468	956830.8021	i15:0	(01/08/13 12:32:00)	2.06E-10	4.13E-08	0.72	1	Org	OM3	BR	0.001149921	0.056160212	NA	Gram-positive Bacteria
LH023	950.8	695.0086131	1055760.515	i15:0	(01/08/13 11:06:00)	2.28E-10	4.55E-08	0.63	1	Org	REF	LH	0.001350795	0.070918469	NA	Gram-positive Bacteria
BR053	951	1755.644799	827743.6628	i15:0	(01/07/13 13:39:00)	1.78E-10	3.57E-08	0.68	1	Org	OM1	BR	0.001576714	0.050918017	NA	Gram-positive Bacteria
BL037	951.2	826.1223231	2468667.614	i15:0	(01/10/13 12:05:00)	5.32E-10	1.06E-07	0.67	1	Org	OM3	BL	0.003195088	0.155702235	NA	Gram-positive Bacteria
BL041	951.2	779.2320226	608806.3966	i15:0	(01/09/13 17:24:00)	1.31E-10	2.63E-08	0.64	1	Org	OM3	BL	0.000804121	0.040218934	NA	Gram-positive Bacteria
LH017	951.2	1310.815336	260714.6301	i15:0	(01/08/13 16:52:00)	5.62E-11	1.12E-08	0.36	1	Org	OM3	LH	0.000790463	0.030440952	NA	Gram-positive Bacteria
BL025	951.3	686.9587962	2242504.842	i15:0	(01/10/13 17:51:00)	4.84E-10	9.67E-08	0.48	1	Org	OM1	BL	0.003748243	0.197726641	NA	Gram-positive Bacteria
LH009	951.3	635.4936545	1937584.787	i15:0	(01/08/13 09:41:00)	4.18E-10	8.36E-08	0.75	1	Org	OM2	LH	0.002010602	0.109400435	NA	Gram-positive Bacteria
LH013	951.3	1370.231828	490273.3172	i15:0	(01/08/13 13:59:00)	1.06E-10	2.11E-08	0.66	1	Org	OM3	LH	0.000831105	0.031203773	NA	Gram-positive Bacteria
BL035	951.4	539.4679638	1180489.422	i15:0	(01/09/13 21:43:00)	2.55E-10	5.09E-08	0.65	1	Org	OM2	BL	0.001331857	0.076989014	NA	Gram-positive Bacteria
BL029	951.5	480.466419	3707070.84	i15:0	(01/10/13 16:24:00)	7.99E-10	1.60E-07	0.62	1	Org	OM1	BL	0.004219481	0.253631008	NA	Gram-positive Bacteria
BL039	951.6	664.6602177	1571390.689	i15:0	(01/10/13 04:53:00)	3.39E-10	6.78E-08	0.62	1	Org	OM3	BL	0.00200704	0.107293233	NA	Gram-positive Bacteria
BR071	951.6	1845.98025	2204965.971	i15:0	(01/10/13 19:18:00)	4.75E-10	9.51E-08	0.67	1	Org	REF	BR	0.004398192	0.137525811	NA	Gram-positive Bacteria
BL027	951.7	604.5642986	3064681.144	i15:0	(01/09/13 23:10:00)	6.61E-10	1.32E-07	0.71	1	Org	OM1	BL	0.003296932	0.182849926	NA	Gram-positive Bacteria
BL033	951.7	615.6432696	3263268.611	i15:0	(01/10/13 02:02:00)	7.04E-10	1.41E-07	0.66	1	Org	OM2	BL	0.003802132	0.209422636	NA	Gram-positive Bacteria
BL045	951.7	1110.013607	8767889	i15:0	(01/10/13 03:27:00)	1.89E-09	3.78E-07	0.69	1	Org	REF	BL	0.012692316	0.535300311	NA	Gram-positive Bacteria
BR065	951.7	1139.307353	4170687.746	i15:0	(01/10/13 09:12:00)	8.99E-10	1.80E-07	0.74	1	Org	OM3	BR	0.005705834	0.237349255	NA	Gram-positive Bacteria
BR069	951.7	1405.945269	2574274.07	i15:0	(01/10/13 00:36:00)	5.55E-10	1.11E-07	0.62	1	Org	REF	BR	0.00471357	0.174343657	NA	Gram-positive Bacteria
LH005	951.7	744.3009194	1064784.354	i15:0	(01/08/13 15:25:00)	2.30E-10	4.59E-08	0.75	1	Org	OM1	LH	0.001177005	0.060048046	NA	Gram-positive Bacteria
BL031	951.8	888.7893975	1732024.689	i15:0	(01/09/13 18:50:00)	3.73E-10	7.47E-08	0.66	1	Org	OM2	BL	0.002352119	0.110819859	NA	Gram-positive Bacteria
BL043	951.8	721.0791917	6474601.805	i15:0	(01/10/13 10:38:00)	1.40E-09	2.79E-07	0.71	1	Org	REF	BL	0.007461452	0.385801902	NA	Gram-positive Bacteria
BL047	951.8	769.6384904	6056115.431	i15:0	(01/10/13 06:19:00)	1.31E-09	2.61E-07	0.68	1	Org	REF	BL	0.007488677	0.376584514	NA	Gram-positive Bacteria
BR067	951.8	1755.161158	4419126.535	i15:0	(01/11/13 11:15:00)	9.53E-10	1.91E-07	0.74	1	Org	REF	BR	0.007739125	0.249794227	NA	Gram-positive Bacteria
BR062	959.6	3738.154388	548865.5423	a15:0	(01/15/13 16:16:00)	1.18E-10	2.37E-08	1.01	1	Min	OM3	BR	0.001184709	0.022250744	NA	Gram-positive Bacteria
BR050	959.7	8375.289308	808780.773	a15:0	(01/15/13 06:10:00)	1.74E-10	3.49E-08	0.98	1	Min	OM1	BR	0.003392155	0.032198297	NA	Gram-positive Bacteria
BR064	959.7	5256.763809	439535.8015	a15:0	(01/15/13 17:42:00)	9.48E-11	1.90E-08	1.17	1	Min	OM3	BR	0.001064231	0.015136595	NA	Gram-positive Bacteria
BR068	959.7	9008.925753	634406.0561	a15:0	(01/15/13 07:36:00)	1.37E-10	2.74E-08	1.09	1	Min	REF	BR	0.002537616	0.022562145	NA	Gram-positive Bacteria
LH010	959.7	4833.045014	992098.6894	a15:0	(01/15/13 20:35:00)	2.14E-10	4.28E-08	0.89	1	Min	OM2	LH	0.002957157	0.045115002	NA	Gram-positive Bacteria
LH012	959.7	4131.349922	612397.1647	a15:0	(01/15/13 10:29:00)	1.32E-10	2.64E-08	0.92	1	Min	OM2	LH	0.001565009	0.027141085	NA	Gram-positive Bacteria
LH014	959.7	4373.414986	389814.0826	a15:0	(01/15/13 13:22:00)	8.41E-11	1.68E-08	0.96	1	Min	OM3	LH	0.000997345	0.016513821	NA	Gram-positive Bacteria
LH018	959.7	4431.283987	104045.2477	a15:0	(01/15/13 09:02:00)	2.24E-11	4.49E-09	0.95	1	Min	OM3	LH	0.000271681	0.004451422	NA	Gram-positive Bacteria
BL028	959.8	3400.135932	989420.1562	a15:0	(01/17/13 03:26:00)	2.13E-10	4.27E-08	0.89	1	Min	OM1	BL	0.002258832	0.045683539	NA	Gram-positive Bacteria
BL034	959.8	2417.118619	749928.8348	a15:0	(01/17/13 04:52:00)	1.62E-10	3.23E-08	1.02	1	Min	OM2	BL	0.001172472	0.030534052	NA	Gram-positive Bacteria
BL044	959.8	5271.583783	786470.3064	a15:0	(01/16/13 18:48:00)	1.70E-10	3.39E-08	1.09	1	Min	REF	BL	0.002048535	0.029067525	NA	Gram-positive Bacteria
BR058	959.8	4906.53891	785181.0406	a15:0	(01/15/13 14:49:00)	1.69E-10	3.39E-08	1.08	1	Min	OM2	BR	0.001951447	0.029401243	NA	Gram-positive Bacteria
BR066	959.8	5308.853489	666161.4139	a15:0	(01/15/13 19:09:00)	1.44E-10	2.87E-08	1.04	1	Min	OM3	BR	0.001828677	0.025794581	NA	Gram-positive Bacteria
LH016	959.8	4842.204262	248718.9685	a15:0	(01/14/13 21:33:00)	5.36E-11	1.07E-08	0.96	1	Min	OM3	LH	0.000688314	0.010484599	NA	Gram-positive Bacteria
LH020	959.8	28862.05712	579761.5989	a15:0	(01/15/13 04:44:00)	1.25E-10	2.50E-08	0.97	1	Min	REF	LH	0.006476181	0.019299282	NA	Gram-positive Bacteria
BR070	959.9	7536.418245	848122.1043	a15:0	(01/16/13 15:56:00)	1.83E-10	3.66E-08	1.01	1	Min	REF	BR	0.003167105	0.033046001	NA	Gram-positive Bacteria
LH008	959.9	5578.467079	648359.9047	a15:0	(01/15/13 01:52:00)	1.40E-10	2.80E-08	0.99	1	Min	OM2	LH	0.001944103	0.026298825	NA	Gram-positive Bacteria
BL026	960	4256.953707	574541.0516	a15:0	(01/17/13 07:45:00)	1.24E-10	2.48E-08	0.93	1	Min	OM1	BL	0.001486049	0.025155955	NA	Gram-positive Bacteria
BL042	960	2196.862641	1110296.053	a15:0	(01/16/13 23:07:00)	2.40E-10	4.79E-08	1.06	1	Min	OM3	BL	0.001566856	0.043604351	NA	Gram-positive Bacteria
BL046	960	7206.008774	236308.674	a15:0	(01/17/13 10:37:00)	5.10E-11	1.02E-08	1	1	Min	REF	BL	0.000860382	0.009330421	NA	Gram-positive Bacteria
BL048	960	7706.924162	318225.5336	a15:0	(01/17/13 17:51:00)	6.86E-11	1.37E-08	1.22	1	Min	REF	BL	0.001002507	0.010246235	NA	Gram-positive Bacteria
BR054	960	8868.475478	769741.3558	a15:0	(01/15/13 11:55:00)	1.66E-10	3.32E-08	1.07	1	Min	OM1	BR	0.003096887	0.027926543	NA	Gram-positive Bacteria
LH024	960	7901.431216	417643.4504	a15:0	(01/15/13 00:26:00)	9.01E-11	1.80E-08	0.77	1	Min	REF	LH	0.002126955	0.021263772	NA	Gram-positive Bacteria
BL032	960.1	2085.924144	377422.6022	a15:0	(01/17/13 20:44:00)	8.14E-11	1.63E-08	0.97	1	Min	OM2	BL	0.000562372	0.016217357	NA	Gram-positive Bacteria
BL036	960.1	2261.017864	758152.3123	a15:0	(01/17/13 13:31:00)	1.63E-10	3.27E-08	0.8	1	Min	OM2	BL	0.001444696	0.039424419	NA	Gram-positive Bacteria
BL038	960.1	2744.302631	1073160.771	a15:0	(01/17/13 00:34:00)	2.31E-10	4.63E-08	1.24	1	Min	OM3	BL	0.00150696	0.035815638	NA	Gram-positive Bacteria
BL040	960.1	1990.385517	1032982.724	a15:0	(01/16/13 20:15:00)	2.23E-10	4.45E-08	0.95	1	Min	OM3	BL	0.001524507	0.045367434	NA	Gram-positive Bacteria
LH022	960.1	19686.02707	558528.8539	a15:0	(01/14/13 22:59:00)	1.20E-10	2.41E-08	0.9	1	Min	REF	LH	0.005047737	0.021715083	NA	Gram-positive Bacteria
BL030	960.2	4102.64175	327650.565	a15:0	(01/17/13 14:58:00)	7.06E-11	1.41E-08	1.09	1	Min	OM1	BL	0.000702995	0.012260234	NA	Gram-positive Bacteria
BR060	960.2	4451.381597	673656.839	a15:0	(01/14/13 20:07:00)	1.45E-10	2.91E-08	1.02	1	Min	OM2	BR	0.001644034	0.026837758	NA	Gram-positive Bacteria
BR072	960.2	7147.178738	487300.5883	a15:0	(01/14/13 18:40:00)	1.05E-10	2.10E-08	1	1	Min	REF	BR	0.001762572	0.019252249	NA	Gram-positive Bacteria
BR052	960.3	9522.085875	384997.6001	a15:0	(01/14/13 14:22:00)	8.30E-11	1.66E-08	1	1	Min	OM1	BR	0.001755546	0.014847462	NA	Gram-positive Bacteria
BR055	960.4	2840.340777	340935.6203	a15:0	(01/08/13 02:31:00)	7.35E-11	1.47E-08	0.63	1	Org	OM2	BR	0.000965472	0.022372364	NA	Gram-positive Bacteria
BR056	960.4	3772.044552	539191.5574	a15:0	(01/14/13 12:56:00)	1.16E-10	2.33E-08	0.98	1	Min	OM2	BR	0.001207598	0.022519562	NA	Gram-positive Bacteria
LH019	960.4	879.737751	422546.4705	a15:0	(01/07/13 22:14:00)	9.11E-11	1.82E-08	0.59	1	Org	REF	LH	0.000638894	0.030246364	NA	Gram-positive Bacteria
BR051	960.5	4112.284773	717543.985	a15:0	(01/08/13 03:57:00)	1.55E-10	3.09E-08	0.63	1	Org	OM1	BR	0.002681055	0.0464365	NA	Gram-positive Bacteria
LH003	960.5	662.4742249	374472.2727	a15:0	(01/07/13 17:56:00)	8.07E-11	1.61E-08	0.75	1	Org	OM1	LH	0.000394877	0.021137262	NA	Gram-positive Bacteria
LH011	960.5	1983.52144	189300.1586	a15:0	(01/08/13 05:23:00)	4.08E-11	8.16E-09	0.7	1	Org	OM2	LH	0.00037831	0.011283923	NA	Gram-positive Bacteria
LH015	960.5	1348.454052	1550739.75	a15:0	(01/07/13 16:31:00)	3.34E-10	6.69E-08	0.42	1	Org	OM3	LH	0.004093984	0.155133632	NA	Gram-positive Bacteria
LH021	960.5	2162.703287	400295.7804	a15:0	(01/07/13 23:40:00)	8.63E-11	1.73E-08	0.71	1	Org	REF	LH	0.000834452	0.023479269	NA	Gram-positive Bacteria
LH001	960.6	1544.693956	616793.2448	a15:0	(01/07/13 19:22:00)	1.33E-10	2.66E-08	0.75	1	Org	OM1	LH	0.000985953	0.03447963	NA	Gram-positive Bacteria
LH007	960.6	1311.481289	158904.911	a15:0	(01/07/13 20:48:00)	3.43E-11	6.85E-09	0.76	1	Org	OM2	LH	0.000228278	0.008788523	NA	Gram-positive Bacteria
BR049	960.7	4334.116055	522292.3967	a15:0	(01/08/13 01:05:00)	1.13E-10	2.25E-08	0.63	1	Org	OM1	BR	0.002021813	0.033730317	NA	Gram-positive Bacteria
BR057	960.8	3429.055912	761177.5174	a15:0	(01/08/13 08:14:00)	1.64E-10	3.28E-08	0.62	1	Org	OM2	BR	0.002510141	0.050434624	NA	Gram-positive Bacteria
BR059	960.8	2345.168021	1788791.323	a15:0	(01/08/13 06:49:00)	3.86E-10	7.71E-08	0.62	1	Org	OM2	BR	0.004507616	0.119914262	NA	Gram-positive Bacteria
BR061	960.8	2218.721117	543760.8296	a15:0	(01/07/13 15:05:00)	1.17E-10	2.34E-08	0.64	1	Org	OM3	BR	0.001278991	0.035361114	NA	Gram-positive Bacteria
BR053	961	7141.197502	329342.3549	a15:0	(01/07/13 13:39:00)	7.10E-11	1.42E-08	0.68	1	Org	OM1	BR	0.001750638	0.019135947	NA	Gram-positive Bacteria
LH002	961	7375.017495	893453.0697	a15:0	(01/10/13 13:32:00)	1.93E-10	3.85E-08	0.96	1	Min	OM1	LH	0.003452323	0.036683232	NA	Gram-positive Bacteria
LH004	961	6053.530474	530732.3556	a15:0	(01/10/13 14:58:00)	1.14E-10	2.29E-08	0.97	1	Min	OM1	LH	0.001732888	0.021862798	NA	Gram-positive Bacteria
LH006	961	4250.164932	697964.3212	a15:0	(01/10/13 07:45:00)	1.50E-10	3.01E-08	0.98	1	Min	OM1	LH	0.001711087	0.029002879	NA	Gram-positive Bacteria
LH009	961	1014.248867	730898.4741	a15:0	(01/08/13 09:41:00)	1.58E-10	3.15E-08	0.75	1	Org	OM2	LH	0.000930198	0.041096431	NA	Gram-positive Bacteria
LH023	961	1205.635846	561467.0944	a15:0	(01/08/13 11:06:00)	1.21E-10	2.42E-08	0.63	1	Org	REF	LH	0.000929548	0.037504181	NA	Gram-positive Bacteria
BR063	961.1	1787.934313	612711.0036	a15:0	(01/08/13 12:32:00)	1.32E-10	2.64E-08	0.72	1	Org	OM3	BR	0.001114796	0.035584011	NA	Gram-positive Bacteria
BL025	961.4	1123.205798	1135576.172	a15:0	(01/10/13 17:51:00)	2.45E-10	4.90E-08	0.48	1	Org	OM1	BL	0.002377464	0.099646877	NA	Gram-positive Bacteria
BL029	961.5	930.9457969	2054429.04	a15:0	(01/10/13 16:24:00)	4.43E-10	8.86E-08	0.62	1	Org	OM1	BL	0.003034825	0.139863855	NA	Gram-positive Bacteria
BL037	961.5	999.5389057	1829813.824	a15:0	(01/10/13 12:05:00)	3.95E-10	7.89E-08	0.67	1	Org	OM3	BL	0.002588205	0.115188898	NA	Gram-positive Bacteria
BL041	961.5	898.1402003	435991.2594	a15:0	(01/09/13 17:24:00)	9.40E-11	1.88E-08	0.64	1	Org	OM3	BL	0.000613546	0.028764748	NA	Gram-positive Bacteria
LH013	961.5	1897.526483	293320.2016	a15:0	(01/08/13 13:59:00)	6.32E-11	1.26E-08	0.66	1	Org	OM3	LH	0.000604362	0.018561432	NA	Gram-positive Bacteria
LH017	961.5	1325.259787	120924.6969	a15:0	(01/08/13 16:52:00)	2.61E-11	5.21E-09	0.36	1	Org	OM3	LH	0.000368866	0.014116893	NA	Gram-positive Bacteria
BR071	961.6	6118.659839	1171302.63	a15:0	(01/10/13 19:18:00)	2.53E-10	5.05E-08	0.67	1	Org	REF	BR	0.005584164	0.069807456	NA	Gram-positive Bacteria
LH005	961.6	833.8257357	410995.5281	a15:0	(01/08/13 15:25:00)	8.86E-11	1.77E-08	0.75	1	Org	OM1	LH	0.000477158	0.023155066	NA	Gram-positive Bacteria
BL035	961.7	769.8867629	806430.8875	a15:0	(01/09/13 21:43:00)	1.74E-10	3.48E-08	0.65	1	Org	OM2	BL	0.001043358	0.052460187	NA	Gram-positive Bacteria
BL043	961.7	1564.295705	2960460.354	a15:0	(01/10/13 10:38:00)	6.38E-10	1.28E-07	0.71	1	Org	REF	BL	0.005036379	0.174780172	NA	Gram-positive Bacteria
BL045	961.7	2059.069054	4240044	a15:0	(01/10/13 03:27:00)	9.14E-10	1.83E-07	0.69	1	Org	REF	BL	0.008806823	0.256195716	NA	Gram-positive Bacteria
BL047	961.7	1523.352188	2892657.592	a15:0	(01/10/13 06:19:00)	6.24E-10	1.25E-07	0.68	1	Org	REF	BL	0.005058359	0.178391288	NA	Gram-positive Bacteria
BR067	961.7	5258.520589	2237238.357	a15:0	(01/11/13 11:15:00)	4.82E-10	9.65E-08	0.74	1	Org	REF	BR	0.008583955	0.121795541	NA	Gram-positive Bacteria
BL027	961.8	1244.761739	1659819.317	a15:0	(01/09/13 23:10:00)	3.58E-10	7.16E-08	0.71	1	Org	OM1	BL	0.002480507	0.098335903	NA	Gram-positive Bacteria
BR065	961.8	1869.42623	2950600.609	a15:0	(01/10/13 09:12:00)	6.36E-10	1.27E-07	0.74	1	Org	OM3	BR	0.005371284	0.16658081	NA	Gram-positive Bacteria
BL033	961.9	1137.44351	2029727.62	a15:0	(01/10/13 02:02:00)	4.38E-10	8.75E-08	0.66	1	Org	OM2	BL	0.003110766	0.129513376	NA	Gram-positive Bacteria
BL039	961.9	925.8241268	1198525.254	a15:0	(01/10/13 04:53:00)	2.58E-10	5.17E-08	0.62	1	Org	OM3	BL	0.001765878	0.081599219	NA	Gram-positive Bacteria
BR069	961.9	4753.476587	1398556.724	a15:0	(01/10/13 00:36:00)	3.02E-10	6.03E-08	0.62	1	Org	REF	BR	0.005907416	0.09137115	NA	Gram-positive Bacteria
BL031	962	1924.996387	1194438.62	a15:0	(01/09/13 18:50:00)	2.58E-10	5.15E-08	0.66	1	Org	OM2	BL	0.00248363	0.075562013	NA	Gram-positive Bacteria
BR050	966.9	686.7004406	230189.8525	UF7	(01/15/13 06:10:00)	4.96E-11	9.93E-09	0.98	1	Min	OM1	BR	0.000188421	0.009941098	NA	Unclassified
LH010	966.9	421.2432303	377142.183	UF7	(01/15/13 20:35:00)	8.13E-11	1.63E-08	0.89	1	Min	OM2	LH	0.000287269	0.017987162	NA	Unclassified
LH012	966.9	952.2306767	110144.2316	UF7	(01/15/13 10:29:00)	2.37E-11	4.75E-09	0.92	1	Min	OM2	LH	0.000110833	0.005052174	NA	Unclassified
BR054	967.1	954.8927524	165793.7683	UF7	(01/15/13 11:55:00)	3.57E-11	7.15E-09	1.07	1	Min	OM1	BR	0.000143634	0.006538469	NA	Unclassified
LH008	967.1	890.0328553	117506.4927	UF7	(01/15/13 01:52:00)	2.53E-11	5.07E-09	0.99	1	Min	OM2	LH	0.000106452	0.005012198	NA	Unclassified
LH016	967.1	422.71886	41909.66581	UF7	(01/14/13 21:33:00)	9.04E-12	1.81E-09	0.96	1	Min	OM3	LH	2.96E-05	0.001853034	NA	Unclassified
LH022	967.1	1882.589819	122583.6207	UF7	(01/14/13 22:59:00)	2.64E-11	5.29E-09	0.9	1	Min	REF	LH	0.000184296	0.005689498	NA	Unclassified
LH024	967.2	1379.304563	73189.83696	UF7	(01/15/13 00:26:00)	1.58E-11	3.16E-09	0.77	1	Min	REF	LH	0.000106743	0.00399236	NA	Unclassified
LH019	967.4	45.29448437	119846.9507	UF7	(01/07/13 22:14:00)	2.58E-11	5.17E-09	0.59	1	Org	REF	LH	0.000101702	0.008658291	NA	Unclassified
LH021	967.4	175.9802288	125057.881	UF7	(01/07/13 23:40:00)	2.70E-11	5.39E-09	0.71	1	Org	REF	LH	9.91E-05	0.00749687	NA	Unclassified
BR051	967.5	250.5478529	190716.8258	UF7	(01/08/13 03:57:00)	4.11E-11	8.22E-09	0.63	1	Org	OM1	BR	0.000197	0.012857948	NA	Unclassified
BR052	967.5	534.384719	122960.2905	UF7	(01/14/13 14:22:00)	2.65E-11	5.30E-09	1	1	Min	OM1	BR	8.99E-05	0.005212779	NA	Unclassified
LH011	967.6	-29.98039689	65379.0867	UF7	(01/08/13 05:23:00)	1.41E-11	2.82E-09	0.7	1	Org	OM2	LH	4.34E-05	0.003984385	NA	Unclassified
LH007	967.7	72.7821036	60296.17849	UF7	(01/07/13 20:48:00)	1.30E-11	2.60E-09	0.76	1	Org	OM2	LH	4.08E-05	0.003380655	NA	Unclassified
LH009	967.9	-12.90414383	192948.196	UF7	(01/08/13 09:41:00)	4.16E-11	8.32E-09	0.75	1	Org	OM2	LH	0.000121712	0.0109728	NA	Unclassified
LH023	968	68.90994104	190272.6259	UF7	(01/08/13 11:06:00)	4.10E-11	8.21E-09	0.63	1	Org	REF	LH	0.000154589	0.012870015	NA	Unclassified
LH002	968.1	1090.372996	191473.4698	UF7	(01/10/13 13:32:00)	4.13E-11	8.26E-09	0.96	1	Min	OM1	LH	0.000197408	0.008403933	NA	Unclassified
BL045	968.5	255.6933587	955237.5	UF7	(01/10/13 03:27:00)	2.06E-10	4.12E-08	0.69	1	Org	REF	BL	0.000830706	0.05887159	NA	Unclassified
BL047	968.5	139.9728219	726141.9226	UF7	(01/10/13 06:19:00)	1.57E-10	3.13E-08	0.68	1	Org	REF	BL	0.00058246	0.045468784	NA	Unclassified
BL043	968.6	152.2798674	686843.2904	UF7	(01/10/13 10:38:00)	1.48E-10	2.96E-08	0.71	1	Org	REF	BL	0.000533282	0.041185159	NA	Unclassified
BR067	968.7	2453.855577	652095.5145	UF7	(01/11/13 11:15:00)	1.41E-10	2.81E-08	0.74	1	Org	REF	BR	0.001419821	0.036582336	NA	Unclassified
LH005	968.7	-40.09050878	157216.8926	UF7	(01/08/13 15:25:00)	3.39E-11	6.78E-09	0.75	1	Org	OM1	LH	9.65E-05	0.008943493	NA	Unclassified
LH017	968.7	32.11573084	130297.8251	UF7	(01/08/13 16:52:00)	2.81E-11	5.62E-09	0.36	1	Org	OM3	LH	0.000178954	0.015429627	NA	Unclassified
BR065	968.8	140.0583186	930232.5538	UF7	(01/10/13 09:12:00)	2.01E-10	4.01E-08	0.74	1	Org	OM3	BR	0.000685718	0.053525427	NA	Unclassified
BR070	969.9	4206.916644	334215.15	UF7	(01/14/13 11:30:00)	7.21E-11	1.44E-08	1.01	1	Min	REF	BR	0.000788818	0.013481496	NA	Unclassified
BR068	995.9	6107.419615	198195.8929	c15:0	(01/15/13 07:36:00)	4.27E-11	8.55E-09	1.09	1	Min	REF	BR	0.000579958	0.007261502	NA	Total Biomass
BR050	996	6016.558676	184653.6127	c15:0	(01/15/13 06:10:00)	3.98E-11	7.96E-09	0.98	1	Min	OM1	BR	0.000593859	0.007531836	NA	Total Biomass
BR058	996	5925.885166	169892.3014	c15:0	(01/15/13 14:49:00)	3.66E-11	7.33E-09	1.08	1	Min	OM2	BR	0.00048985	0.006294039	NA	Total Biomass
BR062	996	3097.107816	146282.4545	c15:0	(01/15/13 16:16:00)	3.15E-11	6.31E-09	1.01	1	Min	OM3	BR	0.000274908	0.005971059	NA	Total Biomass
BR064	996	3085.460788	105344.4261	c15:0	(01/15/13 17:42:00)	2.27E-11	4.54E-09	1.17	1	Min	OM3	BR	0.000170435	0.003712449	NA	Total Biomass
BR070	996	2261.602025	151634.9748	c15:0	(01/16/13 15:56:00)	3.27E-11	6.54E-09	1.01	1	Min	REF	BR	0.000225634	0.006248874	NA	Total Biomass
LH010	996	4359.945987	214306.4317	c15:0	(01/15/13 20:35:00)	4.62E-11	9.24E-09	0.89	1	Min	OM2	LH	0.000589919	0.009794303	NA	Total Biomass
LH012	996	2910.23724	143946.8088	c15:0	(01/15/13 10:29:00)	3.10E-11	6.21E-09	0.92	1	Min	OM2	LH	0.000284007	0.006463495	NA	Total Biomass
LH014	996	5434.564224	90591.08666	c15:0	(01/15/13 13:22:00)	1.96E-11	3.91E-09	0.96	1	Min	OM3	LH	0.000273844	0.003795675	NA	Total Biomass
LH018	996	4789.14345	19911.79814	c15:0	(01/15/13 09:02:00)	4.29E-12	8.59E-10	0.95	1	Min	OM3	LH	5.52E-05	0.00084868	NA	Total Biomass
BL028	996.1	1580.89386	237289.0851	c15:0	(01/17/13 03:26:00)	5.12E-11	1.02E-08	0.89	1	Min	OM1	BL	0.000324062	0.011173784	NA	Total Biomass
BL034	996.1	1581.198918	199647.7163	c15:0	(01/17/13 04:52:00)	4.30E-11	8.61E-09	1.02	1	Min	OM2	BL	0.000237933	0.008203048	NA	Total Biomass
BL042	996.1	1309.332162	257270.4558	c15:0	(01/16/13 23:07:00)	5.55E-11	1.11E-08	1.06	1	Min	OM3	BL	0.000264228	0.010202546	NA	Total Biomass
BR066	996.1	3914.55129	154638.8696	c15:0	(01/15/13 19:09:00)	3.33E-11	6.67E-09	1.04	1	Min	OM3	BR	0.000335591	0.006076713	NA	Total Biomass
LH020	996.1	14438.36316	114727.664	c15:0	(01/15/13 04:44:00)	2.47E-11	4.95E-09	0.97	1	Min	REF	LH	0.000754063	0.004346583	NA	Total Biomass
BL026	996.2	1513.482961	141471.5529	c15:0	(01/17/13 07:45:00)	3.05E-11	6.10E-09	0.93	1	Min	OM1	BL	0.000180199	0.006379969	NA	Total Biomass
BL038	996.2	-593.1241329	275726.0459	c15:0	(01/17/13 00:34:00)	5.95E-11	1.19E-08	1.24	1	Min	OM3	BL	4.36E-05	0.009545611	NA	Total Biomass
BL044	996.2	1159.50236	310551.9354	c15:0	(01/16/13 18:48:00)	6.70E-11	1.34E-08	1.09	1	Min	REF	BL	0.000291095	0.01199564	NA	Total Biomass
BR054	996.2	4879.962452	225380.0115	c15:0	(01/15/13 11:55:00)	4.86E-11	9.72E-09	1.07	1	Min	OM1	BR	0.000562996	0.008520653	NA	Total Biomass
LH008	996.2	4923.692766	128247.9553	c15:0	(01/15/13 01:52:00)	2.77E-11	5.53E-09	0.99	1	Min	OM2	LH	0.000348664	0.00523789	NA	Total Biomass
LH016	996.2	4142.004584	51640.65957	c15:0	(01/14/13 21:33:00)	1.11E-11	2.23E-09	0.96	1	Min	OM3	LH	0.00012672	0.002193074	NA	Total Biomass
BL040	996.3	1059.021661	265480.3958	c15:0	(01/16/13 20:15:00)	5.72E-11	1.14E-08	0.95	1	Min	OM3	BL	0.000272535	0.011778868	NA	Total Biomass
BL046	996.3	-1837.019791	76302.12396	c15:0	(01/17/13 10:37:00)	1.65E-11	3.29E-09	1	1	Min	REF	BL	-3.12E-05	0.00332177	NA	Total Biomass
LH022	996.3	5885.921239	117913.4716	c15:0	(01/14/13 22:59:00)	2.54E-11	5.09E-09	0.9	1	Min	REF	LH	0.00040579	0.005244226	NA	Total Biomass
LH024	996.3	3610.811279	102198.1394	c15:0	(01/15/13 00:26:00)	2.20E-11	4.41E-09	0.77	1	Min	REF	LH	0.000281954	0.005441801	NA	Total Biomass
BL036	996.4	1698.862011	200390.4189	c15:0	(01/17/13 13:31:00)	4.32E-11	8.64E-09	0.8	1	Min	OM2	BL	0.000317965	0.010484323	NA	Total Biomass
BL048	996.4	888.1947151	127456.2783	c15:0	(01/17/13 17:51:00)	2.75E-11	5.50E-09	1.22	1	Min	REF	BL	9.36E-05	0.004411758	NA	Total Biomass
BR072	996.4	2611.40871	127098.1025	c15:0	(01/14/13 18:40:00)	2.74E-11	5.48E-09	1	1	Min	REF	BR	0.00021376	0.005267341	NA	Total Biomass
BL032	996.5	1759.351995	98994.9493	c15:0	(01/17/13 20:44:00)	2.13E-11	4.27E-09	0.97	1	Min	OM2	BL	0.000132365	0.004268824	NA	Total Biomass
BR060	996.5	4016.20484	151151.6585	c15:0	(01/14/13 20:07:00)	3.26E-11	6.52E-09	1.02	1	Min	OM2	BR	0.000341004	0.006049594	NA	Total Biomass
BL030	996.6	1335.642827	75547.58141	c15:0	(01/17/13 14:58:00)	1.63E-11	3.26E-09	1.09	1	Min	OM1	BL	7.64E-05	0.002912536	NA	Total Biomass
BR052	996.6	7470.108651	96919.513	c15:0	(01/14/13 14:22:00)	2.09E-11	4.18E-09	1	1	Min	OM1	BR	0.000363247	0.003816404	NA	Total Biomass
BR055	996.6	1591.35921	108513.1562	c15:0	(01/08/13 02:31:00)	2.34E-11	4.68E-09	0.63	1	Org	OM2	BR	0.00021018	0.007217798	NA	Total Biomass
LH019	996.6	400.226045	126894.0377	c15:0	(01/07/13 22:14:00)	2.74E-11	5.47E-09	0.59	1	Org	REF	LH	0.000143679	0.009131407	NA	Total Biomass
BR049	996.7	1646.857232	162174.7276	c15:0	(01/08/13 01:05:00)	3.50E-11	6.99E-09	0.63	1	Org	OM1	BR	0.00032065	0.010780588	NA	Total Biomass
BR051	996.7	1542.44328	225753.6135	c15:0	(01/08/13 03:57:00)	4.87E-11	9.74E-09	0.63	1	Org	OM1	BR	0.000425625	0.015027736	NA	Total Biomass
BR056	996.7	4916.556857	124834.1535	c15:0	(01/14/13 12:56:00)	2.69E-11	5.38E-09	0.98	1	Min	OM2	BR	0.000342459	0.005150877	NA	Total Biomass
LH011	996.7	557.14037	89361.88561	c15:0	(01/08/13 05:23:00)	1.93E-11	3.85E-09	0.7	1	Org	OM2	LH	9.47E-05	0.005410651	NA	Total Biomass
LH021	996.7	836.9650448	165084.271	c15:0	(01/07/13 23:40:00)	3.56E-11	7.12E-09	0.71	1	Org	REF	LH	0.000202797	0.009824321	NA	Total Biomass
BR059	996.8	1518.829409	443311.4791	c15:0	(01/08/13 06:49:00)	9.56E-11	1.91E-08	0.62	1	Org	OM2	BR	0.000848753	0.029986396	NA	Total Biomass
LH015	996.8	1869.231392	624445.5	c15:0	(01/07/13 16:31:00)	1.35E-10	2.69E-08	0.42	1	Org	OM3	LH	0.002002701	0.06211442	NA	Total Biomass
LH001	996.9	795.6965029	407182.0124	c15:0	(01/07/13 19:22:00)	8.78E-11	1.76E-08	0.75	1	Org	OM1	LH	0.000463096	0.022949851	NA	Total Biomass
LH003	996.9	-293.6707426	158842.7236	c15:0	(01/07/13 17:56:00)	3.43E-11	6.85E-09	0.75	1	Org	OM1	LH	7.19E-05	0.009061527	NA	Total Biomass
LH007	996.9	470.7008048	75002.71166	c15:0	(01/07/13 20:48:00)	1.62E-11	3.23E-09	0.76	1	Org	OM2	LH	6.92E-05	0.004186715	NA	Total Biomass
BR057	997	1780.133618	184609.4274	c15:0	(01/08/13 08:14:00)	3.98E-11	7.96E-09	0.62	1	Org	OM2	BR	0.000389004	0.012451762	NA	Total Biomass
BR061	997.1	899.0298779	137289.9383	c15:0	(01/07/13 15:05:00)	2.96E-11	5.92E-09	0.64	1	Org	OM3	BR	0.000193289	0.009057686	NA	Total Biomass
LH009	997.1	947.2004989	327204.5673	c15:0	(01/08/13 09:41:00)	7.06E-11	1.41E-08	0.75	1	Org	OM2	LH	0.000402861	0.018411387	NA	Total Biomass
BR053	997.2	2266.618341	111970.1353	c15:0	(01/07/13 13:39:00)	2.41E-11	4.83E-09	0.68	1	Org	OM1	BR	0.000251433	0.006849609	NA	Total Biomass
BL037	997.3	267.8130034	540397.0267	c15:0	(01/10/13 12:05:00)	1.17E-10	2.33E-08	0.67	1	Org	OM3	BL	0.000488581	0.034294409	NA	Total Biomass
BR063	997.3	-534.7329432	182958.7854	c15:0	(01/08/13 12:32:00)	3.95E-11	7.89E-09	0.72	1	Org	OM3	BR	5.70E-05	0.010901464	NA	Total Biomass
BR067	997.3	2144.631578	593764.4297	c15:0	(01/11/13 11:15:00)	1.28E-10	2.56E-08	0.74	1	Org	REF	BR	0.001163017	0.033439782	NA	Total Biomass
LH002	997.3	3526.532562	246248.3269	c15:0	(01/10/13 13:32:00)	5.31E-11	1.06E-08	0.96	1	Min	OM1	LH	0.000535436	0.010526492	NA	Total Biomass
LH006	997.3	2561.21469	198203.1558	c15:0	(01/10/13 07:45:00)	4.27E-11	8.55E-09	0.98	1	Min	OM1	LH	0.000335605	0.008386338	NA	Total Biomass
LH023	997.3	803.4602787	225831.9553	c15:0	(01/08/13 11:06:00)	4.87E-11	9.74E-09	0.63	1	Org	REF	LH	0.000307061	0.015151662	NA	Total Biomass
LH004	997.4	2530.691753	163602.7797	c15:0	(01/10/13 14:58:00)	3.53E-11	7.06E-09	0.97	1	Min	OM1	LH	0.000277567	0.006996004	NA	Total Biomass
BL025	997.5	697.9191397	369713.7625	c15:0	(01/10/13 17:51:00)	7.97E-11	1.59E-08	0.48	1	Org	OM1	BL	0.000621899	0.032594545	NA	Total Biomass
BL029	997.5	783.0484189	614737.0025	c15:0	(01/10/13 16:24:00)	1.33E-10	2.65E-08	0.62	1	Org	OM1	BL	0.000839908	0.041918982	NA	Total Biomass
BR071	997.5	3319.714682	310743.5408	c15:0	(01/10/13 19:18:00)	6.70E-11	1.34E-08	0.67	1	Org	REF	BR	0.000925942	0.019075259	NA	Total Biomass
BR065	997.6	713.477454	685952.4963	c15:0	(01/10/13 09:12:00)	1.48E-10	2.96E-08	0.74	1	Org	OM3	BR	0.00075517	0.03922007	NA	Total Biomass
BL039	997.7	141.3413364	344876.6483	c15:0	(01/10/13 04:53:00)	7.44E-11	1.49E-08	0.62	1	Org	OM3	BL	0.000303767	0.02368461	NA	Total Biomass
BL043	997.7	614.894457	988597.0695	c15:0	(01/10/13 10:38:00)	2.13E-10	4.26E-08	0.71	1	Org	REF	BL	0.001070241	0.05897654	NA	Total Biomass
BL045	997.7	920.9981704	1399110.5	c15:0	(01/10/13 03:27:00)	3.02E-10	6.03E-08	0.69	1	Org	REF	BL	0.001847743	0.085596594	NA	Total Biomass
BL047	997.7	1018.256465	916093.6103	c15:0	(01/10/13 06:19:00)	1.98E-10	3.95E-08	0.68	1	Org	REF	BL	0.001288412	0.056809391	NA	Total Biomass
LH013	997.7	531.1808811	150635.6595	c15:0	(01/08/13 13:59:00)	3.25E-11	6.50E-09	0.66	1	Org	OM3	LH	0.00016649	0.009676173	NA	Total Biomass
BL027	997.8	666.539387	524010.0088	c15:0	(01/09/13 23:10:00)	1.13E-10	2.26E-08	0.71	1	Org	OM1	BL	0.000585094	0.031242953	NA	Total Biomass
BL033	997.8	919.6383366	657841.083	c15:0	(01/10/13 02:02:00)	1.42E-10	2.84E-08	0.66	1	Org	OM2	BL	0.000907642	0.042076258	NA	Total Biomass
BL035	997.8	1250.35507	265781.5603	c15:0	(01/09/13 21:43:00)	5.73E-11	1.15E-08	0.65	1	Org	OM2	BL	0.000434914	0.017198656	NA	Total Biomass
BR069	997.8	1550.741802	393623.1957	c15:0	(01/10/13 00:36:00)	8.49E-11	1.70E-08	0.62	1	Org	REF	BR	0.000762903	0.026616108	NA	Total Biomass
BL041	997.9	2722.189826	139215.2298	c15:0	(01/09/13 17:24:00)	3.00E-11	6.00E-09	0.64	1	Org	OM3	BL	0.000376614	0.009004092	NA	Total Biomass
BL031	998	1513.641179	379297.4206	c15:0	(01/09/13 18:50:00)	8.18E-11	1.64E-08	0.66	1	Org	OM2	BL	0.000680815	0.024102804	NA	Total Biomass
LH005	998	720.2478948	258529.8608	c15:0	(01/08/13 15:25:00)	5.57E-11	1.11E-08	0.75	1	Org	OM1	LH	0.000281911	0.014583544	NA	Total Biomass
LH017	998	794.8065843	100390.9674	c15:0	(01/08/13 16:52:00)	2.16E-11	4.33E-09	0.36	1	Org	OM3	LH	0.000237752	0.011788239	NA	Total Biomass
LH018	1002.8	1072.128112	14426.00098	UF27	(01/15/13 09:02:00)	3.11E-12	6.22E-10	0.95	1	Min	OM3	LH	1.49E-05	0.000639963	NA	Unclassified
LH014	1002.9	916.1435321	65488.64794	UF27	(01/15/13 13:22:00)	1.41E-11	2.82E-09	0.96	1	Min	OM3	LH	6.20E-05	0.002879861	NA	Unclassified
LH020	1002.9	2052.537565	69190.62508	UF27	(01/15/13 04:44:00)	1.49E-11	2.98E-09	0.97	1	Min	REF	LH	0.000102018	0.002974109	NA	Unclassified
LH011	1019.5	63.11289473	62375.49078	2OH-c14:0	(01/08/13 05:23:00)	1.34E-11	2.69E-09	0.7	1	Org	OM2	LH	4.54E-05	0.003797407	NA	Gram-negative Bacteria
LH019	1019.6	-208.7326768	143449.3759	2OH-c14:0	(01/07/13 22:14:00)	3.09E-11	6.19E-09	0.59	1	Org	REF	LH	9.24E-05	0.01039276	NA	Gram-negative Bacteria
LH007	1019.7	364.3695856	51744.52339	2OH-c14:0	(01/07/13 20:48:00)	1.12E-11	2.23E-09	0.76	1	Org	OM2	LH	4.43E-05	0.002891822	NA	Gram-negative Bacteria
LH021	1019.8	34.71762843	166984.2563	2OH-c14:0	(01/07/13 23:40:00)	3.60E-11	7.20E-09	0.71	1	Org	REF	LH	0.000116575	0.010025947	NA	Gram-negative Bacteria
LH009	1019.9	-49.32833976	222873.9639	2OH-c14:0	(01/08/13 09:41:00)	4.81E-11	9.61E-09	0.75	1	Org	OM2	LH	0.000135457	0.012679786	NA	Gram-negative Bacteria
BR067	1020.2	400.1623363	404703.3496	2OH-c14:0	(01/11/13 11:15:00)	8.73E-11	1.75E-08	0.74	1	Org	REF	BR	0.000357528	0.023227361	NA	Gram-negative Bacteria
LH023	1020.2	5.8295579	207769.5165	2OH-c14:0	(01/08/13 11:06:00)	4.48E-11	8.96E-09	0.63	1	Org	REF	LH	0.000158954	0.014063353	NA	Gram-negative Bacteria
BR051	1020.3	499.4171428	221398.1093	2OH-c14:0	(01/09/13 10:43:00)	4.77E-11	9.55E-09	0.63	1	Org	OM1	BR	0.000252602	0.014902614	NA	Gram-negative Bacteria
LH005	1020.8	96.30411337	166383.9922	2OH-c14:0	(01/08/13 15:25:00)	3.59E-11	7.18E-09	0.75	1	Org	OM1	LH	0.000116426	0.009450646	NA	Gram-negative Bacteria
LH017	1021	-169.4361667	100265.0172	2OH-c14:0	(01/08/13 16:52:00)	2.16E-11	4.32E-09	0.36	1	Org	OM3	LH	0.000111064	0.01189984	NA	Gram-negative Bacteria
BR050	1052.5	1658.661041	147972.3309	UF8	(01/15/13 06:10:00)	3.19E-11	6.38E-09	0.98	1	Min	OM1	BR	0.000188895	0.006322638	NA	Unclassified
BR054	1052.7	2499.801993	213966.0724	UF8	(01/15/13 11:55:00)	4.61E-11	9.23E-09	1.07	1	Min	OM1	BR	0.000326316	0.008297309	NA	Unclassified
BR064	1052.7	914.0332054	91371.68294	UF8	(01/15/13 17:42:00)	1.97E-11	3.94E-09	1.17	1	Min	OM3	BR	7.09E-05	0.003296952	NA	Unclassified
BR051	1053.1	2078.897265	197538.3405	UF8	(01/08/13 03:57:00)	4.26E-11	8.52E-09	0.63	1	Org	OM1	BR	0.000451792	0.013070167	NA	Unclassified
LH003	1053.5	233.4256124	104383.4683	UF8	(01/07/13 17:56:00)	2.25E-11	4.50E-09	0.75	1	Org	OM1	LH	8.21E-05	0.005919992	NA	Unclassified
BR067	1053.6	4603.292062	369383.1039	UF8	(01/11/13 11:15:00)	7.96E-11	1.59E-08	0.74	1	Org	REF	BR	0.001257763	0.020268769	NA	Unclassified
BR071	1054	4185.94521	210980.6016	UF8	(01/10/13 19:18:00)	4.55E-11	9.10E-09	0.67	1	Org	REF	BR	0.000747797	0.0128321	NA	Unclassified
BL047	1054.2	809.3805968	486814.9787	UF8	(01/10/13 06:19:00)	1.05E-10	2.10E-08	0.68	1	Org	REF	BL	0.00061522	0.030258132	NA	Unclassified
BR051	1058	-81.22748048	144335.0586	3OH-c14:0	(01/08/13 03:57:00)	3.11E-11	6.22E-09	0.63	1	Org	OM1	BR	0.000101	0.009779213	NA	Gram-negative Bacteria
LH003	1058	-74.48593172	112310.7437	3OH-c14:0	(01/07/13 17:56:00)	2.42E-11	4.84E-09	0.75	1	Org	OM1	LH	6.65E-05	0.006391391	NA	Gram-negative Bacteria
BR067	1059.1	-49.60406452	341372.1911	3OH-c14:0	(01/11/13 11:15:00)	7.36E-11	1.47E-08	0.74	1	Org	REF	BR	0.000207358	0.019686783	NA	Gram-negative Bacteria
BL047	1059.2	-127.4459757	444185.1256	3OH-c14:0	(01/10/13 06:19:00)	9.58E-11	1.92E-08	0.68	1	Org	REF	BL	0.000273525	0.027896282	NA	Gram-negative Bacteria
BR062	1081.1	1668.337831	492666.581	i16:0	(01/15/13 16:16:00)	1.06E-10	2.12E-08	1.01	1	Min	OM3	BR	0.000612391	0.02042348	NA	Gram-positive Bacteria
LH014	1081.1	3410.134448	267640.3815	i16:0	(01/15/13 13:22:00)	5.77E-11	1.16E-08	0.96	1	Min	OM3	LH	0.000568597	0.011454301	NA	Gram-positive Bacteria
BL028	1081.2	2280.640687	541569.6726	i16:0	(01/17/13 03:26:00)	1.17E-10	2.34E-08	0.89	1	Min	OM1	BL	0.000933013	0.025308755	NA	Gram-positive Bacteria
BL034	1081.2	1957.743185	430565.2811	i16:0	(01/17/13 04:52:00)	9.28E-11	1.86E-08	1.02	1	Min	OM2	BL	0.00058558	0.017618452	NA	Gram-positive Bacteria
BL044	1081.2	2884.333201	445384.735	i16:0	(01/16/13 18:48:00)	9.60E-11	1.92E-08	1.09	1	Min	REF	BL	0.000736983	0.016884302	NA	Gram-positive Bacteria
BR050	1081.2	2894.865177	596259.746	i16:0	(01/15/13 06:10:00)	1.29E-10	2.57E-08	0.98	1	Min	OM1	BR	0.001100234	0.025138216	NA	Gram-positive Bacteria
BR064	1081.2	1872.5967	371026.0138	i16:0	(01/15/13 17:42:00)	8.00E-11	1.60E-08	1.17	1	Min	OM3	BR	0.000427644	0.013247983	NA	Gram-positive Bacteria
BR068	1081.2	2950.195582	504412.0016	i16:0	(01/15/13 07:36:00)	1.09E-10	2.18E-08	1.09	1	Min	REF	BR	0.000848207	0.019108444	NA	Gram-positive Bacteria
BR070	1081.2	3710.68473	468495.8578	i16:0	(01/16/13 15:56:00)	1.01E-10	2.02E-08	1.01	1	Min	REF	BR	0.000994284	0.019009546	NA	Gram-positive Bacteria
LH018	1081.2	3313.918154	69781.92553	i16:0	(01/15/13 09:02:00)	1.50E-11	3.01E-09	0.95	1	Min	OM3	LH	0.00014646	0.003021269	NA	Gram-positive Bacteria
BL026	1081.3	2547.319697	345624.2506	i16:0	(01/17/13 07:45:00)	7.45E-11	1.49E-08	0.93	1	Min	OM1	BL	0.000614374	0.015412544	NA	Gram-positive Bacteria
BR058	1081.3	3978.955734	569183.292	i16:0	(01/15/13 14:49:00)	1.23E-10	2.45E-08	1.08	1	Min	OM2	BR	0.001204233	0.021523554	NA	Gram-positive Bacteria
BR066	1081.3	2961.012051	502914.7904	i16:0	(01/15/13 19:09:00)	1.08E-10	2.17E-08	1.04	1	Min	OM3	BR	0.000888671	0.019965351	NA	Gram-positive Bacteria
LH008	1081.3	4094.62827	396680.9687	i16:0	(01/15/13 01:52:00)	8.55E-11	1.71E-08	0.99	1	Min	OM2	LH	0.000935682	0.016343968	NA	Gram-positive Bacteria
LH010	1081.3	2567.989605	657653.8703	i16:0	(01/15/13 20:35:00)	1.42E-10	2.84E-08	0.89	1	Min	OM2	LH	0.001228415	0.030638215	NA	Gram-positive Bacteria
LH012	1081.3	2458.619559	433154.4056	i16:0	(01/15/13 10:29:00)	9.34E-11	1.87E-08	0.92	1	Min	OM2	LH	0.000759601	0.019544496	NA	Gram-positive Bacteria
LH020	1081.3	26928.21822	354136.433	i16:0	(01/15/13 04:44:00)	7.64E-11	1.53E-08	0.97	1	Min	REF	LH	0.003760869	0.011983587	NA	Gram-positive Bacteria
BL042	1081.4	1285.978873	649668.05	i16:0	(01/16/13 23:07:00)	1.40E-10	2.80E-08	1.06	1	Min	OM3	BL	0.000661523	0.025769527	NA	Gram-positive Bacteria
BL046	1081.4	3096.583702	162177.5008	i16:0	(01/17/13 10:37:00)	3.50E-11	6.99E-09	1	1	Min	REF	BL	0.000307789	0.00668611	NA	Gram-positive Bacteria
LH016	1081.4	2986.820525	159619.7238	i16:0	(01/14/13 21:33:00)	3.44E-11	6.88E-09	0.96	1	Min	OM3	LH	0.000307465	0.006862947	NA	Gram-positive Bacteria
BL036	1081.5	1849.019632	436884.3159	i16:0	(01/17/13 13:31:00)	9.42E-11	1.88E-08	0.8	1	Min	OM2	BL	0.000730588	0.022820188	NA	Gram-positive Bacteria
BL038	1081.5	1376.086228	652142.7852	i16:0	(01/17/13 00:34:00)	1.41E-10	2.81E-08	1.24	1	Min	OM3	BL	0.000589829	0.022090522	NA	Gram-positive Bacteria
BL040	1081.5	1066.412733	615082.1663	i16:0	(01/16/13 20:15:00)	1.33E-10	2.65E-08	0.95	1	Min	OM3	BL	0.000633642	0.027287829	NA	Gram-positive Bacteria
BR054	1081.5	4727.620788	794417.6784	i16:0	(01/15/13 11:55:00)	1.71E-10	3.43E-08	1.07	1	Min	OM1	BR	0.00193614	0.030081837	NA	Gram-positive Bacteria
LH022	1081.5	17354.75711	325539.4192	i16:0	(01/14/13 22:59:00)	7.02E-11	1.40E-08	0.9	1	Min	REF	LH	0.002667209	0.012931542	NA	Gram-positive Bacteria
LH024	1081.5	6354.178521	257164.1863	i16:0	(01/15/13 00:26:00)	5.55E-11	1.11E-08	0.77	1	Min	REF	LH	0.001099402	0.013303451	NA	Gram-positive Bacteria
BL048	1081.6	2415.367843	233117.3398	i16:0	(01/17/13 17:51:00)	5.03E-11	1.01E-08	1.22	1	Min	REF	BL	0.000304567	0.007935742	NA	Gram-positive Bacteria
BR060	1081.6	3108.595763	475409.9615	i16:0	(01/14/13 20:07:00)	1.03E-10	2.05E-08	1.02	1	Min	OM2	BR	0.000887047	0.019212991	NA	Gram-positive Bacteria
BL030	1081.7	2832.123538	191854.9333	i16:0	(01/17/13 14:58:00)	4.14E-11	8.27E-09	1.09	1	Min	OM1	BL	0.000313374	0.007277211	NA	Gram-positive Bacteria
BL032	1081.7	1444.876607	243191.241	i16:0	(01/17/13 20:44:00)	5.24E-11	1.05E-08	0.97	1	Min	OM2	BL	0.000289101	0.010522872	NA	Gram-positive Bacteria
BR072	1081.7	4000.944402	355304.6515	i16:0	(01/14/13 18:40:00)	7.66E-11	1.53E-08	1	1	Min	REF	BR	0.000815258	0.014507243	NA	Gram-positive Bacteria
BR052	1081.8	4098.647179	313049.2859	i16:0	(01/14/13 14:22:00)	6.75E-11	1.35E-08	1	1	Min	OM1	BR	0.000731575	0.012768665	NA	Gram-positive Bacteria
BR056	1082	2298.095745	427221.9248	i16:0	(01/14/13 12:56:00)	9.21E-11	1.84E-08	0.98	1	Min	OM2	BR	0.000671851	0.018128078	NA	Gram-positive Bacteria
LH019	1082	501.6551662	304120.6544	i16:0	(01/07/13 22:14:00)	6.56E-11	1.31E-08	0.59	1	Org	REF	LH	0.000368879	0.021860262	NA	Gram-positive Bacteria
LH021	1082	1116.853328	270311.158	i16:0	(01/07/13 23:40:00)	5.83E-11	1.17E-08	0.71	1	Org	REF	LH	0.000381481	0.016037053	NA	Gram-positive Bacteria
BR055	1082.1	1638.332566	302167.5661	i16:0	(01/08/13 02:31:00)	6.52E-11	1.30E-08	0.63	1	Org	OM2	BR	0.000595573	0.0200885	NA	Gram-positive Bacteria
LH011	1082.1	1008.769222	168924.4766	i16:0	(01/08/13 05:23:00)	3.64E-11	7.28E-09	0.7	1	Org	OM2	LH	0.00022973	0.010177216	NA	Gram-positive Bacteria
BR051	1082.2	1652.483157	620096.8479	i16:0	(01/08/13 03:57:00)	1.34E-10	2.67E-08	0.63	1	Org	OM1	BR	0.001222422	0.04122465	NA	Gram-positive Bacteria
LH003	1082.2	189.6734275	399086.6254	i16:0	(01/07/13 17:56:00)	8.61E-11	1.72E-08	0.75	1	Org	OM1	LH	0.000302728	0.022644734	NA	Gram-positive Bacteria
BR049	1082.3	2105.184993	442704.3387	i16:0	(01/08/13 01:05:00)	9.55E-11	1.91E-08	0.63	1	Org	OM1	BR	0.001021767	0.029282375	NA	Gram-positive Bacteria
LH001	1082.3	702.2281125	613084.7337	i16:0	(01/07/13 19:22:00)	1.32E-10	2.64E-08	0.75	1	Org	OM1	LH	0.00066166	0.034590684	NA	Gram-positive Bacteria
LH007	1082.3	670.208759	138287.9674	i16:0	(01/07/13 20:48:00)	2.98E-11	5.96E-09	0.76	1	Org	OM2	LH	0.000144562	0.007702365	NA	Gram-positive Bacteria
LH015	1082.3	915.187573	1456676.5	i16:0	(01/07/13 16:31:00)	3.14E-10	6.28E-08	0.42	1	Org	OM3	LH	0.003151117	0.146418226	NA	Gram-positive Bacteria
BR059	1082.5	1323.723017	1332112.163	i16:0	(01/08/13 06:49:00)	2.87E-10	5.74E-08	0.62	1	Org	OM2	BR	0.002357901	0.090299021	NA	Gram-positive Bacteria
BR061	1082.5	1424.01092	451621.2164	i16:0	(01/07/13 15:05:00)	9.74E-11	1.95E-08	0.64	1	Org	OM3	BR	0.000806946	0.029624538	NA	Gram-positive Bacteria
LH023	1082.5	703.9488577	398057.4146	i16:0	(01/08/13 11:06:00)	8.58E-11	1.72E-08	0.63	1	Org	REF	LH	0.000511931	0.026736025	NA	Gram-positive Bacteria
BR057	1082.6	1380.554514	605616.4612	i16:0	(01/08/13 08:14:00)	1.31E-10	2.61E-08	0.62	1	Org	OM2	BR	0.001097504	0.041026995	NA	Gram-positive Bacteria
LH006	1082.6	2130.060459	499739.6858	i16:0	(01/10/13 07:45:00)	1.08E-10	2.16E-08	0.98	1	Min	OM1	LH	0.000747213	0.021243865	NA	Gram-positive Bacteria
BR053	1082.7	2413.554987	289107.2957	i16:0	(01/07/13 13:39:00)	6.23E-11	1.25E-08	0.68	1	Org	OM1	BR	0.000677324	0.017657591	NA	Gram-positive Bacteria
LH002	1082.7	3182.093845	727543.5461	i16:0	(01/10/13 13:32:00)	1.57E-10	3.14E-08	0.96	1	Min	OM1	LH	0.001466979	0.031215616	NA	Gram-positive Bacteria
LH004	1082.7	2617.97635	412781.9982	i16:0	(01/10/13 14:58:00)	8.90E-11	1.78E-08	0.97	1	Min	OM1	LH	0.000716959	0.017634803	NA	Gram-positive Bacteria
LH009	1082.7	515.9997209	630854.0951	i16:0	(01/08/13 09:41:00)	1.36E-10	2.72E-08	0.75	1	Org	OM2	LH	0.0006076	0.035666482	NA	Gram-positive Bacteria
BR063	1082.9	845.3684946	499369.3293	i16:0	(01/08/13 12:32:00)	1.08E-10	2.15E-08	0.72	1	Org	OM3	BR	0.000607639	0.029302479	NA	Gram-positive Bacteria
BL037	1083	619.4703977	1117372.628	i16:0	(01/10/13 12:05:00)	2.41E-10	4.82E-08	0.67	1	Org	OM3	BL	0.001285437	0.070634946	NA	Gram-positive Bacteria
BL025	1083.1	583.723357	863068.3569	i16:0	(01/10/13 17:51:00)	1.86E-10	3.72E-08	0.48	1	Org	OM1	BL	0.001355842	0.076185394	NA	Gram-positive Bacteria
BL029	1083.1	358.2816009	1328590.259	i16:0	(01/10/13 16:24:00)	2.86E-10	5.73E-08	0.62	1	Org	OM1	BL	0.001389304	0.091022646	NA	Gram-positive Bacteria
BR067	1083.2	2187.316453	1653271.65	i16:0	(01/11/13 11:15:00)	3.56E-10	7.13E-08	0.74	1	Org	REF	BR	0.003324539	0.093023141	NA	Gram-positive Bacteria
LH013	1083.2	1170.062043	233214.9478	i16:0	(01/08/13 13:59:00)	5.03E-11	1.01E-08	0.66	1	Org	OM3	LH	0.000362751	0.014875714	NA	Gram-positive Bacteria
LH017	1083.2	890.9228621	75136.98419	i16:0	(01/08/13 16:52:00)	1.62E-11	3.24E-09	0.36	1	Org	OM3	LH	0.000187275	0.008813502	NA	Gram-positive Bacteria
BL041	1083.3	590.494626	265440.072	i16:0	(01/09/13 17:24:00)	5.72E-11	1.14E-08	0.64	1	Org	OM3	BL	0.00031406	0.017572025	NA	Gram-positive Bacteria
BR071	1083.3	2844.247636	912813.6737	i16:0	(01/10/13 19:18:00)	1.97E-10	3.94E-08	0.67	1	Org	REF	BR	0.00243298	0.056320838	NA	Gram-positive Bacteria
BL047	1083.4	609.6529697	2426339.745	i16:0	(01/10/13 06:19:00)	5.23E-10	1.05E-07	0.68	1	Org	REF	BL	0.002733862	0.151142342	NA	Gram-positive Bacteria
BL027	1083.5	605.5744576	1358983.969	i16:0	(01/09/13 23:10:00)	2.93E-10	5.86E-08	0.71	1	Org	OM1	BL	0.001462876	0.081080979	NA	Gram-positive Bacteria
BL035	1083.5	585.7314005	604744.7723	i16:0	(01/09/13 21:43:00)	1.30E-10	2.61E-08	0.65	1	Org	OM2	BL	0.000702433	0.039420025	NA	Gram-positive Bacteria
BL039	1083.5	737.983905	741774.0277	i16:0	(01/10/13 04:53:00)	1.60E-10	3.20E-08	0.62	1	Org	OM3	BL	0.000988354	0.050606774	NA	Gram-positive Bacteria
BL045	1083.5	943.0255186	3327959.5	i16:0	(01/10/13 03:27:00)	7.18E-10	1.44E-07	0.69	1	Org	REF	BL	0.004444408	0.203552896	NA	Gram-positive Bacteria
BR065	1083.5	1242.799232	1832128.537	i16:0	(01/10/13 09:12:00)	3.95E-10	7.90E-08	0.74	1	Org	OM3	BR	0.002624773	0.104146147	NA	Gram-positive Bacteria
LH005	1083.5	508.9409314	322922.0474	i16:0	(01/08/13 15:25:00)	6.96E-11	1.39E-08	0.75	1	Org	OM1	LH	0.000309595	0.018258408	NA	Gram-positive Bacteria
BL043	1083.6	564.9848445	2734355.582	i16:0	(01/10/13 10:38:00)	5.90E-10	1.18E-07	0.71	1	Org	REF	BL	0.002870268	0.163212817	NA	Gram-positive Bacteria
BL033	1083.7	612.434257	1679536.803	i16:0	(01/10/13 02:02:00)	3.62E-10	7.24E-08	0.66	1	Org	OM2	BL	0.001953061	0.107789313	NA	Gram-positive Bacteria
BR069	1083.7	2152.558635	1241166.96	i16:0	(01/10/13 00:36:00)	2.68E-10	5.35E-08	0.62	1	Org	REF	BR	0.002953721	0.08337738	NA	Gram-positive Bacteria
BL031	1083.8	1121.88858	865809.996	i16:0	(01/09/13 18:50:00)	1.87E-10	3.73E-08	0.66	1	Org	OM2	BL	0.001317511	0.055255256	NA	Gram-positive Bacteria
BR068	1096.1	11863.56096	211120.0972	UF9	(01/15/13 07:36:00)	4.55E-11	9.10E-09	1.09	1	Min	REF	BR	0.001054912	0.007297883	NA	Unclassified
BL026	1096.2	8700.585961	69149.0468	UF9	(01/17/13 07:45:00)	1.49E-11	2.98E-09	0.93	1	Min	OM1	BL	0.000315176	0.002891329	NA	Unclassified
BR070	1096.2	10968.83836	215424.3318	UF9	(01/16/13 15:56:00)	4.65E-11	9.29E-09	1.01	1	Min	REF	BR	0.0010932	0.008104985	NA	Unclassified
BL044	1096.3	5198.099435	240410.4083	UF9	(01/16/13 18:48:00)	5.18E-11	1.04E-08	1.09	1	Min	REF	BL	0.000619342	0.0088923	NA	Unclassified
BR058	1096.4	7529.9488	201077.888	UF9	(01/15/13 14:49:00)	4.34E-11	8.67E-09	1.08	1	Min	OM2	BR	0.000702298	0.007326847	NA	Unclassified
BR072	1096.5	9031.521423	128698.0002	UF9	(01/14/13 18:40:00)	2.78E-11	5.55E-09	1	1	Min	REF	BR	0.00056226	0.004987837	NA	Unclassified
BL036	1096.6	4016.205009	225540.3832	UF9	(01/17/13 13:31:00)	4.86E-11	9.73E-09	0.8	1	Min	OM2	BL	0.000648756	0.011509271	NA	Unclassified
BL046	1096.6	8174.11119	82123.41472	UF9	(01/17/13 10:37:00)	1.77E-11	3.54E-09	1	1	Min	REF	BL	0.000330984	0.003210586	NA	Unclassified
LH010	1096.7	6242.420635	257002.9231	UF9	(01/15/13 20:35:00)	5.54E-11	1.11E-08	0.89	1	Min	OM2	LH	0.000937213	0.011515868	NA	Unclassified
LH020	1096.8	13341.88508	138976.6504	UF9	(01/15/13 04:44:00)	3.00E-11	5.99E-09	0.97	1	Min	REF	LH	0.000857571	0.005321154	NA	Unclassified
BL028	1096.9	4996.142689	249566.6687	UF9	(01/17/13 03:26:00)	5.38E-11	1.08E-08	0.89	1	Min	OM1	BL	0.000763372	0.011329385	NA	Unclassified
BR050	1096.9	4291.928523	167121.9172	UF9	(01/15/13 06:10:00)	3.60E-11	7.21E-09	0.98	1	Min	OM1	BR	0.000412782	0.006941429	NA	Unclassified
BL034	1097	3913.805209	200112.36	UF9	(01/17/13 04:52:00)	4.31E-11	8.63E-09	1.02	1	Min	OM2	BL	0.000442728	0.008017899	NA	Unclassified
LH008	1097	8125.837478	165975.6519	UF9	(01/15/13 01:52:00)	3.58E-11	7.16E-09	0.99	1	Min	OM2	LH	0.000672467	0.006557527	NA	Unclassified
BL030	1097.2	3839.259027	78082.72433	UF9	(01/17/13 14:58:00)	1.68E-11	3.37E-09	1.09	1	Min	OM1	BL	0.00015933	0.00292995	NA	Unclassified
LH012	1097.2	6478.563355	165649.2109	UF9	(01/15/13 10:29:00)	3.57E-11	7.14E-09	0.92	1	Min	OM2	LH	0.000601952	0.007162848	NA	Unclassified
BL042	1097.3	2031.989396	240913.1986	UF9	(01/16/13 23:07:00)	5.20E-11	1.04E-08	1.06	1	Min	OM3	BL	0.000322647	0.009478649	NA	Unclassified
BR059	1097.3	3443.351853	492816.047	UF9	(01/08/13 06:49:00)	1.06E-10	2.13E-08	0.62	1	Org	OM2	BR	0.001630159	0.032648349	NA	Unclassified
LH024	1097.3	8396.124816	121668.2761	UF9	(01/15/13 00:26:00)	2.62E-11	5.25E-09	0.77	1	Min	REF	LH	0.000650773	0.006163435	NA	Unclassified
LH014	1097.5	8406.143835	105869.7333	UF9	(01/15/13 13:22:00)	2.28E-11	4.57E-09	0.96	1	Min	OM3	LH	0.000456642	0.004299222	NA	Unclassified
LH018	1097.5	8481.322837	21844.79307	UF9	(01/15/13 09:02:00)	4.71E-12	9.42E-10	0.95	1	Min	OM3	LH	9.55E-05	0.000896158	NA	Unclassified
BR060	1097.7	3645.140105	163274.9989	UF9	(01/14/13 20:07:00)	3.52E-11	7.04E-09	1.02	1	Min	OM2	BR	0.000342458	0.006560707	NA	Unclassified
LH016	1097.7	7764.878908	56069.75854	UF9	(01/14/13 21:33:00)	1.21E-11	2.42E-09	0.96	1	Min	OM3	LH	0.000225836	0.002292921	NA	Unclassified
LH022	1097.8	9696.71011	126007.1769	UF9	(01/14/13 22:59:00)	2.72E-11	5.43E-09	0.9	1	Min	REF	LH	0.000647879	0.00538996	NA	Unclassified
LH019	1097.9	656.8467913	130823.7373	UF9	(01/07/13 22:14:00)	2.82E-11	5.64E-09	0.59	1	Org	REF	LH	0.00017478	0.00938754	NA	Unclassified
BL045	1098.3	1762.254751	1310319.75	UF9	(01/10/13 03:27:00)	2.83E-10	5.65E-08	0.69	1	Org	REF	BL	0.00246549	0.079429429	NA	Unclassified
LH004	1098.3	5623.367297	143770.6805	UF9	(01/10/13 14:58:00)	3.10E-11	6.20E-09	0.97	1	Min	OM1	LH	0.000442779	0.005949083	NA	Unclassified
LH006	1098.4	4522.017578	193877.7	UF9	(01/10/13 07:45:00)	4.18E-11	8.36E-09	0.98	1	Min	OM1	LH	0.000498472	0.008033129	NA	Unclassified
BR069	1098.5	2466.703659	441060.7168	UF9	(01/10/13 00:36:00)	9.51E-11	1.90E-08	0.62	1	Org	REF	BR	0.001150305	0.029528289	NA	Unclassified
BR071	1098.6	2731.393927	397983.7781	UF9	(01/10/13 19:18:00)	8.58E-11	1.72E-08	0.67	1	Org	REF	BR	0.001030884	0.024585589	NA	Unclassified
LH002	1098.8	5661.64907	259393.553	UF9	(01/10/13 13:32:00)	5.59E-11	1.12E-08	0.96	1	Min	OM1	LH	0.000811531	0.010840904	NA	Unclassified
BL043	1099	1089.854468	865128.4081	UF9	(01/10/13 10:38:00)	1.87E-10	3.73E-08	0.71	1	Org	REF	BL	0.001205713	0.051341657	NA	Unclassified
BL047	1099.3	1031.937311	826368.2494	UF9	(01/10/13 06:19:00)	1.78E-10	3.56E-08	0.68	1	Org	REF	BL	0.001169922	0.051237581	NA	Unclassified
BR067	1099.3	2016.176621	606540.21	UF9	(01/11/13 11:15:00)	1.31E-10	2.62E-08	0.74	1	Org	REF	BR	0.001234283	0.034113049	NA	Unclassified
BL034	1105.1	7015.171473	988574.2105	c16:1w9	(01/17/13 04:52:00)	2.13E-10	4.26E-08	1.02	1	Min	OM2	BL	0.003453466	0.038342837	NA	Gram-negative Bacteria
BR050	1105.1	21697.46682	959181.4663	c16:1w9	(01/15/13 06:10:00)	2.07E-10	4.14E-08	0.98	1	Min	OM1	BR	0.008577799	0.033631046	NA	Gram-negative Bacteria
BR070	1105.1	13188.20916	828727.9566	c16:1w9	(01/16/13 15:56:00)	1.79E-10	3.57E-08	1.01	1	Min	REF	BR	0.004866023	0.030518992	NA	Gram-negative Bacteria
LH012	1105.1	9921.599047	718249.6639	c16:1w9	(01/15/13 10:29:00)	1.55E-10	3.10E-08	0.92	1	Min	OM2	LH	0.003680324	0.029987602	NA	Gram-negative Bacteria
BL028	1105.2	7108.600288	1197308.523	c16:1w9	(01/17/13 03:26:00)	2.58E-10	5.16E-08	0.89	1	Min	OM1	BL	0.004844814	0.053170791	NA	Gram-negative Bacteria
BL044	1105.2	6486.350303	1258621.131	c16:1w9	(01/16/13 18:48:00)	2.71E-10	5.43E-08	1.09	1	Min	REF	BL	0.003864078	0.045932246	NA	Gram-negative Bacteria
BR058	1105.2	20252.10254	916700.51	c16:1w9	(01/15/13 14:49:00)	1.98E-10	3.95E-08	1.08	1	Min	OM2	BR	0.007056451	0.02954788	NA	Gram-negative Bacteria
BR068	1105.2	22916.22	1009086.403	c16:1w9	(01/15/13 07:36:00)	2.18E-10	4.35E-08	1.09	1	Min	REF	BR	0.008456775	0.03146691	NA	Gram-negative Bacteria
LH016	1105.2	9632.194998	270565.4511	c16:1w9	(01/14/13 21:33:00)	5.83E-11	1.17E-08	0.96	1	Min	OM3	LH	0.001297168	0.01085713	NA	Gram-negative Bacteria
BL026	1105.3	6135.453098	737412.8661	c16:1w9	(01/17/13 07:45:00)	1.59E-10	3.18E-08	0.93	1	Min	OM1	BL	0.002538277	0.031656244	NA	Gram-negative Bacteria
BL042	1105.3	5166.53709	1261489.98	c16:1w9	(01/16/13 23:07:00)	2.72E-10	5.44E-08	1.06	1	Min	OM3	BL	0.003325635	0.047996735	NA	Gram-negative Bacteria
LH008	1105.3	13173.52901	673287.9882	c16:1w9	(01/15/13 01:52:00)	1.45E-10	2.90E-08	0.99	1	Min	OM2	LH	0.004029449	0.025299361	NA	Gram-negative Bacteria
LH020	1105.3	41786.22886	671465.115	c16:1w9	(01/15/13 04:44:00)	1.45E-10	2.90E-08	0.97	1	Min	REF	LH	0.009692749	0.020159736	NA	Gram-negative Bacteria
BL038	1105.4	4750.649746	1202065.323	c16:1w9	(01/17/13 00:34:00)	2.59E-10	5.18E-08	1.24	1	Min	OM3	BL	0.002537553	0.039268113	NA	Gram-negative Bacteria
BL046	1105.4	7500.913761	427993.1998	c16:1w9	(01/17/13 10:37:00)	9.23E-11	1.85E-08	1	1	Min	REF	BL	0.001609409	0.016847783	NA	Gram-negative Bacteria
LH014	1105.4	12842.71288	391244.6944	c16:1w9	(01/14/13 15:48:00)	8.44E-11	1.69E-08	0.96	1	Min	OM3	LH	0.002365894	0.015209537	NA	Gram-negative Bacteria
LH024	1105.4	13830.97951	479206.4783	c16:1w9	(01/15/13 00:26:00)	1.03E-10	2.07E-08	0.77	1	Min	REF	LH	0.003833936	0.023004717	NA	Gram-negative Bacteria
BL036	1105.5	6934.025146	933785.5899	c16:1w9	(01/17/13 13:31:00)	2.01E-10	4.03E-08	0.8	1	Min	OM2	BL	0.004120477	0.046216363	NA	Gram-negative Bacteria
BL040	1105.5	4308.444019	1120680.758	c16:1w9	(01/16/13 20:15:00)	2.42E-10	4.83E-08	0.95	1	Min	OM3	BL	0.002863843	0.048009125	NA	Gram-negative Bacteria
BR054	1105.5	17627.96914	1096995.379	c16:1w9	(01/15/13 11:55:00)	2.37E-10	4.73E-08	1.07	1	Min	OM1	BR	0.007652969	0.036560011	NA	Gram-negative Bacteria
LH022	1105.5	30969.38725	653054.6581	c16:1w9	(01/14/13 22:59:00)	1.41E-10	2.82E-08	0.9	1	Min	REF	LH	0.008270467	0.023021711	NA	Gram-negative Bacteria
BL032	1105.6	7211.281181	434649.084	c16:1w9	(01/17/13 20:44:00)	9.37E-11	1.87E-08	0.97	1	Min	OM2	BL	0.001632428	0.017691517	NA	Gram-negative Bacteria
BL048	1105.6	13051.75437	466606.8522	c16:1w9	(01/17/13 17:51:00)	1.01E-10	2.01E-08	1.22	1	Min	REF	BL	0.002249245	0.014244529	NA	Gram-negative Bacteria
BR060	1105.6	14713.63081	788069.4925	c16:1w9	(01/14/13 20:07:00)	1.70E-10	3.40E-08	1.02	1	Min	OM2	BR	0.00500043	0.028318658	NA	Gram-negative Bacteria
BL030	1105.7	6140.139979	408867.4002	c16:1w9	(01/17/13 14:58:00)	8.82E-11	1.76E-08	1.09	1	Min	OM1	BL	0.001201521	0.014974986	NA	Gram-negative Bacteria
BR052	1105.8	19971.59173	449377.1783	c16:1w9	(01/14/13 14:22:00)	9.69E-11	1.94E-08	1	1	Min	OM1	BR	0.00369598	0.015683396	NA	Gram-negative Bacteria
BR072	1105.8	14624.18692	660140.5489	c16:1w9	(01/14/13 18:40:00)	1.42E-10	2.85E-08	1	1	Min	REF	BR	0.004251786	0.024216752	NA	Gram-negative Bacteria
BR056	1106	19712.85462	577019.0487	c16:1w9	(01/14/13 12:56:00)	1.24E-10	2.49E-08	0.98	1	Min	OM2	BR	0.00479418	0.020597582	NA	Gram-negative Bacteria
LH019	1106.3	928.0188378	791691.9793	c16:1w9	(01/07/13 22:14:00)	1.71E-10	3.41E-08	0.59	1	Org	REF	LH	0.001227139	0.056640132	NA	Gram-negative Bacteria
LH021	1106.4	2397.985998	747187.8741	c16:1w9	(01/07/13 23:40:00)	1.61E-10	3.22E-08	0.71	1	Org	REF	LH	0.00166919	0.043714545	NA	Gram-negative Bacteria
BR055	1106.5	4378.42622	726339.3237	c16:1w9	(01/08/13 02:31:00)	1.57E-10	3.13E-08	0.63	1	Org	OM2	BR	0.002833711	0.046885905	NA	Gram-negative Bacteria
LH006	1106.5	7992.670051	922581.7494	c16:1w9	(01/10/13 07:45:00)	1.99E-10	3.98E-08	0.98	1	Min	OM1	LH	0.00372603	0.036872242	NA	Gram-negative Bacteria
LH015	1106.5	1876.563368	3770641.25	c16:1w9	(01/07/13 16:31:00)	8.13E-10	1.63E-07	0.42	1	Org	OM3	LH	0.012123011	0.375040738	NA	Gram-negative Bacteria
BR051	1106.6	3651.552984	1554909.112	c16:1w9	(01/08/13 03:57:00)	3.35E-10	6.71E-08	0.63	1	Org	OM1	BR	0.005278827	0.101158319	NA	Gram-negative Bacteria
LH003	1106.6	817.2954896	935736.8846	c16:1w9	(01/07/13 17:56:00)	2.02E-10	4.04E-08	0.75	1	Org	OM1	LH	0.001076776	0.052728052	NA	Gram-negative Bacteria
BR049	1106.7	3921.595362	981673.0486	c16:1w9	(01/08/13 01:05:00)	2.12E-10	4.23E-08	0.63	1	Org	OM1	BR	0.003521609	0.063676195	NA	Gram-negative Bacteria
LH002	1106.7	8942.20248	1298440.461	c16:1w9	(01/10/13 13:32:00)	2.80E-10	5.60E-08	0.96	1	Min	OM1	LH	0.005861704	0.05246663	NA	Gram-negative Bacteria
LH004	1106.7	8249.956166	736665.8829	c16:1w9	(01/10/13 14:58:00)	1.59E-10	3.18E-08	0.97	1	Min	OM1	LH	0.003083745	0.029667483	NA	Gram-negative Bacteria
LH011	1106.7	1768.185937	487454.4169	c16:1w9	(01/08/13 05:23:00)	1.05E-10	2.10E-08	0.7	1	Org	OM2	LH	0.000905971	0.029124679	NA	Gram-negative Bacteria
LH007	1106.8	1655.387439	379848.3847	c16:1w9	(01/07/13 20:48:00)	8.19E-11	1.64E-08	0.76	1	Org	OM2	LH	0.000624514	0.020929366	NA	Gram-negative Bacteria
BR057	1106.9	4220.70837	1476607.699	c16:1w9	(01/08/13 08:14:00)	3.18E-10	6.37E-08	0.62	1	Org	OM2	BR	0.005691552	0.097015958	NA	Gram-negative Bacteria
BR061	1106.9	1731.724472	1216908.315	c16:1w9	(01/07/13 15:05:00)	2.62E-10	5.25E-08	0.64	1	Org	OM3	BR	0.002442141	0.079556499	NA	Gram-negative Bacteria
LH001	1106.9	1455.877879	2078437.826	c16:1w9	(01/07/13 19:22:00)	4.48E-10	8.96E-08	0.75	1	Org	OM1	LH	0.003209567	0.116300512	NA	Gram-negative Bacteria
LH023	1106.9	1491.055229	1021665.55	c16:1w9	(01/08/13 11:06:00)	2.20E-10	4.41E-08	0.63	1	Org	REF	LH	0.001904358	0.068031026	NA	Gram-negative Bacteria
BR053	1107.1	4901.523286	883644.4068	c16:1w9	(01/07/13 13:39:00)	1.91E-10	3.81E-08	0.68	1	Org	OM1	BR	0.003485246	0.052554658	NA	Gram-negative Bacteria
BR059	1107.3	4720.307952	3703775.704	c16:1w9	(01/08/13 06:49:00)	7.99E-10	1.60E-07	0.62	1	Org	OM2	BR	0.015559774	0.242061517	NA	Gram-negative Bacteria
BR063	1107.4	1240.461644	1465210.376	c16:1w9	(01/08/13 12:32:00)	3.16E-10	6.32E-08	0.72	1	Org	OM3	BR	0.002155228	0.085604699	NA	Gram-negative Bacteria
LH017	1107.4	1300.875969	315593.6782	c16:1w9	(01/08/13 16:52:00)	6.80E-11	1.36E-08	0.36	1	Org	OM3	LH	0.000952839	0.036852623	NA	Gram-negative Bacteria
BL025	1107.6	1315.885708	2261446.537	c16:1w9	(01/10/13 17:51:00)	4.88E-10	9.75E-08	0.48	1	Org	OM1	BL	0.005153372	0.198023303	NA	Gram-negative Bacteria
BL041	1107.6	1408.663805	865977.5413	c16:1w9	(01/09/13 17:24:00)	1.87E-10	3.73E-08	0.64	1	Org	OM3	BL	0.001537769	0.056814187	NA	Gram-negative Bacteria
LH009	1107.6	936.9395615	1800065.33	c16:1w9	(01/08/13 09:41:00)	3.88E-10	7.76E-08	0.75	1	Org	OM2	LH	0.002204848	0.101298826	NA	Gram-negative Bacteria
BL029	1107.8	1165.871518	3808468.584	c16:1w9	(01/10/13 16:24:00)	8.21E-10	1.64E-07	0.62	1	Org	OM1	BL	0.006294117	0.258609233	NA	Gram-negative Bacteria
BL037	1107.8	1186.025659	3070515.245	c16:1w9	(01/10/13 12:05:00)	6.62E-10	1.32E-07	0.67	1	Org	OM3	BL	0.004738481	0.192897138	NA	Gram-negative Bacteria
BL027	1108	1335.190318	3053912.526	c16:1w9	(01/09/13 23:10:00)	6.58E-10	1.32E-07	0.71	1	Org	OM1	BL	0.004743054	0.180749725	NA	Gram-negative Bacteria
BL035	1108	1368.866567	1476920.036	c16:1w9	(01/09/13 21:43:00)	3.18E-10	6.37E-08	0.65	1	Org	OM2	BL	0.002540748	0.095447138	NA	Gram-negative Bacteria
BL047	1108	1544.447586	5761108.381	c16:1w9	(01/10/13 06:19:00)	1.24E-09	2.48E-07	0.68	1	Org	REF	BL	0.010156269	0.355207851	NA	Gram-negative Bacteria
BR071	1108	7426.730753	2466631.931	c16:1w9	(01/10/13 19:18:00)	5.32E-10	1.06E-07	0.67	1	Org	REF	BR	0.013733564	0.145032731	NA	Gram-negative Bacteria
LH013	1108	1903.45547	750484.0462	c16:1w9	(01/08/13 13:59:00)	1.62E-10	3.24E-08	0.66	1	Org	OM3	LH	0.001549374	0.047487897	NA	Gram-negative Bacteria
BR067	1108.1	4276.144403	4386336.121	c16:1w9	(01/11/13 11:15:00)	9.46E-10	1.89E-07	0.74	1	Org	REF	BR	0.014310719	0.241311707	NA	Gram-negative Bacteria
LH005	1108.1	824.1648666	1221072.035	c16:1w9	(01/08/13 15:25:00)	2.63E-10	5.27E-08	0.75	1	Org	OM1	LH	0.001410323	0.068801263	NA	Gram-negative Bacteria
BL043	1108.2	1482.254316	6226429.826	c16:1w9	(01/10/13 10:38:00)	1.34E-09	2.69E-07	0.71	1	Org	REF	BL	0.010262797	0.367926742	NA	Gram-negative Bacteria
BL045	1108.2	2538.542021	8736426	c16:1w9	(01/10/13 03:27:00)	1.88E-09	3.77E-07	0.69	1	Org	REF	BL	0.020881489	0.525144702	NA	Gram-negative Bacteria
BL033	1108.4	1646.030488	3662517.325	c16:1w9	(01/10/13 02:02:00)	7.90E-10	1.58E-07	0.66	1	Org	OM2	BL	0.006910229	0.232401792	NA	Gram-negative Bacteria
BL039	1108.4	1452.320937	2045372.12	c16:1w9	(01/10/13 04:53:00)	4.41E-10	8.82E-08	0.62	1	Org	OM3	BL	0.003815389	0.138453325	NA	Gram-negative Bacteria
BR069	1108.4	5364.723908	2987514.422	c16:1w9	(01/10/13 00:36:00)	6.44E-10	1.29E-07	0.62	1	Org	REF	BR	0.013870234	0.193930503	NA	Gram-negative Bacteria
BL031	1108.5	2574.632059	2429420.908	c16:1w9	(01/09/13 18:50:00)	5.24E-10	1.05E-07	0.66	1	Org	OM2	BL	0.00613018	0.152610265	NA	Gram-negative Bacteria
BR065	1108.8	1372.390572	5633185.434	c16:1w9	(01/10/13 09:12:00)	1.21E-09	2.43E-07	0.74	1	Org	OM3	BR	0.008524505	0.319760534	NA	Gram-negative Bacteria
BR062	1118.7	3413.596402	163801.0092	UF10	(01/15/13 16:16:00)	3.53E-11	7.06E-09	1.01	1	Min	OM3	BR	0.000330485	0.006663488	NA	Unclassified
BR070	1118.8	31639.42999	282612.1684	UF10	(01/16/13 15:56:00)	6.09E-11	1.22E-08	1.01	1	Min	REF	BR	0.003230485	0.008836486	NA	Unclassified
LH018	1118.8	18494.78111	44670.32632	UF10	(01/15/13 09:02:00)	9.63E-12	1.93E-09	0.95	1	Min	OM3	LH	0.000364396	0.0016634	NA	Unclassified
BR050	1118.9	9237.103916	279251.7362	UF10	(01/15/13 06:10:00)	6.02E-11	1.20E-08	0.98	1	Min	OM1	BR	0.001267782	0.011020709	NA	Unclassified
BR064	1118.9	3501.245775	152590.0836	UF10	(01/15/13 17:42:00)	3.29E-11	6.58E-09	1.17	1	Min	OM3	BR	0.000270789	0.005353521	NA	Unclassified
BR068	1118.9	33292.72935	321730.1762	UF10	(01/15/13 07:36:00)	6.94E-11	1.39E-08	1.09	1	Min	REF	BR	0.003540735	0.009188259	NA	Unclassified
LH010	1118.9	12333.28863	497334.7874	UF10	(01/15/13 20:35:00)	1.07E-10	2.14E-08	0.89	1	Min	OM2	LH	0.003140146	0.02095822	NA	Unclassified
LH014	1118.9	18900.69585	213740.3091	UF10	(01/15/13 13:22:00)	4.61E-11	9.23E-09	0.96	1	Min	OM3	LH	0.001755967	0.007845641	NA	Unclassified
BL028	1119	7194.620917	385203.7693	UF10	(01/17/13 03:26:00)	8.31E-11	1.66E-08	0.89	1	Min	OM1	BL	0.001573838	0.017091218	NA	Unclassified
BL034	1119	5464.592448	338470.2324	UF10	(01/17/13 04:52:00)	7.30E-11	1.46E-08	1.02	1	Min	OM2	BL	0.000969154	0.013341157	NA	Unclassified
BL044	1119	11416.22102	405228.3617	UF10	(01/16/13 18:48:00)	8.74E-11	1.75E-08	1.09	1	Min	REF	BL	0.001963027	0.014069504	NA	Unclassified
BR058	1119	10327.16147	337333.3978	UF10	(01/15/13 14:49:00)	7.27E-11	1.45E-08	1.08	1	Min	OM2	BR	0.001520931	0.011948968	NA	Unclassified
BR066	1119	6978.793015	186302.6501	UF10	(01/15/13 19:09:00)	4.02E-11	8.03E-09	1.04	1	Min	OM3	BR	0.000635651	0.007089633	NA	Unclassified
LH012	1119	13483.02807	384376.4663	UF10	(01/15/13 10:29:00)	8.29E-11	1.66E-08	0.92	1	Min	OM2	LH	0.002521909	0.015495724	NA	Unclassified
LH020	1119	18022.86569	243883.1421	UF10	(01/15/13 04:44:00)	5.26E-11	1.05E-08	0.97	1	Min	REF	LH	0.001909584	0.00893315	NA	Unclassified
BL038	1119.1	3670.126715	405066.4961	UF10	(01/17/13 00:34:00)	8.73E-11	1.75E-08	1.24	1	Min	OM3	BL	0.000702436	0.013385047	NA	Unclassified
BL042	1119.1	2469.278811	415779.496	UF10	(01/16/13 23:07:00)	8.97E-11	1.80E-08	1.06	1	Min	OM3	BL	0.000634587	0.016280958	NA	Unclassified
BR054	1119.1	7877.295725	220906.9916	UF10	(01/15/13 11:55:00)	4.76E-11	9.53E-09	1.07	1	Min	OM1	BR	0.000807601	0.008095769	NA	Unclassified
LH016	1119.1	13795.63528	111881.8184	UF10	(01/14/13 21:33:00)	2.41E-11	4.82E-09	0.96	1	Min	OM3	LH	0.000716494	0.004309443	NA	Unclassified
BL026	1119.2	6821.932966	219461.3234	UF10	(01/17/13 07:45:00)	4.73E-11	9.46E-09	0.93	1	Min	OM1	BL	0.000822221	0.009354405	NA	Unclassified
BL040	1119.2	3124.28371	384425.3354	UF10	(01/16/13 20:15:00)	8.29E-11	1.66E-08	0.95	1	Min	OM3	BL	0.000772945	0.016677928	NA	Unclassified
LH008	1119.2	23705.43318	329809.2895	UF10	(01/15/13 01:52:00)	7.11E-11	1.42E-08	0.99	1	Min	OM2	LH	0.003121802	0.011244879	NA	Unclassified
LH024	1119.2	12758.72976	217385.4174	UF10	(01/15/13 00:26:00)	4.69E-11	9.37E-09	0.77	1	Min	REF	LH	0.001630308	0.010544677	NA	Unclassified
BL046	1119.3	24216.74733	135507.4298	UF10	(01/17/13 10:37:00)	2.92E-11	5.84E-09	1	1	Min	REF	BL	0.001290294	0.004553459	NA	Unclassified
LH022	1119.3	18109.37962	264449.1117	UF10	(01/14/13 22:59:00)	5.70E-11	1.14E-08	0.9	1	Min	REF	LH	0.002240016	0.010431493	NA	Unclassified
BL036	1119.4	7578.703581	330397.8731	UF10	(01/17/13 13:31:00)	7.12E-11	1.42E-08	0.8	1	Min	OM2	BL	0.001565981	0.016244515	NA	Unclassified
BL048	1119.4	5455.202402	143166.1827	UF10	(01/17/13 17:51:00)	3.09E-11	6.17E-09	1.22	1	Min	REF	BL	0.000342267	0.004718419	NA	Unclassified
BR060	1119.4	5427.464596	253621.9068	UF10	(01/14/13 20:07:00)	5.47E-11	1.09E-08	1.02	1	Min	OM2	BR	0.000722315	0.010000662	NA	Unclassified
BL032	1119.5	5051.556389	168840.6943	UF10	(01/17/13 20:44:00)	3.64E-11	7.28E-09	0.97	1	Min	OM2	BL	0.000477955	0.007028487	NA	Unclassified
BR072	1119.5	28619.36709	192154.1593	UF10	(01/14/13 18:40:00)	4.14E-11	8.29E-09	1	1	Min	REF	BR	0.002069354	0.006217287	NA	Unclassified
BL030	1119.6	4083.045468	122929.3163	UF10	(01/17/13 14:58:00)	2.65E-11	5.30E-09	1.09	1	Min	OM1	BL	0.000262794	0.004600804	NA	Unclassified
BR052	1119.6	4547.255357	127651.8277	UF10	(01/14/13 14:22:00)	2.75E-11	5.50E-09	1	1	Min	OM1	BR	0.000323021	0.00518196	NA	Unclassified
BR056	1119.8	10263.21158	211296.6413	UF10	(01/14/13 12:56:00)	4.56E-11	9.11E-09	0.98	1	Min	OM2	BR	0.001044621	0.008253502	NA	Unclassified
BR055	1119.9	2793.130354	203525.3184	UF10	(01/08/13 02:31:00)	4.39E-11	8.78E-09	0.63	1	Org	OM2	BR	0.000569554	0.013362228	NA	Unclassified
BR051	1120	10100.41496	380229.0572	UF10	(01/08/13 03:57:00)	8.20E-11	1.64E-08	0.63	1	Org	OM1	BR	0.00289232	0.023135244	NA	Unclassified
LH003	1120	1615.453391	198766.9053	UF10	(01/07/13 17:56:00)	4.29E-11	8.57E-09	0.75	1	Org	OM1	LH	0.000326315	0.011102773	NA	Unclassified
LH011	1120.1	5090.127238	122003.4118	UF10	(01/08/13 05:23:00)	2.63E-11	5.26E-09	0.7	1	Org	OM2	LH	0.000481436	0.00703484	NA	Unclassified
LH021	1120.1	1493.009139	361541.0593	UF10	(01/07/13 23:40:00)	7.80E-11	1.56E-08	0.71	1	Org	REF	LH	0.000598426	0.021361356	NA	Unclassified
BR049	1120.2	3481.64915	348964.5937	UF10	(01/08/13 01:05:00)	7.52E-11	1.50E-08	0.63	1	Org	OM1	BR	0.00114532	0.022742118	NA	Unclassified
LH001	1120.2	2679.704388	397640.6452	UF10	(01/07/13 19:22:00)	8.57E-11	1.71E-08	0.75	1	Org	OM1	LH	0.000907889	0.02195643	NA	Unclassified
LH007	1120.2	4554.643314	104227.2544	UF10	(01/07/13 20:48:00)	2.25E-11	4.49E-09	0.76	1	Org	OM2	LH	0.000347468	0.005566738	NA	Unclassified
LH015	1120.2	1377.024495	1625153.5	UF10	(01/07/13 16:31:00)	3.50E-10	7.01E-08	0.42	1	Org	OM3	LH	0.004341276	0.162527031	NA	Unclassified
LH019	1120.2	659.6079928	539101.5841	UF10	(01/07/13 22:14:00)	1.16E-10	2.32E-08	0.59	1	Org	REF	LH	0.000721417	0.038683223	NA	Unclassified
BR057	1120.3	4153.262175	379268.4217	UF10	(01/08/13 08:14:00)	8.18E-11	1.64E-08	0.62	1	Org	OM2	BR	0.00144403	0.024936515	NA	Unclassified
LH006	1120.4	6575.206703	389465.0405	UF10	(01/10/13 07:45:00)	8.40E-11	1.68E-08	0.98	1	Min	OM1	LH	0.001344449	0.015793986	NA	Unclassified
BR053	1120.5	8725.271747	168124.1892	UF10	(01/07/13 13:39:00)	3.63E-11	7.25E-09	0.68	1	Org	OM1	BR	0.001050429	0.00961185	NA	Unclassified
BR061	1120.5	4852.669502	398104.7795	UF10	(01/07/13 15:05:00)	8.58E-11	1.72E-08	0.64	1	Org	OM3	BR	0.001655373	0.025170026	NA	Unclassified
LH002	1120.5	32681.95896	513131.2148	UF10	(01/10/13 13:32:00)	1.11E-10	2.21E-08	0.96	1	Min	OM1	LH	0.006329035	0.016721763	NA	Unclassified
BR059	1120.6	6203.707124	1398100.543	UF10	(01/08/13 06:49:00)	3.01E-10	6.03E-08	0.62	1	Org	OM2	BR	0.007282563	0.089964273	NA	Unclassified
LH004	1120.6	34086.61053	319807.4188	UF10	(01/10/13 14:58:00)	6.90E-11	1.38E-08	0.97	1	Min	OM1	LH	0.004020653	0.010197578	NA	Unclassified
LH009	1120.6	1665.004782	393911.7114	UF10	(01/08/13 09:41:00)	8.49E-11	1.70E-08	0.75	1	Org	OM2	LH	0.000658578	0.021991327	NA	Unclassified
LH023	1120.7	804.5542334	553554.274	UF10	(01/08/13 11:06:00)	1.19E-10	2.39E-08	0.63	1	Org	REF	LH	0.000753109	0.037138969	NA	Unclassified
BR063	1120.8	1939.253795	301147.3829	UF10	(01/08/13 12:32:00)	6.49E-11	1.30E-08	0.72	1	Org	OM3	BR	0.000576711	0.017460748	NA	Unclassified
BL025	1121	1079.995404	612540.8455	UF10	(01/10/13 17:51:00)	1.32E-10	2.64E-08	0.48	1	Org	OM1	BL	0.001256924	0.053775999	NA	Unclassified
BL029	1121.1	1087.635585	969655.4005	UF10	(01/10/13 16:24:00)	2.09E-10	4.18E-08	0.62	1	Org	OM1	BL	0.001545955	0.065899781	NA	Unclassified
BL037	1121.1	1130.118285	1075915.77	UF10	(01/10/13 12:05:00)	2.32E-10	4.64E-08	0.67	1	Org	OM3	BL	0.001618904	0.067633082	NA	Unclassified
BR067	1121.2	7311.330701	1352715.561	UF10	(01/11/13 11:15:00)	2.92E-10	5.83E-08	0.74	1	Org	REF	BR	0.006734444	0.072097735	NA	Unclassified
BL041	1121.3	1240.494998	285574.989	UF10	(01/09/13 17:24:00)	6.16E-11	1.23E-08	0.64	1	Org	OM3	BL	0.000472577	0.018770254	NA	Unclassified
BR071	1121.3	4361.007194	962730.3812	UF10	(01/10/13 19:18:00)	2.08E-10	4.15E-08	0.67	1	Org	REF	BR	0.003520934	0.058445805	NA	Unclassified
BL027	1121.4	1126.164358	938253.131	UF10	(01/09/13 23:10:00)	2.02E-10	4.05E-08	0.71	1	Org	OM1	BL	0.001329815	0.055659106	NA	Unclassified
BL035	1121.4	925.009363	427778.8464	UF10	(01/09/13 21:43:00)	9.22E-11	1.84E-08	0.65	1	Org	OM2	BL	0.00060094	0.027780518	NA	Unclassified
BL043	1121.4	1979.153577	2070863.741	UF10	(01/10/13 10:38:00)	4.47E-10	8.93E-08	0.71	1	Org	REF	BL	0.004074478	0.121708519	NA	Unclassified
LH005	1121.4	845.0817219	218225.8201	UF10	(01/08/13 15:25:00)	4.71E-11	9.41E-09	0.75	1	Org	OM1	LH	0.00025488	0.012293095	NA	Unclassified
LH017	1121.4	1040.011694	88203.55303	UF10	(01/08/13 16:52:00)	1.90E-11	3.80E-09	0.36	1	Org	OM3	LH	0.000236788	0.010329254	NA	Unclassified
BL045	1121.5	3539.101321	3069946	UF10	(01/10/13 03:27:00)	6.62E-10	1.32E-07	0.69	1	Org	REF	BL	0.009311784	0.182559689	NA	Unclassified
BL047	1121.5	1785.902921	2024006.575	UF10	(01/10/13 06:19:00)	4.36E-10	8.73E-08	0.68	1	Org	REF	BL	0.003896444	0.124464165	NA	Unclassified
BR069	1121.6	5666.081231	949045.5291	UF10	(01/10/13 00:36:00)	2.05E-10	4.09E-08	0.62	1	Org	REF	BR	0.004600251	0.061411936	NA	Unclassified
LH013	1121.6	2085.712212	297228.7006	UF10	(01/08/13 13:59:00)	6.41E-11	1.28E-08	0.66	1	Org	OM3	LH	0.000650856	0.018770322	NA	Unclassified
BL033	1121.7	973.4639914	1155198.185	UF10	(01/10/13 02:02:00)	2.49E-10	4.98E-08	0.66	1	Org	OM2	BL	0.001637581	0.073844058	NA	Unclassified
BL039	1121.7	1441.199115	715333.8956	UF10	(01/10/13 04:53:00)	1.54E-10	3.08E-08	0.62	1	Org	OM3	BL	0.001328477	0.048427571	NA	Unclassified
BL031	1121.9	2708.44207	836555.9904	UF10	(01/09/13 18:50:00)	1.80E-10	3.61E-08	0.66	1	Org	OM2	BL	0.002186746	0.05247454	NA	Unclassified
BR065	1121.9	2439.332479	1927315.066	UF10	(01/10/13 09:12:00)	4.16E-10	8.31E-08	0.74	1	Org	OM3	BR	0.004179395	0.108138708	NA	Unclassified
LH018	1136.5	6838.262665	311125.7373	c16:0	(01/15/13 09:02:00)	6.71E-11	1.34E-08	0.95	1	Min	OM3	LH	0.001143295	0.012980165	NA	Total Biomass
LH014	1136.8	7881.716029	1444904.386	c16:0	(01/15/13 13:22:00)	3.12E-10	6.23E-08	0.96	1	Min	OM3	LH	0.005879337	0.059028427	NA	Total Biomass
LH016	1136.9	5039.474587	817005.8072	c16:0	(01/14/13 21:33:00)	1.76E-10	3.52E-08	0.96	1	Min	OM3	LH	0.002332507	0.034368897	NA	Total Biomass
BL046	1137.1	3759.816135	1170310.593	c16:0	(01/17/13 10:37:00)	2.52E-10	5.05E-08	1	1	Min	REF	BL	0.002562412	0.047907192	NA	Total Biomass
BR064	1137.1	7701.848591	1686297.298	c16:0	(01/15/13 17:42:00)	3.64E-10	7.27E-08	1.17	1	Min	OM3	BR	0.005536428	0.056618712	NA	Total Biomass
LH010	1137.1	10235.34744	3378735.555	c16:0	(01/15/13 20:35:00)	7.29E-10	1.46E-07	0.89	1	Min	OM2	LH	0.018352756	0.145363935	NA	Total Biomass
LH020	1137.1	18081.01008	1680194.654	c16:0	(01/15/13 04:44:00)	3.62E-10	7.25E-08	0.97	1	Min	REF	LH	0.013188889	0.061510427	NA	Total Biomass
BL028	1137.2	3826.255485	3548957.408	c16:0	(01/17/13 03:26:00)	7.65E-10	1.53E-07	0.89	1	Min	OM1	BL	0.008846492	0.163118301	NA	Total Biomass
BR062	1137.2	7991.28441	2246852.017	c16:0	(01/15/13 16:16:00)	4.84E-10	9.69E-08	1.01	1	Min	OM3	BR	0.008803591	0.087132465	NA	Total Biomass
LH012	1137.2	5061.261066	2368930.231	c16:0	(01/15/13 10:29:00)	5.11E-10	1.02E-07	0.92	1	Min	OM2	LH	0.00708105	0.103962466	NA	Total Biomass
BL044	1137.3	3019.463476	3578224.833	c16:0	(01/16/13 18:48:00)	7.72E-10	1.54E-07	1.09	1	Min	REF	BL	0.00611801	0.135451553	NA	Total Biomass
BR050	1137.3	11720.73007	2866660.742	c16:0	(01/15/13 06:10:00)	6.18E-10	1.24E-07	0.98	1	Min	OM1	BR	0.015776972	0.110370626	NA	Total Biomass
BR066	1137.3	8433.803702	2397178.057	c16:0	(01/15/13 19:09:00)	5.17E-10	1.03E-07	1.04	1	Min	OM3	BR	0.009527562	0.089874574	NA	Total Biomass
LH008	1137.3	10087.25293	2065965.096	c16:0	(01/15/13 01:52:00)	4.45E-10	8.91E-08	0.99	1	Min	OM2	LH	0.009970215	0.080024405	NA	Total Biomass
BL034	1137.4	3375.387616	3033738.007	c16:0	(01/17/13 04:52:00)	6.54E-10	1.31E-07	1.02	1	Min	OM2	BL	0.00601086	0.122253696	NA	Total Biomass
BR058	1137.5	10751.65882	2648110.79	c16:0	(01/15/13 14:49:00)	5.71E-10	1.14E-07	1.08	1	Min	OM2	BR	0.012334758	0.093405693	NA	Total Biomass
LH024	1137.5	7870.045642	1495573.415	c16:0	(01/15/13 00:26:00)	3.22E-10	6.45E-08	0.77	1	Min	REF	LH	0.007592164	0.076169592	NA	Total Biomass
BL026	1137.6	3184.730791	2145405.091	c16:0	(01/17/13 07:45:00)	4.63E-10	9.25E-08	0.93	1	Min	OM1	BL	0.00446811	0.095016321	NA	Total Biomass
BR070	1137.6	7419.815738	2407423.737	c16:0	(01/16/13 15:56:00)	5.20E-10	1.04E-07	1.01	1	Min	REF	BR	0.008877792	0.093914353	NA	Total Biomass
LH022	1137.7	11005.7477	1914853.268	c16:0	(01/14/13 22:59:00)	4.13E-10	8.26E-08	0.9	1	Min	REF	LH	0.010907049	0.080846263	NA	Total Biomass
BR068	1137.8	12103.62127	3237305.346	c16:0	(01/15/13 07:36:00)	6.98E-10	1.40E-07	1.09	1	Min	REF	BR	0.016439101	0.111642259	NA	Total Biomass
BL032	1137.9	3777.911852	1532493.605	c16:0	(01/17/13 20:44:00)	3.30E-10	6.61E-08	0.97	1	Min	OM2	BL	0.003471674	0.064661042	NA	Total Biomass
BL036	1137.9	3104.61288	3073703.393	c16:0	(01/17/13 13:31:00)	6.63E-10	1.33E-07	0.8	1	Min	OM2	BL	0.007305463	0.158386229	NA	Total Biomass
BR054	1137.9	10827.98806	3445379.034	c16:0	(01/15/13 11:55:00)	7.43E-10	1.49E-07	1.07	1	Min	OM1	BR	0.016291244	0.122570301	NA	Total Biomass
BR060	1137.9	7445.728967	2507392.025	c16:0	(01/14/13 20:07:00)	5.41E-10	1.08E-07	1.02	1	Min	OM2	BR	0.009189018	0.096821957	NA	Total Biomass
BL030	1138	2997.408455	1180584.985	c16:0	(01/17/13 14:58:00)	2.55E-10	5.09E-08	1.09	1	Min	OM1	BL	0.002007952	0.044700935	NA	Total Biomass
BL042	1138	2762.796044	4144250.322	c16:0	(01/16/13 23:07:00)	8.94E-10	1.79E-07	1.06	1	Min	OM3	BL	0.006839865	0.161764525	NA	Total Biomass
BL038	1138.1	2283.069235	4200117.769	c16:0	(01/17/13 00:34:00)	9.06E-10	1.81E-07	1.24	1	Min	OM3	BL	0.005197242	0.140875286	NA	Total Biomass
BL048	1138.1	8459.522987	1898957.964	c16:0	(01/17/13 17:51:00)	4.09E-10	8.19E-08	1.22	1	Min	REF	BL	0.006449697	0.060675301	NA	Total Biomass
BL040	1138.2	2092.232562	4186840.982	c16:0	(01/16/13 20:15:00)	9.03E-10	1.81E-07	0.95	1	Min	OM3	BL	0.006382448	0.183677946	NA	Total Biomass
BR052	1138.2	13395.8336	1688772.647	c16:0	(01/14/13 14:22:00)	3.64E-10	7.28E-08	1	1	Min	OM1	BR	0.010140868	0.062687394	NA	Total Biomass
BR072	1138.2	6815.338082	1994059.509	c16:0	(01/14/13 18:40:00)	4.30E-10	8.60E-08	1	1	Min	REF	BR	0.006942481	0.079051267	NA	Total Biomass
BR056	1138.3	11129.12679	2101889.369	c16:0	(01/14/13 12:56:00)	4.53E-10	9.06E-08	0.98	1	Min	OM2	BR	0.011094511	0.081399272	NA	Total Biomass
LH006	1138.7	6250.226935	2974270.253	c16:0	(01/10/13 07:45:00)	6.41E-10	1.28E-07	0.98	1	Min	OM1	LH	0.009860012	0.12102295	NA	Total Biomass
LH004	1138.9	3980.562399	2332105.641	c16:0	(01/10/13 14:58:00)	5.03E-10	1.01E-07	0.97	1	Min	OM1	LH	0.005495297	0.098187152	NA	Total Biomass
LH002	1139	7664.84594	3628063.789	c16:0	(01/10/13 13:32:00)	7.82E-10	1.56E-07	0.96	1	Min	OM1	LH	0.014461018	0.14851828	NA	Total Biomass
LH019	1139	607.1569625	2210193.595	c16:0	(01/07/13 22:14:00)	4.77E-10	9.53E-08	0.59	1	Org	REF	LH	0.002865828	0.158684211	NA	Total Biomass
LH003	1139.1	805.59451	2438767.315	c16:0	(01/07/13 17:56:00)	5.26E-10	1.05E-07	0.75	1	Org	OM1	LH	0.002788641	0.137440368	NA	Total Biomass
LH021	1139.2	1460.784946	2121184.385	c16:0	(01/07/13 23:40:00)	4.57E-10	9.15E-08	0.71	1	Org	REF	LH	0.003466845	0.125372597	NA	Total Biomass
LH007	1139.6	1179.051953	1072702.029	c16:0	(01/07/13 20:48:00)	2.31E-10	4.63E-08	0.76	1	Org	OM2	LH	0.001454835	0.059413899	NA	Total Biomass
BR057	1139.7	3602.410062	4017732.757	c16:0	(01/08/13 08:14:00)	8.66E-10	1.73E-07	0.62	1	Org	OM2	BR	0.013742386	0.265716626	NA	Total Biomass
BR051	1139.8	2624.636218	4380391.016	c16:0	(01/08/13 03:57:00)	9.45E-10	1.89E-07	0.63	1	Org	OM1	BR	0.011736121	0.288111835	NA	Total Biomass
BR053	1139.9	3915.661588	2259749.54	c16:0	(01/07/13 13:39:00)	4.87E-10	9.75E-08	0.68	1	Org	OM1	BR	0.007501873	0.135809335	NA	Total Biomass
LH015	1140	1494.734442	16306594	c16:0	(01/07/13 16:31:00)	3.52E-09	7.03E-07	0.42	1	Org	OM3	LH	0.045658092	1.628678353	NA	Total Biomass
LH023	1140	806.2875275	3425231.535	c16:0	(01/08/13 11:06:00)	7.39E-10	1.48E-07	0.63	1	Org	REF	LH	0.004664405	0.229800662	NA	Total Biomass
BR055	1140.1	3010.435868	2469214.395	c16:0	(01/08/13 02:31:00)	5.32E-10	1.06E-07	0.63	1	Org	OM2	BR	0.007288748	0.161734722	NA	Total Biomass
LH011	1140.2	1402.942886	1477316.843	c16:0	(01/08/13 05:23:00)	3.19E-10	6.37E-08	0.7	1	Org	OM2	LH	0.002392955	0.088620243	NA	Total Biomass
BR049	1140.3	2157.450112	3454258.118	c16:0	(01/08/13 01:05:00)	7.45E-10	1.49E-07	0.63	1	Org	OM1	BR	0.008102061	0.228349943	NA	Total Biomass
BR061	1140.3	675.421027	4209404.56	c16:0	(01/07/13 15:05:00)	9.08E-10	1.82E-07	0.64	1	Org	OM3	BR	0.005241445	0.278399847	NA	Total Biomass
LH001	1140.4	946.3924684	6148608.775	c16:0	(01/07/13 19:22:00)	1.33E-09	2.65E-07	0.75	1	Org	OM1	LH	0.00756722	0.345977503	NA	Total Biomass
LH017	1140.4	503.1679122	1584160.93	c16:0	(01/08/13 16:52:00)	3.42E-10	6.83E-08	0.36	1	Org	OM3	LH	0.003152221	0.186616907	NA	Total Biomass
BL041	1140.8	1431.063486	3305879.355	c16:0	(01/09/13 17:24:00)	7.13E-10	1.43E-07	0.64	1	Org	OM3	BL	0.005923592	0.216835679	NA	Total Biomass
LH009	1140.9	1052.573563	4511394.606	c16:0	(01/08/13 09:41:00)	9.73E-10	1.95E-07	0.75	1	Org	OM2	LH	0.00584833	0.253556654	NA	Total Biomass
BL047	1141	1276.454015	12768927.28	c16:0	(01/10/13 06:19:00)	2.75E-09	5.51E-07	0.68	1	Org	REF	BL	0.020198602	0.789594855	NA	Total Biomass
BR071	1141.1	5475.163605	5277139.89	c16:0	(01/10/13 19:18:00)	1.14E-09	2.28E-07	0.67	1	Org	REF	BR	0.023038689	0.316627695	NA	Total Biomass
BL025	1141.2	951.6743349	7281536.245	c16:0	(01/10/13 17:51:00)	1.57E-09	3.14E-07	0.48	1	Org	OM1	BL	0.014039585	0.640160416	NA	Total Biomass
BL043	1141.2	1232.308264	13011938.85	c16:0	(01/10/13 10:38:00)	2.81E-09	5.61E-07	0.71	1	Org	REF	BL	0.019340374	0.770996832	NA	Total Biomass
BL045	1141.2	1765.22152	18519388	c16:0	(01/10/13 03:27:00)	3.99E-09	7.99E-07	0.69	1	Org	REF	BL	0.034882273	1.122578556	NA	Total Biomass
BR063	1141.2	624.9563018	4728562.498	c16:0	(01/08/13 12:32:00)	1.02E-09	2.04E-07	0.72	1	Org	OM3	BR	0.005078863	0.278142103	NA	Total Biomass
BR059	1141.3	3499.194902	10271892.75	c16:0	(01/08/13 06:49:00)	2.21E-09	4.43E-07	0.62	1	Org	OM2	BR	0.034384308	0.680091535	NA	Total Biomass
BR067	1141.5	3636.604649	9132981.368	c16:0	(01/11/13 11:15:00)	1.97E-09	3.94E-07	0.74	1	Org	REF	BR	0.026323267	0.505919312	NA	Total Biomass
LH005	1141.6	666.5461523	3522259.41	c16:0	(01/08/13 15:25:00)	7.59E-10	1.52E-07	0.75	1	Org	OM1	LH	0.003723114	0.198806641	NA	Total Biomass
BL035	1141.7	1384.239345	4728936.781	c16:0	(01/09/13 21:43:00)	1.02E-09	2.04E-07	0.65	1	Org	OM2	BL	0.008186614	0.305559903	NA	Total Biomass
BR069	1141.7	2666.744367	7072890.375	c16:0	(01/10/13 00:36:00)	1.53E-09	3.05E-07	0.62	1	Org	REF	BR	0.019468699	0.472496066	NA	Total Biomass
BL029	1141.8	912.4971283	12233187.63	c16:0	(01/10/13 16:24:00)	2.64E-09	5.28E-07	0.62	1	Org	OM1	BL	0.017901978	0.832994469	NA	Total Biomass
BL027	1141.9	741.241865	10133910	c16:0	(01/09/13 23:10:00)	2.19E-09	4.37E-07	0.71	1	Org	OM1	BL	0.011812696	0.603714798	NA	Total Biomass
BL033	1142.6	1646.094087	11568393.64	c16:0	(01/10/13 02:02:00)	2.49E-09	4.99E-07	0.66	1	Org	OM2	BL	0.021827095	0.734061661	NA	Total Biomass
LH013	1142.9	1423.114826	3163735.374	c16:0	(01/08/13 13:59:00)	6.82E-10	1.36E-07	0.66	1	Org	OM3	LH	0.005479612	0.201241569	NA	Total Biomass
BL037	1143.1	725.0085353	12983651.25	c16:0	(01/10/13 12:05:00)	2.80E-09	5.60E-07	0.67	1	Org	OM3	BL	0.015891403	0.819809365	NA	Total Biomass
BL031	1143.3	1616.410992	9225058.363	c16:0	(01/09/13 18:50:00)	1.99E-09	3.98E-07	0.66	1	Org	OM2	BL	0.017216045	0.585557176	NA	Total Biomass
BL039	1143.9	763.497476	8109567.563	c16:0	(01/10/13 04:53:00)	1.75E-09	3.50E-07	0.62	1	Org	OM3	BL	0.010960884	0.553111411	NA	Total Biomass
BR065	1144.6	452.4363568	22477861.11	c16:0	(01/10/13 09:12:00)	4.85E-09	9.69E-07	0.74	1	Org	OM3	BR	0.021036632	1.288905245	NA	Total Biomass
BR053	1190.6	727.7924721	132099.2117	UF11	(01/07/13 13:39:00)	2.85E-11	5.70E-09	0.68	1	Org	OM1	BR	0.000159558	0.008218051	NA	Unclassified
LH015	1191.2	418.4638764	909773	UF11	(01/07/13 16:31:00)	1.96E-10	3.92E-08	0.42	1	Org	OM3	LH	0.001465619	0.091948499	NA	Unclassified
LH019	1191.3	237.7457708	135599.1362	UF11	(01/07/13 22:14:00)	2.92E-11	5.85E-09	0.59	1	Org	REF	LH	0.000135964	0.009775406	NA	Unclassified
LH014	1197.8	1357.710417	252260.0513	UF12	(01/15/13 13:22:00)	5.44E-11	1.09E-08	0.96	1	Min	OM3	LH	0.000291996	0.01103999	NA	Unclassified
BL028	1197.9	1173.701789	396740.4794	UF12	(01/17/13 03:26:00)	8.55E-11	1.71E-08	0.89	1	Min	OM1	BL	0.000458377	0.01876569	NA	Unclassified
BR050	1197.9	1967.824688	234731.3238	UF12	(01/15/13 06:10:00)	5.06E-11	1.01E-08	0.98	1	Min	OM1	BR	0.000333367	0.009996001	NA	Unclassified
BR062	1197.9	1406.42839	227102.5881	UF12	(01/15/13 16:16:00)	4.90E-11	9.79E-09	1.01	1	Min	OM3	BR	0.000255313	0.00944151	NA	Unclassified
BR070	1197.9	1770.550982	250869.2688	UF12	(01/16/13 15:56:00)	5.41E-11	1.08E-08	1.01	1	Min	REF	BR	0.000324834	0.010386779	NA	Unclassified
LH010	1197.9	1446.914104	443542.62	UF12	(01/15/13 20:35:00)	9.56E-11	1.91E-08	0.89	1	Min	OM2	LH	0.000575136	0.020916729	NA	Unclassified
LH018	1197.9	1380.468791	62290.4832	UF12	(01/15/13 09:02:00)	1.34E-11	2.69E-09	0.95	1	Min	OM3	LH	7.37E-05	0.002753989	NA	Unclassified
BL034	1198	943.123184	305111.6661	UF12	(01/17/13 04:52:00)	6.58E-11	1.32E-08	1.02	1	Min	OM2	BL	0.000275654	0.012624277	NA	Unclassified
BR064	1198	1485.396232	148712.1076	UF12	(01/15/13 17:42:00)	3.21E-11	6.41E-09	1.17	1	Min	OM3	BR	0.000148929	0.005332442	NA	Unclassified
BR066	1198	2440.675611	188249.1275	UF12	(01/15/13 19:09:00)	4.06E-11	8.12E-09	1.04	1	Min	OM3	BR	0.000290573	0.007515424	NA	Unclassified
BR068	1198	2953.484462	260153.8947	UF12	(01/15/13 07:36:00)	5.61E-11	1.12E-08	1.09	1	Min	REF	BR	0.000437817	0.00985496	NA	Unclassified
LH012	1198	1545.896767	291032.4688	UF12	(01/15/13 10:29:00)	6.28E-11	1.26E-08	0.92	1	Min	OM2	LH	0.000379429	0.013262707	NA	Unclassified
LH020	1198	7721.013211	291334.0055	UF12	(01/15/13 04:44:00)	6.28E-11	1.26E-08	0.97	1	Min	REF	LH	0.001156035	0.011796304	NA	Unclassified
BL026	1198.1	1195.979667	233583.6282	UF12	(01/17/13 07:45:00)	5.04E-11	1.01E-08	0.93	1	Min	OM1	BL	0.000260848	0.010570642	NA	Unclassified
BL042	1198.1	962.7748544	362878.0115	UF12	(01/16/13 23:07:00)	7.83E-11	1.57E-08	1.06	1	Min	OM3	BL	0.000318705	0.014444599	NA	Unclassified
BR058	1198.1	2619.571113	293535.3016	UF12	(01/15/13 14:49:00)	6.33E-11	1.27E-08	1.08	1	Min	OM2	BR	0.000458106	0.011262912	NA	Unclassified
LH008	1198.1	1998.197282	309321.181	UF12	(01/15/13 01:52:00)	6.67E-11	1.33E-08	0.99	1	Min	OM2	LH	0.000439168	0.013035039	NA	Unclassified
BL044	1198.2	2156.224623	311086.7252	UF12	(01/16/13 18:48:00)	6.71E-11	1.34E-08	1.09	1	Min	REF	BL	0.000421574	0.01188632	NA	Unclassified
BL046	1198.2	3369.195158	102329.5058	UF12	(01/17/13 10:37:00)	2.21E-11	4.41E-09	1	1	Min	REF	BL	0.000206525	0.004206431	NA	Unclassified
LH016	1198.2	1500.134192	138061.2625	UF12	(01/14/13 21:33:00)	2.98E-11	5.95E-09	0.96	1	Min	OM3	LH	0.00016948	0.006032486	NA	Unclassified
LH024	1198.2	1805.996833	198208.324	UF12	(01/15/13 00:26:00)	4.27E-11	8.55E-09	0.77	1	Min	REF	LH	0.00033933	0.010761614	NA	Unclassified
BL038	1198.3	1016.859924	355046.0713	UF12	(01/17/13 00:34:00)	7.66E-11	1.53E-08	1.24	1	Min	OM3	BL	0.000273648	0.012074214	NA	Unclassified
BR054	1198.3	3291.998669	258704.6654	UF12	(01/15/13 11:55:00)	5.58E-11	1.12E-08	1.07	1	Min	OM1	BR	0.000479745	0.009947012	NA	Unclassified
LH022	1198.3	6562.547495	244324.2424	UF12	(01/14/13 22:59:00)	5.27E-11	1.05E-08	0.9	1	Min	REF	LH	0.000916973	0.010790221	NA	Unclassified
BL036	1198.4	986.7569576	291519.923	UF12	(01/17/13 13:31:00)	6.29E-11	1.26E-08	0.8	1	Min	OM2	BL	0.000343179	0.015371554	NA	Unclassified
BL040	1198.4	905.431826	332660.3015	UF12	(01/16/13 20:15:00)	7.17E-11	1.43E-08	0.95	1	Min	OM3	BL	0.000316561	0.014784454	NA	Unclassified
BL032	1198.5	1051.480026	141008.7651	UF12	(01/17/13 20:44:00)	3.04E-11	6.08E-09	0.97	1	Min	OM2	BL	0.000141264	0.006127807	NA	Unclassified
BR060	1198.5	2259.665506	227571.4737	UF12	(01/14/13 20:07:00)	4.91E-11	9.81E-09	1.02	1	Min	OM2	BR	0.00033998	0.0092816	NA	Unclassified
BL048	1198.6	1867.19237	109931.1347	UF12	(01/17/13 17:51:00)	2.37E-11	4.74E-09	1.22	1	Min	REF	BL	0.000121292	0.00376459	NA	Unclassified
BR072	1198.6	3094.993122	169794.8263	UF12	(01/14/13 18:40:00)	3.66E-11	7.32E-09	1	1	Min	REF	BR	0.000322126	0.00700027	NA	Unclassified
BL030	1198.7	1146.071965	132492.9969	UF12	(01/17/13 14:58:00)	2.86E-11	5.71E-09	1.09	1	Min	OM1	BL	0.000123438	0.00511854	NA	Unclassified
BR055	1198.8	830.0324696	136551.8871	UF12	(01/08/13 02:31:00)	2.94E-11	5.89E-09	0.63	1	Org	OM2	BR	0.000188349	0.009158946	NA	Unclassified
LH019	1198.8	188.2360857	227217.2184	UF12	(01/07/13 22:14:00)	4.90E-11	9.80E-09	0.59	1	Org	REF	LH	0.000218836	0.016389189	NA	Unclassified
BR052	1198.9	2991.107326	164540.672	UF12	(01/14/13 14:22:00)	3.55E-11	7.10E-09	1	1	Min	OM1	BR	0.000304579	0.006791232	NA	Unclassified
BR051	1199	892.7267821	245343.9538	UF12	(01/08/13 03:57:00)	5.29E-11	1.06E-08	0.63	1	Org	OM1	BR	0.000350913	0.016443451	NA	Unclassified
LH003	1199	318.7940369	191224.4044	UF12	(01/07/13 17:56:00)	4.12E-11	8.25E-09	0.75	1	Org	OM1	LH	0.000160567	0.010834827	NA	Unclassified
LH011	1199	843.5759866	90240.57331	UF12	(01/08/13 05:23:00)	1.95E-11	3.89E-09	0.7	1	Org	OM2	LH	0.000112836	0.005446624	NA	Unclassified
LH021	1199	429.7877495	162132.737	UF12	(01/07/13 23:40:00)	3.50E-11	6.99E-09	0.71	1	Org	REF	LH	0.000155721	0.009692122	NA	Unclassified
BR049	1199.1	664.4772998	148679.0284	UF12	(01/08/13 01:05:00)	3.21E-11	6.41E-09	0.63	1	Org	OM1	BR	0.000186864	0.009990561	NA	Unclassified
BR056	1199.1	1969.504668	188938.5309	UF12	(01/14/13 12:56:00)	4.07E-11	8.15E-09	0.98	1	Min	OM2	BR	0.000268479	0.008045774	NA	Unclassified
LH015	1199.1	576.9769699	955288.25	UF12	(01/07/13 16:31:00)	2.06E-10	4.12E-08	0.42	1	Org	OM3	LH	0.001707925	0.09637963	NA	Unclassified
BR059	1199.2	982.5198497	608973.1536	UF12	(01/08/13 06:49:00)	1.31E-10	2.63E-08	0.62	1	Org	OM2	BR	0.000923085	0.041434893	NA	Unclassified
LH001	1199.2	703.363463	345388.5616	UF12	(01/07/13 19:22:00)	7.45E-11	1.49E-08	0.75	1	Org	OM1	LH	0.000372998	0.019486828	NA	Unclassified
LH007	1199.2	699.075667	91895.371	UF12	(01/07/13 20:48:00)	1.98E-11	3.96E-09	0.76	1	Org	OM2	LH	9.77E-05	0.00511676	NA	Unclassified
BR057	1199.3	694.8328819	323773.624	UF12	(01/08/13 08:14:00)	6.98E-11	1.40E-08	0.62	1	Org	OM2	BR	0.000420891	0.022099635	NA	Unclassified
BR061	1199.3	565.4164581	199238.1486	UF12	(01/07/13 15:05:00)	4.30E-11	8.59E-09	0.64	1	Org	OM3	BR	0.000232079	0.013193137	NA	Unclassified
BR053	1199.5	1244.129068	176010.5708	UF12	(01/07/13 13:39:00)	3.80E-11	7.59E-09	0.68	1	Org	OM1	BR	0.000274567	0.010887859	NA	Unclassified
LH023	1199.5	343.7964794	239733.3472	UF12	(01/08/13 11:06:00)	5.17E-11	1.03E-08	0.63	1	Org	REF	LH	0.000244118	0.016166188	NA	Unclassified
BR063	1199.6	340.3224899	208836.3139	UF12	(01/08/13 12:32:00)	4.50E-11	9.01E-09	0.72	1	Org	OM3	BR	0.0001856	0.012322815	NA	Unclassified
LH009	1199.6	409.9199551	331411.1556	UF12	(01/08/13 09:41:00)	7.15E-11	1.43E-08	0.75	1	Org	OM2	LH	0.000297208	0.018758918	NA	Unclassified
LH002	1199.7	1769.343677	457096.8419	UF12	(01/10/13 13:32:00)	9.86E-11	1.97E-08	0.96	1	Min	OM1	LH	0.000619714	0.019913916	NA	Unclassified
LH004	1199.7	1227.455185	343256.3659	UF12	(01/10/13 14:58:00)	7.40E-11	1.48E-08	0.97	1	Min	OM1	LH	0.000372654	0.014888087	NA	Unclassified
LH006	1199.7	1145.64725	449045.1387	UF12	(01/10/13 07:45:00)	9.68E-11	1.94E-08	0.98	1	Min	OM1	LH	0.000465224	0.019295037	NA	Unclassified
BR067	1199.9	1478.890491	839667.4427	UF12	(01/11/13 11:15:00)	1.81E-10	3.62E-08	0.74	1	Org	REF	BR	0.0013309	0.047602383	NA	Unclassified
BL037	1200	429.4941929	619453.8331	UF12	(01/10/13 12:05:00)	1.34E-10	2.67E-08	0.67	1	Org	OM3	BL	0.000630351	0.039241179	NA	Unclassified
BL025	1200.1	400.0772032	669085.851	UF12	(01/10/13 17:51:00)	1.44E-10	2.89E-08	0.48	1	Org	OM1	BL	0.000931108	0.059182026	NA	Unclassified
BL029	1200.2	337.430073	943269.2648	UF12	(01/10/13 16:24:00)	2.03E-10	4.07E-08	0.62	1	Org	OM1	BL	0.000971457	0.064638954	NA	Unclassified
BL041	1200.3	488.3291377	153786.1918	UF12	(01/09/13 17:24:00)	3.32E-11	6.63E-09	0.64	1	Org	OM3	BL	0.000170459	0.010192079	NA	Unclassified
BL045	1200.3	1045.672796	2168028.5	UF12	(01/10/13 03:27:00)	4.67E-10	9.35E-08	0.69	1	Org	REF	BL	0.003044869	0.132456805	NA	Unclassified
BL047	1200.3	494.7075939	1490783.89	UF12	(01/10/13 06:19:00)	3.21E-10	6.43E-08	0.68	1	Org	REF	BL	0.001561762	0.092982361	NA	Unclassified
BR071	1200.3	1253.043274	685688.3149	UF12	(01/10/13 19:18:00)	1.48E-10	2.96E-08	0.67	1	Org	REF	BR	0.001089808	0.043044946	NA	Unclassified
BL035	1200.4	440.8286487	408596.9715	UF12	(01/09/13 21:43:00)	8.81E-11	1.76E-08	0.65	1	Org	OM2	BL	0.000431922	0.026676894	NA	Unclassified
BL043	1200.4	520.0444758	1507916.658	UF12	(01/10/13 10:38:00)	3.25E-10	6.50E-08	0.71	1	Org	REF	BL	0.001538178	0.090051757	NA	Unclassified
BL033	1200.5	428.7011839	970600.8964	UF12	(01/10/13 02:02:00)	2.09E-10	4.19E-08	0.66	1	Org	OM2	BL	0.001002093	0.062417802	NA	Unclassified
BL039	1200.5	524.9861173	395153.6126	UF12	(01/10/13 04:53:00)	8.52E-11	1.70E-08	0.62	1	Org	OM3	BL	0.000463071	0.02702239	NA	Unclassified
BL027	1200.6	334.7714448	932108.3984	UF12	(01/09/13 23:10:00)	2.01E-10	4.02E-08	0.71	1	Org	OM1	BL	0.000836635	0.055779059	NA	Unclassified
LH005	1200.6	588.7452548	201563.6724	UF12	(01/08/13 15:25:00)	4.35E-11	8.69E-09	0.75	1	Org	OM1	LH	0.000203286	0.011386616	NA	Unclassified
BL031	1200.8	681.5201617	607830.0677	UF12	(01/09/13 18:50:00)	1.31E-10	2.62E-08	0.66	1	Org	OM2	BL	0.000736542	0.038979596	NA	Unclassified
BR069	1200.8	1036.649776	922919.5694	UF12	(01/10/13 00:36:00)	1.99E-10	3.98E-08	0.62	1	Org	REF	BR	0.00143631	0.06275865	NA	Unclassified
BR064	1206.3	813.8067137	426435.007	UF13	(01/15/13 17:42:00)	9.19E-11	1.84E-08	1.17	1	Min	OM3	BR	0.000313966	0.015403979	NA	Unclassified
LH018	1206.3	1841.589834	96380.47612	UF13	(01/15/13 09:02:00)	2.08E-11	4.16E-09	0.95	1	Min	OM3	LH	0.000135383	0.00423978	NA	Unclassified
BL028	1206.4	619.5851761	905349.7335	UF13	(01/17/13 03:26:00)	1.95E-10	3.90E-08	0.89	1	Min	OM1	BL	0.000784123	0.043084614	NA	Unclassified
BR062	1206.4	606.5079952	583521.006	UF13	(01/15/13 16:16:00)	1.26E-10	2.52E-08	1.01	1	Min	OM3	BR	0.000441809	0.024473363	NA	Unclassified
BR068	1206.4	1242.085303	689664.3674	UF13	(01/15/13 07:36:00)	1.49E-10	2.97E-08	1.09	1	Min	REF	BR	0.00067057	0.026615441	NA	Unclassified
BR070	1206.4	1650.371039	580069.7904	UF13	(01/16/13 15:56:00)	1.25E-10	2.50E-08	1.01	1	Min	REF	BR	0.000714884	0.024052928	NA	Unclassified
LH010	1206.4	1042.756775	926419.6508	UF13	(01/15/13 20:35:00)	2.00E-10	4.00E-08	0.89	1	Min	OM2	LH	0.001007314	0.043882367	NA	Unclassified
LH012	1206.4	1365.211172	540169.0891	UF13	(01/15/13 10:29:00)	1.16E-10	2.33E-08	0.92	1	Min	OM2	LH	0.000655551	0.024664855	NA	Unclassified
LH014	1206.4	1806.496997	389864.0007	UF13	(01/15/13 13:22:00)	8.41E-11	1.68E-08	0.96	1	Min	OM3	LH	0.000534822	0.016978587	NA	Unclassified
LH020	1206.4	2556.320196	508941.3332	UF13	(01/15/13 04:44:00)	1.10E-10	2.19E-08	0.97	1	Min	REF	LH	0.000869492	0.021757392	NA	Unclassified
BL034	1206.5	642.1379353	700188.0831	UF13	(01/17/13 04:52:00)	1.51E-10	3.02E-08	1.02	1	Min	OM2	BL	0.000536377	0.02906714	NA	Unclassified
BL044	1206.5	1005.331845	736364.9348	UF13	(01/16/13 18:48:00)	1.59E-10	3.18E-08	1.09	1	Min	REF	BL	0.00064204	0.028491642	NA	Unclassified
BR050	1206.5	1036.248958	791873.6727	UF13	(01/15/13 06:10:00)	1.71E-10	3.41E-08	0.98	1	Min	OM1	BR	0.000779511	0.034066943	NA	Unclassified
BR058	1206.5	1338.751363	753836.3847	UF13	(01/15/13 14:49:00)	1.63E-10	3.25E-08	1.08	1	Min	OM2	BR	0.000770829	0.029330253	NA	Unclassified
BR066	1206.5	1439.01383	546574.6868	UF13	(01/15/13 19:09:00)	1.18E-10	2.36E-08	1.04	1	Min	OM3	BR	0.000604609	0.022059828	NA	Unclassified
BL026	1206.6	521.6951877	546029.4028	UF13	(01/17/13 07:45:00)	1.18E-10	2.35E-08	0.93	1	Min	OM1	BL	0.000425681	0.024894211	NA	Unclassified
BL042	1206.6	558.7818459	944884.5046	UF13	(01/16/13 23:07:00)	2.04E-10	4.08E-08	1.06	1	Min	OM3	BL	0.000661761	0.037779854	NA	Unclassified
BL046	1206.6	1458.78057	299038.9245	UF13	(01/17/13 10:37:00)	6.45E-11	1.29E-08	1	1	Min	REF	BL	0.000346735	0.012549308	NA	Unclassified
LH008	1206.6	1649.927928	570196.4553	UF13	(01/15/13 01:52:00)	1.23E-10	2.46E-08	0.99	1	Min	OM2	LH	0.000718235	0.024119848	NA	Unclassified
LH016	1206.6	1845.866963	209690.6454	UF13	(01/14/13 21:33:00)	4.52E-11	9.04E-09	0.96	1	Min	OM3	LH	0.000291903	0.009127787	NA	Unclassified
LH024	1206.7	983.6927574	352777.7507	UF13	(01/15/13 00:26:00)	7.61E-11	1.52E-08	0.77	1	Min	REF	LH	0.000430821	0.019327008	NA	Unclassified
BL036	1206.8	885.1778938	650207.7748	UF13	(01/17/13 13:31:00)	1.40E-10	2.80E-08	0.8	1	Min	OM2	BL	0.000727105	0.03432313	NA	Unclassified
BL038	1206.8	533.9556997	1022589.276	UF13	(01/17/13 00:34:00)	2.20E-10	4.41E-08	1.24	1	Min	OM3	BL	0.000602639	0.034961174	NA	Unclassified
BL040	1206.8	512.5244543	899986.3489	UF13	(01/16/13 20:15:00)	1.94E-10	3.88E-08	0.95	1	Min	OM3	BL	0.000682782	0.040171829	NA	Unclassified
LH022	1206.8	2362.226262	404063.2726	UF13	(01/14/13 22:59:00)	8.71E-11	1.74E-08	0.9	1	Min	REF	LH	0.000704879	0.018656471	NA	Unclassified
BR054	1206.9	906.943501	895255.0996	UF13	(01/15/13 11:55:00)	1.93E-10	3.86E-08	1.07	1	Min	OM1	BR	0.000756972	0.035325127	NA	Unclassified
BL032	1207	710.4733885	354035.15	UF13	(01/17/13 20:44:00)	7.63E-11	1.53E-08	0.97	1	Min	OM2	BL	0.000296831	0.015443121	NA	Unclassified
BL048	1207	312.7794533	355584.1949	UF13	(01/17/13 17:51:00)	7.67E-11	1.53E-08	1.22	1	Min	REF	BL	0.000182726	0.012386582	NA	Unclassified
BR060	1207	1192.220563	631444.6762	UF13	(01/14/13 20:07:00)	1.36E-10	2.72E-08	1.02	1	Min	OM2	BR	0.000641856	0.026055233	NA	Unclassified
BR072	1207	1387.989095	460333.2848	UF13	(01/14/13 18:40:00)	9.93E-11	1.99E-08	1	1	Min	REF	BR	0.00051879	0.019333068	NA	Unclassified
BR055	1207.2	762.3853507	161642.2469	UF13	(01/08/13 02:31:00)	3.49E-11	6.97E-09	0.63	1	Org	OM2	BR	0.000214875	0.010849913	NA	Unclassified
BL030	1207.3	534.476809	322031.6523	UF13	(01/17/13 14:58:00)	6.94E-11	1.39E-08	1.09	1	Min	OM1	BL	0.000215971	0.012524951	NA	Unclassified
BR052	1207.3	961.6551409	458140.6328	UF13	(01/14/13 14:22:00)	9.88E-11	1.98E-08	1	1	Min	OM1	BR	0.000426127	0.019331172	NA	Unclassified
LH019	1207.3	175.8629599	325280.4451	UF13	(01/07/13 22:14:00)	7.01E-11	1.40E-08	0.59	1	Org	REF	LH	0.000310062	0.023465714	NA	Unclassified
BR056	1207.4	1594.281855	481765.2262	UF13	(01/14/13 12:56:00)	1.04E-10	2.08E-08	0.98	1	Min	OM2	BR	0.000600529	0.020599582	NA	Unclassified
LH011	1207.4	741.3183855	143335.2411	UF13	(01/08/13 05:23:00)	3.09E-11	6.18E-09	0.7	1	Org	OM2	LH	0.000169474	0.008660993	NA	Unclassified
LH021	1207.4	289.9609869	263175.5316	UF13	(01/07/13 23:40:00)	5.67E-11	1.13E-08	0.71	1	Org	REF	LH	0.000228402	0.015756719	NA	Unclassified
BR049	1207.5	685.4866565	285756.0305	UF13	(01/08/13 01:05:00)	6.16E-11	1.23E-08	0.63	1	Org	OM1	BR	0.000363595	0.01919707	NA	Unclassified
BR051	1207.5	1333.562532	472993.7066	UF13	(01/08/13 03:57:00)	1.02E-10	2.04E-08	0.63	1	Org	OM1	BR	0.000827895	0.031549625	NA	Unclassified
BR059	1207.5	1283.693167	786916.864	UF13	(01/08/13 06:49:00)	1.70E-10	3.39E-08	0.62	1	Org	OM2	BR	0.001369485	0.053365616	NA	Unclassified
LH015	1207.5	584.1255868	1132452.25	UF13	(01/07/13 16:31:00)	2.44E-10	4.88E-08	0.42	1	Org	OM3	LH	0.002033687	0.1142448	NA	Unclassified
BR061	1207.7	806.2380431	289026.0492	UF13	(01/07/13 15:05:00)	6.23E-11	1.25E-08	0.64	1	Org	OM3	BR	0.000387429	0.019087943	NA	Unclassified
LH003	1207.7	64.95716923	527407.3615	UF13	(01/07/13 17:56:00)	1.14E-10	2.27E-08	0.75	1	Org	OM1	LH	0.000358622	0.029967277	NA	Unclassified
BR057	1207.8	482.0428235	474172.2451	UF13	(01/08/13 08:14:00)	1.02E-10	2.04E-08	0.62	1	Org	OM2	BR	0.00054028	0.032441433	NA	Unclassified
LH007	1207.8	568.2730737	148711.9722	UF13	(01/07/13 20:48:00)	3.21E-11	6.41E-09	0.76	1	Org	OM2	LH	0.000146135	0.008292284	NA	Unclassified
LH023	1207.8	308.6924787	300659.7674	UF13	(01/08/13 11:06:00)	6.48E-11	1.30E-08	0.63	1	Org	REF	LH	0.000298276	0.020282584	NA	Unclassified
BR053	1207.9	500.5850044	253597.0315	UF13	(01/07/13 13:39:00)	5.47E-11	1.09E-08	0.68	1	Org	OM1	BR	0.000266698	0.015816189	NA	Unclassified
LH001	1207.9	223.1110628	851050.3334	UF13	(01/07/13 19:22:00)	1.84E-10	3.67E-08	0.75	1	Org	OM1	LH	0.000663465	0.04827189	NA	Unclassified
BR063	1208.1	597.0318378	245697.2542	UF13	(01/08/13 12:32:00)	5.30E-11	1.06E-08	0.72	1	Org	OM3	BR	0.000259444	0.014456786	NA	Unclassified
LH006	1208.2	775.331804	870270.6761	UF13	(01/10/13 07:45:00)	1.88E-10	3.75E-08	0.98	1	Min	OM1	LH	0.000749059	0.037547261	NA	Unclassified
LH002	1208.3	1564.679546	1003832.48	UF13	(01/10/13 13:32:00)	2.16E-10	4.33E-08	0.96	1	Min	OM1	LH	0.001263196	0.043830806	NA	Unclassified
LH004	1208.3	1295.480683	678828.0032	UF13	(01/10/13 14:58:00)	1.46E-10	2.93E-08	0.97	1	Min	OM1	LH	0.000758906	0.029420923	NA	Unclassified
LH009	1208.3	287.4344599	566365.2242	UF13	(01/08/13 09:41:00)	1.22E-10	2.44E-08	0.75	1	Org	OM2	LH	0.000464418	0.032101556	NA	Unclassified
BL037	1208.4	284.677439	876271.5986	UF13	(01/10/13 12:05:00)	1.89E-10	3.78E-08	0.67	1	Org	OM3	BL	0.000802639	0.055599126	NA	Unclassified
BL025	1208.5	191.2904124	765228.4576	UF13	(01/10/13 17:51:00)	1.65E-10	3.30E-08	0.48	1	Org	OM1	BL	0.000908195	0.067842744	NA	Unclassified
BL029	1208.5	140.7519834	1144298.733	UF13	(01/10/13 16:24:00)	2.47E-10	4.93E-08	0.62	1	Org	OM1	BL	0.001007382	0.078585914	NA	Unclassified
BL041	1208.5	279.5681238	160036.6218	UF13	(01/09/13 17:24:00)	3.45E-11	6.90E-09	0.64	1	Org	OM3	BL	0.000152858	0.010630851	NA	Unclassified
BR067	1208.5	812.191081	1435240.165	UF13	(01/11/13 11:15:00)	3.09E-10	6.19E-08	0.74	1	Org	REF	BR	0.001668548	0.081972915	NA	Unclassified
BR071	1208.6	675.6603271	705625.8604	UF13	(01/10/13 19:18:00)	1.52E-10	3.04E-08	0.67	1	Org	REF	BR	0.000839404	0.044578642	NA	Unclassified
BL035	1208.8	301.4278557	401638.8461	UF13	(01/09/13 21:43:00)	8.66E-11	1.73E-08	0.65	1	Org	OM2	BL	0.000384082	0.026263089	NA	Unclassified
BL039	1208.8	368.9195632	498350.3299	UF13	(01/10/13 04:53:00)	1.07E-10	2.15E-08	0.62	1	Org	OM3	BL	0.000525144	0.034138309	NA	Unclassified
BR065	1208.8	738.8398091	872350.6743	UF13	(01/10/13 09:12:00)	1.88E-10	3.76E-08	0.74	1	Org	OM3	BR	0.00097432	0.049863643	NA	Unclassified
LH013	1208.8	718.5788811	135698.7154	UF13	(01/08/13 13:59:00)	2.93E-11	5.85E-09	0.66	1	Org	OM3	LH	0.000167989	0.008698681	NA	Unclassified
BL033	1208.9	294.5498643	1019089.468	UF13	(01/10/13 02:02:00)	2.20E-10	4.39E-08	0.66	1	Org	OM2	BL	0.000954777	0.065633403	NA	Unclassified
BL027	1209	233.3362167	1096482.449	UF13	(01/09/13 23:10:00)	2.36E-10	4.73E-08	0.71	1	Org	OM1	BL	0.000910404	0.065689269	NA	Unclassified
BL045	1209	358.3944652	3636651.5	UF13	(01/10/13 03:27:00)	7.84E-10	1.57E-07	0.69	1	Org	REF	BL	0.003417324	0.223873214	NA	Unclassified
BL047	1209	256.2181046	2760851.758	UF13	(01/10/13 06:19:00)	5.95E-10	1.19E-07	0.68	1	Org	REF	BL	0.00243724	0.172653403	NA	Unclassified
BL031	1209.1	612.2054853	579144.4526	UF13	(01/09/13 18:50:00)	1.25E-10	2.50E-08	0.66	1	Org	OM2	BL	0.000673368	0.037168427	NA	Unclassified
BR069	1209.1	908.0558454	996735.3335	UF13	(01/10/13 00:36:00)	2.15E-10	4.30E-08	0.62	1	Org	REF	BR	0.001455301	0.067874017	NA	Unclassified
LH005	1209.1	88.00531069	419745.7787	UF13	(01/08/13 15:25:00)	9.05E-11	1.81E-08	0.75	1	Org	OM1	LH	0.000291518	0.023843845	NA	Unclassified
BL043	1209.3	227.816904	3207914.941	UF13	(01/10/13 10:38:00)	6.92E-10	1.38E-07	0.71	1	Org	REF	BL	0.002651758	0.192195033	NA	Unclassified
BR068	1218.5	259.8973601	127849.4439	UF14	(01/15/13 07:36:00)	2.76E-11	5.51E-09	1.09	1	Min	REF	BR	7.06E-05	0.004987646	NA	Unclassified
BR062	1218.6	493.0752035	105605.9166	UF14	(01/15/13 16:16:00)	2.28E-11	4.55E-09	1.01	1	Min	OM3	BR	7.44E-05	0.004434754	NA	Unclassified
BR064	1218.6	317.293864	79816.65148	UF14	(01/15/13 17:42:00)	1.72E-11	3.44E-09	1.17	1	Min	OM3	BR	4.29E-05	0.002899044	NA	Unclassified
BR058	1218.7	1511.768084	121113.951	UF14	(01/15/13 14:49:00)	2.61E-11	5.22E-09	1.08	1	Min	OM2	BR	0.000132754	0.004703389	NA	Unclassified
LH014	1218.7	663.7641303	93433.35278	UF14	(01/15/13 13:22:00)	2.01E-11	4.03E-09	0.96	1	Min	OM3	LH	7.70E-05	0.004120167	NA	Unclassified
LH008	1219	1418.498624	82596.83626	UF14	(01/15/13 01:52:00)	1.78E-11	3.56E-09	0.99	1	Min	OM2	LH	9.52E-05	0.00350277	NA	Unclassified
BR060	1219.1	1036.386797	112143.1311	UF14	(01/14/13 20:07:00)	2.42E-11	4.84E-09	1.02	1	Min	OM2	BR	0.00010607	0.004635272	NA	Unclassified
BR052	1219.6	683.3007079	91016.67515	UF14	(01/14/13 14:22:00)	1.96E-11	3.93E-09	1	1	Min	OM1	BR	7.29E-05	0.003852224	NA	Unclassified
LH004	1220.6	-2371.385095	134899.9516	UF14	(01/10/13 14:58:00)	2.91E-11	5.82E-09	0.97	1	Min	OM1	LH	-9.39E-05	0.006091351	NA	Unclassified
LH006	1220.6	-619.0657432	196353.2986	UF14	(01/10/13 07:45:00)	4.23E-11	8.47E-09	0.98	1	Min	OM1	LH	3.68E-05	0.008603711	NA	Unclassified
BR062	1239.5	1189.454656	219095.0657	i17:0	(01/15/13 16:16:00)	4.72E-11	9.45E-09	1.01	1	Min	OM3	BR	0.000224635	0.009130283	NA	Gram-positive Bacteria
LH014	1239.5	4297.054566	112422.7741	i17:0	(01/15/13 13:22:00)	2.43E-11	4.85E-09	0.96	1	Min	OM3	LH	0.000285871	0.004764367	NA	Gram-positive Bacteria
BL028	1239.6	1415.163946	330293.0775	i17:0	(01/17/13 03:26:00)	7.12E-11	1.42E-08	0.89	1	Min	OM1	BL	0.000422876	0.01558148	NA	Gram-positive Bacteria
BR064	1239.6	1264.503023	136538.9285	i17:0	(01/15/13 17:42:00)	2.94E-11	5.89E-09	1.17	1	Min	OM3	BR	0.000124887	0.004907794	NA	Gram-positive Bacteria
BR068	1239.6	4305.276091	234594.5771	i17:0	(01/15/13 07:36:00)	5.06E-11	1.01E-08	1.09	1	Min	REF	BR	0.000522201	0.008759343	NA	Gram-positive Bacteria
LH010	1239.6	2563.72504	222902.6392	i17:0	(01/15/13 20:35:00)	4.81E-11	9.61E-09	0.89	1	Min	OM2	LH	0.000415876	0.010384876	NA	Gram-positive Bacteria
BL034	1239.7	1781.087725	257332.8946	i17:0	(01/17/13 04:52:00)	5.55E-11	1.11E-08	1.02	1	Min	OM2	BL	0.00032971	0.010550165	NA	Gram-positive Bacteria
BL044	1239.7	2257.672724	236791.9071	i17:0	(01/16/13 18:48:00)	5.11E-11	1.02E-08	1.09	1	Min	REF	BL	0.000330842	0.009037638	NA	Gram-positive Bacteria
BR050	1239.7	1193.932847	266022.8186	i17:0	(01/15/13 06:10:00)	5.74E-11	1.15E-08	0.98	1	Min	OM1	BR	0.00028166	0.011424691	NA	Gram-positive Bacteria
BR066	1239.7	2168.484661	184604.7908	i17:0	(01/15/13 19:09:00)	3.98E-11	7.96E-09	1.04	1	Min	OM3	BR	0.000263181	0.007391699	NA	Gram-positive Bacteria
BR070	1239.7	2602.200859	337824.4532	i17:0	(01/16/13 15:56:00)	7.27E-11	1.46E-08	1.01	1	Min	REF	BR	0.000560003	0.013864422	NA	Gram-positive Bacteria
LH012	1239.7	3282.490191	151125.8222	i17:0	(01/15/13 10:29:00)	3.26E-11	6.52E-09	0.92	1	Min	OM2	LH	0.000325253	0.006758764	NA	Gram-positive Bacteria
LH018	1239.7	4074.269833	22028.36907	i17:0	(01/15/13 09:02:00)	4.75E-12	9.50E-10	0.95	1	Min	OM3	LH	5.39E-05	0.000946028	NA	Gram-positive Bacteria
LH020	1239.7	10795.947	125204.8502	i17:0	(01/15/13 04:44:00)	2.70E-11	5.40E-09	0.97	1	Min	REF	LH	0.000651494	0.004914954	NA	Gram-positive Bacteria
BL026	1239.8	1192.104981	147174.9863	i17:0	(01/17/13 07:45:00)	3.17E-11	6.35E-09	0.93	1	Min	OM1	BL	0.000164071	0.00666057	NA	Gram-positive Bacteria
BR058	1239.8	2739.096463	255518.8771	i17:0	(01/15/13 14:49:00)	5.51E-11	1.10E-08	1.08	1	Min	OM2	BR	0.000411413	0.00979159	NA	Gram-positive Bacteria
BL038	1239.9	1197.220211	359685.5513	i17:0	(01/17/13 00:34:00)	7.76E-11	1.55E-08	1.24	1	Min	OM3	BL	0.000301418	0.012207797	NA	Gram-positive Bacteria
BL040	1239.9	1078.975157	336175.7531	i17:0	(01/16/13 20:15:00)	7.25E-11	1.45E-08	0.95	1	Min	OM3	BL	0.000348377	0.014912221	NA	Gram-positive Bacteria
BL042	1239.9	977.3162062	319532.2845	i17:0	(01/16/13 23:07:00)	6.89E-11	1.38E-08	1.06	1	Min	OM3	BL	0.000283342	0.012716487	NA	Gram-positive Bacteria
LH008	1239.9	4990.389858	149633.2977	i17:0	(01/15/13 01:52:00)	3.23E-11	6.45E-09	0.99	1	Min	OM2	LH	0.000411095	0.006107017	NA	Gram-positive Bacteria
LH016	1239.9	3600.658683	55160.18893	i17:0	(01/14/13 21:33:00)	1.19E-11	2.38E-09	0.96	1	Min	OM3	LH	0.000121806	0.002356091	NA	Gram-positive Bacteria
BL046	1240	6389.911686	79268.4524	i17:0	(01/17/13 10:37:00)	1.71E-11	3.42E-09	1	1	Min	REF	BL	0.000262109	0.003156341	NA	Gram-positive Bacteria
BR054	1240	2654.404646	280851.2767	i17:0	(01/15/13 11:55:00)	6.06E-11	1.21E-08	1.07	1	Min	OM1	BR	0.000446497	0.010872851	NA	Gram-positive Bacteria
LH024	1240	3684.98271	130718.0366	i17:0	(01/15/13 00:26:00)	2.82E-11	5.64E-09	0.77	1	Min	REF	LH	0.000366149	0.006954905	NA	Gram-positive Bacteria
BL036	1240.1	1841.882891	256555.0556	i17:0	(01/17/13 13:31:00)	5.53E-11	1.11E-08	0.8	1	Min	OM2	BL	0.000427988	0.013401922	NA	Gram-positive Bacteria
LH022	1240.1	9748.571828	159945.6629	i17:0	(01/14/13 22:59:00)	3.45E-11	6.90E-09	0.9	1	Min	REF	LH	0.000825935	0.006838122	NA	Gram-positive Bacteria
BL048	1240.2	1270.111484	92936.9208	i17:0	(01/17/13 17:51:00)	2.00E-11	4.01E-09	1.22	1	Min	REF	BL	8.17E-05	0.003203446	NA	Gram-positive Bacteria
BL030	1240.3	1248.987262	88780.05069	i17:0	(01/17/13 14:58:00)	1.91E-11	3.83E-09	1.09	1	Min	OM1	BL	8.66E-05	0.003425929	NA	Gram-positive Bacteria
BL032	1240.3	1427.370164	99595.63608	i17:0	(01/17/13 20:44:00)	2.15E-11	4.30E-09	0.97	1	Min	OM2	BL	0.000117572	0.004310323	NA	Gram-positive Bacteria
BR060	1240.3	2064.083189	214205.9536	i17:0	(01/14/13 20:07:00)	4.62E-11	9.24E-09	1.02	1	Min	OM2	BR	0.000301451	0.008755043	NA	Gram-positive Bacteria
BR072	1240.3	4937.628158	167571.2469	i17:0	(01/14/13 18:40:00)	3.61E-11	7.23E-09	1	1	Min	REF	BR	0.00045201	0.006774494	NA	Gram-positive Bacteria
BR052	1240.5	2156.242721	142969.9447	i17:0	(01/14/13 14:22:00)	3.08E-11	6.17E-09	1	1	Min	OM1	BR	0.000211186	0.005954388	NA	Gram-positive Bacteria
BR051	1240.6	3007.42923	230475.5643	i17:0	(01/08/13 03:57:00)	4.97E-11	9.94E-09	0.63	1	Org	OM1	BR	0.000679525	0.015097063	NA	Gram-positive Bacteria
BR055	1240.6	1218.746972	111233.5976	i17:0	(01/08/13 02:31:00)	2.40E-11	4.80E-09	0.63	1	Org	OM2	BR	0.000185223	0.007428976	NA	Gram-positive Bacteria
BR056	1240.6	2565.260407	143264.0414	i17:0	(01/14/13 12:56:00)	3.09E-11	6.18E-09	0.98	1	Min	OM2	BR	0.000242845	0.006061499	NA	Gram-positive Bacteria
LH011	1240.6	1456.433051	65713.86018	i17:0	(01/08/13 05:23:00)	1.42E-11	2.83E-09	0.7	1	Org	OM2	LH	0.000108749	0.003939691	NA	Gram-positive Bacteria
LH019	1240.7	330.8713186	158908.3355	i17:0	(01/07/13 22:14:00)	3.43E-11	6.85E-09	0.59	1	Org	REF	LH	0.000171148	0.011443965	NA	Gram-positive Bacteria
LH003	1240.8	249.929307	148625.5245	i17:0	(01/07/13 17:56:00)	3.20E-11	6.41E-09	0.75	1	Org	OM1	LH	0.000118371	0.008427589	NA	Gram-positive Bacteria
LH021	1240.8	839.8353837	146180.2224	i17:0	(01/07/13 23:40:00)	3.15E-11	6.30E-09	0.71	1	Org	REF	LH	0.000179849	0.008699048	NA	Gram-positive Bacteria
BR049	1241	1371.186394	181639.4488	i17:0	(01/08/13 01:05:00)	3.92E-11	7.83E-09	0.63	1	Org	OM1	BR	0.000322702	0.012110941	NA	Gram-positive Bacteria
BR059	1241	2004.863802	503153.1189	i17:0	(01/08/13 06:49:00)	1.08E-10	2.17E-08	0.62	1	Org	OM2	BR	0.001143136	0.033854382	NA	Gram-positive Bacteria
LH007	1241	1547.236797	67182.15842	i17:0	(01/07/13 20:48:00)	1.45E-11	2.90E-09	0.76	1	Org	OM2	LH	0.000106082	0.003706061	NA	Gram-positive Bacteria
BR057	1241.1	898.7020538	232793.7756	i17:0	(01/08/13 08:14:00)	5.02E-11	1.00E-08	0.62	1	Org	OM2	BR	0.000338263	0.015854033	NA	Gram-positive Bacteria
BR053	1241.3	1762.286379	108438.7533	i17:0	(01/07/13 13:39:00)	2.34E-11	4.68E-09	0.68	1	Org	OM1	BR	0.000207041	0.006670044	NA	Gram-positive Bacteria
LH009	1241.3	597.1058286	231963.8049	i17:0	(01/08/13 09:41:00)	5.00E-11	1.00E-08	0.75	1	Org	OM2	LH	0.000235155	0.013102753	NA	Gram-positive Bacteria
LH023	1241.4	484.4034542	205641.9923	i17:0	(01/08/13 11:06:00)	4.43E-11	8.87E-09	0.63	1	Org	REF	LH	0.000230954	0.013845719	NA	Gram-positive Bacteria
LH002	1241.5	4325.343858	216958.4427	i17:0	(01/10/13 13:32:00)	4.68E-11	9.36E-09	0.96	1	Min	OM1	LH	0.000550299	0.009195873	NA	Gram-positive Bacteria
LH004	1241.5	4831.852041	184737.7153	i17:0	(01/10/13 14:58:00)	3.98E-11	7.97E-09	0.97	1	Min	OM1	LH	0.000505138	0.007708066	NA	Gram-positive Bacteria
LH006	1241.5	1876.344259	240522.1001	i17:0	(01/10/13 07:45:00)	5.19E-11	1.04E-08	0.98	1	Min	OM1	LH	0.000331392	0.0102528	NA	Gram-positive Bacteria
BR067	1241.8	1838.386884	760402.1661	i17:0	(01/11/13 11:15:00)	1.64E-10	3.28E-08	0.74	1	Org	REF	BR	0.001363062	0.042950881	NA	Gram-positive Bacteria
BL025	1241.9	511.0792061	354831.2893	i17:0	(01/10/13 17:51:00)	7.65E-11	1.53E-08	0.48	1	Org	OM1	BL	0.000532283	0.031347066	NA	Gram-positive Bacteria
BL029	1242	438.3589302	529080.3161	i17:0	(01/10/13 16:24:00)	1.14E-10	2.28E-08	0.62	1	Org	OM1	BL	0.000585357	0.036215563	NA	Gram-positive Bacteria
BL043	1242	639.7275035	906270.7159	i17:0	(01/10/13 10:38:00)	1.95E-10	3.91E-08	0.71	1	Org	REF	BL	0.00099593	0.054050399	NA	Gram-positive Bacteria
BR071	1242	1483.039589	406118.4382	i17:0	(01/10/13 19:18:00)	8.76E-11	1.75E-08	0.67	1	Org	REF	BR	0.000709572	0.025430493	NA	Gram-positive Bacteria
BL047	1242.1	610.7422127	862751.8803	i17:0	(01/10/13 06:19:00)	1.86E-10	3.72E-08	0.68	1	Org	REF	BL	0.000972746	0.053742174	NA	Gram-positive Bacteria
BL045	1242.2	1186.013706	1255793.75	i17:0	(01/10/13 03:27:00)	2.71E-10	5.42E-08	0.69	1	Org	REF	BL	0.001881783	0.076605264	NA	Gram-positive Bacteria
BL035	1242.3	492.5357056	208340.1872	i17:0	(01/09/13 21:43:00)	4.49E-11	8.98E-09	0.65	1	Org	OM2	BL	0.000228007	0.013594552	NA	Gram-positive Bacteria
BL027	1242.4	463.0581713	516109.0843	i17:0	(01/09/13 23:10:00)	1.11E-10	2.23E-08	0.71	1	Org	OM1	BL	0.000507049	0.030841101	NA	Gram-positive Bacteria
BL033	1242.4	589.2568569	566646.7355	i17:0	(01/10/13 02:02:00)	1.22E-10	2.44E-08	0.66	1	Org	OM2	BL	0.000649624	0.03637556	NA	Gram-positive Bacteria
BR069	1242.5	1765.877505	541595.9967	i17:0	(01/10/13 00:36:00)	1.17E-10	2.34E-08	0.62	1	Org	REF	BR	0.001135562	0.036535904	NA	Gram-positive Bacteria
LH005	1242.5	497.2074023	156761.6226	i17:0	(01/08/13 15:25:00)	3.38E-11	6.76E-09	0.75	1	Org	OM1	LH	0.000149142	0.008864644	NA	Gram-positive Bacteria
BR062	1254.7	2541.399522	194443.7853	UF15	(01/15/13 16:16:00)	4.19E-11	8.39E-09	1.01	1	Min	OM3	BR	0.000317751	0.007984607	NA	Unclassified
LH010	1254.7	3039.363342	248590.6797	UF15	(01/15/13 20:35:00)	5.36E-11	1.07E-08	0.89	1	Min	OM2	LH	0.000523017	0.011522449	NA	Unclassified
BL028	1254.8	1798.191505	332785.3686	UF15	(01/17/13 03:26:00)	7.18E-11	1.44E-08	0.89	1	Min	OM1	BL	0.000491579	0.015633542	NA	Unclassified
BR050	1254.8	6049.063601	233868.8105	UF15	(01/15/13 06:10:00)	5.04E-11	1.01E-08	0.98	1	Min	OM1	BR	0.000755367	0.009536046	NA	Unclassified
BR064	1254.8	3963.868492	148238.4872	UF15	(01/15/13 17:42:00)	3.20E-11	6.39E-09	1.17	1	Min	OM3	BR	0.000288675	0.005175239	NA	Unclassified
LH012	1254.8	2494.019074	185021.9727	UF15	(01/15/13 10:29:00)	3.99E-11	7.98E-09	0.92	1	Min	OM2	LH	0.000327659	0.008345239	NA	Unclassified
BL044	1254.9	1960.985279	267404.3306	UF15	(01/16/13 18:48:00)	5.77E-11	1.15E-08	1.09	1	Min	REF	BL	0.000340683	0.010238953	NA	Unclassified
BR058	1254.9	5264.026843	262937.1958	UF15	(01/15/13 14:49:00)	5.67E-11	1.13E-08	1.08	1	Min	OM2	BR	0.000690441	0.009808779	NA	Unclassified
BR068	1254.9	2951.905497	231254.2053	UF15	(01/15/13 07:36:00)	4.99E-11	9.97E-09	1.09	1	Min	REF	BR	0.000389033	0.008760352	NA	Unclassified
BR070	1254.9	2610.677002	240013.778	UF15	(01/16/13 15:56:00)	5.18E-11	1.03E-08	1.01	1	Min	REF	BR	0.000402958	0.009845148	NA	Unclassified
LH014	1254.9	2942.30613	131512.4858	UF15	(01/15/13 13:22:00)	2.84E-11	5.67E-09	0.96	1	Min	OM3	LH	0.000250627	0.005657156	NA	Unclassified
LH018	1254.9	2864.952436	30474.09267	UF15	(01/15/13 09:02:00)	6.57E-12	1.31E-09	0.95	1	Min	OM3	LH	5.76E-05	0.001325782	NA	Unclassified
BL026	1255	1934.808366	190277.938	UF15	(01/17/13 07:45:00)	4.10E-11	8.21E-09	0.93	1	Min	OM1	BL	0.000281696	0.008541669	NA	Unclassified
BL034	1255	1576.00344	306235.6899	UF15	(01/17/13 04:52:00)	6.60E-11	1.32E-08	1.02	1	Min	OM2	BL	0.000364247	0.012583208	NA	Unclassified
BL038	1255	1292.571791	380207.4944	UF15	(01/17/13 00:34:00)	8.20E-11	1.64E-08	1.24	1	Min	OM3	BL	0.000332095	0.012890837	NA	Unclassified
BL042	1255	1449.257678	342749.8176	UF15	(01/16/13 23:07:00)	7.39E-11	1.48E-08	1.06	1	Min	OM3	BL	0.000373616	0.013570794	NA	Unclassified
BL046	1255	2100.070711	87908.1276	UF15	(01/17/13 10:37:00)	1.90E-11	3.79E-09	1	1	Min	REF	BL	0.000127619	0.003663416	NA	Unclassified
BR066	1255	4591.30503	198350.7634	UF15	(01/15/13 19:09:00)	4.28E-11	8.55E-09	1.04	1	Min	OM3	BR	0.000486224	0.007738651	NA	Unclassified
LH008	1255	4567.682659	154667.295	UF15	(01/15/13 01:52:00)	3.34E-11	6.67E-09	0.99	1	Min	OM2	LH	0.000396706	0.006340689	NA	Unclassified
LH020	1255	37874.72054	151946.1566	UF15	(01/15/13 04:44:00)	3.28E-11	6.55E-09	0.97	1	Min	REF	LH	0.002053822	0.004701511	NA	Unclassified
LH016	1255.1	2441.641529	67037.63664	UF15	(01/14/13 21:33:00)	1.45E-11	2.89E-09	0.96	1	Min	OM3	LH	0.00011213	0.002899324	NA	Unclassified
BL040	1255.2	953.950227	336700.7929	UF15	(01/16/13 20:15:00)	7.26E-11	1.45E-08	0.95	1	Min	OM3	BL	0.000328389	0.014956043	NA	Unclassified
BR054	1255.2	8752.489109	246040.179	UF15	(01/15/13 11:55:00)	5.31E-11	1.06E-08	1.07	1	Min	OM1	BR	0.000979404	0.008936927	NA	Unclassified
LH024	1255.2	6744.187132	127209.5387	UF15	(01/15/13 00:26:00)	2.74E-11	5.49E-09	0.77	1	Min	REF	LH	0.000570365	0.006554189	NA	Unclassified
BL036	1255.3	1183.78705	356739.6806	UF15	(01/17/13 13:31:00)	7.69E-11	1.54E-08	0.8	1	Min	OM2	BL	0.000460606	0.018769877	NA	Unclassified
BL048	1255.3	2141.00152	134023.6333	UF15	(01/17/13 17:51:00)	2.89E-11	5.78E-09	1.22	1	Min	REF	BL	0.000161515	0.004575997	NA	Unclassified
LH022	1255.3	25276.5326	170680.8957	UF15	(01/14/13 22:59:00)	3.68E-11	7.36E-09	0.9	1	Min	REF	LH	0.001864384	0.006314069	NA	Unclassified
BL032	1255.5	1121.477551	157420.4773	UF15	(01/17/13 20:44:00)	3.39E-11	6.79E-09	0.97	1	Min	OM2	BL	0.000162961	0.006835753	NA	Unclassified
BR060	1255.5	3714.599078	239081.7078	UF15	(01/14/13 20:07:00)	5.16E-11	1.03E-08	1.02	1	Min	OM2	BR	0.000508579	0.009599647	NA	Unclassified
BR072	1255.5	5569.176488	183752.0319	UF15	(01/14/13 18:40:00)	3.96E-11	7.92E-09	1	1	Min	REF	BR	0.000544752	0.007379548	NA	Unclassified
BL030	1255.6	2451.867249	105909.6194	UF15	(01/17/13 14:58:00)	2.28E-11	4.57E-09	1.09	1	Min	OM1	BL	0.000156467	0.004033761	NA	Unclassified
BR052	1255.7	6707.13091	122008.3867	UF15	(01/14/13 14:22:00)	2.63E-11	5.26E-09	1	1	Min	OM1	BR	0.00041937	0.004842238	NA	Unclassified
BR055	1255.9	1511.60984	159900.074	UF15	(01/08/13 02:31:00)	3.45E-11	6.90E-09	0.63	1	Org	OM2	BR	0.000300441	0.010645091	NA	Unclassified
BR056	1255.9	3041.845932	183357.5326	UF15	(01/14/13 12:56:00)	3.95E-11	7.91E-09	0.98	1	Min	OM2	BR	0.000350549	0.007718111	NA	Unclassified
LH019	1255.9	314.7456137	155453.4027	UF15	(01/07/13 22:14:00)	3.35E-11	6.70E-09	0.59	1	Org	REF	LH	0.000165427	0.011197153	NA	Unclassified
BR051	1256	1467.091935	286536.3697	UF15	(01/08/13 03:57:00)	6.18E-11	1.24E-08	0.63	1	Org	OM1	BR	0.000528632	0.019085449	NA	Unclassified
LH003	1256	233.2344267	98990.76842	UF15	(01/07/13 17:56:00)	2.13E-11	4.27E-09	0.75	1	Org	OM1	LH	7.78E-05	0.005614163	NA	Unclassified
LH011	1256	746.9248852	59701.65396	UF15	(01/08/13 05:23:00)	1.29E-11	2.57E-09	0.7	1	Org	OM2	LH	7.08E-05	0.003607233	NA	Unclassified
LH021	1256	982.4239593	138089.5502	UF15	(01/07/13 23:40:00)	2.98E-11	5.96E-09	0.71	1	Org	REF	LH	0.000182775	0.0082047	NA	Unclassified
BR049	1256.2	1485.980311	268626.6582	UF15	(01/08/13 01:05:00)	5.79E-11	1.16E-08	0.63	1	Org	OM1	BR	0.000499721	0.017888399	NA	Unclassified
LH007	1256.2	573.636476	46075.50637	UF15	(01/07/13 20:48:00)	9.94E-12	1.99E-09	0.76	1	Org	OM2	LH	4.54E-05	0.002569051	NA	Unclassified
LH015	1256.2	781.3566001	923866.25	UF15	(01/07/13 16:31:00)	1.99E-10	3.98E-08	0.42	1	Org	OM3	LH	0.001861615	0.092999576	NA	Unclassified
BR057	1256.4	1580.465868	241594.2797	UF15	(01/08/13 08:14:00)	5.21E-11	1.04E-08	0.62	1	Org	OM2	BR	0.00047355	0.016330878	NA	Unclassified
BR061	1256.4	1341.024027	231593.6239	UF15	(01/07/13 15:05:00)	4.99E-11	9.99E-09	0.64	1	Org	OM3	BR	0.000400002	0.015205415	NA	Unclassified
BR059	1256.5	1116.160299	551298.409	UF15	(01/08/13 06:49:00)	1.19E-10	2.38E-08	0.62	1	Org	OM2	BR	0.000890685	0.037455646	NA	Unclassified
LH006	1256.5	2516.750056	197807.0382	UF15	(01/10/13 07:45:00)	4.27E-11	8.53E-09	0.98	1	Min	OM1	LH	0.000330911	0.0083736	NA	Unclassified
BR053	1256.7	2424.599698	126122.5281	UF15	(01/07/13 13:39:00)	2.72E-11	5.44E-09	0.68	1	Org	OM1	BR	0.000296402	0.007702171	NA	Unclassified
LH002	1256.7	3668.116222	206298.7262	UF15	(01/10/13 13:32:00)	4.45E-11	8.90E-09	0.96	1	Min	OM1	LH	0.000461902	0.008805416	NA	Unclassified
LH004	1256.7	2651.194518	153231.3657	UF15	(01/10/13 14:58:00)	3.30E-11	6.61E-09	0.97	1	Min	OM1	LH	0.000268494	0.006543977	NA	Unclassified
LH009	1256.7	450.1235061	165027.1341	UF15	(01/08/13 09:41:00)	3.56E-11	7.12E-09	0.75	1	Org	OM2	LH	0.000152148	0.009336905	NA	Unclassified
LH023	1256.7	385.8128132	269434.2748	UF15	(01/08/13 11:06:00)	5.81E-11	1.16E-08	0.63	1	Org	REF	LH	0.000282809	0.018160594	NA	Unclassified
BR063	1256.9	686.7971036	276269.142	UF15	(01/08/13 12:32:00)	5.96E-11	1.19E-08	0.72	1	Org	OM3	BR	0.000307818	0.016239539	NA	Unclassified
BL037	1257.1	551.0226071	589653.1683	UF15	(01/10/13 12:05:00)	1.27E-10	2.54E-08	0.67	1	Org	OM3	BL	0.000650164	0.037303228	NA	Unclassified
BR067	1257.1	1785.241246	722178.4944	UF15	(01/11/13 11:15:00)	1.56E-10	3.11E-08	0.74	1	Org	REF	BR	0.001273815	0.040812567	NA	Unclassified
BL025	1257.5	204.5413122	789793.7963	UF15	(01/10/13 17:51:00)	1.70E-10	3.41E-08	0.48	1	Org	OM1	BL	0.000947637	0.070010343	NA	Unclassified
BL047	1257.5	476.73879	964506.4684	UF15	(01/10/13 06:19:00)	2.08E-10	4.16E-08	0.68	1	Org	REF	BL	0.000998479	0.060169621	NA	Unclassified
BR071	1257.5	2462.679087	584511.5289	UF15	(01/10/13 19:18:00)	1.26E-10	2.52E-08	0.67	1	Org	REF	BR	0.001409091	0.036213356	NA	Unclassified
BL029	1257.6	178.6704351	1379143.016	UF15	(01/10/13 16:24:00)	2.97E-10	5.95E-08	0.62	1	Org	OM1	BL	0.001253956	0.094674262	NA	Unclassified
BL043	1257.6	443.674761	1011271.438	UF15	(01/10/13 10:38:00)	2.18E-10	4.36E-08	0.71	1	Org	REF	BL	0.000980566	0.060443443	NA	Unclassified
BL045	1257.6	587.0683675	1577180.75	UF15	(01/10/13 03:27:00)	3.40E-10	6.80E-08	0.69	1	Org	REF	BL	0.001727181	0.096846537	NA	Unclassified
BR065	1257.6	811.1575289	925126.5553	UF15	(01/10/13 09:12:00)	1.99E-10	3.99E-08	0.74	1	Org	OM3	BR	0.001075381	0.052838201	NA	Unclassified
BL039	1257.7	597.9155724	406955.4967	UF15	(01/10/13 04:53:00)	8.77E-11	1.75E-08	0.62	1	Org	OM3	BL	0.000499306	0.027807052	NA	Unclassified
LH013	1257.8	764.3119762	150893.5264	UF15	(01/08/13 13:59:00)	3.25E-11	6.51E-09	0.66	1	Org	OM3	LH	0.000191674	0.009667838	NA	Unclassified
BL035	1257.9	274.9382274	486386.7306	UF15	(01/09/13 21:43:00)	1.05E-10	2.10E-08	0.65	1	Org	OM2	BL	0.000455792	0.031814071	NA	Unclassified
BR069	1258.1	2912.150749	746562.3941	UF15	(01/10/13 00:36:00)	1.61E-10	3.22E-08	0.62	1	Org	REF	BR	0.002186716	0.049741474	NA	Unclassified
BL031	1258.2	794.4957239	623362.4163	UF15	(01/09/13 18:50:00)	1.34E-10	2.69E-08	0.66	1	Org	OM2	BL	0.000805111	0.039925924	NA	Unclassified
BL027	1258.3	213.0458169	1441128.977	UF15	(01/09/13 23:10:00)	3.11E-10	6.21E-08	0.71	1	Org	OM1	BL	0.001177141	0.086356151	NA	Unclassified
BL033	1258.3	336.8822517	1145505.796	UF15	(01/10/13 02:02:00)	2.47E-10	4.94E-08	0.66	1	Org	OM2	BL	0.00110779	0.07374054	NA	Unclassified
LH010	1268.7	266.830288	322977.9743	c17:1w7	(01/15/13 20:35:00)	6.96E-11	1.39E-08	0.89	1	Min	OM2	LH	0.000219659	0.015430244	NA	Gram-negative Bacteria
BR050	1269.1	478.6279767	188256.2044	c17:1w7	(01/15/13 06:10:00)	4.06E-11	8.12E-09	0.98	1	Min	OM1	BR	0.000135398	0.008148829	NA	Gram-negative Bacteria
BR052	1269.8	-1122.54629	104447.6734	c17:1w7	(01/14/13 14:22:00)	2.25E-11	4.50E-09	1	1	Min	OM1	BR	-6.21E-06	0.004510514	NA	Gram-negative Bacteria
BR070	1270.7	380.0517634	111021.9408	c17:1w7	(01/14/13 11:30:00)	2.39E-11	4.79E-09	1.01	1	Min	REF	BR	7.24E-05	0.004668022	NA	Gram-negative Bacteria
BR067	1271.7	236.6807526	548605.0367	c17:1w7	(01/11/13 12:41:00)	1.18E-10	2.37E-08	0.74	1	Org	REF	BR	0.000447391	0.031523655	NA	Gram-negative Bacteria
BR071	1271.8	187.7143233	520411.2185	c17:1w7	(01/10/13 19:18:00)	1.12E-10	2.24E-08	0.67	1	Org	REF	BR	0.000441177	0.033055414	NA	Gram-negative Bacteria
LH017	1271.8	-17.76726104	128359.6764	c17:1w7	(01/08/13 16:52:00)	2.77E-11	5.54E-09	0.36	1	Org	OM3	LH	0.000167865	0.015208542	NA	Gram-negative Bacteria
LH010	1280.4	5174.100471	1026615.51	cyc17:0	(01/15/13 20:35:00)	2.21E-10	4.43E-08	0.89	1	Min	OM2	LH	0.003227353	0.04651732	NA	Total Biomass
LH012	1280.5	4777.973076	699336.163	cyc17:0	(01/15/13 10:29:00)	1.51E-10	3.02E-08	0.92	1	Min	OM2	LH	0.001998666	0.030782691	NA	Total Biomass
LH018	1280.5	5416.440188	144520.3176	cyc17:0	(01/15/13 09:02:00)	3.12E-11	6.23E-09	0.95	1	Min	OM3	LH	0.000441215	0.006119242	NA	Total Biomass
LH014	1280.6	5660.10634	522961.1247	cyc17:0	(01/15/13 13:22:00)	1.13E-10	2.26E-08	0.96	1	Min	OM3	LH	0.001639685	0.021852691	NA	Total Biomass
LH020	1280.6	19661.20085	622073.4707	cyc17:0	(01/15/13 04:44:00)	1.34E-10	2.68E-08	0.97	1	Min	REF	LH	0.005211231	0.022445364	NA	Total Biomass
BR062	1280.7	3812.588929	927881.3139	cyc17:0	(01/15/13 16:16:00)	2.00E-10	4.00E-08	1.01	1	Min	OM3	BR	0.002032652	0.037586011	NA	Total Biomass
BR070	1280.7	2437.657506	1152792.884	cyc17:0	(01/16/13 15:56:00)	2.49E-10	4.97E-08	1.01	1	Min	REF	BR	0.0018033	0.047418635	NA	Total Biomass
LH008	1280.7	5706.28692	678275.0931	cyc17:0	(01/15/13 01:52:00)	1.46E-10	2.93E-08	0.99	1	Min	OM2	LH	0.002070551	0.0274755	NA	Total Biomass
LH016	1280.7	4625.560517	318407.0964	cyc17:0	(01/14/13 21:33:00)	6.87E-11	1.37E-08	0.96	1	Min	OM3	LH	0.000850438	0.013452994	NA	Total Biomass
BL028	1280.8	4192.212924	1416224.069	cyc17:0	(01/17/13 03:26:00)	3.05E-10	6.11E-08	0.89	1	Min	OM1	BL	0.003783151	0.064840011	NA	Total Biomass
BR064	1280.8	4505.198859	790504.1482	cyc17:0	(01/15/13 17:42:00)	1.70E-10	3.41E-08	1.17	1	Min	OM3	BR	0.0016975	0.027439649	NA	Total Biomass
LH024	1280.8	5863.776208	442023.8799	cyc17:0	(01/15/13 00:26:00)	9.53E-11	1.91E-08	0.77	1	Min	REF	LH	0.001772707	0.022983481	NA	Total Biomass
BL026	1280.9	3299.653422	824972.2596	cyc17:0	(01/17/13 07:45:00)	1.78E-10	3.56E-08	0.93	1	Min	OM1	BL	0.001763131	0.036491601	NA	Total Biomass
BL044	1280.9	2106.187821	1292817.151	cyc17:0	(01/16/13 18:48:00)	2.79E-10	5.58E-08	1.09	1	Min	REF	BL	0.001725142	0.04942412	NA	Total Biomass
BR050	1280.9	9177.112282	1108076.153	cyc17:0	(01/15/13 06:10:00)	2.39E-10	4.78E-08	0.98	1	Min	OM1	BR	0.00500413	0.043756835	NA	Total Biomass
BR066	1280.9	3945.101682	1040803.142	cyc17:0	(01/15/13 19:09:00)	2.24E-10	4.49E-08	1.04	1	Min	OM3	BR	0.002272012	0.040886257	NA	Total Biomass
BR068	1280.9	6033.9292	1227461.967	cyc17:0	(01/15/13 07:36:00)	2.65E-10	5.29E-08	1.09	1	Min	REF	BR	0.003557363	0.045006174	NA	Total Biomass
BL034	1281	3165.393405	1274527.994	cyc17:0	(01/17/13 04:52:00)	2.75E-10	5.50E-08	1.02	1	Min	OM2	BL	0.002409491	0.05147676	NA	Total Biomass
BR058	1281	3776.555335	1006135.683	cyc17:0	(01/15/13 14:49:00)	2.17E-10	4.34E-08	1.08	1	Min	OM2	BR	0.002046575	0.038128949	NA	Total Biomass
LH022	1281	12055.83466	679011.512	cyc17:0	(01/14/13 22:59:00)	1.46E-10	2.93E-08	0.9	1	Min	REF	LH	0.004162672	0.028373271	NA	Total Biomass
BL046	1281.1	3074.611235	513675.1781	cyc17:0	(01/17/13 10:37:00)	1.11E-10	2.22E-08	1	1	Min	REF	BL	0.000969881	0.021182344	NA	Total Biomass
BL042	1281.2	2805.291237	1519893.865	cyc17:0	(01/16/13 23:07:00)	3.28E-10	6.55E-08	1.06	1	Min	OM3	BL	0.002536712	0.059298544	NA	Total Biomass
BR054	1281.2	6759.833085	1365898.539	cyc17:0	(01/15/13 11:55:00)	2.95E-10	5.89E-08	1.07	1	Min	OM1	BR	0.004415348	0.050635425	NA	Total Biomass
BL038	1281.3	3151.131893	1574241.488	cyc17:0	(01/17/13 00:34:00)	3.39E-10	6.79E-08	1.24	1	Min	OM3	BL	0.002440073	0.05230921	NA	Total Biomass
BL040	1281.3	2320.321669	1609698.094	cyc17:0	(01/16/13 20:15:00)	3.47E-10	6.94E-08	0.95	1	Min	OM3	BL	0.002628324	0.07044344	NA	Total Biomass
BR060	1281.3	3134.600177	865290.0085	cyc17:0	(01/14/13 20:07:00)	1.87E-10	3.73E-08	1.02	1	Min	OM2	BR	0.001624272	0.034959652	NA	Total Biomass
BL030	1281.5	4253.458381	481537.8119	cyc17:0	(01/17/13 14:58:00)	1.04E-10	2.08E-08	1.09	1	Min	OM1	BL	0.001062004	0.017989649	NA	Total Biomass
BL032	1281.5	3437.833753	583499.8254	cyc17:0	(01/17/13 20:44:00)	1.26E-10	2.52E-08	0.97	1	Min	OM2	BL	0.00123223	0.02470943	NA	Total Biomass
BL036	1281.5	1758.663028	1092476.82	cyc17:0	(01/17/13 13:31:00)	2.36E-10	4.71E-08	0.8	1	Min	OM2	BL	0.001770717	0.057120564	NA	Total Biomass
BL048	1281.6	5662.339455	709843.5252	cyc17:0	(01/17/13 17:51:00)	1.53E-10	3.06E-08	1.22	1	Min	REF	BL	0.001747681	0.023344104	NA	Total Biomass
BR072	1281.6	4643.141509	815489.2134	cyc17:0	(01/14/13 18:40:00)	1.76E-10	3.52E-08	1	1	Min	REF	BR	0.002097124	0.033070821	NA	Total Biomass
LH003	1281.6	1197.398645	584157.2414	cyc17:0	(01/07/13 17:56:00)	1.26E-10	2.52E-08	0.75	1	Org	OM1	LH	0.000809414	0.032779601	NA	Total Biomass
LH019	1281.6	652.292311	582389.5664	cyc17:0	(01/07/13 22:14:00)	1.26E-10	2.51E-08	0.59	1	Org	REF	LH	0.000775971	0.041792724	NA	Total Biomass
BR052	1281.7	4074.105683	564398.4857	cyc17:0	(01/14/13 14:22:00)	1.22E-10	2.43E-08	1	1	Min	OM1	BR	0.001312954	0.023026711	NA	Total Biomass
BR055	1281.7	2710.804838	516601.5257	cyc17:0	(01/08/13 02:31:00)	1.11E-10	2.23E-08	0.63	1	Org	OM2	BR	0.001415559	0.033947018	NA	Total Biomass
BR051	1281.8	3871.070161	898868.439	cyc17:0	(01/08/13 03:57:00)	1.94E-10	3.88E-08	0.63	1	Org	OM1	BR	0.003186631	0.058343005	NA	Total Biomass
BR056	1281.8	3730.298244	715964.2202	cyc17:0	(01/14/13 12:56:00)	1.54E-10	3.09E-08	0.98	1	Min	OM2	BR	0.001590187	0.029915866	NA	Total Biomass
LH015	1281.9	1027.263806	3022558	cyc17:0	(01/07/13 16:31:00)	6.52E-10	1.30E-07	0.42	1	Org	OM3	LH	0.006912576	0.303439114	NA	Total Biomass
LH021	1281.9	2060.445583	575873.3538	cyc17:0	(01/07/13 23:40:00)	1.24E-10	2.48E-08	0.71	1	Org	REF	LH	0.001162935	0.03381526	NA	Total Biomass
BR049	1282	3689.828319	632171.1347	cyc17:0	(01/08/13 01:05:00)	1.36E-10	2.73E-08	0.63	1	Org	OM1	BR	0.002166372	0.041107213	NA	Total Biomass
LH001	1282	1584.627426	1053628.672	cyc17:0	(01/07/13 19:22:00)	2.27E-10	4.54E-08	0.75	1	Org	OM1	LH	0.001709926	0.058873675	NA	Total Biomass
LH011	1282	1188.047555	327936.2399	cyc17:0	(01/08/13 05:23:00)	7.07E-11	1.41E-08	0.7	1	Org	OM2	LH	0.000484826	0.019718373	NA	Total Biomass
BR053	1282.1	7629.387705	494921.9609	cyc17:0	(01/07/13 13:39:00)	1.07E-10	2.13E-08	0.68	1	Org	OM1	BR	0.002774597	0.028612892	NA	Total Biomass
BR061	1282.1	785.663627	819522.4891	cyc17:0	(01/07/13 15:05:00)	1.77E-10	3.53E-08	0.64	1	Org	OM3	BR	0.001086274	0.054135413	NA	Total Biomass
LH007	1282.1	1525.005942	270931.3461	cyc17:0	(01/07/13 20:48:00)	5.84E-11	1.17E-08	0.76	1	Org	OM2	LH	0.000424174	0.014949385	NA	Total Biomass
BR057	1282.2	2853.334901	988093.9085	cyc17:0	(01/08/13 08:14:00)	2.13E-10	4.26E-08	0.62	1	Org	OM2	BR	0.002852467	0.065875784	NA	Total Biomass
BR059	1282.5	1505.658554	2375239.986	cyc17:0	(01/08/13 06:49:00)	5.12E-10	1.02E-07	0.62	1	Org	OM2	BR	0.004524445	0.160688689	NA	Total Biomass
LH023	1282.5	858.8512122	857705.7124	cyc17:0	(01/08/13 11:06:00)	1.85E-10	3.70E-08	0.63	1	Org	REF	LH	0.001201299	0.057510653	NA	Total Biomass
LH009	1282.6	851.9295404	993647.0603	cyc17:0	(01/08/13 09:41:00)	2.14E-10	4.29E-08	0.75	1	Org	OM2	LH	0.001164762	0.055969899	NA	Total Biomass
LH004	1282.7	5146.496779	944000.5857	cyc17:0	(01/10/13 14:58:00)	2.04E-10	4.07E-08	0.97	1	Min	OM1	LH	0.002711497	0.039257568	NA	Total Biomass
LH002	1282.8	4749.787474	1407261.522	cyc17:0	(01/10/13 13:32:00)	3.03E-10	6.07E-08	0.96	1	Min	OM1	LH	0.00383664	0.059380136	NA	Total Biomass
LH006	1282.8	2575.325153	1053023.174	cyc17:0	(01/10/13 07:45:00)	2.27E-10	4.54E-08	0.98	1	Min	OM1	LH	0.001789811	0.044548544	NA	Total Biomass
BR063	1282.9	594.5089876	964259.1147	cyc17:0	(01/08/13 12:32:00)	2.08E-10	4.16E-08	0.72	1	Org	OM3	BR	0.001016629	0.056738429	NA	Total Biomass
BL025	1283.2	1361.935003	1603230.776	cyc17:0	(01/10/13 17:51:00)	3.46E-10	6.91E-08	0.48	1	Org	OM1	BL	0.003724201	0.14031595	NA	Total Biomass
BL037	1283.2	825.4995148	1865215.337	cyc17:0	(01/10/13 12:05:00)	4.02E-10	8.04E-08	0.67	1	Org	OM3	BL	0.002413259	0.117642483	NA	Total Biomass
BL041	1283.2	866.4258312	622580.2117	cyc17:0	(01/09/13 17:24:00)	1.34E-10	2.68E-08	0.64	1	Org	OM3	BL	0.000861784	0.041089388	NA	Total Biomass
BR067	1283.3	4854.026742	2426090.899	cyc17:0	(01/11/13 11:15:00)	5.23E-10	1.05E-07	0.74	1	Org	REF	BR	0.008704366	0.132680886	NA	Total Biomass
BL029	1283.4	1207.392796	2503760.982	cyc17:0	(01/10/13 16:24:00)	5.40E-10	1.08E-07	0.62	1	Org	OM1	BL	0.00421528	0.169937311	NA	Total Biomass
LH017	1283.5	587.3508833	261074.4828	cyc17:0	(01/08/13 16:52:00)	5.63E-11	1.13E-08	0.36	1	Org	OM3	LH	0.000548079	0.030726443	NA	Total Biomass
BL047	1283.6	1138.373869	3519964.901	cyc17:0	(01/10/13 06:19:00)	7.59E-10	1.52E-07	0.68	1	Org	REF	BL	0.005238266	0.217994625	NA	Total Biomass
BL035	1283.7	704.5011015	1126315.717	cyc17:0	(01/09/13 21:43:00)	2.43E-10	4.86E-08	0.65	1	Org	OM2	BL	0.001404401	0.073322255	NA	Total Biomass
BR071	1283.7	4656.640911	1571497.317	cyc17:0	(01/10/13 19:18:00)	3.39E-10	6.78E-08	0.67	1	Org	REF	BR	0.006045335	0.095105065	NA	Total Biomass
LH013	1283.7	804.9229251	590598.6108	cyc17:0	(01/08/13 13:59:00)	1.27E-10	2.55E-08	0.66	1	Org	OM3	LH	0.000767138	0.037823081	NA	Total Biomass
BL043	1283.8	1169.369863	3698229.382	cyc17:0	(01/10/13 10:38:00)	7.97E-10	1.59E-07	0.71	1	Org	REF	BL	0.005345593	0.219282598	NA	Total Biomass
BL045	1283.8	1612.230017	5618805	cyc17:0	(01/10/13 03:27:00)	1.21E-09	2.42E-07	0.69	1	Org	REF	BL	0.010014478	0.341160555	NA	Total Biomass
LH005	1283.8	831.0788765	667248.1567	cyc17:0	(01/08/13 15:25:00)	1.44E-10	2.88E-08	0.75	1	Org	OM1	LH	0.000773525	0.037593213	NA	Total Biomass
BL027	1283.9	1266.722108	2227513.369	cyc17:0	(01/09/13 23:10:00)	4.80E-10	9.61E-08	0.71	1	Org	OM1	BL	0.003360652	0.131937148	NA	Total Biomass
BL039	1283.9	1400.214908	1189621.432	cyc17:0	(01/10/13 04:53:00)	2.57E-10	5.13E-08	0.62	1	Org	OM3	BL	0.00217318	0.0805726	NA	Total Biomass
BR065	1284.1	756.5153729	2620585.472	cyc17:0	(01/10/13 09:12:00)	5.65E-10	1.13E-07	0.74	1	Org	OM3	BR	0.002956084	0.149763725	NA	Total Biomass
BL031	1284.2	1376.112001	1914259.62	cyc17:0	(01/09/13 18:50:00)	4.13E-10	8.26E-08	0.66	1	Org	OM2	BL	0.00325287	0.121826494	NA	Total Biomass
BL033	1284.2	1076.098218	2543625.663	cyc17:0	(01/10/13 02:02:00)	5.48E-10	1.10E-07	0.66	1	Org	OM2	BL	0.003789034	0.162413647	NA	Total Biomass
BR069	1284.2	2980.272112	2046895.629	cyc17:0	(01/10/13 00:36:00)	4.41E-10	8.83E-08	0.62	1	Org	REF	BR	0.00609538	0.136279304	NA	Total Biomass
BL042	1306.8	730.7753376	227765.8991	c17:0	(01/16/13 23:07:00)	4.91E-11	9.82E-09	1.06	1	Min	OM3	BL	0.000176969	0.009089443	NA	Total Biomass
BL038	1306.9	944.1337985	223966.3167	c17:0	(01/17/13 00:34:00)	4.83E-11	9.66E-09	1.24	1	Min	OM3	BL	0.000166528	0.007622617	NA	Total Biomass
BL040	1306.9	805.7475952	229705.4626	c17:0	(01/16/13 20:15:00)	4.95E-11	9.91E-09	0.95	1	Min	OM3	BL	0.00020738	0.010220031	NA	Total Biomass
BR070	1307.8	963.7828786	111536.4801	c17:0	(01/14/13 11:30:00)	2.41E-11	4.81E-09	1.01	1	Min	REF	BR	0.000102824	0.004659559	NA	Total Biomass
LH015	1308.1	559.0865803	920511	c17:0	(01/07/13 16:31:00)	1.98E-10	3.97E-08	0.42	1	Org	OM3	LH	0.001627399	0.092889281	NA	Total Biomass
LH009	1308.5	401.3715633	216993.2377	c17:0	(01/08/13 09:41:00)	4.68E-11	9.36E-09	0.75	1	Org	OM2	LH	0.000193437	0.012283664	NA	Total Biomass
LH023	1308.5	323.8819668	218322.5483	c17:0	(01/08/13 11:06:00)	4.71E-11	9.42E-09	0.63	1	Org	REF	LH	0.000219069	0.014725617	NA	Total Biomass
BL037	1309.1	345.4791325	663235.5847	c17:0	(01/10/13 12:05:00)	1.43E-10	2.86E-08	0.67	1	Org	OM3	BL	0.000635828	0.042053742	NA	Total Biomass
BL045	1309.1	616.0115274	894882.75	c17:0	(01/10/13 03:27:00)	1.93E-10	3.86E-08	0.69	1	Org	REF	BL	0.000997545	0.054932582	NA	Total Biomass
BL041	1309.5	517.4709291	178933.6565	c17:0	(01/09/13 17:24:00)	3.86E-11	7.72E-09	0.64	1	Org	OM3	BL	0.000202151	0.011854892	NA	Total Biomass
LH013	1309.5	483.7555661	154234.983	c17:0	(01/08/13 13:59:00)	3.33E-11	6.65E-09	0.66	1	Org	OM3	LH	0.000165275	0.009912571	NA	Total Biomass
BL039	1309.6	240.4652458	404823.9965	c17:0	(01/10/13 04:53:00)	8.73E-11	1.75E-08	0.62	1	Org	OM3	BL	0.00038711	0.027770989	NA	Total Biomass
LH017	1309.6	462.6021612	85069.77925	c17:0	(01/08/13 16:52:00)	1.83E-11	3.67E-09	0.36	1	Org	OM3	LH	0.000164781	0.010025862	NA	Total Biomass
BL031	1309.8	406.8565382	386972.0273	c17:0	(01/09/13 18:50:00)	8.34E-11	1.67E-08	0.66	1	Org	OM2	BL	0.000393514	0.02489157	NA	Total Biomass
BR068	1313.5	-331.482898	177199.3993	UF16	(01/15/13 07:36:00)	3.82E-11	7.64E-09	1.09	1	Min	REF	BR	5.23E-05	0.006958477	NA	Unclassified
BR050	1313.6	-150.63242	218730.6376	UF16	(01/15/13 06:10:00)	4.72E-11	9.43E-09	0.98	1	Min	OM1	BR	9.10E-05	0.009534257	NA	Unclassified
BR062	1313.6	107.1674828	199365.0089	UF16	(01/15/13 16:16:00)	4.30E-11	8.60E-09	1.01	1	Min	OM3	BR	0.000104606	0.008407878	NA	Unclassified
BR070	1313.6	-1261.051651	169866.4737	UF16	(01/16/13 15:56:00)	3.67E-11	7.33E-09	1.01	1	Min	REF	BR	-1.80E-05	0.007270971	NA	Unclassified
LH018	1313.6	562.0812814	21163.92065	UF16	(01/15/13 09:02:00)	4.56E-12	9.13E-10	0.95	1	Min	OM3	LH	1.66E-05	0.000944157	NA	Unclassified
BL038	1313.7	61.44673828	240709.8989	UF16	(01/17/13 00:34:00)	5.19E-11	1.04E-08	1.24	1	Min	OM3	BL	9.87E-05	0.008272781	NA	Unclassified
BL042	1313.7	75.09889515	220441.0208	UF16	(01/16/13 23:07:00)	4.76E-11	9.50E-09	1.06	1	Min	OM3	BL	0.00010715	0.008861265	NA	Unclassified
BR058	1313.7	177.9863521	183237.1449	UF16	(01/15/13 14:49:00)	3.95E-11	7.90E-09	1.08	1	Min	OM2	BR	9.56E-05	0.007221167	NA	Unclassified
BR064	1313.7	-277.3616894	174387.8016	UF16	(01/15/13 17:42:00)	3.76E-11	7.52E-09	1.17	1	Min	OM3	BR	5.18E-05	0.006375975	NA	Unclassified
BR066	1313.7	365.9059797	228359.57	UF16	(01/15/13 19:09:00)	4.92E-11	9.85E-09	1.04	1	Min	OM3	BR	0.000143146	0.009326084	NA	Unclassified
BL040	1313.8	134.3342594	208583.399	UF16	(01/16/13 20:15:00)	4.50E-11	9.00E-09	0.95	1	Min	OM3	BL	0.000119174	0.009349407	NA	Unclassified
BR054	1314	142.6962005	251355.0528	UF16	(01/15/13 11:55:00)	5.42E-11	1.08E-08	1.07	1	Min	OM1	BR	0.000128434	0.010002106	NA	Unclassified
BR060	1314.3	341.1947028	170958.8808	UF16	(01/14/13 20:07:00)	3.69E-11	7.37E-09	1.02	1	Min	OM2	BR	0.000107318	0.007120717	NA	Unclassified
BR072	1314.4	103.7185901	121932.0367	UF16	(01/14/13 18:40:00)	2.63E-11	5.26E-09	1	1	Min	REF	BR	6.44E-05	0.005193897	NA	Unclassified
BR052	1314.7	-41.0999108	139743.3465	UF16	(01/14/13 14:22:00)	3.01E-11	6.03E-09	1	1	Min	OM1	BR	6.42E-05	0.005962182	NA	Unclassified
BR056	1314.8	504.7749241	143658.4267	UF16	(01/14/13 12:56:00)	3.10E-11	6.20E-09	0.98	1	Min	OM2	BR	0.000105119	0.00621658	NA	Unclassified
LH006	1315.7	33.47530312	165631.5609	UF16	(01/10/13 07:45:00)	3.57E-11	7.14E-09	0.98	1	Min	OM1	LH	8.37E-05	0.007204954	NA	Unclassified
LH015	1410.6	794.2770055	1317630	c18:3w6	(01/07/13 16:31:00)	2.84E-10	5.68E-08	0.42	1	Org	OM3	LH	0.002673937	0.132618322	NA	Fungi
LH017	1412.2	125.309372	116629.9759	c18:3w6	(01/08/13 16:52:00)	2.51E-11	5.03E-09	0.36	1	Org	OM3	LH	0.000174465	0.013796823	NA	Fungi
BL039	1412.4	110.3525845	658935.1959	c18:3w6	(01/10/13 04:53:00)	1.42E-10	2.84E-08	0.62	1	Org	OM3	BL	0.000564824	0.045268333	NA	Fungi
LH013	1412.4	586.4633064	217078.1005	c18:3w6	(01/08/13 13:59:00)	4.68E-11	9.36E-09	0.66	1	Org	OM3	LH	0.000248436	0.013935633	NA	Fungi
LH003	1417.4	303.7573148	121032.699	c18:3w6	(01/07/13 17:56:00)	2.61E-11	5.22E-09	0.75	1	Org	OM1	LH	0.000100487	0.006858888	NA	Fungi
LH024	1418.3	-3219.637938	102460.4813	c18:3w6	(01/15/13 00:26:00)	2.21E-11	4.42E-09	0.77	1	Min	REF	LH	-0.000146793	0.00588524	NA	Fungi
BL027	1419.5	394.1682083	1167848.804	c18:3w6	(01/09/13 23:10:00)	2.52E-10	5.04E-08	0.71	1	Org	OM1	BL	0.001094156	0.069840266	NA	Fungi
LH018	1442.5	25869.41764	62660.26112	c18:2w6	(01/15/13 09:02:00)	1.35E-11	2.70E-09	0.95	1	Min	OM3	LH	0.000659665	0.002184778	NA	Fungi
BL028	1442.6	15937.16816	418265.6429	c18:2w6	(01/17/13 03:26:00)	9.02E-11	1.80E-08	0.89	1	Min	OM1	BL	0.003240588	0.017026481	NA	Fungi
BL034	1442.7	17335.99797	417695.2501	c18:2w6	(01/17/13 04:52:00)	9.01E-11	1.80E-08	1.02	1	Min	OM2	BL	0.003017082	0.014642813	NA	Fungi
LH014	1442.7	62890.13581	268081.7644	c18:2w6	(01/15/13 13:22:00)	5.78E-11	1.16E-08	0.96	1	Min	OM3	LH	0.00503329	0.007009437	NA	Fungi
BL044	1442.8	13381.03879	606012.2483	c18:2w6	(01/16/13 18:48:00)	1.31E-10	2.61E-08	1.09	1	Min	REF	BL	0.003335604	0.020640779	NA	Fungi
LH012	1442.8	18693.16508	435860.9748	c18:2w6	(01/15/13 10:29:00)	9.40E-11	1.88E-08	0.92	1	Min	OM2	LH	0.003702044	0.016728923	NA	Fungi
LH010	1442.9	81737.45991	686103.9893	c18:2w6	(01/15/13 20:35:00)	1.48E-10	2.96E-08	0.89	1	Min	OM2	LH	0.016017354	0.017227827	NA	Fungi
LH020	1442.9	141030.8659	267215.3842	c18:2w6	(01/15/13 04:44:00)	5.76E-11	1.15E-08	0.97	1	Min	REF	LH	0.007303815	0.004576241	NA	Fungi
BL026	1443	8270.379617	308876.1952	c18:2w6	(01/17/13 07:45:00)	6.66E-11	1.33E-08	0.93	1	Min	OM1	BL	0.00135129	0.012971586	NA	Fungi
BR062	1443	63706.31625	484649.8295	c18:2w6	(01/15/13 16:16:00)	1.05E-10	2.09E-08	1.01	1	Min	OM3	BR	0.008712008	0.011981563	NA	Fungi
BR064	1443	53885.12706	432611.6384	c18:2w6	(01/15/13 17:42:00)	9.33E-11	1.87E-08	1.17	1	Min	OM3	BR	0.006082885	0.009862723	NA	Fungi
LH016	1443	12729.81747	161931.9746	c18:2w6	(01/14/13 21:33:00)	3.49E-11	6.98E-09	0.96	1	Min	OM3	LH	0.0009723	0.006301983	NA	Fungi
BR050	1443.1	94992.89096	516506.3472	c18:2w6	(01/15/13 06:10:00)	1.11E-10	2.23E-08	0.98	1	Min	OM1	BR	0.011794663	0.010934234	NA	Fungi
BR066	1443.1	69845.14145	474679.5823	c18:2w6	(01/15/13 19:09:00)	1.02E-10	2.05E-08	1.04	1	Min	OM3	BR	0.008724356	0.010958856	NA	Fungi
BR070	1443.1	69150.21166	353078.9246	c18:2w6	(01/16/13 15:56:00)	7.61E-11	1.52E-08	1.01	1	Min	REF	BR	0.006631594	0.008444166	NA	Fungi
BL036	1443.2	22716.21096	415041.6811	c18:2w6	(01/17/13 13:31:00)	8.95E-11	1.79E-08	0.8	1	Min	OM2	BL	0.004707902	0.017665421	NA	Fungi
BL042	1443.2	13212.88227	810709.8723	c18:2w6	(01/16/13 23:07:00)	1.75E-10	3.50E-08	1.06	1	Min	OM3	BL	0.004543949	0.028438915	NA	Fungi
BL046	1443.2	6391.30601	317395.3583	c18:2w6	(01/17/13 10:37:00)	6.84E-11	1.37E-08	1	1	Min	REF	BL	0.00104968	0.012637984	NA	Fungi
LH024	1443.2	60348.92438	245284.012	c18:2w6	(01/15/13 00:26:00)	5.29E-11	1.06E-08	0.77	1	Min	REF	LH	0.005605862	0.008131625	NA	Fungi
LH022	1443.3	21446.72566	360731.6212	c18:2w6	(01/14/13 22:59:00)	7.78E-11	1.56E-08	0.9	1	Min	REF	LH	0.003481726	0.013803317	NA	Fungi
BL038	1443.4	4247.610478	892004.8173	c18:2w6	(01/17/13 00:34:00)	1.92E-10	3.85E-08	1.24	1	Min	OM3	BL	0.001727472	0.029294849	NA	Fungi
LH008	1443.4	80601.20033	419999.4411	c18:2w6	(01/15/13 01:52:00)	9.06E-11	1.81E-08	0.99	1	Min	OM2	LH	0.008751487	0.009543929	NA	Fungi
BL030	1443.5	1991.886132	136933.8905	c18:2w6	(01/17/13 14:58:00)	2.95E-11	5.91E-09	1.09	1	Min	OM1	BL	0.00017622	0.005241458	NA	Fungi
BR058	1443.5	69991.66637	637631.3757	c18:2w6	(01/15/13 14:49:00)	1.37E-10	2.75E-08	1.08	1	Min	OM2	BR	0.011298257	0.014162698	NA	Fungi
BR068	1443.5	99763.85964	560363.4543	c18:2w6	(01/15/13 07:36:00)	1.21E-10	2.42E-08	1.09	1	Min	REF	BR	0.011772967	0.010397359	NA	Fungi
BL032	1443.7	22448.48642	260074.5656	c18:2w6	(01/17/13 20:44:00)	5.61E-11	1.12E-08	0.97	1	Min	OM2	BL	0.002411316	0.009151268	NA	Fungi
BL040	1443.8	5612.087016	1068559.494	c18:2w6	(01/16/13 20:15:00)	2.30E-10	4.61E-08	0.95	1	Min	OM3	BL	0.00335486	0.045152078	NA	Fungi
BR060	1443.8	59268.19125	525996.0724	c18:2w6	(01/14/13 20:07:00)	1.13E-10	2.27E-08	1.02	1	Min	OM2	BR	0.008979676	0.013259111	NA	Fungi
BR054	1444	73567.52302	877399.4586	c18:2w6	(01/15/13 11:55:00)	1.89E-10	3.78E-08	1.07	1	Min	OM1	BR	0.016122084	0.019240366	NA	Fungi
BR072	1444.1	27371.39421	462360.2108	c18:2w6	(01/14/13 18:40:00)	9.97E-11	1.99E-08	1	1	Min	REF	BR	0.00482019	0.015119079	NA	Fungi
BL048	1444.6	37918.14494	665296.6856	c18:2w6	(01/17/13 17:51:00)	1.43E-10	2.87E-08	1.22	1	Min	REF	BL	0.007155463	0.016361665	NA	Fungi
BR056	1444.7	90032.59445	414857.5387	c18:2w6	(01/14/13 12:56:00)	8.95E-11	1.79E-08	0.98	1	Min	OM2	BR	0.009231478	0.009024356	NA	Fungi
BR052	1444.9	91467.8507	424411.4181	c18:2w6	(01/14/13 14:22:00)	9.15E-11	1.83E-08	1	1	Min	OM1	BR	0.009326753	0.008975975	NA	Fungi
BR051	1445	17285.32969	941169.8856	c18:2w6	(01/08/13 03:57:00)	2.03E-10	4.06E-08	0.63	1	Org	OM1	BR	0.010958034	0.053467234	NA	Fungi
LH004	1445.3	3616.302602	633135.0745	c18:2w6	(01/10/13 14:58:00)	1.37E-10	2.73E-08	0.97	1	Min	OM1	LH	0.001388168	0.026760212	NA	Fungi
LH002	1445.5	49361.17812	826608.1916	c18:2w6	(01/10/13 13:32:00)	1.78E-10	3.56E-08	0.96	1	Min	OM1	LH	0.013419676	0.023713084	NA	Fungi
LH006	1445.6	40632.3008	765254.7017	c18:2w6	(01/10/13 07:45:00)	1.65E-10	3.30E-08	0.98	1	Min	OM1	LH	0.010733005	0.02294208	NA	Fungi
BR057	1445.7	27158.73746	1123665.245	c18:2w6	(01/08/13 08:14:00)	2.42E-10	4.85E-08	0.62	1	Org	OM2	BR	0.018786638	0.059371467	NA	Fungi
BR049	1445.8	10146.39016	942708.2585	c18:2w6	(01/08/13 01:05:00)	2.03E-10	4.07E-08	0.63	1	Org	OM1	BR	0.007183023	0.057347551	NA	Fungi
BR055	1445.9	18523.73061	819177.4564	c18:2w6	(01/08/13 02:31:00)	1.77E-10	3.53E-08	0.63	1	Org	OM2	BR	0.010088899	0.045985704	NA	Fungi
LH003	1446.1	1264.477231	1257053.209	c18:2w6	(01/07/13 17:56:00)	2.71E-10	5.42E-08	0.75	1	Org	OM1	LH	0.001793636	0.070486866	NA	Fungi
BR053	1446.2	10341.41095	724094.5362	c18:2w6	(01/07/13 13:39:00)	1.56E-10	3.12E-08	0.68	1	Org	OM1	BR	0.005190924	0.040730476	NA	Fungi
BR061	1446.2	577.7183825	1462751.754	c18:2w6	(01/07/13 15:05:00)	3.15E-10	6.31E-08	0.64	1	Org	OM3	BR	0.001717018	0.096847231	NA	Fungi
LH019	1446.8	1162.566069	1854988.535	c18:2w6	(01/07/13 22:14:00)	4.00E-10	8.00E-08	0.59	1	Org	REF	LH	0.003216754	0.132370224	NA	Fungi
LH007	1446.9	2421.786648	601038.2221	c18:2w6	(01/07/13 20:48:00)	1.30E-10	2.59E-08	0.76	1	Org	OM2	LH	0.001262822	0.032842116	NA	Fungi
BR059	1447.3	17462.37456	3653615.151	c18:2w6	(01/08/13 06:49:00)	7.88E-10	1.58E-07	0.62	1	Org	OM2	BR	0.043664737	0.210467566	NA	Fungi
BR067	1447.5	7692.708434	3036924.641	c18:2w6	(01/11/13 11:15:00)	6.55E-10	1.31E-07	0.74	1	Org	REF	BR	0.015719796	0.161263003	NA	Fungi
BR069	1447.6	5939.399547	1882149.112	c18:2w6	(01/10/13 00:36:00)	4.06E-10	8.12E-08	0.62	1	Org	REF	BR	0.009470232	0.121445277	NA	Fungi
BR063	1447.7	1855.962065	1826444.768	c18:2w6	(01/08/13 12:32:00)	3.94E-10	7.88E-08	0.72	1	Org	OM3	BR	0.003401688	0.105994656	NA	Fungi
BL045	1447.9	5171.737268	7846083.5	c18:2w6	(01/10/13 03:27:00)	1.69E-09	3.38E-07	0.69	1	Org	REF	BL	0.031803655	0.458576174	NA	Fungi
BR071	1447.9	22222.04971	1983652.046	c18:2w6	(01/10/13 19:18:00)	4.28E-10	8.55E-08	0.67	1	Org	REF	BR	0.026422869	0.101256126	NA	Fungi
LH021	1447.9	1546.319822	2279551.497	c18:2w6	(01/07/13 23:40:00)	4.92E-10	9.83E-08	0.71	1	Org	REF	LH	0.003851578	0.134606986	NA	Fungi
BL043	1448.1	3226.324651	6177296.142	c18:2w6	(01/10/13 10:38:00)	1.33E-09	2.66E-07	0.71	1	Org	REF	BL	0.017011361	0.358193828	NA	Fungi
LH011	1448.2	3386.165353	1115124.953	c18:2w6	(01/08/13 05:23:00)	2.40E-10	4.81E-08	0.7	1	Org	OM2	LH	0.003227027	0.065472581	NA	Fungi
BL047	1448.3	3543.205726	6882514.587	c18:2w6	(01/10/13 06:19:00)	1.48E-09	2.97E-07	0.68	1	Org	REF	BL	0.021201321	0.415281334	NA	Fungi
BL025	1449	2258.502031	4722378.684	c18:2w6	(01/10/13 17:51:00)	1.02E-09	2.04E-07	0.48	1	Org	OM1	BL	0.014986712	0.409289161	NA	Fungi
BL029	1449.2	2140.272011	6414814.758	c18:2w6	(01/10/13 16:24:00)	1.38E-09	2.77E-07	0.62	1	Org	OM1	BL	0.015208467	0.43098293	NA	Fungi
LH015	1449.2	5398.704222	16324361	c18:2w6	(01/07/13 16:31:00)	3.52E-09	7.04E-07	0.42	1	Org	OM3	LH	0.112437223	1.56372351	NA	Fungi
BL041	1449.6	10355.11653	2722368.119	c18:2w6	(01/09/13 17:24:00)	5.87E-10	1.17E-07	0.64	1	Org	OM3	BL	0.020758233	0.162682441	NA	Fungi
LH001	1449.6	1049.846925	6019469.561	c18:2w6	(01/07/13 19:22:00)	1.30E-09	2.60E-07	0.75	1	Org	OM1	LH	0.007793185	0.33832604	NA	Fungi
LH023	1449.6	982.192919	4110009.618	c18:2w6	(01/08/13 11:06:00)	8.86E-10	1.77E-07	0.63	1	Org	REF	LH	0.006130101	0.275209619	NA	Fungi
BR065	1449.8	759.8603448	7441787.318	c18:2w6	(01/10/13 09:12:00)	1.60E-09	3.21E-07	0.74	1	Org	OM3	BR	0.008410191	0.425274704	NA	Fungi
LH009	1449.8	2874.125961	3926619.795	c18:2w6	(01/08/13 09:41:00)	8.47E-10	1.69E-07	0.75	1	Org	OM2	LH	0.009419144	0.216361314	NA	Fungi
BL027	1450	1512.36708	6058478.823	c18:2w6	(01/09/13 23:10:00)	1.31E-09	2.61E-07	0.71	1	Org	OM1	BL	0.010103785	0.357884512	NA	Fungi
BL035	1450.6	7123.135701	3528774.42	c18:2w6	(01/09/13 21:43:00)	7.61E-10	1.52E-07	0.65	1	Org	OM2	BL	0.019583234	0.214537191	NA	Fungi
LH017	1450.6	244.9715751	2138430.8	c18:2w6	(01/08/13 16:52:00)	4.61E-10	9.22E-08	0.36	1	Org	OM3	LH	0.003534316	0.25263167	NA	Fungi
BL033	1451.5	7231.632727	8328205.11	c18:2w6	(01/10/13 02:02:00)	1.80E-09	3.59E-07	0.66	1	Org	OM2	BL	0.046074294	0.498097766	NA	Fungi
LH005	1451.7	632.86322	3814987.548	c18:2w6	(01/08/13 15:25:00)	8.23E-10	1.65E-07	0.75	1	Org	OM1	LH	0.003952501	0.215409109	NA	Fungi
BL031	1451.9	5978.017035	6103691.38	c18:2w6	(01/09/13 18:50:00)	1.32E-09	2.63E-07	0.66	1	Org	OM2	BL	0.028998949	0.369821477	NA	Fungi
BL039	1452.9	1794.777008	5707512.087	c18:2w6	(01/10/13 04:53:00)	1.23E-09	2.46E-07	0.62	1	Org	OM3	BL	0.012088148	0.384905825	NA	Fungi
BL037	1453	3209.05143	10806573.47	c18:2w6	(01/10/13 12:05:00)	2.33E-09	4.66E-07	0.67	1	Org	OM3	BL	0.031413336	0.664158471	NA	Fungi
LH013	1453.5	4617.177823	3216264.311	c18:2w6	(01/08/13 13:59:00)	6.94E-10	1.39E-07	0.66	1	Org	OM3	LH	0.01247757	0.197675897	NA	Fungi
LH018	1456.4	3968.178178	137925.4531	c18:1w9	(01/15/13 09:02:00)	2.97E-11	5.95E-09	0.95	1	Min	OM3	LH	0.000331064	0.005930021	NA	Fungi
BL028	1456.5	2539.491034	1172556.583	c18:1w9	(01/17/13 03:26:00)	2.53E-10	5.06E-08	0.89	1	Min	OM1	BL	0.002173364	0.054642885	NA	Fungi
LH014	1456.6	8011.64845	535636.2846	c18:1w9	(01/15/13 13:22:00)	1.16E-10	2.31E-08	0.96	1	Min	OM3	LH	0.002212464	0.021849303	NA	Fungi
LH020	1456.6	16579.29878	710107.4968	c18:1w9	(01/15/13 04:44:00)	1.53E-10	3.06E-08	0.97	1	Min	REF	LH	0.005207748	0.026362727	NA	Fungi
LH010	1456.7	11908.91511	1319452.79	c18:1w9	(01/15/13 20:35:00)	2.85E-10	5.69E-08	0.89	1	Min	OM2	LH	0.008099388	0.05583472	NA	Fungi
BL034	1456.8	3204.463233	1054911.04	c18:1w9	(01/17/13 04:52:00)	2.27E-10	4.55E-08	1.02	1	Min	OM2	BL	0.002012168	0.042588815	NA	Fungi
LH016	1456.8	2433.083323	343950.3306	c18:1w9	(01/14/13 21:33:00)	7.42E-11	1.48E-08	0.96	1	Min	OM3	LH	0.000573927	0.014876955	NA	Fungi
BL044	1456.9	3234.020989	1369906.007	c18:1w9	(01/16/13 18:48:00)	2.95E-10	5.91E-08	1.09	1	Min	REF	BL	0.0024616	0.051737619	NA	Fungi
BR062	1456.9	14224.04585	1003074.652	c18:1w9	(01/15/13 16:16:00)	2.16E-10	4.33E-08	1.01	1	Min	OM3	BR	0.006256679	0.036572588	NA	Fungi
BR064	1456.9	9018.645837	754570.2913	c18:1w9	(01/15/13 17:42:00)	1.63E-10	3.25E-08	1.17	1	Min	OM3	BR	0.002814349	0.024998316	NA	Fungi
BR066	1456.9	10795.96315	967870.7633	c18:1w9	(01/15/13 19:09:00)	2.09E-10	4.17E-08	1.04	1	Min	OM3	BR	0.00469727	0.035436762	NA	Fungi
LH012	1456.9	2942.474367	915382.1226	c18:1w9	(01/15/13 10:29:00)	1.97E-10	3.95E-08	0.92	1	Min	OM2	LH	0.001820305	0.041088198	NA	Fungi
BL046	1457	1840.184849	504626.7183	c18:1w9	(01/17/13 10:37:00)	1.09E-10	2.18E-08	1	1	Min	REF	BL	0.000673069	0.021088941	NA	Fungi
BL026	1457.1	1995.362126	734132.2193	c18:1w9	(01/17/13 07:45:00)	1.58E-10	3.17E-08	0.93	1	Min	OM1	BL	0.001108537	0.032933858	NA	Fungi
BR050	1457.1	14258.4285	1118078.496	c18:1w9	(01/15/13 06:10:00)	2.41E-10	4.82E-08	0.98	1	Min	OM1	BR	0.007201363	0.041999756	NA	Fungi
LH008	1457.1	11010.80092	798021.4929	c18:1w9	(01/15/13 01:52:00)	1.72E-10	3.44E-08	0.99	1	Min	OM2	LH	0.00413385	0.030628422	NA	Fungi
BL036	1457.2	3240.01402	979570.8453	c18:1w9	(01/17/13 13:31:00)	2.11E-10	4.22E-08	0.8	1	Min	OM2	BL	0.002401516	0.050403433	NA	Fungi
BR070	1457.2	12898.45436	919539.3901	c18:1w9	(01/16/13 15:56:00)	1.99E-10	3.97E-08	1.01	1	Min	REF	BR	0.005319829	0.033942651	NA	Fungi
LH024	1457.3	7009.727801	583219.8177	c18:1w9	(01/15/13 00:26:00)	1.26E-10	2.52E-08	0.77	1	Min	REF	LH	0.002697223	0.029966848	NA	Fungi
BL030	1457.4	1089.053983	399886.1757	c18:1w9	(01/17/13 14:58:00)	8.62E-11	1.72E-08	1.09	1	Min	OM1	BL	0.000362885	0.015458287	NA	Fungi
BR058	1457.4	18767.06909	1158351.382	c18:1w9	(01/15/13 14:49:00)	2.50E-10	5.00E-08	1.08	1	Min	OM2	BR	0.008406778	0.0378468	NA	Fungi
BL032	1457.5	4976.564878	534180.9975	c18:1w9	(01/17/13 20:44:00)	1.15E-10	2.30E-08	0.97	1	Min	OM2	BL	0.001494603	0.022254405	NA	Fungi
BR068	1457.5	23566.32758	1131889.125	c18:1w9	(01/15/13 07:36:00)	2.44E-10	4.88E-08	1.09	1	Min	REF	BR	0.009688009	0.035094266	NA	Fungi
LH022	1457.5	4042.008698	740647.2202	c18:1w9	(01/14/13 22:59:00)	1.60E-10	3.19E-08	0.9	1	Min	REF	LH	0.001902939	0.033586379	NA	Fungi
BL042	1457.6	3498.339948	1742719.16	c18:1w9	(01/16/13 23:07:00)	3.76E-10	7.52E-08	1.06	1	Min	OM3	BL	0.003411721	0.067488944	NA	Fungi
BR054	1457.6	15560.52296	1449756.656	c18:1w9	(01/15/13 11:55:00)	3.13E-10	6.25E-08	1.07	1	Min	OM1	BR	0.009167548	0.049263019	NA	Fungi
BL038	1457.7	1118.357738	1767647.988	c18:1w9	(01/17/13 00:34:00)	3.81E-10	7.62E-08	1.24	1	Min	OM3	BL	0.001429365	0.060046247	NA	Fungi
BR060	1457.9	10968.82441	1069031.686	c18:1w9	(01/14/13 20:07:00)	2.31E-10	4.61E-08	1.02	1	Min	OM2	BR	0.005358285	0.03983971	NA	Fungi
BL040	1458	1721.425676	1796751.343	c18:1w9	(01/16/13 20:15:00)	3.87E-10	7.75E-08	0.95	1	Min	OM3	BL	0.002420279	0.07914271	NA	Fungi
BR072	1458	5867.44545	802069.425	c18:1w9	(01/14/13 18:40:00)	1.73E-10	3.46E-08	1	1	Min	REF	BR	0.002478047	0.03211117	NA	Fungi
BL048	1458.3	9328.665616	867661.0156	c18:1w9	(01/17/13 17:51:00)	1.87E-10	3.74E-08	1.22	1	Min	REF	BL	0.003189567	0.027480803	NA	Fungi
BR052	1458.4	25533.43657	642008.9559	c18:1w9	(01/14/13 14:22:00)	1.38E-10	2.77E-08	1	1	Min	OM1	BR	0.006359057	0.021327557	NA	Fungi
BR056	1458.6	23197.40604	860427.1849	c18:1w9	(01/14/13 12:56:00)	1.86E-10	3.71E-08	0.98	1	Min	OM2	BR	0.008094443	0.029768713	NA	Fungi
LH004	1459.1	1314.746363	954226.1302	c18:1w9	(01/10/13 14:58:00)	2.06E-10	4.12E-08	0.97	1	Min	OM1	LH	0.001075518	0.041348161	NA	Fungi
LH006	1459.3	6205.411267	1258698.593	c18:1w9	(01/10/13 07:45:00)	2.71E-10	5.43E-08	0.98	1	Min	OM1	LH	0.004148855	0.051240261	NA	Fungi
LH002	1459.5	6769.688116	1507282.793	c18:1w9	(01/10/13 13:32:00)	3.25E-10	6.50E-08	0.96	1	Min	OM1	LH	0.005437018	0.062272897	NA	Fungi
BR051	1459.6	2213.918262	1883603.045	c18:1w9	(01/08/13 03:57:00)	4.06E-10	8.12E-08	0.63	1	Org	OM1	BR	0.004482206	0.124454804	NA	Fungi
BR057	1459.8	4787.220199	1850800.422	c18:1w9	(01/08/13 08:14:00)	3.99E-10	7.98E-08	0.62	1	Org	OM2	BR	0.007860715	0.120874292	NA	Fungi
BR055	1460	3230.075869	1040974.556	c18:1w9	(01/08/13 02:31:00)	2.24E-10	4.49E-08	0.63	1	Org	OM2	BR	0.003233452	0.068023678	NA	Fungi
BR049	1460.1	1931.655363	1296303.324	c18:1w9	(01/08/13 01:05:00)	2.80E-10	5.59E-08	0.63	1	Org	OM1	BR	0.002830018	0.08590496	NA	Fungi
LH019	1460.2	423.4923609	1457486.686	c18:1w9	(01/07/13 22:14:00)	3.14E-10	6.29E-08	0.59	1	Org	REF	LH	0.001677268	0.104855042	NA	Fungi
BR053	1460.4	2676.65748	1203341.109	c18:1w9	(01/07/13 13:39:00)	2.59E-10	5.19E-08	0.68	1	Org	OM1	BR	0.003027873	0.073286898	NA	Fungi
LH003	1460.4	644.6034982	1746021.47	c18:1w9	(01/07/13 17:56:00)	3.76E-10	7.53E-08	0.75	1	Org	OM1	LH	0.001821728	0.098574426	NA	Fungi
BR061	1460.9	382.1140697	2119992.709	c18:1w9	(01/07/13 15:05:00)	4.57E-10	9.14E-08	0.64	1	Org	OM3	BR	0.002184701	0.140666257	NA	Fungi
LH021	1461.1	660.1988716	1658964.071	c18:1w9	(01/07/13 23:40:00)	3.58E-10	7.15E-08	0.71	1	Org	REF	LH	0.001845432	0.098919031	NA	Fungi
LH007	1461.2	703.3119853	734968.6457	c18:1w9	(01/07/13 20:48:00)	1.58E-10	3.17E-08	0.76	1	Org	OM2	LH	0.000783253	0.040921349	NA	Fungi
BR059	1461.4	4789.799424	4395184.776	c18:1w9	(01/08/13 06:49:00)	9.48E-10	1.90E-07	0.62	1	Org	OM2	BR	0.01867503	0.287038184	NA	Fungi
LH023	1462	502.6099282	2190557.601	c18:1w9	(01/08/13 11:06:00)	4.72E-10	9.45E-08	0.63	1	Org	REF	LH	0.002489862	0.147458902	NA	Fungi
LH011	1462.1	1016.979687	1065826.661	c18:1w9	(01/08/13 05:23:00)	2.30E-10	4.60E-08	0.7	1	Org	OM2	LH	0.00145527	0.064207214	NA	Fungi
BL025	1462.2	863.7319498	3590273.379	c18:1w9	(01/10/13 17:51:00)	7.74E-10	1.55E-07	0.48	1	Org	OM1	BL	0.006616907	0.31594646	NA	Fungi
BR071	1462.2	5448.119945	2899592.927	c18:1w9	(01/10/13 19:18:00)	6.25E-10	1.25E-07	0.67	1	Org	REF	BR	0.012609608	0.17402449	NA	Fungi
BL045	1462.4	1126.644262	10132628	c18:1w9	(01/10/13 03:27:00)	2.18E-09	4.37E-07	0.69	1	Org	REF	BL	0.01478081	0.618507936	NA	Fungi
BR063	1462.4	546.9866507	2612985.174	c18:1w9	(01/08/13 12:32:00)	5.63E-10	1.13E-07	0.72	1	Org	OM3	BR	0.002674195	0.153832605	NA	Fungi
BL043	1462.5	895.7406992	7770290.999	c18:1w9	(01/10/13 10:38:00)	1.68E-09	3.35E-07	0.71	1	Org	REF	BL	0.009844422	0.4621183	NA	Fungi
BL047	1462.5	877.2000622	7685398.112	c18:1w9	(01/10/13 06:19:00)	1.66E-09	3.31E-07	0.68	1	Org	REF	BL	0.010069061	0.477331718	NA	Fungi
BR069	1462.5	1529.655593	3149759.738	c18:1w9	(01/10/13 00:36:00)	6.79E-10	1.36E-07	0.62	1	Org	REF	BR	0.006055651	0.213030285	NA	Fungi
BL029	1462.6	1031.959908	5742495.973	c18:1w9	(01/10/13 16:24:00)	1.24E-09	2.48E-07	0.62	1	Org	OM1	BL	0.008916739	0.390510587	NA	Fungi
BR067	1462.6	2842.482097	5248544.554	c18:1w9	(01/11/13 11:15:00)	1.13E-09	2.26E-07	0.74	1	Org	REF	BR	0.012628257	0.293241073	NA	Fungi
LH015	1462.6	1904.810542	13050585	c18:1w9	(01/07/13 16:31:00)	2.81E-09	5.63E-07	0.42	1	Org	OM3	LH	0.042358017	1.297656342	NA	Fungi
BL041	1462.9	966.4121094	2048296.827	c18:1w9	(01/09/13 17:24:00)	4.42E-10	8.83E-08	0.64	1	Org	OM3	BL	0.002983886	0.135036005	NA	Fungi
LH001	1463.2	755.3353227	4851684.983	c18:1w9	(01/07/13 19:22:00)	1.05E-09	2.09E-07	0.75	1	Org	OM1	LH	0.005396289	0.273575376	NA	Fungi
LH017	1463.3	225.8071213	1385519.039	c18:1w9	(01/08/13 16:52:00)	2.99E-10	5.98E-08	0.36	1	Org	OM3	LH	0.002255161	0.163718342	NA	Fungi
BL027	1463.5	696.3451841	4976765.967	c18:1w9	(01/09/13 23:10:00)	1.07E-09	2.15E-07	0.71	1	Org	OM1	BL	0.005654436	0.296631285	NA	Fungi
LH009	1463.5	1533.513643	3402055.072	c18:1w9	(01/08/13 09:41:00)	7.34E-10	1.47E-07	0.75	1	Org	OM2	LH	0.005415003	0.190203008	NA	Fungi
BL035	1463.7	2316.034893	2731279.815	c18:1w9	(01/09/13 21:43:00)	5.89E-10	1.18E-07	0.65	1	Org	OM2	BL	0.006509834	0.174699932	NA	Fungi
BR065	1464.5	413.3983752	8639944.89	c18:1w9	(01/10/13 09:12:00)	1.86E-09	3.73E-07	0.74	1	Org	OM3	BR	0.007872038	0.495637863	NA	Fungi
BL033	1464.7	2541.935782	6558909.888	c18:1w9	(01/10/13 02:02:00)	1.41E-09	2.83E-07	0.66	1	Org	OM2	BL	0.016404571	0.412160223	NA	Fungi
LH005	1464.8	342.6315488	2727095.079	c18:1w9	(01/08/13 15:25:00)	5.88E-10	1.18E-07	0.75	1	Org	OM1	LH	0.002330662	0.15447718	NA	Fungi
BL031	1465.4	1504.270634	5113775.385	c18:1w9	(01/09/13 18:50:00)	1.10E-09	2.21E-07	0.66	1	Org	OM2	BL	0.00914562	0.324992846	NA	Fungi
BL037	1466.1	897.1180953	7817005.66	c18:1w9	(01/10/13 12:05:00)	1.69E-09	3.37E-07	0.67	1	Org	OM3	BL	0.010502332	0.492644087	NA	Fungi
LH013	1466.7	1442.876211	2367535.451	c18:1w9	(01/08/13 13:59:00)	5.10E-10	1.02E-07	0.66	1	Org	OM3	LH	0.004133136	0.150563659	NA	Fungi
BL039	1466.8	523.6029864	4914003.981	c18:1w9	(01/10/13 04:53:00)	1.06E-09	2.12E-07	0.62	1	Org	OM3	BL	0.00575347	0.336046938	NA	Fungi
LH014	1468.8	8004.759248	547306.9606	c18:1w7	(01/15/13 13:22:00)	1.18E-10	2.36E-08	0.96	1	Min	OM3	LH	0.002258773	0.022327263	NA	Gram-negative Bacteria
LH018	1468.9	7428.654895	157545.5276	c18:1w7	(01/15/13 09:02:00)	3.40E-11	6.79E-09	0.95	1	Min	OM3	LH	0.000618766	0.006532966	NA	Gram-negative Bacteria
LH010	1469.2	7087.735858	1551844.037	c18:1w7	(01/15/13 20:35:00)	3.35E-10	6.69E-08	0.89	1	Min	OM2	LH	0.006264603	0.068930028	NA	Gram-negative Bacteria
LH016	1469.2	6345.329784	383352.0387	c18:1w7	(01/14/13 21:33:00)	8.27E-11	1.65E-08	0.96	1	Min	OM3	LH	0.001313047	0.015907831	NA	Gram-negative Bacteria
BR062	1469.3	6304.540304	1093895.565	c18:1w7	(01/15/13 16:16:00)	2.36E-10	4.72E-08	1.01	1	Min	OM3	BR	0.003543022	0.043164115	NA	Gram-negative Bacteria
BR064	1469.3	5649.029619	821455.0864	c18:1w7	(01/15/13 17:42:00)	1.77E-10	3.54E-08	1.17	1	Min	OM3	BR	0.002104986	0.028172982	NA	Gram-negative Bacteria
BL028	1469.4	3132.710155	1924041.973	c18:1w7	(01/17/13 03:26:00)	4.15E-10	8.30E-08	0.89	1	Min	OM1	BL	0.004137443	0.089092045	NA	Gram-negative Bacteria
BL034	1469.4	3831.187992	1301950.778	c18:1w7	(01/17/13 04:52:00)	2.81E-10	5.61E-08	1.02	1	Min	OM2	BL	0.002834494	0.052211175	NA	Gram-negative Bacteria
BL046	1469.4	4341.120794	585076.3251	c18:1w7	(01/17/13 10:37:00)	1.26E-10	2.52E-08	1	1	Min	REF	BL	0.001428624	0.023802772	NA	Gram-negative Bacteria
LH012	1469.4	5550.147724	1047906.406	c18:1w7	(01/15/13 10:29:00)	2.26E-10	4.52E-08	0.92	1	Min	OM2	LH	0.003367658	0.045752916	NA	Gram-negative Bacteria
LH020	1469.4	11250.10839	967202.0669	c18:1w7	(01/15/13 04:44:00)	2.09E-10	4.17E-08	0.97	1	Min	REF	LH	0.005203086	0.037797488	NA	Gram-negative Bacteria
BL044	1469.5	3793.980259	1646240.149	c18:1w7	(01/16/13 18:48:00)	3.55E-10	7.10E-08	1.09	1	Min	REF	BL	0.003329372	0.061802783	NA	Gram-negative Bacteria
BR066	1469.5	5997.575959	1153847.468	c18:1w7	(01/15/13 19:09:00)	2.49E-10	4.98E-08	1.04	1	Min	OM3	BR	0.003487994	0.044357806	NA	Gram-negative Bacteria
BR050	1469.7	9508.065398	1401036.52	c18:1w7	(01/15/13 06:10:00)	3.02E-10	6.04E-08	0.98	1	Min	OM1	BR	0.006511179	0.055141527	NA	Gram-negative Bacteria
LH008	1469.7	6161.884437	1062826.196	c18:1w7	(01/15/13 01:52:00)	2.29E-10	4.58E-08	0.99	1	Min	OM2	LH	0.003448456	0.04284886	NA	Gram-negative Bacteria
BL036	1469.8	4137.407479	1253269.187	c18:1w7	(01/17/13 13:31:00)	2.70E-10	5.40E-08	0.8	1	Min	OM2	BL	0.003687316	0.063871672	NA	Gram-negative Bacteria
LH024	1469.9	5282.317593	719890.9815	c18:1w7	(01/15/13 00:26:00)	1.55E-10	3.10E-08	0.77	1	Min	REF	LH	0.002658626	0.037659911	NA	Gram-negative Bacteria
BL026	1470	2890.622484	1276606.858	c18:1w7	(01/17/13 07:45:00)	2.75E-10	5.51E-08	0.93	1	Min	OM1	BL	0.002479684	0.056717765	NA	Gram-negative Bacteria
LH022	1470	7982.264848	948368.2502	c18:1w7	(01/14/13 22:59:00)	2.04E-10	4.09E-08	0.9	1	Min	REF	LH	0.00416625	0.041276359	NA	Gram-negative Bacteria
BR058	1470.1	8683.819068	1479727.895	c18:1w7	(01/15/13 14:49:00)	3.19E-10	6.38E-08	1.08	1	Min	OM2	BR	0.005798705	0.053287605	NA	Gram-negative Bacteria
BL038	1470.2	2333.266665	1934564.012	c18:1w7	(01/17/13 00:34:00)	4.17E-10	8.34E-08	1.24	1	Min	OM3	BL	0.002429117	0.064851534	NA	Gram-negative Bacteria
BL042	1470.2	2534.984926	1956463.338	c18:1w7	(01/16/13 23:07:00)	4.22E-10	8.44E-08	1.06	1	Min	OM3	BL	0.003042735	0.076553883	NA	Gram-negative Bacteria
BR054	1470.2	8036.887562	1636877.932	c18:1w7	(01/15/13 11:55:00)	3.53E-10	7.06E-08	1.07	1	Min	OM1	BR	0.006081831	0.059890417	NA	Gram-negative Bacteria
BR068	1470.2	10613.18729	1577505.831	c18:1w7	(01/15/13 07:36:00)	3.40E-10	6.80E-08	1.09	1	Min	REF	BR	0.007204641	0.055208098	NA	Gram-negative Bacteria
BL032	1470.3	3540.65675	711264.6224	c18:1w7	(01/17/13 20:44:00)	1.53E-10	3.07E-08	0.97	1	Min	OM2	BL	0.001535155	0.030086765	NA	Gram-negative Bacteria
BR060	1470.3	5576.35621	1273053.81	c18:1w7	(01/14/13 20:07:00)	2.75E-10	5.49E-08	1.02	1	Min	OM2	BR	0.003703864	0.05012006	NA	Gram-negative Bacteria
BR070	1470.3	4909.715236	1601934.319	c18:1w7	(01/16/13 15:56:00)	3.46E-10	6.91E-08	1.01	1	Min	REF	BR	0.004271659	0.064127711	NA	Gram-negative Bacteria
BL030	1470.4	2293.134604	654220.5712	c18:1w7	(01/17/13 14:58:00)	1.41E-10	2.82E-08	1.09	1	Min	OM1	BL	0.000923662	0.024960044	NA	Gram-negative Bacteria
BL040	1470.4	2100.123106	2008868.158	c18:1w7	(01/16/13 20:15:00)	4.33E-10	8.66E-08	0.95	1	Min	OM3	BL	0.003069883	0.088122086	NA	Gram-negative Bacteria
BL048	1470.6	5463.092612	882937.9147	c18:1w7	(01/17/13 17:51:00)	1.90E-10	3.81E-08	1.22	1	Min	REF	BL	0.00211324	0.029097143	NA	Gram-negative Bacteria
BR052	1470.6	9394.802863	702551.5935	c18:1w7	(01/14/13 14:22:00)	1.51E-10	3.03E-08	1	1	Min	OM1	BR	0.003168857	0.027128656	NA	Gram-negative Bacteria
BR056	1471.2	8446.58959	1111245.279	c18:1w7	(01/14/13 12:56:00)	2.40E-10	4.79E-08	0.98	1	Min	OM2	BR	0.004692783	0.04420764	NA	Gram-negative Bacteria
BR072	1471.2	4562.313271	1217171.016	c18:1w7	(01/14/13 18:40:00)	2.62E-10	5.25E-08	1	1	Min	REF	BR	0.003087898	0.04940256	NA	Gram-negative Bacteria
LH004	1471.6	4209.542106	1041197.345	c18:1w7	(01/10/13 14:58:00)	2.25E-10	4.49E-08	0.97	1	Min	OM1	LH	0.002560001	0.043730308	NA	Gram-negative Bacteria
LH002	1471.8	5554.910944	1567337.405	c18:1w7	(01/10/13 13:32:00)	3.38E-10	6.76E-08	0.96	1	Min	OM1	LH	0.00483035	0.065577329	NA	Gram-negative Bacteria
LH006	1471.8	5081.350431	1316824.188	c18:1w7	(01/10/13 07:45:00)	2.84E-10	5.68E-08	0.98	1	Min	OM1	LH	0.003706638	0.054240298	NA	Gram-negative Bacteria
BR051	1472.2	2215.972741	1981973.346	c18:1w7	(01/08/13 03:57:00)	4.27E-10	8.55E-08	0.63	1	Org	OM1	BR	0.004723855	0.130946832	NA	Gram-negative Bacteria
LH003	1472.4	1032.23851	1240188.212	c18:1w7	(01/07/13 17:56:00)	2.67E-10	5.35E-08	0.75	1	Org	OM1	LH	0.001592141	0.069718624	NA	Gram-negative Bacteria
LH019	1472.5	649.7045307	1270592.944	c18:1w7	(01/07/13 22:14:00)	2.74E-10	5.48E-08	0.59	1	Org	REF	LH	0.001690325	0.091181331	NA	Gram-negative Bacteria
BR049	1472.8	2197.075059	1350925.547	c18:1w7	(01/08/13 01:05:00)	2.91E-10	5.83E-08	0.63	1	Org	OM1	BR	0.003207021	0.089266976	NA	Gram-negative Bacteria
LH021	1472.8	1430.45977	1112986.81	c18:1w7	(01/07/13 23:40:00)	2.40E-10	4.80E-08	0.71	1	Org	REF	LH	0.001797235	0.065804903	NA	Gram-negative Bacteria
BR055	1472.9	2982.960053	1123299.9	c18:1w7	(01/08/13 02:31:00)	2.42E-10	4.84E-08	0.63	1	Org	OM2	BR	0.003294068	0.073598423	NA	Gram-negative Bacteria
BR057	1473	2642.868837	2278802.106	c18:1w7	(01/08/13 08:14:00)	4.91E-10	9.83E-08	0.62	1	Org	OM2	BR	0.006233349	0.152271913	NA	Gram-negative Bacteria
BR061	1473.1	1280.770946	1809566.005	c18:1w7	(01/07/13 15:05:00)	3.90E-10	7.80E-08	0.64	1	Org	OM3	BR	0.003047	0.118886549	NA	Gram-negative Bacteria
LH007	1473.1	1645.205851	520836.7439	c18:1w7	(01/07/13 20:48:00)	1.12E-10	2.25E-08	0.76	1	Org	OM2	LH	0.000853126	0.028700909	NA	Gram-negative Bacteria
BR053	1473.2	3316.88762	1234523.408	c18:1w7	(01/07/13 13:39:00)	2.66E-10	5.32E-08	0.68	1	Org	OM1	BR	0.003622226	0.074670097	NA	Gram-negative Bacteria
LH015	1473.4	1991.07314	6346330	c18:1w7	(01/07/13 16:31:00)	1.37E-09	2.74E-07	0.42	1	Org	OM3	LH	0.021189954	0.630441625	NA	Gram-negative Bacteria
LH023	1473.5	1215.154884	1662083.914	c18:1w7	(01/08/13 11:06:00)	3.58E-10	7.17E-08	0.63	1	Org	REF	LH	0.002763282	0.111010229	NA	Gram-negative Bacteria
LH017	1473.7	1742.004146	461222.4012	c18:1w7	(01/08/13 16:52:00)	9.95E-11	1.99E-08	0.36	1	Org	OM3	LH	0.001651518	0.053599039	NA	Gram-negative Bacteria
LH001	1473.9	1732.823004	2527935.854	c18:1w7	(01/07/13 19:22:00)	5.45E-10	1.09E-07	0.75	1	Org	OM1	LH	0.004330789	0.141025407	NA	Gram-negative Bacteria
LH011	1473.9	2039.38094	816274.0467	c18:1w7	(01/08/13 05:23:00)	1.76E-10	3.52E-08	0.7	1	Org	OM2	LH	0.001660828	0.048627444	NA	Gram-negative Bacteria
BL041	1474.1	1313.175983	1188551.807	c18:1w7	(01/09/13 17:24:00)	2.56E-10	5.13E-08	0.64	1	Org	OM3	BL	0.002029033	0.078058867	NA	Gram-negative Bacteria
BR059	1474.4	2898.059683	5059182.271	c18:1w7	(01/08/13 06:49:00)	1.09E-09	2.18E-07	0.62	1	Org	OM2	BR	0.014767444	0.337131043	NA	Gram-negative Bacteria
BL025	1474.6	977.7484319	3353710.774	c18:1w7	(01/10/13 17:51:00)	7.23E-10	1.45E-07	0.48	1	Org	OM1	BL	0.006550826	0.294758887	NA	Gram-negative Bacteria
BR063	1474.8	1232.146865	2297574.144	c18:1w7	(01/08/13 12:32:00)	4.95E-10	9.91E-08	0.72	1	Org	OM3	BR	0.003367345	0.134247664	NA	Gram-negative Bacteria
BL047	1474.9	1138.122748	7262488.391	c18:1w7	(01/10/13 06:19:00)	1.57E-09	3.13E-07	0.68	1	Org	REF	BL	0.010806495	0.449773745	NA	Gram-negative Bacteria
LH009	1474.9	1280.84288	2334783.902	c18:1w7	(01/08/13 09:41:00)	5.03E-10	1.01E-07	0.75	1	Org	OM2	LH	0.003354879	0.130895089	NA	Gram-negative Bacteria
BL045	1475.2	1585.266109	10763921	c18:1w7	(01/10/13 03:27:00)	2.32E-09	4.64E-07	0.69	1	Org	REF	BL	0.018992257	0.653752271	NA	Gram-negative Bacteria
BL029	1475.3	724.0565727	5378254.289	c18:1w7	(01/10/13 16:24:00)	1.16E-09	2.32E-07	0.62	1	Org	OM1	BL	0.007109755	0.366982231	NA	Gram-negative Bacteria
BL043	1475.3	959.1059249	7870356.306	c18:1w7	(01/10/13 10:38:00)	1.70E-09	3.39E-07	0.71	1	Org	REF	BL	0.010297306	0.467743322	NA	Gram-negative Bacteria
LH005	1475.5	1164.366546	1440430.15	c18:1w7	(01/08/13 15:25:00)	3.11E-10	6.21E-08	0.75	1	Org	OM1	LH	0.001966583	0.080858084	NA	Gram-negative Bacteria
BL035	1475.6	1251.936885	2098854.977	c18:1w7	(01/09/13 21:43:00)	4.53E-10	9.05E-08	0.65	1	Org	OM2	BL	0.003436837	0.135814008	NA	Gram-negative Bacteria
BR071	1475.8	3894.062635	4016233.397	c18:1w7	(01/10/13 19:18:00)	8.66E-10	1.73E-07	0.67	1	Org	REF	BR	0.013475656	0.245031699	NA	Gram-negative Bacteria
BR067	1476	3029.780345	6217942.453	c18:1w7	(01/11/13 12:41:00)	1.34E-09	2.68E-07	0.74	1	Org	REF	BR	0.015659483	0.346703429	NA	Gram-negative Bacteria
BL027	1476.2	668.1265253	4735512.063	c18:1w7	(01/09/13 23:10:00)	1.02E-09	2.04E-07	0.71	1	Org	OM1	BL	0.005292477	0.28233963	NA	Gram-negative Bacteria
BR069	1476.3	2096.886445	4622594.233	c18:1w7	(01/10/13 00:36:00)	9.97E-10	1.99E-07	0.62	1	Org	REF	BR	0.010813087	0.31071791	NA	Gram-negative Bacteria
BL031	1476.8	1705.315808	3262896.306	c18:1w7	(01/09/13 18:50:00)	7.04E-10	1.41E-07	0.66	1	Org	OM2	BL	0.00629011	0.206910331	NA	Gram-negative Bacteria
BL037	1476.8	1084.033966	4724355.804	c18:1w7	(01/10/13 12:05:00)	1.02E-09	2.04E-07	0.67	1	Org	OM3	BL	0.006958347	0.297127745	NA	Gram-negative Bacteria
BL033	1476.9	1193.702831	6022923.762	c18:1w7	(01/10/13 02:02:00)	1.30E-09	2.60E-07	0.66	1	Org	OM2	BL	0.009467866	0.384075135	NA	Gram-negative Bacteria
LH013	1477	1730.819201	1100365.818	c18:1w7	(01/08/13 13:59:00)	2.37E-10	4.75E-08	0.66	1	Org	OM3	LH	0.002140653	0.069758193	NA	Gram-negative Bacteria
BR065	1477.3	1108.50313	8783770.671	c18:1w7	(01/10/13 09:12:00)	1.89E-09	3.79E-07	0.74	1	Org	OM3	BR	0.011847873	0.500043761	NA	Gram-negative Bacteria
BL039	1477.5	1036.509789	2676139.902	c18:1w7	(01/10/13 04:53:00)	5.77E-10	1.15E-07	0.62	1	Org	OM3	BL	0.004164509	0.181978138	NA	Gram-negative Bacteria
LH018	1514.4	3257.707787	50683.03752	c18:0	(01/15/13 09:02:00)	1.09E-11	2.19E-09	0.95	1	Min	OM3	LH	0.000105052	0.002195689	NA	Total Biomass
LH014	1514.6	3165.432694	216371.9858	c18:0	(01/15/13 13:22:00)	4.67E-11	9.32E-09	0.96	1	Min	OM3	LH	0.000434982	0.009284846	NA	Total Biomass
BR062	1514.7	2797.303496	410973.6931	c18:0	(01/15/13 16:16:00)	8.86E-11	1.77E-08	1.01	1	Min	OM3	BR	0.000718137	0.016829612	NA	Total Biomass
BR064	1514.7	2321.455226	319351.6504	c18:0	(01/15/13 17:42:00)	6.89E-11	1.38E-08	1.17	1	Min	OM3	BR	0.00042353	0.011347435	NA	Total Biomass
BR068	1514.7	6317.769901	437061.9475	c18:0	(01/15/13 07:36:00)	9.42E-11	1.88E-08	1.09	1	Min	REF	BR	0.001313899	0.015978102	NA	Total Biomass
LH010	1514.7	3104.94703	506246.9495	c18:0	(01/15/13 20:35:00)	1.09E-10	2.18E-08	0.89	1	Min	OM2	LH	0.001081638	0.023448567	NA	Total Biomass
LH020	1514.7	6269.567618	269787.6595	c18:0	(01/15/13 04:44:00)	5.82E-11	1.16E-08	0.97	1	Min	REF	LH	0.000905823	0.011088593	NA	Total Biomass
BL028	1514.9	1586.313292	608795.8998	c18:0	(01/17/13 03:26:00)	1.31E-10	2.63E-08	0.89	1	Min	OM1	BL	0.00083312	0.028666096	NA	Total Biomass
BL044	1514.9	1668.950168	506688.4817	c18:0	(01/16/13 18:48:00)	1.09E-10	2.19E-08	1.09	1	Min	REF	BL	0.000583725	0.019462994	NA	Total Biomass
BL046	1514.9	1991.734746	162981.1429	c18:0	(01/17/13 10:37:00)	3.51E-11	7.03E-09	1	1	Min	REF	BL	0.000228606	0.006799951	NA	Total Biomass
BR050	1514.9	4128.542808	499615.1404	c18:0	(01/15/13 06:10:00)	1.08E-10	2.15E-08	0.98	1	Min	OM1	BR	0.001197999	0.020787599	NA	Total Biomass
BR058	1514.9	4743.300828	447381.731	c18:0	(01/15/13 14:49:00)	9.65E-11	1.93E-08	1.08	1	Min	OM2	BR	0.001083033	0.016781154	NA	Total Biomass
BR066	1514.9	2732.148624	449490.1549	c18:0	(01/15/13 19:09:00)	9.69E-11	1.94E-08	1.04	1	Min	OM3	BR	0.000750223	0.017888476	NA	Total Biomass
BR070	1514.9	2550.675295	365658.3517	c18:0	(01/16/13 15:56:00)	7.89E-11	1.58E-08	1.01	1	Min	REF	BR	0.000611484	0.015001392	NA	Total Biomass
LH008	1514.9	3831.910048	339688.3192	c18:0	(01/15/13 01:52:00)	7.32E-11	1.46E-08	0.99	1	Min	OM2	LH	0.000762058	0.014034959	NA	Total Biomass
LH012	1514.9	2788.770363	363228.6814	c18:0	(01/15/13 10:29:00)	7.83E-11	1.57E-08	0.92	1	Min	OM2	LH	0.000695297	0.016331034	NA	Total Biomass
BL034	1515	1598.200442	498273.2542	c18:0	(01/17/13 04:52:00)	1.07E-10	2.15E-08	1.02	1	Min	OM2	BL	0.000597625	0.020469059	NA	Total Biomass
LH016	1515	2490.472697	128612.4254	c18:0	(01/14/13 21:33:00)	2.77E-11	5.55E-09	0.96	1	Min	OM3	LH	0.000218059	0.005559448	NA	Total Biomass
LH024	1515.1	2560.149655	237645.7668	c18:0	(01/15/13 00:26:00)	5.12E-11	1.02E-08	0.77	1	Min	REF	LH	0.000511987	0.012797709	NA	Total Biomass
BL038	1515.2	1131.289976	670352.3295	c18:0	(01/17/13 00:34:00)	1.45E-10	2.89E-08	1.24	1	Min	OM3	BL	0.000545296	0.02276835	NA	Total Biomass
BL042	1515.2	1125.125463	723425.3022	c18:0	(01/16/13 23:07:00)	1.56E-10	3.12E-08	1.06	1	Min	OM3	BL	0.000686462	0.028745322	NA	Total Biomass
BR054	1515.2	3785.481079	506629.8227	c18:0	(01/15/13 11:55:00)	1.09E-10	2.18E-08	1.07	1	Min	OM1	BR	0.001042009	0.019377051	NA	Total Biomass
BL026	1515.3	1290.447681	403102.0906	c18:0	(01/17/13 07:45:00)	8.69E-11	1.74E-08	0.93	1	Min	OM1	BL	0.000469032	0.018223187	NA	Total Biomass
BL040	1515.3	985.717872	686123.1054	c18:0	(01/16/13 20:15:00)	1.48E-10	2.96E-08	0.95	1	Min	OM3	BL	0.000679827	0.030466526	NA	Total Biomass
LH022	1515.3	2980.060653	286819.103	c18:0	(01/14/13 22:59:00)	6.18E-11	1.24E-08	0.9	1	Min	REF	LH	0.000588356	0.013155048	NA	Total Biomass
BL032	1515.4	1626.959842	253272.9108	c18:0	(01/17/13 20:44:00)	5.46E-11	1.09E-08	0.97	1	Min	OM2	BL	0.000322866	0.010937325	NA	Total Biomass
BL036	1515.4	1444.202813	512332.2599	c18:0	(01/17/13 13:31:00)	1.10E-10	2.21E-08	0.8	1	Min	OM2	BL	0.000738275	0.026879614	NA	Total Biomass
BL048	1515.5	3468.82565	243474.0304	c18:0	(01/17/13 17:51:00)	5.25E-11	1.05E-08	1.22	1	Min	REF	BL	0.000411523	0.008194878	NA	Total Biomass
BR060	1515.6	2923.741614	429392.4838	c18:0	(01/14/13 20:07:00)	9.26E-11	1.85E-08	1.02	1	Min	OM2	BR	0.00076666	0.017387787	NA	Total Biomass
BL030	1515.8	1214.365811	203129.3705	c18:0	(01/17/13 14:58:00)	4.38E-11	8.76E-09	1.09	1	Min	OM1	BL	0.000195123	0.007841526	NA	Total Biomass
BR072	1515.8	2545.519188	278058.1427	c18:0	(01/14/13 18:40:00)	6.00E-11	1.20E-08	1	1	Min	REF	BR	0.000459447	0.011531801	NA	Total Biomass
BR052	1516	4386.197692	263139.3064	c18:0	(01/14/13 14:22:00)	5.67E-11	1.13E-08	1	1	Min	OM1	BR	0.00064764	0.010700234	NA	Total Biomass
BR056	1516.2	4608.619881	381643.8058	c18:0	(01/14/13 12:56:00)	8.23E-11	1.65E-08	0.98	1	Min	OM2	BR	0.000995707	0.015798554	NA	Total Biomass
LH019	1516.5	367.6647459	376529.2969	c18:0	(01/07/13 22:14:00)	8.12E-11	1.62E-08	0.59	1	Org	REF	LH	0.000416571	0.027105146	NA	Total Biomass
LH003	1516.7	392.570337	423281.661	c18:0	(01/07/13 17:56:00)	9.13E-11	1.83E-08	0.75	1	Org	OM1	LH	0.000374998	0.023963678	NA	Total Biomass
BR051	1516.8	699.2088974	672054.0849	c18:0	(01/08/13 03:57:00)	1.45E-10	2.90E-08	0.63	1	Org	OM1	BR	0.000851106	0.04515256	NA	Total Biomass
BR055	1516.8	735.1963558	370360.1227	c18:0	(01/08/13 02:31:00)	7.99E-11	1.60E-08	0.63	1	Org	OM2	BR	0.000484878	0.024867134	NA	Total Biomass
LH021	1516.8	611.0682499	351532.2844	c18:0	(01/07/13 23:40:00)	7.58E-11	1.52E-08	0.71	1	Org	REF	LH	0.000379678	0.020972178	NA	Total Biomass
LH004	1516.9	2002.548807	337237.0794	c18:0	(01/10/13 14:58:00)	7.27E-11	1.45E-08	0.97	1	Min	OM1	LH	0.000489361	0.014503771	NA	Total Biomass
BR049	1517	688.7219114	466571.4827	c18:0	(01/08/13 01:05:00)	1.01E-10	2.01E-08	0.63	1	Org	OM1	BR	0.000594783	0.031343121	NA	Total Biomass
LH006	1517.1	2016.838219	425665.3691	c18:0	(01/10/13 07:45:00)	9.18E-11	1.84E-08	0.98	1	Min	OM1	LH	0.000614189	0.018117244	NA	Total Biomass
LH007	1517.1	642.6610597	194865.7156	c18:0	(01/07/13 20:48:00)	4.20E-11	8.40E-09	0.76	1	Org	OM2	LH	0.000200407	0.010856931	NA	Total Biomass
BR053	1517.3	1223.021487	357908.7981	c18:0	(01/07/13 13:39:00)	7.72E-11	1.54E-08	0.68	1	Org	OM1	BR	0.000553195	0.022145047	NA	Total Biomass
BR057	1517.3	1224.67238	659489.7743	c18:0	(01/08/13 08:14:00)	1.42E-10	2.84E-08	0.62	1	Org	OM2	BR	0.001118783	0.044752949	NA	Total Biomass
LH002	1517.3	2466.826512	504367.691	c18:0	(01/10/13 13:32:00)	1.09E-10	2.18E-08	0.96	1	Min	OM1	LH	0.000849566	0.021807558	NA	Total Biomass
LH015	1517.3	602.0984238	2868888.5	c18:0	(01/07/13 16:31:00)	6.19E-10	1.24E-07	0.42	1	Org	OM3	LH	0.005209444	0.289363695	NA	Total Biomass
LH011	1517.4	937.0307167	246612.742	c18:0	(01/08/13 05:23:00)	5.32E-11	1.06E-08	0.7	1	Org	OM2	LH	0.00032366	0.014869434	NA	Total Biomass
BR061	1517.5	422.0093034	690615.2191	c18:0	(01/07/13 15:05:00)	1.49E-10	2.98E-08	0.64	1	Org	OM3	BR	0.000731915	0.045803644	NA	Total Biomass
LH001	1517.5	516.8323575	961436.1911	c18:0	(01/07/13 19:22:00)	2.07E-10	4.15E-08	0.75	1	Org	OM1	LH	0.000926496	0.054356041	NA	Total Biomass
LH023	1517.6	427.0413939	565091.1844	c18:0	(01/08/13 11:06:00)	1.22E-10	2.44E-08	0.63	1	Org	REF	LH	0.000610509	0.038071297	NA	Total Biomass
BR059	1517.7	1488.563538	1507795.281	c18:0	(01/08/13 06:49:00)	3.25E-10	6.50E-08	0.62	1	Org	OM2	BR	0.002853042	0.102023764	NA	Total Biomass
LH009	1518.1	714.4297349	695106.8073	c18:0	(01/08/13 09:41:00)	1.50E-10	3.00E-08	0.75	1	Org	OM2	LH	0.000755457	0.039213153	NA	Total Biomass
BR063	1518.5	234.9881865	844305.8695	c18:0	(01/08/13 12:32:00)	1.82E-10	3.64E-08	0.72	1	Org	OM3	BR	0.0006922	0.049878164	NA	Total Biomass
BR067	1518.5	885.4541892	1580265.432	c18:0	(01/11/13 11:15:00)	3.41E-10	6.81E-08	0.74	1	Org	REF	BR	0.001923498	0.0901696	NA	Total Biomass
BL025	1518.6	480.1493947	1103809.957	c18:0	(01/10/13 17:51:00)	2.38E-10	4.76E-08	0.48	1	Org	OM1	BL	0.001622488	0.097547859	NA	Total Biomass
BL047	1518.6	556.1902777	1977755.086	c18:0	(01/10/13 06:19:00)	4.26E-10	8.53E-08	0.68	1	Org	REF	BL	0.00215568	0.123271703	NA	Total Biomass
BR071	1518.7	1445.017979	848392.7626	c18:0	(01/10/13 19:18:00)	1.83E-10	3.66E-08	0.67	1	Org	REF	BR	0.001460225	0.053147102	NA	Total Biomass
BL045	1518.8	590.8066523	2919095.5	c18:0	(01/10/13 03:27:00)	6.29E-10	1.26E-07	0.69	1	Org	REF	BL	0.003204118	0.179239205	NA	Total Biomass
BL029	1518.9	337.2736235	1702204.81	c18:0	(01/10/13 16:24:00)	3.67E-10	7.34E-08	0.62	1	Org	OM1	BL	0.00175287	0.116646363	NA	Total Biomass
LH017	1518.9	275.6525524	290112.4507	c18:0	(01/08/13 16:52:00)	6.26E-11	1.25E-08	0.36	1	Org	OM3	LH	0.000491136	0.03426189	NA	Total Biomass
BL043	1519	568.7953842	2068723.872	c18:0	(01/10/13 10:38:00)	4.46E-10	8.92E-08	0.71	1	Org	REF	BL	0.002176747	0.123476276	NA	Total Biomass
BL041	1519.1	247.3636678	620425.9005	c18:0	(01/09/13 17:24:00)	1.34E-10	2.68E-08	0.64	1	Org	OM3	BL	0.000577889	0.041228119	NA	Total Biomass
BR069	1519.2	813.8135975	1077991.388	c18:0	(01/10/13 00:36:00)	2.32E-10	4.65E-08	0.62	1	Org	REF	BR	0.001497753	0.073483443	NA	Total Biomass
BL027	1519.4	441.7592735	1415816.874	c18:0	(01/09/13 23:10:00)	3.05E-10	6.11E-08	0.71	1	Org	OM1	BL	0.001371035	0.084624816	NA	Total Biomass
BL035	1519.4	400.3563633	768713.7327	c18:0	(01/09/13 21:43:00)	1.66E-10	3.32E-08	0.65	1	Org	OM2	BL	0.000790125	0.050211034	NA	Total Biomass
LH005	1519.4	376.3970527	514415.5291	c18:0	(01/08/13 15:25:00)	1.11E-10	2.22E-08	0.75	1	Org	OM1	LH	0.000450524	0.029128346	NA	Total Biomass
BL033	1519.6	634.5906902	1701685.975	c18:0	(01/10/13 02:02:00)	3.67E-10	7.34E-08	0.66	1	Org	OM2	BL	0.002005518	0.109184102	NA	Total Biomass
BR065	1519.9	245.4611763	2864367.636	c18:0	(01/10/13 09:12:00)	6.18E-10	1.24E-07	0.74	1	Org	OM3	BR	0.002303977	0.164622721	NA	Total Biomass
BL037	1520.1	351.83457	2370950.971	c18:0	(01/10/13 12:05:00)	5.11E-10	1.02E-07	0.67	1	Org	OM3	BL	0.00228355	0.15032418	NA	Total Biomass
LH013	1520.1	491.0698024	578545.8977	c18:0	(01/08/13 13:59:00)	1.25E-10	2.49E-08	0.66	1	Org	OM3	LH	0.000622963	0.037179722	NA	Total Biomass
BL031	1520.7	401.5240991	1713776.57	c18:0	(01/09/13 18:50:00)	3.70E-10	7.39E-08	0.66	1	Org	OM2	BL	0.001736246	0.110243384	NA	Total Biomass
BL039	1520.7	178.9093603	1440307.326	c18:0	(01/10/13 04:53:00)	3.11E-10	6.21E-08	0.62	1	Org	OM3	BL	0.001309831	0.098872756	NA	Total Biomass
LH019	1531.7	402.551834	144710.6228	UF17	(01/07/13 22:14:00)	3.12E-11	6.24E-09	0.59	1	Org	REF	LH	0.00016412	0.010413237	NA	Unclassified
LH021	1532	885.930859	137620.1	UF17	(01/07/13 23:40:00)	2.97E-11	5.93E-09	0.71	1	Org	REF	LH	0.000173472	0.008185489	NA	Unclassified
BR057	1532.4	989.7024756	276957.6933	UF17	(01/08/13 08:14:00)	5.97E-11	1.19E-08	0.62	1	Org	OM2	BR	0.000421302	0.018842877	NA	Unclassified
BR053	1532.7	2598.060648	167103.4491	UF17	(01/07/13 13:39:00)	3.60E-11	7.21E-09	0.68	1	Org	OM1	BR	0.00041183	0.010185715	NA	Unclassified
LH023	1532.8	729.5806989	194226.5499	UF17	(01/08/13 11:06:00)	4.19E-11	8.38E-09	0.63	1	Org	REF	LH	0.000253475	0.013041784	NA	Unclassified
BL025	1533.8	443.0245923	400681.8979	UF17	(01/10/13 17:51:00)	8.64E-11	1.73E-08	0.48	1	Org	OM1	BL	0.000574425	0.035424311	NA	Unclassified
BL029	1533.8	400.3956288	634979.3153	UF17	(01/10/13 16:24:00)	1.37E-10	2.74E-08	0.62	1	Org	OM1	BL	0.000684265	0.043482608	NA	Unclassified
BR067	1533.8	1605.960248	959354.7995	UF17	(01/11/13 11:15:00)	2.07E-10	4.14E-08	0.74	1	Org	REF	BR	0.001597939	0.054310362	NA	Unclassified
BL043	1533.9	401.8074639	1024671.258	UF17	(01/10/13 10:38:00)	2.21E-10	4.42E-08	0.71	1	Org	REF	BL	0.000965192	0.061272714	NA	Unclassified
BL047	1533.9	475.6454275	865288.056	UF17	(01/10/13 06:19:00)	1.87E-10	3.73E-08	0.68	1	Org	REF	BL	0.000895114	0.053980648	NA	Unclassified
BL045	1534	704.0672483	1373159.5	UF17	(01/10/13 03:27:00)	2.96E-10	5.92E-08	0.69	1	Org	REF	BL	0.00161253	0.08420987	NA	Unclassified
BR071	1534.3	1225.752254	515759.1418	UF17	(01/10/13 19:18:00)	1.11E-10	2.22E-08	0.67	1	Org	REF	BR	0.000810041	0.032387116	NA	Unclassified
BR069	1534.4	1552.406869	576365.0108	UF17	(01/10/13 00:36:00)	1.24E-10	2.49E-08	0.62	1	Org	REF	BR	0.001117794	0.03897208	NA	Unclassified
BL027	1534.5	423.6812374	540203.0726	UF17	(01/09/13 23:10:00)	1.16E-10	2.33E-08	0.71	1	Org	OM1	BL	0.000516661	0.032294944	NA	Unclassified
LH018	1606.2	839.7386652	31144.76589	UF18	(01/15/13 09:02:00)	6.72E-12	1.34E-09	0.95	1	Min	OM3	LH	2.86E-05	0.001385171	NA	Unclassified
LH020	1606.3	467.1230395	168631.0699	UF18	(01/15/13 04:44:00)	3.64E-11	7.27E-09	0.97	1	Min	REF	LH	0.000121596	0.007375527	NA	Unclassified
BR064	1606.4	358.4384847	133298.8773	UF18	(01/15/13 17:42:00)	2.87E-11	5.75E-09	1.17	1	Min	OM3	BR	7.39E-05	0.004839383	NA	Unclassified
LH010	1606.4	655.2484508	313875.1178	UF18	(01/15/13 20:35:00)	6.77E-11	1.35E-08	0.89	1	Min	OM2	LH	0.000277724	0.014931101	NA	Unclassified
BR058	1606.5	1043.666362	229585.0385	UF18	(01/15/13 14:49:00)	4.95E-11	9.90E-09	1.08	1	Min	OM2	BR	0.000205805	0.008961646	NA	Unclassified
BR066	1606.6	994.3709674	173126.476	UF18	(01/15/13 19:09:00)	3.73E-11	7.47E-09	1.04	1	Min	OM3	BR	0.000157361	0.007021556	NA	Unclassified
LH014	1606.6	765.0971066	117710.0587	UF18	(01/15/13 13:22:00)	2.54E-11	5.08E-09	0.96	1	Min	OM3	LH	0.000102843	0.005184929	NA	Unclassified
LH016	1606.8	959.6758433	74869.1667	UF18	(01/14/13 21:33:00)	1.61E-11	3.23E-09	0.96	1	Min	OM3	LH	7.25E-05	0.003290793	NA	Unclassified
LH008	1606.9	794.5141086	174456.2802	UF18	(01/15/13 01:52:00)	3.76E-11	7.52E-09	0.99	1	Min	OM2	LH	0.000150215	0.0074492	NA	Unclassified
LH024	1607	563.2270869	127079.8285	UF18	(01/15/13 00:26:00)	2.74E-11	5.48E-09	0.77	1	Min	REF	LH	0.000122866	0.006994424	NA	Unclassified
BL048	1607.1	203.1189856	140014.3341	UF18	(01/17/13 17:51:00)	3.02E-11	6.04E-09	1.22	1	Min	REF	BL	6.60E-05	0.004883253	NA	Unclassified
LH022	1607.3	436.4540008	167400.8455	UF18	(01/14/13 22:59:00)	3.61E-11	7.22E-09	0.9	1	Min	REF	LH	0.000127421	0.007893864	NA	Unclassified
LH019	1607.7	152.9789285	153292.9353	UF18	(01/07/13 22:14:00)	3.31E-11	6.61E-09	0.59	1	Org	REF	LH	0.000143314	0.011061352	NA	Unclassified
BR056	1608	1392.057124	172454.4045	UF18	(01/14/13 12:56:00)	3.72E-11	7.44E-09	0.98	1	Min	OM2	BR	0.000198649	0.007390218	NA	Unclassified
LH003	1608	4.235593875	195837.7933	UF18	(01/07/13 17:56:00)	4.22E-11	8.45E-09	0.75	1	Org	OM1	LH	0.000125656	0.011135008	NA	Unclassified
LH007	1608	94.788517	68592.02618	UF18	(01/07/13 20:48:00)	1.48E-11	2.96E-09	0.76	1	Org	OM2	LH	4.73E-05	0.003844842	NA	Unclassified
LH004	1608.8	450.1156282	202655.1687	UF18	(01/10/13 14:58:00)	4.37E-11	8.74E-09	0.97	1	Min	OM1	LH	0.000144463	0.008865328	NA	Unclassified
LH006	1609	200.4404847	271060.7712	UF18	(01/10/13 07:45:00)	5.84E-11	1.17E-08	0.98	1	Min	OM1	LH	0.000158763	0.011769285	NA	Unclassified
LH002	1609.2	453.5206703	378914.8907	UF18	(01/10/13 13:32:00)	8.17E-11	1.63E-08	0.96	1	Min	OM1	LH	0.000273554	0.016748	NA	Unclassified
BL045	1609.8	104.0569273	1161908.5	UF18	(01/10/13 03:27:00)	2.51E-10	5.01E-08	0.69	1	Org	REF	BL	0.00088991	0.071729313	NA	Unclassified
BL035	1610.1	3.881902269	305041.0001	UF18	(01/09/13 21:43:00)	6.58E-11	1.32E-08	0.65	1	Org	OM2	BL	0.000225758	0.020012523	NA	Unclassified
BR069	1610.1	340.3520536	548159.2308	UF18	(01/10/13 00:36:00)	1.18E-10	2.36E-08	0.62	1	Org	REF	BR	0.000565755	0.037562226	NA	Unclassified
BL033	1610.2	58.48484195	683810.7388	UF18	(01/10/13 02:02:00)	1.47E-10	2.95E-08	0.66	1	Org	OM2	BL	0.000525204	0.044155575	NA	Unclassified
BL031	1610.4	146.6729034	497686.272	UF18	(01/09/13 18:50:00)	1.07E-10	2.15E-08	0.66	1	Org	OM2	BL	0.000413693	0.032105555	NA	Unclassified
BR064	1614.9	175.9857105	129708.2901	UF19	(01/15/13 17:42:00)	2.80E-11	5.59E-09	1.17	1	Min	OM3	BR	6.24E-05	0.004718556	NA	Unclassified
BR066	1615.1	792.8669814	181855.0278	UF19	(01/15/13 19:09:00)	3.92E-11	7.84E-09	1.04	1	Min	OM3	BR	0.000148924	0.007391934	NA	Unclassified
LH014	1615.2	517.3789771	94859.315	UF19	(01/15/13 13:22:00)	2.05E-11	4.09E-09	0.96	1	Min	OM3	LH	7.18E-05	0.004189466	NA	Unclassified
LH018	1615.3	848.2193154	23152.8399	UF19	(01/15/13 09:02:00)	4.99E-12	9.98E-10	0.95	1	Min	OM3	LH	2.14E-05	0.001029632	NA	Unclassified
LH006	1618	228.446561	185916.7504	UF19	(01/10/13 07:45:00)	4.01E-11	8.02E-09	0.98	1	Min	OM1	LH	0.000111399	0.00806988	NA	Unclassified
BR064	1716.7	455.8828516	131328.0128	cyc19:0	(01/15/13 17:42:00)	2.83E-11	5.66E-09	1.17	1	Min	OM3	BR	7.79E-05	0.004762694	NA	Gram-negative Bacteria
LH010	1716.7	408.0037056	345579.7558	cyc19:0	(01/15/13 20:35:00)	7.45E-11	1.49E-08	0.89	1	Min	OM2	LH	0.000260814	0.016484259	NA	Gram-negative Bacteria
LH020	1716.7	956.4973755	129351.9396	cyc19:0	(01/15/13 04:44:00)	2.79E-11	5.58E-09	0.97	1	Min	REF	LH	0.000123715	0.005627108	NA	Gram-negative Bacteria
BL028	1717	173.5268419	299577.0738	cyc19:0	(01/17/13 03:26:00)	6.46E-11	1.29E-08	0.89	1	Min	OM1	BL	0.000188933	0.014327079	NA	Gram-negative Bacteria
BR068	1717	389.0164766	213389.5169	cyc19:0	(01/15/13 07:36:00)	4.60E-11	9.20E-09	1.09	1	Min	REF	BR	0.000129752	0.008312831	NA	Gram-negative Bacteria
LH014	1717	500.6658964	106899.7337	cyc19:0	(01/15/13 13:22:00)	2.31E-11	4.61E-09	0.96	1	Min	OM3	LH	7.95E-05	0.004722632	NA	Gram-negative Bacteria
LH012	1717.1	420.1306538	174594.4095	cyc19:0	(01/15/13 10:29:00)	3.76E-11	7.53E-09	0.92	1	Min	OM2	LH	0.000128553	0.008055554	NA	Gram-negative Bacteria
BL034	1717.2	232.596191	246942.2343	cyc19:0	(01/17/13 04:52:00)	5.32E-11	1.06E-08	1.02	1	Min	OM2	BL	0.000142636	0.010297928	NA	Gram-negative Bacteria
BL044	1717.2	366.3569531	281082.7163	cyc19:0	(01/16/13 18:48:00)	6.06E-11	1.21E-08	1.09	1	Min	REF	BL	0.000168167	0.010952642	NA	Gram-negative Bacteria
LH008	1717.2	327.6903803	176049.5371	cyc19:0	(01/15/13 01:52:00)	3.80E-11	7.59E-09	0.99	1	Min	OM2	LH	0.000112733	0.007556085	NA	Gram-negative Bacteria
BR058	1717.3	512.309854	206671.4429	cyc19:0	(01/15/13 14:49:00)	4.46E-11	8.91E-09	1.08	1	Min	OM2	BR	0.000137901	0.008114598	NA	Gram-negative Bacteria
BL026	1717.4	234.2514543	174416.5796	cyc19:0	(01/17/13 07:45:00)	3.76E-11	7.52E-09	0.93	1	Min	OM1	BL	0.00011064	0.007977219	NA	Gram-negative Bacteria
BR050	1717.5	347.3519005	262067.5656	cyc19:0	(01/15/13 06:10:00)	5.65E-11	1.13E-08	0.98	1	Min	OM1	BR	0.000172	0.011360301	NA	Gram-negative Bacteria
BR054	1717.6	584.7036145	268117.8242	cyc19:0	(01/15/13 11:55:00)	5.78E-11	1.16E-08	1.07	1	Min	OM1	BR	0.000189065	0.010617077	NA	Gram-negative Bacteria
LH016	1717.6	683.9501233	67556.16191	cyc19:0	(01/14/13 21:33:00)	1.46E-11	2.91E-09	0.96	1	Min	OM3	LH	5.64E-05	0.002978387	NA	Gram-negative Bacteria
BL036	1717.7	363.0465796	266240.9074	cyc19:0	(01/17/13 13:31:00)	5.74E-11	1.15E-08	0.8	1	Min	OM2	BL	0.000216511	0.014135526	NA	Gram-negative Bacteria
LH022	1717.7	301.6014767	177206.4268	cyc19:0	(01/14/13 22:59:00)	3.82E-11	7.64E-09	0.9	1	Min	REF	LH	0.000122404	0.00836873	NA	Gram-negative Bacteria
BL032	1717.8	244.3138444	134372.305	cyc19:0	(01/17/13 20:44:00)	2.90E-11	5.79E-09	0.97	1	Min	OM2	BL	8.24E-05	0.005891641	NA	Gram-negative Bacteria
LH024	1717.8	472.4483172	127823.2456	cyc19:0	(01/15/13 00:26:00)	2.76E-11	5.51E-09	0.77	1	Min	REF	LH	0.000116525	0.007042401	NA	Gram-negative Bacteria
BR072	1718	309.8308086	135343.925	cyc19:0	(01/14/13 18:40:00)	2.92E-11	5.84E-09	1	1	Min	REF	BR	8.47E-05	0.005752039	NA	Gram-negative Bacteria
BL030	1718.1	212.5519788	93410.00721	cyc19:0	(01/17/13 14:58:00)	2.01E-11	4.03E-09	1.09	1	Min	OM1	BL	4.97E-05	0.003646012	NA	Gram-negative Bacteria
BR060	1718.1	343.5368581	189051.6455	cyc19:0	(01/14/13 20:07:00)	4.08E-11	8.15E-09	1.02	1	Min	OM2	BR	0.00011888	0.007874106	NA	Gram-negative Bacteria
BR052	1718.4	565.7162867	139326.8719	cyc19:0	(01/14/13 14:22:00)	3.00E-11	6.01E-09	1	1	Min	OM1	BR	0.000103887	0.00590458	NA	Gram-negative Bacteria
BR056	1719	477.5282225	187626.5862	cyc19:0	(01/14/13 12:56:00)	4.05E-11	8.09E-09	0.98	1	Min	OM2	BR	0.000134846	0.008121674	NA	Gram-negative Bacteria
LH004	1719.6	352.3321987	192395.5958	cyc19:0	(01/10/13 14:58:00)	4.15E-11	8.30E-09	0.97	1	Min	OM1	LH	0.000128039	0.008425624	NA	Gram-negative Bacteria
BR051	1719.7	273.1226234	237410.9187	cyc19:0	(01/08/13 03:57:00)	5.12E-11	1.02E-08	0.63	1	Org	OM1	BR	0.000229162	0.016022167	NA	Gram-negative Bacteria
LH002	1720.1	394.8504386	265892.8593	cyc19:0	(01/10/13 13:32:00)	5.73E-11	1.15E-08	0.96	1	Min	OM1	LH	0.00018433	0.011760066	NA	Gram-negative Bacteria
LH006	1720.2	250.5383942	232765.4788	cyc19:0	(01/10/13 07:45:00)	5.02E-11	1.00E-08	0.98	1	Min	OM1	LH	0.000141944	0.010100917	NA	Gram-negative Bacteria
LH007	1720.3	132.0708556	83143.3187	cyc19:0	(01/07/13 20:48:00)	1.79E-11	3.59E-09	0.76	1	Org	OM2	LH	5.93E-05	0.004658569	NA	Gram-negative Bacteria
LH017	1721.3	112.5537437	127836.3173	cyc19:0	(01/08/13 16:52:00)	2.76E-11	5.51E-09	0.36	1	Org	OM3	LH	0.000189088	0.015124625	NA	Gram-negative Bacteria
BL047	1721.6	72.86659452	1189797.909	cyc19:0	(01/10/13 06:19:00)	2.57E-10	5.13E-08	0.68	1	Org	REF	BL	0.000898861	0.074557013	NA	Gram-negative Bacteria
BR071	1721.7	366.875959	530615.54	cyc19:0	(01/10/13 19:18:00)	1.14E-10	2.29E-08	0.67	1	Org	REF	BR	0.000516656	0.033636743	NA	Gram-negative Bacteria
BL045	1722	106.8526389	1698968	cyc19:0	(01/10/13 03:27:00)	3.66E-10	7.33E-08	0.69	1	Org	REF	BL	0.001304501	0.104880915	NA	Gram-negative Bacteria
BR067	1722	377.6069066	779751.5686	cyc19:0	(01/11/13 12:41:00)	1.68E-10	3.36E-08	0.74	1	Org	REF	BR	0.000693637	0.04474793	NA	Gram-negative Bacteria
BL043	1722.3	88.66612469	1212877.326	cyc19:0	(01/10/13 10:38:00)	2.62E-10	5.23E-08	0.71	1	Org	REF	BL	0.000890347	0.07277908	NA	Gram-negative Bacteria
BR069	1722.4	251.0735921	556652.797	cyc19:0	(01/10/13 00:36:00)	1.20E-10	2.40E-08	0.62	1	Org	REF	BR	0.000536784	0.038181979	NA	Gram-negative Bacteria
LH005	1722.7	68.54450225	243548.3897	cyc19:0	(01/08/13 15:25:00)	5.25E-11	1.05E-08	0.75	1	Org	OM1	LH	0.000166157	0.013837864	NA	Gram-negative Bacteria
LH014	1728.2	1987.754761	345894.1378	UF20	(01/15/13 13:22:00)	7.46E-11	1.49E-08	0.96	1	Min	OM3	LH	0.000504214	0.015033987	NA	Unclassified
LH018	1728.2	1669.164457	89022.72697	UF20	(01/15/13 09:02:00)	1.92E-11	3.84E-09	0.95	1	Min	OM3	LH	0.000117681	0.003923479	NA	Unclassified
BR064	1728.4	1794.553778	530562.6422	UF20	(01/15/13 17:42:00)	1.14E-10	2.29E-08	1.17	1	Min	OM3	BR	0.000595418	0.018960562	NA	Unclassified
LH020	1728.5	2997.90614	567319.1883	UF20	(01/15/13 04:44:00)	1.22E-10	2.45E-08	0.97	1	Min	REF	LH	0.001084401	0.024137888	NA	Unclassified
BR062	1728.7	1339.071741	726861.5744	UF20	(01/15/13 16:16:00)	1.57E-10	3.13E-08	1.01	1	Min	OM3	BR	0.000794864	0.030240661	NA	Unclassified
LH010	1728.7	1804.481688	1147062.124	UF20	(01/15/13 20:35:00)	2.47E-10	4.95E-08	0.89	1	Min	OM2	LH	0.001698091	0.053882824	NA	Unclassified
BL028	1728.8	863.6585227	1123423.828	UF20	(01/17/13 03:26:00)	2.42E-10	4.84E-08	0.89	1	Min	OM1	BL	0.001116621	0.053318901	NA	Unclassified
BL044	1728.8	1327.565805	1000275.567	UF20	(01/16/13 18:48:00)	2.16E-10	4.31E-08	1.09	1	Min	REF	BL	0.001008716	0.038566375	NA	Unclassified
LH012	1728.8	1169.702539	711859.4721	UF20	(01/15/13 10:29:00)	1.53E-10	3.07E-08	0.92	1	Min	OM2	LH	0.000794204	0.032574183	NA	Unclassified
BR066	1728.9	1065.413517	793584.9613	UF20	(01/15/13 19:09:00)	1.71E-10	3.42E-08	1.04	1	Min	OM3	BR	0.000746431	0.032160612	NA	Unclassified
LH016	1728.9	2091.652239	239241.8071	UF20	(01/14/13 21:33:00)	5.16E-11	1.03E-08	0.96	1	Min	OM3	LH	0.000360837	0.010386345	NA	Unclassified
BL034	1729	794.8187485	850918.206	UF20	(01/17/13 04:52:00)	1.83E-10	3.67E-08	1.02	1	Min	OM2	BL	0.000711251	0.035265041	NA	Unclassified
BR050	1729	1804.150012	1018546.7	UF20	(01/15/13 06:10:00)	2.20E-10	4.39E-08	0.98	1	Min	OM1	BR	0.001369207	0.043452009	NA	Unclassified
BL046	1729.1	1502.041757	381881.143	UF20	(01/17/13 10:37:00)	8.23E-11	1.65E-08	1	1	Min	REF	BL	0.000450368	0.016018243	NA	Unclassified
LH008	1729.1	1439.19335	730299.0071	UF20	(01/15/13 01:52:00)	1.57E-10	3.15E-08	0.99	1	Min	OM2	LH	0.000848701	0.030963541	NA	Unclassified
BR058	1729.3	1865.227967	967967.4891	UF20	(01/15/13 14:49:00)	2.09E-10	4.17E-08	1.08	1	Min	OM2	BR	0.001205648	0.037445801	NA	Unclassified
LH024	1729.3	1588.29413	445810.0172	UF20	(01/15/13 00:26:00)	9.61E-11	1.92E-08	0.77	1	Min	REF	LH	0.000705681	0.024262555	NA	Unclassified
BL036	1729.4	1052.326505	763666.27	UF20	(01/17/13 13:31:00)	1.65E-10	3.29E-08	0.8	1	Min	OM2	BL	0.000927993	0.040238359	NA	Unclassified
BL042	1729.4	751.6203442	1166224.352	UF20	(01/16/13 23:07:00)	2.52E-10	5.03E-08	1.06	1	Min	OM3	BL	0.000915828	0.046530762	NA	Unclassified
BR068	1729.4	2216.141991	1189807.824	UF20	(01/15/13 07:36:00)	2.57E-10	5.13E-08	1.09	1	Min	REF	BR	0.001641927	0.045431854	NA	Unclassified
BL026	1729.5	936.6612699	740518.6659	UF20	(01/17/13 07:45:00)	1.60E-10	3.19E-08	0.93	1	Min	OM1	BL	0.000731381	0.033607159	NA	Unclassified
BL038	1729.5	728.5837294	1227963.064	UF20	(01/17/13 00:34:00)	2.65E-10	5.30E-08	1.24	1	Min	OM3	BL	0.00081374	0.041892602	NA	Unclassified
LH022	1729.5	1768.932445	583758.1148	UF20	(01/14/13 22:59:00)	1.26E-10	2.52E-08	0.9	1	Min	REF	LH	0.000844078	0.027127643	NA	Unclassified
BL032	1729.6	1007.857589	398177.8314	UF20	(01/17/13 20:44:00)	8.59E-11	1.72E-08	0.97	1	Min	OM2	BL	0.000390603	0.017311877	NA	Unclassified
BL040	1729.6	686.3356995	1107266.871	UF20	(01/16/13 20:15:00)	2.39E-10	4.78E-08	0.95	1	Min	OM3	BL	0.000934775	0.049329274	NA	Unclassified
BR070	1729.6	1170.826879	956564.1794	UF20	(01/16/13 15:56:00)	2.06E-10	4.13E-08	1.01	1	Min	REF	BR	0.00097024	0.039873124	NA	Unclassified
BR054	1729.7	2213.756225	1414264.482	UF20	(01/15/13 11:55:00)	3.05E-10	6.10E-08	1.07	1	Min	OM1	BR	0.001986732	0.055013368	NA	Unclassified
BL030	1729.9	732.7865295	393369.5066	UF20	(01/17/13 14:58:00)	8.48E-11	1.70E-08	1.09	1	Min	OM1	BL	0.000297256	0.015266089	NA	Unclassified
BR060	1729.9	1221.544838	828491.3728	UF20	(01/14/13 20:07:00)	1.79E-10	3.57E-08	1.02	1	Min	OM2	BR	0.000853142	0.034174958	NA	Unclassified
BL048	1730.1	1855.120502	589411.85	UF20	(01/17/13 17:51:00)	1.27E-10	2.54E-08	1.22	1	Min	REF	BL	0.000647673	0.020187054	NA	Unclassified
BR072	1730.3	1293.007412	770024.4411	UF20	(01/14/13 18:40:00)	1.66E-10	3.32E-08	1	1	Min	REF	BR	0.000834158	0.03237312	NA	Unclassified
BR052	1730.5	2799.498037	582167.7829	UF20	(01/14/13 14:22:00)	1.26E-10	2.51E-08	1	1	Min	OM1	BR	0.001028025	0.024077941	NA	Unclassified
BR056	1730.8	2045.251304	705812.2796	UF20	(01/14/13 12:56:00)	1.52E-10	3.04E-08	0.98	1	Min	OM2	BR	0.001027685	0.030031631	NA	Unclassified
LH019	1730.8	289.3972273	523883.5957	UF20	(01/07/13 22:14:00)	1.13E-10	2.26E-08	0.59	1	Org	REF	LH	0.000546901	0.037745407	NA	Unclassified
BR055	1730.9	1118.961461	452574.6461	UF20	(01/08/13 02:31:00)	9.76E-11	1.95E-08	0.63	1	Org	OM2	BR	0.00072051	0.030259278	NA	Unclassified
LH015	1731.3	720.7490184	2395741.5	UF20	(01/07/13 16:31:00)	5.17E-10	1.03E-07	0.42	1	Org	OM3	LH	0.004666352	0.241324767	NA	Unclassified
LH021	1731.4	542.6176655	625487.8335	UF20	(01/07/13 23:40:00)	1.35E-10	2.70E-08	0.71	1	Org	REF	LH	0.000647354	0.037344394	NA	Unclassified
BR049	1731.6	717.1267407	650439.6807	UF20	(01/08/13 01:05:00)	1.40E-10	2.81E-08	0.63	1	Org	OM1	BR	0.00084286	0.043681249	NA	Unclassified
BR051	1731.6	839.3086867	1197087.733	UF20	(01/08/13 03:57:00)	2.58E-10	5.16E-08	0.63	1	Org	OM1	BR	0.001658846	0.080284595	NA	Unclassified
BR061	1731.6	669.2016804	698923.0696	UF20	(01/07/13 15:05:00)	1.51E-10	3.01E-08	0.64	1	Org	OM3	BR	0.00086711	0.046228254	NA	Unclassified
BR059	1731.8	805.6237312	1820429.606	UF20	(01/08/13 06:49:00)	3.93E-10	7.85E-08	0.62	1	Org	OM2	BR	0.002518098	0.124104425	NA	Unclassified
LH004	1731.9	1148.226141	840517.7761	UF20	(01/10/13 14:58:00)	1.81E-10	3.62E-08	0.97	1	Min	OM1	LH	0.000880811	0.03648754	NA	Unclassified
BR057	1732	836.2868455	1115225.456	UF20	(01/08/13 08:14:00)	2.40E-10	4.81E-08	0.62	1	Org	OM2	BR	0.001568296	0.076002768	NA	Unclassified
LH023	1732	494.5683051	734576.7481	UF20	(01/08/13 11:06:00)	1.58E-10	3.17E-08	0.63	1	Org	REF	LH	0.00083055	0.049452937	NA	Unclassified
LH006	1732.1	1198.798937	1078877.779	UF20	(01/10/13 07:45:00)	2.33E-10	4.65E-08	0.98	1	Min	OM1	LH	0.00114477	0.046331319	NA	Unclassified
BR063	1732.4	780.5954289	681057.1257	UF20	(01/08/13 12:32:00)	1.47E-10	2.94E-08	0.72	1	Org	OM3	BR	0.000800201	0.03999225	NA	Unclassified
LH002	1732.4	1209.063069	1367803.774	UF20	(01/10/13 13:32:00)	2.95E-10	5.90E-08	0.96	1	Min	OM1	LH	0.001488327	0.059955934	NA	Unclassified
LH007	1732.5	373.4377855	427976.9223	UF20	(01/07/13 20:48:00)	9.23E-11	1.85E-08	0.76	1	Org	OM2	LH	0.000369106	0.023915749	NA	Unclassified
LH011	1732.5	537.5943193	456451.3256	UF20	(01/08/13 05:23:00)	9.84E-11	1.97E-08	0.7	1	Org	OM2	LH	0.000477623	0.027643017	NA	Unclassified
BR053	1732.8	1452.807795	833834.2046	UF20	(01/07/13 13:39:00)	1.80E-10	3.60E-08	0.68	1	Org	OM1	BR	0.001418446	0.051462541	NA	Unclassified
BL041	1733.1	504.8412507	543923.6861	UF20	(01/09/13 17:24:00)	1.17E-10	2.35E-08	0.64	1	Org	OM3	BL	0.000609471	0.036041608	NA	Unclassified
LH003	1733.1	194.1656077	1379202.535	UF20	(01/07/13 17:56:00)	2.97E-10	5.95E-08	0.75	1	Org	OM1	LH	0.001050096	0.078253986	NA	Unclassified
LH017	1733.2	600.7771777	222882.1697	UF20	(01/08/13 16:52:00)	4.81E-11	9.61E-09	0.36	1	Org	OM3	LH	0.000471789	0.026227616	NA	Unclassified
LH001	1733.4	456.1234235	2210655.751	UF20	(01/07/13 19:22:00)	4.77E-10	9.53E-08	0.75	1	Org	OM1	LH	0.002046427	0.125066178	NA	Unclassified
LH009	1733.8	260.5233416	1601633.348	UF20	(01/08/13 09:41:00)	3.45E-10	6.91E-08	0.75	1	Org	OM2	LH	0.001286267	0.090807577	NA	Unclassified
BL037	1733.9	387.5701425	1786982.598	UF20	(01/10/13 12:05:00)	3.85E-10	7.71E-08	0.67	1	Org	OM3	BL	0.001765907	0.113254336	NA	Unclassified
BR065	1733.9	617.5289036	2564864.299	UF20	(01/10/13 09:12:00)	5.53E-10	1.11E-07	0.74	1	Org	OM3	BR	0.002668385	0.146804162	NA	Unclassified
BL025	1734	444.0981243	1858465.13	UF20	(01/10/13 17:51:00)	4.01E-10	8.01E-08	0.48	1	Org	OM1	BL	0.00266628	0.164305064	NA	Unclassified
BL029	1734	397.9078677	2746065.246	UF20	(01/10/13 16:24:00)	5.92E-10	1.18E-07	0.62	1	Org	OM1	BL	0.002954034	0.188052369	NA	Unclassified
BL035	1734	531.7115382	892452.6889	UF20	(01/09/13 21:43:00)	1.92E-10	3.85E-08	0.65	1	Org	OM2	BL	0.0010019	0.058208857	NA	Unclassified
LH013	1734.1	777.8740644	450401.4307	UF20	(01/08/13 13:59:00)	9.71E-11	1.94E-08	0.66	1	Org	OM3	LH	0.000576438	0.028853177	NA	Unclassified
BL031	1734.2	879.4365242	1128773.463	UF20	(01/09/13 18:50:00)	2.43E-10	4.87E-08	0.66	1	Org	OM2	BL	0.00152546	0.072229566	NA	Unclassified
BR071	1734.2	1642.128674	1741495.154	UF20	(01/10/13 19:18:00)	3.76E-10	7.51E-08	0.67	1	Org	REF	BR	0.003232077	0.108860339	NA	Unclassified
BL039	1734.3	403.9991741	1076004.889	UF20	(01/10/13 04:53:00)	2.32E-10	4.64E-08	0.62	1	Org	OM3	BL	0.00116246	0.073680563	NA	Unclassified
BL027	1734.5	353.4746797	2374173.281	UF20	(01/09/13 23:10:00)	5.12E-10	1.02E-07	0.71	1	Org	OM1	BL	0.002160407	0.142045426	NA	Unclassified
BL033	1734.5	536.9113726	2278166.491	UF20	(01/10/13 02:02:00)	4.91E-10	9.82E-08	0.66	1	Org	OM2	BL	0.002527207	0.146330145	NA	Unclassified
BL047	1734.5	365.8081636	4754615.282	UF20	(01/10/13 06:19:00)	1.03E-09	2.05E-07	0.68	1	Org	REF	BL	0.004557936	0.29697533	NA	Unclassified
BR067	1734.5	1405.283132	3463485.299	UF20	(01/11/13 11:15:00)	7.47E-10	1.49E-07	0.74	1	Org	REF	BR	0.00531033	0.196531136	NA	Unclassified
BR069	1734.9	1018.563947	2067235.341	UF20	(01/10/13 00:36:00)	4.46E-10	8.91E-08	0.62	1	Org	REF	BR	0.003189235	0.140600205	NA	Unclassified
BL045	1735.1	699.2747691	7285642.5	UF20	(01/10/13 03:27:00)	1.57E-09	3.14E-07	0.69	1	Org	REF	BL	0.008532073	0.446820221	NA	Unclassified
BL043	1735.3	348.9154353	5573581.678	UF20	(01/10/13 10:38:00)	1.20E-09	2.40E-07	0.71	1	Org	REF	BL	0.005054916	0.333481026	NA	Unclassified
LH005	1735.7	367.1014684	1345061.518	UF20	(01/08/13 15:25:00)	2.90E-10	5.80E-08	0.75	1	Org	OM1	LH	0.001170166	0.07617081	NA	Unclassified
BL044	1849.8	2270.183021	385550.1171	UF21	(01/16/13 18:48:00)	8.31E-11	1.66E-08	1.09	1	Min	REF	BL	0.00054068	0.014713298	NA	Unclassified
LH010	1849.8	3209.719932	429145.5615	UF21	(01/15/13 20:35:00)	9.25E-11	1.85E-08	0.89	1	Min	OM2	LH	0.00093925	0.019855005	NA	Unclassified
BL028	1849.9	1777.706719	489744.8475	UF21	(01/17/13 03:26:00)	1.06E-10	2.11E-08	0.89	1	Min	OM1	BL	0.000718298	0.023012298	NA	Unclassified
BR050	1849.9	3001.956954	328923	UF21	(01/15/13 06:10:00)	7.09E-11	1.42E-08	0.98	1	Min	OM1	BR	0.000622907	0.013851372	NA	Unclassified
BL034	1850	2212.263657	379910.9481	UF21	(01/17/13 04:52:00)	8.19E-11	1.64E-08	1.02	1	Min	OM2	BL	0.000559602	0.015502797	NA	Unclassified
LH024	1850.3	2577.791431	168270.1126	UF21	(01/15/13 00:26:00)	3.63E-11	7.26E-09	0.77	1	Min	REF	LH	0.00036425	0.009059962	NA	Unclassified
BL026	1850.4	1803.062968	302303.5649	UF21	(01/17/13 07:45:00)	6.52E-11	1.30E-08	0.93	1	Min	OM1	BL	0.000428067	0.013590031	NA	Unclassified
BL036	1850.4	1170.283985	399534.6106	UF21	(01/17/13 13:31:00)	8.61E-11	1.72E-08	0.8	1	Min	OM2	BL	0.000512747	0.021024648	NA	Unclassified
LH008	1850.4	4646.354049	249848.9694	UF21	(01/15/13 01:52:00)	5.39E-11	1.08E-08	0.99	1	Min	OM2	LH	0.000649353	0.010234211	NA	Unclassified
BR054	1850.5	2621.576454	396602.071	UF21	(01/15/13 11:55:00)	8.55E-11	1.71E-08	1.07	1	Min	OM1	BR	0.000625074	0.015359459	NA	Unclassified
LH012	1850.6	3530.080365	262808.2367	UF21	(01/15/13 10:29:00)	5.67E-11	1.13E-08	0.92	1	Min	OM2	LH	0.000596733	0.011722393	NA	Unclassified
BL032	1850.8	1514.429343	210308.4227	UF21	(01/17/13 20:44:00)	4.53E-11	9.07E-09	0.97	1	Min	OM2	BL	0.000256927	0.009093118	NA	Unclassified
LH022	1850.8	4183.683529	225298.0818	UF21	(01/14/13 22:59:00)	4.86E-11	9.72E-09	0.9	1	Min	REF	LH	0.000594227	0.010201298	NA	Unclassified
BR060	1850.9	2265.427186	273257.4261	UF21	(01/14/13 20:07:00)	5.89E-11	1.18E-08	1.02	1	Min	OM2	BR	0.000408929	0.011144225	NA	Unclassified
BL030	1851	2033.261437	140512.6143	UF21	(01/17/13 14:58:00)	3.03E-11	6.06E-09	1.09	1	Min	OM1	BL	0.000183244	0.005376024	NA	Unclassified
BR052	1851.5	4397.146083	175114.5726	UF21	(01/14/13 14:22:00)	3.78E-11	7.55E-09	1	1	Min	OM1	BR	0.000431819	0.007119991	NA	Unclassified
BR056	1852	831.6174892	232317.6608	UF21	(01/14/13 12:56:00)	5.01E-11	1.00E-08	0.98	1	Min	OM2	BR	0.000206172	0.010016982	NA	Unclassified
BR070	1853.4	1621.76316	153678.4929	UF21	(01/14/13 11:30:00)	3.31E-11	6.63E-09	1.01	1	Min	REF	BR	0.000187785	0.006373977	NA	Unclassified
BR049	1855.3	1029.255796	412903.4777	c20:4w6	(01/08/13 01:05:00)	8.90E-11	1.78E-08	0.63	1	Org	OM1	BR	0.000630144	0.02763406	NA	General Eukaryotes
BR051	1855.3	1378.879796	513960.2175	c20:4w6	(01/08/13 03:57:00)	1.11E-10	2.22E-08	0.63	1	Org	OM1	BR	0.000916859	0.034264914	NA	General Eukaryotes
BR071	1855.7	1045.672737	974894.2662	c20:4w6	(01/10/13 19:18:00)	2.10E-10	4.20E-08	0.67	1	Org	REF	BR	0.001410053	0.061339622	NA	General Eukaryotes
BR069	1856.2	801.4568603	1090700.872	c20:4w6	(01/10/13 00:36:00)	2.35E-10	4.70E-08	0.62	1	Org	REF	BR	0.001505293	0.074359929	NA	General Eukaryotes
BR059	1856.9	1881.580283	1120856.693	c20:4w6	(01/08/13 06:49:00)	2.42E-10	4.83E-08	0.62	1	Org	OM2	BR	0.002445322	0.07551743	NA	General Eukaryotes
LH019	1857	397.0845392	391734.7492	c20:4w6	(01/07/13 22:14:00)	8.45E-11	1.69E-08	0.59	1	Org	REF	LH	0.000442573	0.028190559	NA	General Eukaryotes
LH021	1857	622.3986151	405961.8022	c20:4w6	(01/07/13 23:40:00)	8.75E-11	1.75E-08	0.71	1	Org	REF	LH	0.000441494	0.024216377	NA	General Eukaryotes
BL045	1857.3	913.206982	3775196	c20:4w6	(01/10/13 03:27:00)	8.14E-10	1.63E-07	0.69	1	Org	REF	BL	0.004965938	0.230983625	NA	General Eukaryotes
BR057	1857.5	962.4365379	608857.9577	c20:4w6	(01/08/13 08:14:00)	1.31E-10	2.63E-08	0.62	1	Org	OM2	BR	0.000913763	0.041436202	NA	General Eukaryotes
LH003	1857.5	1061.158346	394896.959	c20:4w6	(01/07/13 17:56:00)	8.51E-11	1.70E-08	0.75	1	Org	OM1	LH	0.000514016	0.022192541	NA	General Eukaryotes
BR053	1857.7	1364.866596	349729.4871	c20:4w6	(01/07/13 13:39:00)	7.54E-11	1.51E-08	0.68	1	Org	OM1	BR	0.000574151	0.021605366	NA	General Eukaryotes
LH015	1857.7	2041.2644	1868188	c20:4w6	(01/07/13 16:31:00)	4.03E-10	8.06E-08	0.42	1	Org	OM3	LH	0.006338962	0.18548376	NA	General Eukaryotes
LH007	1858	1154.141332	211738.512	c20:4w6	(01/07/13 20:48:00)	4.57E-11	9.13E-09	0.76	1	Org	OM2	LH	0.000283962	0.011730796	NA	General Eukaryotes
BL047	1858.1	715.4982985	2799610.478	c20:4w6	(01/10/13 06:19:00)	6.04E-10	1.21E-07	0.68	1	Org	REF	BL	0.003357944	0.174190741	NA	General Eukaryotes
LH023	1858.1	625.5145888	519648.9095	c20:4w6	(01/08/13 11:06:00)	1.12E-10	2.24E-08	0.63	1	Org	REF	LH	0.000638096	0.034933081	NA	General Eukaryotes
BL043	1858.5	653.6637176	2926706.899	c20:4w6	(01/10/13 10:38:00)	6.31E-10	1.26E-07	0.71	1	Org	REF	BL	0.003243088	0.174523299	NA	General Eukaryotes
LH011	1858.5	1647.585028	245934.454	c20:4w6	(01/08/13 05:23:00)	5.30E-11	1.06E-08	0.7	1	Org	OM2	LH	0.00043775	0.014713557	NA	General Eukaryotes
LH001	1858.7	495.2553758	998504.7352	c20:4w6	(01/07/13 19:22:00)	2.15E-10	4.31E-08	0.75	1	Org	OM1	LH	0.000948756	0.056465221	NA	General Eukaryotes
LH005	1858.9	177.9313571	437068.0435	c20:4w6	(01/08/13 15:25:00)	9.42E-11	1.88E-08	0.75	1	Org	OM1	LH	0.00032831	0.024803083	NA	General Eukaryotes
BL029	1859.3	331.0565192	1778738.288	c20:4w6	(01/10/13 16:24:00)	3.84E-10	7.67E-08	0.62	1	Org	OM1	BL	0.001823291	0.121899334	NA	General Eukaryotes
LH009	1859.3	856.3410332	712745.5891	c20:4w6	(01/08/13 09:41:00)	1.54E-10	3.07E-08	0.75	1	Org	OM2	LH	0.000837436	0.040145403	NA	General Eukaryotes
BR067	1859.5	1123.942468	2251711.587	c20:4w6	(01/11/13 11:15:00)	4.86E-10	9.71E-08	0.74	1	Org	REF	BR	0.003042701	0.128180251	NA	General Eukaryotes
BL025	1859.9	577.4109498	1303990.697	c20:4w6	(01/10/13 17:51:00)	2.81E-10	5.62E-08	0.48	1	Org	OM1	BL	0.002040489	0.115114832	NA	General Eukaryotes
BL035	1860	718.2073249	565848.7246	c20:4w6	(01/09/13 21:43:00)	1.22E-10	2.44E-08	0.65	1	Org	OM2	BL	0.000711122	0.036830735	NA	General Eukaryotes
BL041	1860	319.9711347	346520.3556	c20:4w6	(01/09/13 17:24:00)	7.47E-11	1.49E-08	0.64	1	Org	OM3	BL	0.000341276	0.023008222	NA	General Eukaryotes
BL027	1860.4	427.1076402	1835496.072	c20:4w6	(01/09/13 23:10:00)	3.96E-10	7.92E-08	0.71	1	Org	OM1	BL	0.001759662	0.109727246	NA	General Eukaryotes
BL037	1860.4	652.3691982	1460931.076	c20:4w6	(01/10/13 12:05:00)	3.15E-10	6.30E-08	0.67	1	Org	OM3	BL	0.00171419	0.092319546	NA	General Eukaryotes
BL033	1861.1	600.0675213	1794664.203	c20:4w6	(01/10/13 02:02:00)	3.87E-10	7.74E-08	0.66	1	Org	OM2	BL	0.002071215	0.115193683	NA	General Eukaryotes
LH013	1861.2	734.9206273	374178.4737	c20:4w6	(01/08/13 13:59:00)	8.07E-11	1.61E-08	0.66	1	Org	OM3	LH	0.000467537	0.023981605	NA	General Eukaryotes
BR070	1863.2	808.8302791	372893.2462	c20:4w6	(01/14/13 11:30:00)	8.04E-11	1.61E-08	1.01	1	Min	REF	BR	0.000317182	0.015604608	NA	General Eukaryotes
BR070	1884.4	105.021468	294637.3335	c20:3w3	(01/14/13 11:30:00)	6.35E-11	1.27E-08	1.01	1	Min	REF	BR	0.000154299	0.012426121	NA	General Eukaryotes
LH002	1995.9	1049.32155	309221.9658	c20:1w9	(01/10/13 13:32:00)	6.67E-11	1.33E-08	0.96	1	Min	OM1	LH	0.000312686	0.013578134	NA	Fungi
LH006	1995.9	1030.442316	290657.416	c20:1w9	(01/10/13 07:45:00)	6.27E-11	1.25E-08	0.98	1	Min	OM1	LH	0.000285322	0.012505077	NA	Gram-negative Bacteria
BR070	1997.6	314.860557	2193544.58	c20:1w9	(01/14/13 11:30:00)	4.73E-10	9.46E-08	1.01	1	Min	REF	BR	0.001363709	0.092296226	NA	Gram-negative Bacteria
BR067	1998.3	370.8088066	3229988.277	c20:1w9	(01/11/13 11:15:00)	6.96E-10	1.39E-07	0.74	1	Org	REF	BR	0.002855578	0.185378386	NA	Fungi
BR070	2025	437.9869644	891808.0413	UF22	(01/14/13 11:30:00)	1.92E-10	3.85E-08	1.01	1	Min	REF	BR	0.000605522	0.037472885	NA	Unclassified
BR067	2025.8	507.3182726	1159648.587	UF22	(01/11/13 11:15:00)	2.50E-10	5.00E-08	0.74	1	Org	REF	BR	0.001125621	0.066455198	NA	Unclassified
BR062	2064.6	566.1548502	174163.5386	c20:0	(01/15/13 16:16:00)	3.76E-11	7.51E-09	1.01	1	Min	OM3	BR	0.000128612	0.007307821	NA	Plant
BR070	2064.8	914.7002623	228457.0993	c20:0	(01/16/13 15:56:00)	4.93E-11	9.85E-09	1.01	1	Min	REF	BR	0.000205459	0.009549199	NA	Plant
BR064	2064.9	-365.88195	126291.7292	c20:0	(01/15/13 17:42:00)	2.72E-11	5.45E-09	1.17	1	Min	OM3	BR	3.29E-05	0.004622045	NA	Plant
BR068	2065	693.3262305	236750.7665	c20:0	(01/15/13 07:36:00)	5.10E-11	1.02E-08	1.09	1	Min	REF	BR	0.000174907	0.009191945	NA	Plant
BL042	2065.1	-155.7005268	321095.5484	c20:0	(01/16/13 23:07:00)	6.93E-11	1.39E-08	1.06	1	Min	OM3	BL	0.000120786	0.012942644	NA	Plant
BL044	2065.1	151.3208999	348648.6103	c20:0	(01/16/13 18:48:00)	7.52E-11	1.50E-08	1.09	1	Min	REF	BL	0.000176182	0.013617817	NA	Plant
LH010	2065.1	-479.64662	560134.2149	c20:0	(01/15/13 20:35:00)	1.21E-10	2.42E-08	0.89	1	Min	OM2	LH	0.000157781	0.026983532	NA	Plant
LH012	2065.1	486.4859844	206346.5931	c20:0	(01/15/13 10:29:00)	4.45E-11	8.90E-09	0.92	1	Min	OM2	LH	0.000158914	0.009513575	NA	Plant
LH020	2065.1	464.2793467	228224.3214	c20:0	(01/15/13 04:44:00)	4.92E-11	9.84E-09	0.97	1	Min	REF	LH	0.000164253	0.00998231	NA	Plant
BL034	2065.2	256.2078913	266483.4157	c20:0	(01/17/13 04:52:00)	5.75E-11	1.15E-08	1.02	1	Min	OM2	BL	0.000156831	0.011109923	NA	Plant
LH014	2065.2	187.3724943	119188.1883	c20:0	(01/15/13 13:22:00)	2.57E-11	5.14E-09	0.96	1	Min	OM3	LH	6.73E-05	0.005286853	NA	Plant
BL028	2065.3	-235.5672024	570498.4362	c20:0	(01/17/13 03:26:00)	1.23E-10	2.46E-08	0.89	1	Min	OM1	BL	0.000235438	0.027408074	NA	Plant
BR050	2065.3	487.6156773	278996.2772	c20:0	(01/15/13 06:10:00)	6.02E-11	1.20E-08	0.98	1	Min	OM1	BR	0.00020186	0.01207539	NA	Plant
BR058	2065.3	18.80282772	193356.4153	c20:0	(01/15/13 14:49:00)	4.17E-11	8.34E-09	1.08	1	Min	OM2	BR	8.74E-05	0.007633432	NA	Plant
LH016	2065.3	-396.1296597	78033.53492	c20:0	(01/14/13 21:33:00)	1.68E-11	3.37E-09	0.96	1	Min	OM3	LH	2.36E-05	0.003481783	NA	Plant
BL026	2065.5	134.2980995	320655.9692	c20:0	(01/17/13 07:45:00)	6.91E-11	1.38E-08	0.93	1	Min	OM1	BL	0.000187141	0.014681974	NA	Plant
LH008	2065.5	579.9454264	199660.4476	c20:0	(01/15/13 01:52:00)	4.31E-11	8.61E-09	0.99	1	Min	OM2	LH	0.00015172	0.008545603	NA	Plant
BL036	2065.6	-148.6276679	370592.0235	c20:0	(01/17/13 13:31:00)	7.99E-11	1.60E-08	0.8	1	Min	OM2	BL	0.000189312	0.019787899	NA	Plant
BL040	2065.7	-137.1273723	338682.7023	c20:0	(01/16/13 20:15:00)	7.30E-11	1.46E-08	0.95	1	Min	OM3	BL	0.000147643	0.015226757	NA	Plant
BR054	2065.7	471.4482268	288929.2783	c20:0	(01/15/13 11:55:00)	6.23E-11	1.25E-08	1.07	1	Min	OM1	BR	0.000189416	0.011455504	NA	Plant
BR060	2065.8	483.7155519	182486.6712	c20:0	(01/14/13 20:07:00)	3.93E-11	7.87E-09	1.02	1	Min	OM2	BR	0.000126528	0.007588895	NA	Plant
LH022	2065.8	295.8111996	214612.2527	c20:0	(01/14/13 22:59:00)	4.63E-11	9.26E-09	0.9	1	Min	REF	LH	0.000147592	0.010135904	NA	Plant
BL032	2065.9	-4.701740548	132855.344	c20:0	(01/17/13 20:44:00)	2.86E-11	5.73E-09	0.97	1	Min	OM2	BL	6.53E-05	0.005841249	NA	Plant
BL030	2066.2	239.6745438	117857.9321	c20:0	(01/17/13 14:58:00)	2.54E-11	5.08E-09	1.09	1	Min	OM1	BL	6.41E-05	0.004598889	NA	Plant
LH024	2066.2	-169.0836305	174847.8357	c20:0	(01/15/13 00:26:00)	3.77E-11	7.54E-09	0.77	1	Min	REF	LH	9.06E-05	0.009702017	NA	Plant
BR052	2066.6	409.0206423	161347.0782	c20:0	(01/14/13 14:22:00)	3.48E-11	6.96E-09	1	1	Min	OM1	BR	0.000108453	0.006849634	NA	Plant
BR056	2066.8	451.1219946	151223.6532	c20:0	(01/14/13 12:56:00)	3.26E-11	6.52E-09	0.98	1	Min	OM2	BR	0.000106773	0.006547834	NA	Plant
LH019	2066.8	-0.113739589	159891.3829	c20:0	(01/07/13 22:14:00)	3.45E-11	6.90E-09	0.59	1	Org	REF	LH	0.000129855	0.011557112	NA	Plant
BR051	2067	211.7860375	234471.9406	c20:0	(01/08/13 03:57:00)	5.06E-11	1.01E-08	0.63	1	Org	OM1	BR	0.000215386	0.015834764	NA	Plant
LH021	2067	43.1998377	159240.8548	c20:0	(01/07/13 23:40:00)	3.43E-11	6.87E-09	0.71	1	Org	REF	LH	0.00011207	0.009560122	NA	Plant
LH003	2067.2	98.01196122	173348.8616	c20:0	(01/07/13 17:56:00)	3.74E-11	7.48E-09	0.75	1	Org	OM1	LH	0.000121486	0.009846065	NA	Plant
LH007	2067.5	107.7755584	67202.46322	c20:0	(01/07/13 20:48:00)	1.45E-11	2.90E-09	0.76	1	Org	OM2	LH	4.69E-05	0.003766409	NA	Plant
LH001	2067.6	67.37962022	352447.0164	c20:0	(01/07/13 19:22:00)	7.60E-11	1.52E-08	0.75	1	Org	OM1	LH	0.000240193	0.020025494	NA	Plant
BR053	2067.7	258.5773222	165440.1542	c20:0	(01/07/13 13:39:00)	3.57E-11	7.13E-09	0.68	1	Org	OM1	BR	0.000146319	0.010345742	NA	Plant
LH004	2067.7	276.3627887	203248.0127	c20:0	(01/10/13 14:58:00)	4.38E-11	8.77E-09	0.97	1	Min	OM1	LH	0.000127771	0.008908377	NA	Plant
LH006	2068	309.7908703	240789.1224	c20:0	(01/10/13 07:45:00)	5.19E-11	1.04E-08	0.98	1	Min	OM1	LH	0.000153693	0.010442248	NA	Plant
BR067	2068.4	296.7270137	1001153.246	c20:0	(01/11/13 11:15:00)	2.16E-10	4.32E-08	0.74	1	Org	REF	BR	0.000847413	0.057496776	NA	Plant
BL037	2069.2	-170.8131079	744889.8946	c20:0	(01/10/13 12:05:00)	1.61E-10	3.21E-08	0.67	1	Org	OM3	BL	0.000442618	0.047502683	NA	Plant
BL043	2069.2	53.8224707	807232.6241	c20:0	(01/10/13 10:38:00)	1.74E-10	3.48E-08	0.71	1	Org	REF	BL	0.000573828	0.048456987	NA	Plant
BL047	2069.3	65.36475514	963727.2593	c20:0	(01/10/13 06:19:00)	2.08E-10	4.16E-08	0.68	1	Org	REF	BL	0.00072304	0.060395644	NA	Plant
BL045	2069.4	78.95292373	1124458.5	c20:0	(01/10/13 03:27:00)	2.42E-10	4.85E-08	0.69	1	Org	REF	BL	0.000841879	0.069436721	NA	Plant
BL039	2069.6	28.52235495	479452.845	c20:0	(01/10/13 04:53:00)	1.03E-10	2.07E-08	0.62	1	Org	OM3	BL	0.000381034	0.032967978	NA	Plant
LH005	2070	71.57468622	196600.396	c20:0	(01/08/13 15:25:00)	4.24E-11	8.48E-09	0.75	1	Org	OM1	LH	0.000134504	0.01117001	NA	Plant
BR050	2085.5	1829.579464	218400.3629	UF23	(01/15/13 06:10:00)	4.71E-11	9.42E-09	0.98	1	Min	OM1	BR	0.000296171	0.009314552	NA	Unclassified
BR068	2085.5	2575.975622	219907.7079	UF23	(01/15/13 07:36:00)	4.74E-11	9.48E-09	1.09	1	Min	REF	BR	0.000336113	0.008364357	NA	Unclassified
BL026	2086	1317.698198	170623.148	UF23	(01/17/13 07:45:00)	3.68E-11	7.36E-09	0.93	1	Min	OM1	BL	0.000200832	0.007711122	NA	Unclassified
BR070	2086	214.0163243	227131.398	UF23	(01/16/13 15:56:00)	4.90E-11	9.80E-09	1.01	1	Min	REF	BR	0.000130522	0.009567532	NA	Unclassified
BR054	2086.2	2883.501862	281216.5205	UF23	(01/15/13 11:55:00)	6.06E-11	1.21E-08	1.07	1	Min	OM1	BR	0.000473933	0.010860135	NA	Unclassified
BR052	2086.8	2468.508316	110373.4917	UF23	(01/14/13 14:22:00)	2.38E-11	4.76E-09	1	1	Min	OM1	BR	0.000178562	0.004581291	NA	Unclassified
LH003	2087.7	241.8269926	318682.9773	UF23	(01/07/13 17:56:00)	6.87E-11	1.37E-08	0.75	1	Org	OM1	LH	0.00025219	0.018072067	NA	Unclassified
LH007	2087.9	395.3207298	90478.47112	UF23	(01/07/13 20:48:00)	1.95E-11	3.90E-09	0.76	1	Org	OM2	LH	7.93E-05	0.005054797	NA	Unclassified
BR053	2088	528.8535489	192398.8121	UF23	(01/07/13 13:39:00)	4.15E-11	8.30E-09	0.68	1	Org	OM1	BR	0.000206086	0.011995667	NA	Unclassified
LH001	2088.4	381.4244176	497494.0062	UF23	(01/07/13 19:22:00)	1.07E-10	2.15E-08	0.75	1	Org	OM1	LH	0.000437271	0.028168612	NA	Unclassified
LH002	2088.4	2278.813849	312282.8347	UF23	(01/10/13 13:32:00)	6.73E-11	1.35E-08	0.96	1	Min	OM1	LH	0.000498502	0.013529817	NA	Unclassified
LH005	2090.4	750.1507458	273201.5132	UF23	(01/08/13 15:25:00)	5.89E-11	1.18E-08	0.75	1	Org	OM1	LH	0.000302988	0.015406086	NA	Unclassified
BR051	2090.5	609.4894349	268014.5409	UF23	(01/09/13 12:10:00)	5.78E-11	1.16E-08	0.63	1	Org	OM1	BR	0.000325918	0.018020301	NA	Unclassified
LH011	2287.1	3938.589879	71523.7936	UF24	(01/08/13 05:23:00)	1.54E-11	3.08E-09	0.7	1	Org	OM2	LH	0.000231679	0.004174695	NA	Unclassified
BR057	2287.4	2122.07146	190094.8047	UF24	(01/08/13 08:14:00)	4.10E-11	8.20E-09	0.62	1	Org	OM2	BR	0.00044816	0.01277415	NA	Unclassified
BR053	2287.6	3612.811523	129434.6685	UF24	(01/07/13 13:39:00)	2.79E-11	5.58E-09	0.68	1	Org	OM1	BR	0.000404526	0.0078041	NA	Unclassified
BR061	2287.6	1461.760768	206872.8896	UF24	(01/07/13 15:05:00)	4.46E-11	8.92E-09	0.64	1	Org	OM3	BR	0.000375237	0.013564429	NA	Unclassified
BR063	2288	583.5676451	261394.2792	UF24	(01/08/13 12:32:00)	5.64E-11	1.13E-08	0.72	1	Org	OM3	BR	0.000273733	0.015382683	NA	Unclassified
BR067	2288.3	2698.805838	709672.9456	UF24	(01/11/13 11:15:00)	1.53E-10	3.06E-08	0.74	1	Org	REF	BR	0.001664385	0.039693212	NA	Unclassified
BR071	2288.6	4062.59868	238405.8716	UF24	(01/10/13 19:18:00)	5.14E-11	1.03E-08	0.67	1	Org	REF	BR	0.000825987	0.014519155	NA	Unclassified
BL043	2288.7	1286.035872	688760.9139	UF24	(01/10/13 10:38:00)	1.49E-10	2.97E-08	0.71	1	Org	REF	BL	0.001047767	0.04078715	NA	Unclassified
BR065	2288.8	910.6844969	955058.711	UF24	(01/10/13 09:12:00)	2.06E-10	4.12E-08	0.74	1	Org	OM3	BR	0.001169899	0.054488039	NA	Unclassified
BR067	2299.6	1319.444038	453388.462	c22:6w3	(01/11/13 11:15:00)	9.78E-11	1.96E-08	0.74	1	Org	REF	BR	0.00067476	0.02574735	NA	General Eukaryotes
LH010	2311.4	-2597.032194	177156.6566	UF25	(01/15/13 20:35:00)	3.82E-11	7.64E-09	0.89	1	Min	OM2	LH	-0.000156867	0.008740996	NA	Unclassified
LH022	2312	-890.650269	96867.77297	UF25	(01/14/13 22:59:00)	2.09E-11	4.18E-09	0.9	1	Min	REF	LH	5.70E-06	0.004635881	NA	Unclassified
LH024	2312.1	-1687.549679	73602.02025	UF25	(01/15/13 00:26:00)	1.59E-11	3.17E-09	0.77	1	Min	REF	LH	-3.21E-05	0.004154284	NA	Unclassified
BR067	2313.9	367.0930448	475013.0656	UF25	(01/11/13 11:15:00)	1.02E-10	2.05E-08	0.74	1	Org	REF	BR	0.000416091	0.027266236	NA	Unclassified
BR071	2314.1	-16.78368941	237988.8613	UF25	(01/10/13 19:18:00)	5.13E-11	1.03E-08	0.67	1	Org	REF	BR	0.000167396	0.015150904	NA	Unclassified
BL043	2314.4	71.2695325	613731.5538	UF25	(01/10/13 10:38:00)	1.32E-10	2.65E-08	0.71	1	Org	REF	BL	0.000443413	0.036834266	NA	Unclassified
BL045	2314.4	105.3290052	846365.5	UF25	(01/10/13 03:27:00)	1.82E-10	3.65E-08	0.69	1	Org	REF	BL	0.000648972	0.052248829	NA	Unclassified
BL047	2314.5	-270.4819936	629299.3486	UF25	(01/10/13 06:19:00)	1.36E-10	2.71E-08	0.68	1	Org	REF	BL	0.000324508	0.03958507	NA	Unclassified
BR070	2375.9	1275.43198	146587.6423	c22:2	(01/16/13 15:56:00)	3.17E-11	6.32E-09	1.01	1	Min	REF	BR	0.000168285	0.006090702	NA	General Eukaryotes
BR070	2382.8	485.7398876	289821.8869	c22:1w9	(01/14/13 11:30:00)	6.25E-11	1.25E-08	1.01	1	Min	REF	BR	0.000203212	0.012171599	NA	General Eukaryotes
LH018	2418.5	542.671201	46158.05786	c22:0	(01/15/13 09:02:00)	9.95E-12	1.99E-09	0.95	1	Min	OM3	LH	3.57E-05	0.002059627	NA	Plant
BR062	2418.7	400.2992983	323700.2311	c22:0	(01/15/13 16:16:00)	6.98E-11	1.40E-08	1.01	1	Min	OM3	BR	0.000214116	0.013607232	NA	Plant
BR064	2418.7	423.3773082	216735.7362	c22:0	(01/15/13 17:42:00)	4.67E-11	9.35E-09	1.17	1	Min	OM3	BR	0.000125765	0.007862886	NA	Plant
BR066	2418.7	428.6822382	306308.8679	c22:0	(01/15/13 19:09:00)	6.60E-11	1.32E-08	1.04	1	Min	OM3	BR	0.000200693	0.012500807	NA	Plant
LH014	2418.7	638.2114886	216396.5758	c22:0	(01/15/13 13:22:00)	4.67E-11	9.35E-09	0.96	1	Min	OM3	LH	0.000173044	0.009547888	NA	Plant
BL042	2418.8	67.19186395	566745.3545	c22:0	(01/16/13 23:07:00)	1.22E-10	2.45E-08	1.06	1	Min	OM3	BL	0.000273437	0.022783992	NA	Plant
BR058	2418.8	409.8416697	373581.5396	c22:0	(01/15/13 14:49:00)	8.06E-11	1.61E-08	1.08	1	Min	OM2	BR	0.000232644	0.014684662	NA	Plant
LH012	2418.8	164.9944799	434031.7613	c22:0	(01/15/13 10:29:00)	9.36E-11	1.87E-08	0.92	1	Min	OM2	LH	0.000262903	0.020082319	NA	Plant
BL028	2418.9	24.76475452	709111.0553	c22:0	(01/17/13 03:26:00)	1.53E-10	3.06E-08	0.89	1	Min	OM1	BL	0.000391168	0.033968821	NA	Plant
BL034	2418.9	26.70791027	545882.9818	c22:0	(01/17/13 04:52:00)	1.18E-10	2.35E-08	1.02	1	Min	OM2	BL	0.00026324	0.022816353	NA	Plant
BR068	2418.9	512.2015574	448470.0975	c22:0	(01/15/13 07:36:00)	9.67E-11	1.93E-08	1.09	1	Min	REF	BR	0.000296473	0.017446882	NA	Plant
BR070	2418.9	178.1257434	368602.3788	c22:0	(01/16/13 15:56:00)	7.95E-11	1.59E-08	1.01	1	Min	REF	BR	0.000205645	0.015532935	NA	Plant
BL038	2419	41.68097308	573217.4713	c22:0	(01/17/13 00:34:00)	1.24E-10	2.47E-08	1.24	1	Min	OM3	BL	0.000230656	0.019704815	NA	Plant
BL046	2419	102.0484295	147167.4075	c22:0	(01/17/13 10:37:00)	3.17E-11	6.35E-09	1	1	Min	REF	BL	7.76E-05	0.006268955	NA	Plant
BR050	2419	315.2769298	603218.6771	c22:0	(01/15/13 06:10:00)	1.30E-10	2.60E-08	0.98	1	Min	OM1	BR	0.000386617	0.026158061	NA	Plant
BR054	2419	311.9713655	571791.6373	c22:0	(01/15/13 11:55:00)	1.23E-10	2.47E-08	1.07	1	Min	OM1	BR	0.000334818	0.022710504	NA	Plant
LH010	2419	225.4047994	826875.3935	c22:0	(01/15/13 20:35:00)	1.78E-10	3.57E-08	0.89	1	Min	OM2	LH	0.000544223	0.039522039	NA	Plant
LH016	2419	115.775994	142502.004	c22:0	(01/14/13 21:33:00)	3.07E-11	6.15E-09	0.96	1	Min	OM3	LH	7.93E-05	0.006322183	NA	Plant
LH020	2419	531.5909485	286868.1611	c22:0	(01/15/13 04:44:00)	6.19E-11	1.24E-08	0.97	1	Min	REF	LH	0.000215789	0.012538004	NA	Plant
BL044	2419.1	62.40022545	569499.8531	c22:0	(01/16/13 18:48:00)	1.23E-10	2.46E-08	1.09	1	Min	REF	BL	0.00026582	0.022265979	NA	Plant
LH008	2419.2	192.2213763	378512.6007	c22:0	(01/15/13 01:52:00)	8.16E-11	1.63E-08	0.99	1	Min	OM2	LH	0.000217976	0.016270249	NA	Plant
BL040	2419.3	-85.09842517	595672.9177	c22:0	(01/16/13 20:15:00)	1.28E-10	2.57E-08	0.95	1	Min	OM3	BL	0.000275171	0.026765222	NA	Plant
BL048	2419.3	232.9336041	212490.3889	c22:0	(01/17/13 17:51:00)	4.58E-11	9.16E-09	1.22	1	Min	REF	BL	0.000102643	0.007408538	NA	Plant
LH022	2419.3	164.6026177	381972.1245	c22:0	(01/14/13 22:59:00)	8.24E-11	1.65E-08	0.9	1	Min	REF	LH	0.000236432	0.018066384	NA	Plant
BL026	2419.4	0.686833091	424343.2204	c22:0	(01/17/13 07:45:00)	9.15E-11	1.83E-08	0.93	1	Min	OM1	BL	0.000218808	0.019458382	NA	Plant
BR060	2419.4	254.7648655	369585.1849	c22:0	(01/14/13 20:07:00)	7.97E-11	1.59E-08	1.02	1	Min	OM2	BR	0.000217262	0.01540857	NA	Plant
LH024	2419.4	118.3694093	304629.5894	c22:0	(01/15/13 00:26:00)	6.57E-11	1.31E-08	0.77	1	Min	REF	LH	0.000211753	0.016849469	NA	Plant
BL036	2419.5	-1.960773136	606724.0097	c22:0	(01/17/13 13:31:00)	1.31E-10	2.62E-08	0.8	1	Min	OM2	BL	0.000362737	0.032343453	NA	Plant
BL030	2419.6	-21.76419081	208406.952	c22:0	(01/17/13 14:58:00)	4.49E-11	8.99E-09	1.09	1	Min	OM1	BL	8.97E-05	0.008155798	NA	Plant
BL032	2419.6	63.26800259	294092.8937	c22:0	(01/17/13 20:44:00)	6.34E-11	1.27E-08	0.97	1	Min	OM2	BL	0.000154378	0.012920618	NA	Plant
BR072	2419.6	173.7964798	225396.031	c22:0	(01/14/13 18:40:00)	4.86E-11	9.72E-09	1	1	Min	REF	BR	0.000126542	0.009593654	NA	Plant
BR052	2419.8	415.0281848	313589.5138	c22:0	(01/14/13 14:22:00)	6.76E-11	1.35E-08	1	1	Min	OM1	BR	0.000211671	0.013311866	NA	Plant
BR055	2419.8	93.84331896	355915.1726	c22:0	(01/08/13 02:31:00)	7.67E-11	1.53E-08	0.63	1	Org	OM2	BR	0.00029583	0.024067392	NA	Plant
BR056	2420	529.3097468	345920.2243	c22:0	(01/14/13 12:56:00)	7.46E-11	1.49E-08	0.98	1	Min	OM2	BR	0.000257177	0.014965066	NA	Plant
LH019	2420.1	-5.518900579	539675.5842	c22:0	(01/07/13 22:14:00)	1.16E-10	2.33E-08	0.59	1	Org	REF	LH	0.000435951	0.039010644	NA	Plant
BR051	2420.2	37.52346732	899477.6355	c22:0	(01/08/13 03:57:00)	1.94E-10	3.88E-08	0.63	1	Org	OM1	BR	0.000710142	0.060861195	NA	Plant
LH011	2420.2	49.47945824	260679.0034	c22:0	(01/08/13 05:23:00)	5.62E-11	1.12E-08	0.7	1	Org	OM2	LH	0.000187188	0.015872488	NA	Plant
LH003	2420.3	16.9461446	476907.4886	c22:0	(01/07/13 17:56:00)	1.03E-10	2.06E-08	0.75	1	Org	OM1	LH	0.00030983	0.027112329	NA	Plant
LH015	2420.3	59.75275487	2377790	c22:0	(01/07/13 16:31:00)	5.13E-10	1.03E-07	0.42	1	Org	OM3	LH	0.002873256	0.24127463	NA	Plant
BR059	2420.4	106.8419658	1516939.626	c22:0	(01/08/13 06:49:00)	3.27E-10	6.54E-08	0.62	1	Org	OM2	BR	0.001296226	0.104216628	NA	Plant
LH021	2420.4	1.524464868	549567.2174	c22:0	(01/07/13 23:40:00)	1.19E-10	2.37E-08	0.71	1	Org	REF	LH	0.000371493	0.033008884	NA	Plant
BR049	2420.5	14.21185712	644147.6931	c22:0	(01/08/13 01:05:00)	1.39E-10	2.78E-08	0.63	1	Org	OM1	BR	0.000496866	0.043596543	NA	Plant
BR057	2420.5	130.5452276	848250.1049	c22:0	(01/08/13 08:14:00)	1.83E-10	3.66E-08	0.62	1	Org	OM2	BR	0.000740158	0.058261062	NA	Plant
BR061	2420.6	3.311574615	663960.2592	c22:0	(01/07/13 15:05:00)	1.43E-10	2.86E-08	0.64	1	Org	OM3	BR	0.000498788	0.044240686	NA	Plant
LH004	2420.6	110.0873233	447952.9604	c22:0	(01/10/13 14:58:00)	9.66E-11	1.93E-08	0.97	1	Min	OM1	LH	0.00024537	0.019670049	NA	Plant
BR053	2420.7	41.09603744	499881.9723	c22:0	(01/07/13 13:39:00)	1.08E-10	2.16E-08	0.68	1	Org	OM1	BR	0.000366594	0.031335455	NA	Plant
LH006	2420.7	112.9802035	609217.0805	c22:0	(01/10/13 07:45:00)	1.31E-10	2.63E-08	0.98	1	Min	OM1	LH	0.000331148	0.02647749	NA	Plant
LH007	2420.7	18.03057559	279400.8247	c22:0	(01/07/13 20:48:00)	6.02E-11	1.20E-08	0.76	1	Org	OM2	LH	0.000179317	0.015674829	NA	Plant
LH009	2420.7	53.32565872	791377.1242	c22:0	(01/08/13 09:41:00)	1.71E-10	3.41E-08	0.75	1	Org	OM2	LH	0.000532306	0.044971842	NA	Plant
BR063	2420.8	29.73114521	531555.9547	c22:0	(01/08/13 12:32:00)	1.15E-10	2.29E-08	0.72	1	Org	OM3	BR	0.000364192	0.031473769	NA	Plant
LH001	2420.8	-5.039116175	1296705.575	c22:0	(01/07/13 19:22:00)	2.80E-10	5.59E-08	0.75	1	Org	OM1	LH	0.000824412	0.073736099	NA	Plant
LH002	2420.8	157.7420975	648234.4965	c22:0	(01/10/13 13:32:00)	1.40E-10	2.80E-08	0.96	1	Min	OM1	LH	0.000373978	0.028745908	NA	Plant
LH023	2420.9	26.0109159	715350.5965	c22:0	(01/08/13 11:06:00)	1.54E-10	3.08E-08	0.63	1	Org	REF	LH	0.000558134	0.048409278	NA	Plant
BL037	2421.1	26.77525682	1032006.58	c22:0	(01/10/13 12:05:00)	2.23E-10	4.45E-08	0.67	1	Org	OM3	BL	0.000757683	0.065668061	NA	Plant
BL029	2421.4	23.95037819	1707915.172	c22:0	(01/10/13 16:24:00)	3.68E-10	7.37E-08	0.62	1	Org	OM1	BL	0.001351362	0.117445062	NA	Plant
BL041	2421.4	34.66127295	276909.8706	c22:0	(01/09/13 17:24:00)	5.97E-11	1.19E-08	0.64	1	Org	OM3	BL	0.000214449	0.018444502	NA	Plant
BR067	2421.4	66.99554633	1839483.772	c22:0	(01/11/13 11:15:00)	3.97E-10	7.93E-08	0.74	1	Org	REF	BR	0.001276956	0.105922604	NA	Plant
BR071	2421.4	88.42495816	1050629.134	c22:0	(01/10/13 19:18:00)	2.27E-10	4.53E-08	0.67	1	Org	REF	BR	0.00081711	0.066807286	NA	Plant
BL039	2421.5	5.814432974	661716.8055	c22:0	(01/10/13 04:53:00)	1.43E-10	2.85E-08	0.62	1	Org	OM3	BL	0.000514404	0.045512233	NA	Plant
LH017	2421.5	21.28909918	340302.8367	c22:0	(01/08/13 16:52:00)	7.34E-11	1.47E-08	0.36	1	Org	OM3	LH	0.000462533	0.040302878	NA	Plant
BL025	2421.6	16.95880323	1325886.882	c22:0	(01/10/13 17:51:00)	2.86E-10	5.72E-08	0.48	1	Org	OM1	BL	0.001345924	0.117776631	NA	Plant
BL035	2421.7	32.99768775	761449.7435	c22:0	(01/09/13 21:43:00)	1.64E-10	3.28E-08	0.65	1	Org	OM2	BL	0.000579698	0.049939524	NA	Plant
BL033	2421.8	32.15375176	1644731.914	c22:0	(01/10/13 02:02:00)	3.55E-10	7.09E-08	0.66	1	Org	OM2	BL	0.00123218	0.106236013	NA	Plant
BL045	2421.8	22.6991424	4057128	c22:0	(01/10/13 03:27:00)	8.75E-10	1.75E-07	0.69	1	Org	REF	BL	0.00288099	0.250689308	NA	Plant
BL027	2421.9	12.09834492	1800068.479	c22:0	(01/09/13 23:10:00)	3.88E-10	7.76E-08	0.71	1	Org	OM1	BL	0.001229501	0.108105557	NA	Plant
BL043	2421.9	11.11591274	2911784.36	c22:0	(01/10/13 10:38:00)	6.28E-10	1.26E-07	0.71	1	Org	REF	BL	0.001986927	0.174873073	NA	Plant
BL047	2421.9	7.178550107	3118167.624	c22:0	(01/10/13 06:19:00)	6.72E-10	1.34E-07	0.68	1	Org	REF	BL	0.002213075	0.195538207	NA	Plant
LH013	2421.9	41.94855268	417688.303	c22:0	(01/08/13 13:59:00)	9.01E-11	1.80E-08	0.66	1	Org	OM3	LH	0.000315854	0.026976258	NA	Plant
BR065	2422	-9.308409462	2561686.399	c22:0	(01/10/13 09:12:00)	5.52E-10	1.10E-07	0.74	1	Org	OM3	BR	0.001643658	0.147643691	NA	Plant
BL031	2422.1	81.81525423	1105784.105	c22:0	(01/09/13 18:50:00)	2.38E-10	4.77E-08	0.66	1	Org	OM2	BL	0.000867798	0.071385083	NA	Plant
BR069	2422.2	0.706112946	1394407.548	c22:0	(01/10/13 00:36:00)	3.01E-10	6.01E-08	0.62	1	Org	REF	BR	0.001078537	0.095911427	NA	Plant
LH005	2422.4	1.424727319	878092.8686	c22:0	(01/08/13 15:25:00)	1.89E-10	3.79E-08	0.75	1	Org	OM1	LH	0.000561855	0.049928445	NA	Plant
LH014	2438.8	-218.9473877	99408.8472	UF26	(01/15/13 13:22:00)	2.15E-11	4.29E-09	0.96	1	Min	OM3	LH	4.12E-05	0.00442447	NA	Unclassified
LH010	2438.9	216.055748	183134.118	UF26	(01/15/13 20:35:00)	3.95E-11	7.90E-09	0.89	1	Min	OM2	LH	0.000119626	0.008754141	NA	Unclassified
LH012	2439	152.7395821	111466.1184	UF26	(01/15/13 10:29:00)	2.40E-11	4.81E-09	0.92	1	Min	OM2	LH	6.68E-05	0.005158154	NA	Unclassified
LH018	2439	-9.595422656	30537.41902	UF26	(01/15/13 09:02:00)	6.58E-12	1.32E-09	0.95	1	Min	OM3	LH	1.53E-05	0.001370979	NA	Unclassified
LH008	2439.2	63.20666798	112657.7399	UF26	(01/15/13 01:52:00)	2.43E-11	4.86E-09	0.99	1	Min	OM2	LH	5.79E-05	0.004849496	NA	Unclassified
LH020	2439.2	-21.24578482	109037.1332	UF26	(01/15/13 04:44:00)	2.35E-11	4.70E-09	0.97	1	Min	REF	LH	5.27E-05	0.004794916	NA	Unclassified
LH016	2439.5	39.54572163	58964.35113	UF26	(01/14/13 21:33:00)	1.27E-11	2.54E-09	0.96	1	Min	OM3	LH	3.06E-05	0.002618202	NA	Unclassified
LH022	2439.6	-21.42780609	95455.78233	UF26	(01/14/13 22:59:00)	2.06E-11	4.12E-09	0.9	1	Min	REF	LH	4.97E-05	0.00452417	NA	Unclassified
LH024	2439.6	89.39691411	77131.44596	UF26	(01/15/13 00:26:00)	1.66E-11	3.33E-09	0.77	1	Min	REF	LH	5.22E-05	0.004267615	NA	Unclassified
LH003	2440.4	60.77734959	115245.1121	UF26	(01/07/13 17:56:00)	2.48E-11	4.97E-09	0.75	1	Org	OM1	LH	7.81E-05	0.006548529	NA	Unclassified
LH001	2440.6	29.98077426	274904.2864	UF26	(01/07/13 19:22:00)	5.93E-11	1.19E-08	0.75	1	Org	OM1	LH	0.000180858	0.015626126	NA	Unclassified
LH002	2440.8	180.3514854	199147.2346	UF26	(01/10/13 13:32:00)	4.29E-11	8.59E-09	0.96	1	Min	OM1	LH	0.000117106	0.008828954	NA	Unclassified
LH004	2440.9	188.5559479	128464.1289	UF26	(01/10/13 14:58:00)	2.77E-11	5.54E-09	0.97	1	Min	OM1	LH	7.53E-05	0.005636076	NA	Unclassified
LH006	2441	133.6922914	173927.6785	UF26	(01/10/13 07:45:00)	3.75E-11	7.50E-09	0.98	1	Min	OM1	LH	9.63E-05	0.007557421	NA	Unclassified
LH005	2442.3	49.97176187	237765.1372	UF26	(01/08/13 15:25:00)	5.13E-11	1.03E-08	0.75	1	Org	OM1	LH	0.000159425	0.013512059	NA	Unclassified
BR055	2546.3	-51.19440266	105247.9625	c23:0	(01/08/13 02:31:00)	2.27E-11	4.54E-09	0.63	1	Org	OM2	BR	7.60E-05	0.007128465	NA	Plant
LH019	2546.4	-88.50754986	100254.1267	c23:0	(01/07/13 22:14:00)	2.16E-11	4.32E-09	0.59	1	Org	REF	LH	7.43E-05	0.007253595	NA	Plant
BR051	2546.5	-205.193325	215530	c23:0	(01/08/13 03:57:00)	4.65E-11	9.29E-09	0.63	1	Org	OM1	BR	0.000125618	0.014627911	NA	Plant
LH021	2546.6	-98.9809323	99044.58098	c23:0	(01/07/13 23:40:00)	2.14E-11	4.27E-09	0.71	1	Org	REF	LH	6.03E-05	0.005955607	NA	Plant
BR049	2546.7	-87.05999118	142688.2243	c23:0	(01/08/13 01:05:00)	3.08E-11	6.15E-09	0.63	1	Org	OM1	BR	9.92E-05	0.009668156	NA	Plant
LH003	2546.7	-98.1719571	107950.4168	c23:0	(01/07/13 17:56:00)	2.33E-11	4.66E-09	0.75	1	Org	OM1	LH	6.23E-05	0.006144872	NA	Plant
LH007	2546.8	-193.433572	59984.59269	c23:0	(01/07/13 20:48:00)	1.29E-11	2.59E-09	0.76	1	Org	OM2	LH	3.06E-05	0.003373156	NA	Plant
LH001	2546.9	156.3146859	274742.3985	c23:0	(01/07/13 19:22:00)	5.92E-11	1.18E-08	0.75	1	Org	OM1	LH	0.000202638	0.015595037	NA	Plant
BR053	2547	-29.78538616	113549.8269	c23:0	(01/07/13 13:39:00)	2.45E-11	4.90E-09	0.68	1	Org	OM1	BR	7.77E-05	0.00712356	NA	Plant
BR057	2547	-80.81727884	185460.0772	c23:0	(01/08/13 08:14:00)	4.00E-11	8.00E-09	0.62	1	Org	OM2	BR	0.000131882	0.012768053	NA	Plant
LH023	2547.1	-66.91094551	147794.0625	c23:0	(01/08/13 11:06:00)	3.19E-11	6.37E-09	0.63	1	Org	REF	LH	0.000104978	0.01001187	NA	Plant
BR065	2547.6	-112.7027382	704363.8868	c23:0	(01/10/13 09:12:00)	1.52E-10	3.04E-08	0.74	1	Org	OM3	BR	0.00040524	0.04064296	NA	Plant
LH013	2547.9	-128.1785844	123270.8704	c23:0	(01/08/13 13:59:00)	2.66E-11	5.32E-09	0.66	1	Org	OM3	LH	7.81E-05	0.00797648	NA	Plant
BR069	2548.1	-244.9743973	277145.0902	c23:0	(01/10/13 00:36:00)	5.98E-11	1.20E-08	0.62	1	Org	REF	BR	0.000162179	0.019115035	NA	Plant
LH017	2548.1	-225.849206	83647.98476	c23:0	(01/08/13 16:52:00)	1.80E-11	3.61E-09	0.36	1	Org	OM3	LH	8.64E-05	0.009933906	NA	Plant
LH005	2548.3	-134.2741601	208023.606	c23:0	(01/08/13 15:25:00)	4.49E-11	8.97E-09	0.75	1	Org	OM1	LH	0.000115243	0.011846105	NA	Plant
BR070	2630.3	1520.1873	140515.3784	c24:1w9	(01/14/13 11:30:00)	3.03E-11	6.06E-09	1.01	1	Min	REF	BR	0.000165232	0.005834492	NA	General Eukaryotes
BR064	2655.6	144.6709746	125317.8361	c24:0	(01/15/13 17:42:00)	2.70E-11	5.40E-09	1.17	1	Min	OM3	BR	5.87E-05	0.004560423	NA	Plant
LH018	2655.6	-434.3821198	34170.42575	c24:0	(01/15/13 09:02:00)	7.37E-12	1.47E-09	0.95	1	Min	OM3	LH	9.80E-06	0.001541359	NA	Plant
BR062	2655.7	238.6947771	222545.7623	c24:0	(01/15/13 16:16:00)	4.80E-11	9.60E-09	1.01	1	Min	OM3	BR	0.00013045	0.009371805	NA	Plant
BR066	2655.8	-249.6015179	213803.7075	c24:0	(01/15/13 19:09:00)	4.61E-11	9.22E-09	1.04	1	Min	OM3	BR	7.41E-05	0.008791518	NA	Plant
BR068	2655.8	562.3149327	317203.4416	c24:0	(01/15/13 07:36:00)	6.84E-11	1.37E-08	1.09	1	Min	REF	BR	0.000216525	0.012333372	NA	Plant
LH010	2655.8	-32.33450371	597718.9728	c24:0	(01/15/13 20:35:00)	1.29E-10	2.58E-08	0.89	1	Min	OM2	LH	0.000311546	0.028650937	NA	Plant
BL028	2655.9	-78.7635968	500362.0728	c24:0	(01/17/13 03:26:00)	1.08E-10	2.16E-08	0.89	1	Min	OM1	BL	0.000248416	0.023996637	NA	Plant
BL034	2655.9	-388.538703	407266.4595	c24:0	(01/17/13 04:52:00)	8.78E-11	1.76E-08	1.02	1	Min	OM2	BL	0.000117506	0.017101467	NA	Plant
BL042	2655.9	-152.0433248	342086.8722	c24:0	(01/16/13 23:07:00)	7.38E-11	1.48E-08	1.06	1	Min	OM3	BL	0.000133341	0.013784094	NA	Plant
BR050	2655.9	-70.97856643	427418.1326	c24:0	(01/15/13 06:10:00)	9.22E-11	1.84E-08	0.98	1	Min	OM1	BR	0.000194325	0.018614238	NA	Plant
BR058	2655.9	284.3251516	284749.5242	c24:0	(01/15/13 14:49:00)	6.14E-11	1.23E-08	1.08	1	Min	OM2	BR	0.000161763	0.011208435	NA	Plant
BR070	2655.9	91.71265234	209561.9021	c24:0	(01/16/13 15:56:00)	4.52E-11	9.06E-09	1.01	1	Min	REF	BR	0.000109318	0.008838545	NA	Plant
LH012	2655.9	0.318163124	324664.8776	c24:0	(01/15/13 10:29:00)	7.00E-11	1.40E-08	0.92	1	Min	OM2	LH	0.000169168	0.015049486	NA	Plant
LH014	2655.9	-1046.798418	171620.6973	c24:0	(01/15/13 13:22:00)	3.70E-11	7.40E-09	0.96	1	Min	OM3	LH	2.05E-06	0.007707474	NA	Plant
LH020	2655.9	125.9822793	204860.7824	c24:0	(01/15/13 04:44:00)	4.42E-11	8.83E-09	0.97	1	Min	REF	LH	0.000113801	0.008994049	NA	Plant
BL038	2656	-34.94288644	343924.2665	c24:0	(01/17/13 00:34:00)	7.42E-11	1.48E-08	1.24	1	Min	OM3	BL	0.000128321	0.011832746	NA	Plant
BL044	2656	-25.68057501	375685.2934	c24:0	(01/16/13 18:48:00)	8.10E-11	1.62E-08	1.09	1	Min	REF	BL	0.000160974	0.014702709	NA	Plant
LH008	2656	-215.7392266	279198.6585	c24:0	(01/15/13 01:52:00)	6.02E-11	1.20E-08	0.99	1	Min	OM2	LH	0.000106247	0.012055807	NA	Plant
[truncated: 54 more rows]
