# Supplementary material for: Long-Term Enrichment of Stress-Tolerant Cellulolytic Soil Populations following Timber Harvesting Evidenced by Multi-Omic Stable Isotope Probing
Source: Front Microbiol. 2017 Apr 11;8:537. doi: 10.3389/fmicb.2017.00537 (PMC5386986; doi:10.3389/fmicb.2017.00537)
Supplement: Supplementary file 5 [file DataSheet2.ZIP › Supplemental Data 2 - R Analyses and Data/Fungi_enrOTU_Relative_Abundances.csv]

	OTU	REL_ABUND_MEDIAN	REL_ABUND_MEAN	MEAN_C13_COUNTS	Domain	Phylum	Class	Order	Family	Genus	Species	Freq
166	IIKFCBR02IWUOJ	NA	Inf	0.83	k__Fungi(100)	p__Ascomycota(80)	c__Orbiliomycetes(56)	o__Orbiliales(56)	f__Orbiliaceae(56)	unclassified	unclassified	9
221	IIKFCBR02H2MER	NA	Inf	2.26	k__Fungi(100)	p__Basidiomycota(99)	c__Agaricomycetes(80)	o__Sebacinales(73)	unclassified	unclassified	unclassified	4
222	IIKFCBR02GVH3N	NA	Inf	1.09	k__Fungi(100)	p__Basidiomycota(98)	c__Agaricomycetes(96)	o__Sebacinales(91)	f__Sebacinaceae(88)	g__unclassified_Sebacinaceae(88)	s__uncultured_Sebacina(87)	36
93	IIKFCBR02GHR19	NA	220.96	10.52	k__Fungi(100)	p__Ascomycota(99)	c__Sordariomycetes(99)	o__Sordariales(99)	f__Chaetomiaceae(99)	g__Humicola(92)	s__Humicola_nigrescens(92)	28
104	IIKFCBR02HPQWN	NA	111.39	26.52	k__Fungi(100)	p__Basidiomycota(100)	c__Agaricomycetes(100)	o__Agaricales(89)	f__Entolomataceae(83)	g__Clitopilus(82)	s__Clitopilus_scyphoides(72)	9
23	IIKFCBR02FW6MR	NA	86.74	24.78	k__Fungi(100)	p__Basidiomycota(97)	c__Agaricomycetes(96)	o__Sebacinales(86)	unclassified	unclassified	unclassified	12
116	IIKFCBR02G5Z9V	NA	81.26	3.87	k__Fungi(100)	p__Ascomycota(98)	c__Sordariomycetes(68)	o__Sordariales(67)	f__Chaetomiaceae(55)	unclassified	unclassified	13
105	IIKFCBR02GLICP	NA	69.85	6.65	k__Fungi(100)	p__Ascomycota(100)	c__Sordariomycetes(98)	o__Sordariales(98)	f__Chaetomiaceae(96)	g__Chaetomium(92)	s__Chaetomium_succineum(61)	7
109	IIKFCBR02GB3H7	NA	27.39	1.3	k__Fungi(100)	p__Basidiomycota(98)	c__Agaricomycetes(98)	o__Sebacinales(97)	f__Sebacinaceae(97)	g__unclassified_Sebacinaceae(97)	s__uncultured_Sebacina(96)	6
123	IIKFCBR02JMSIQ	NA	18.13	12.09	k__Fungi(100)	p__Ascomycota(100)	c__Orbiliomycetes(100)	o__Orbiliales(100)	f__Orbiliaceae(100)	g__Dactylellina(61)	s__Dactylellina_sp_XZ04_92_1(60)	6
88	IIKFCBR02ITRIC	NA	17.59	15.91	k__Fungi(100)	p__Basidiomycota(98)	c__Agaricomycetes(90)	o__Sebacinales(77)	f__unclassified_Sebacinales(55)	g__unclassified_Sebacinales(55)	s__uncultured_Sebacinales(55)	2
73	IIKFCBR02IF9SW	NA	9.59	0.91	k__Fungi(100)	p__Ascomycota(99)	unclassified	unclassified	unclassified	unclassified	unclassified	2
204	IIKFCBR02JZMOM	NA	8.22	0.78	k__Fungi(100)	p__Basidiomycota(100)	c__Agaricomycetes(99)	o__Sebacinales(99)	f__Sebacinaceae(88)	g__unclassified_Sebacinaceae(81)	unclassified	7
31	IIKFCBR02ITEDA	8.88	5.25	353.57	k__Fungi(100)	p__Ascomycota(100)	c__Sordariomycetes(100)	o__Sordariales(100)	f__Chaetomiaceae(100)	g__Humicola(96)	s__Humicola_nigrescens(96)	2
8	IIKFCBR02JEKGE	NA	4.8	5.26	k__Fungi(100)	p__Basidiomycota(100)	c__Agaricomycetes(100)	o__Sebacinales(100)	f__Sebacinaceae(99)	g__unclassified_Sebacinaceae(99)	s__uncultured_Sebacina_mycobiont_of_Riccardia_palmata(99)	4
78	IIKFCBR02IJAHH	NA	4.56	32.57	k__Fungi(100)	p__Ascomycota(100)	c__Sordariomycetes(85)	o__Sordariales(85)	f__Chaetomiaceae(83)	g__Chaetomium(80)	unclassified	3
119	IIKFCBR02HAP93	NA	3.8	1.09	k__Fungi(100)	p__Basidiomycota(99)	c__Agaricomycetes(99)	o__Sebacinales(97)	f__Sebacinales_Group_B(79)	g__Serendipita(71)	s__Serendipita_vermifera(71)	4
75	IIKFCBR02H95DW	NA	3.31	1.26	k__Fungi(100)	p__Ascomycota(100)	c__Sordariomycetes(100)	o__Sordariales(100)	f__Chaetomiaceae(100)	g__Humicola(93)	s__Humicola_nigrescens(93)	1
41	IIKFCBR02IHCD8	6	3.12	662.17	k__Fungi(100)	p__Ascomycota(100)	c__Sordariomycetes(100)	o__Sordariales(100)	f__Chaetomiaceae(100)	g__Humicola(93)	s__Humicola_nigrescens(93)	1
