# Supplementary material for: Long-Term Enrichment of Stress-Tolerant Cellulolytic Soil Populations following Timber Harvesting Evidenced by Multi-Omic Stable Isotope Probing
Source: Front Microbiol. 2017 Apr 11;8:537. doi: 10.3389/fmicb.2017.00537 (PMC5386986; doi:10.3389/fmicb.2017.00537)
Supplement: Supplementary file 5 [file DataSheet2.ZIP › Supplemental Data 2 - R Analyses and Data/Horizon_Specific_enrOTU_Bacteria_SIP_0.01.csv]

	OTU	keep	Domain	Phylum	Class	Order	Family	Genus	Species	Horizon
1	IIKFCBR01BZTGT	2	k__Bacteria(100)	p__FBP(100)	c__(100)	o__(100)	f__(100)	g__(100)	s__(100)	Min
2	IIKFCBR01BYZFY	2	k__Bacteria(100)	p__Actinobacteria(100)	c__Actinobacteria(100)	o__Actinomycetales(100)	f__Micrococcaceae(99)	g__(99)	s__(99)	Min
3	IIKFCBR01AZQYV	2	k__Bacteria(99)	p__Bacteroidetes(91)	c__Cytophagia(82)	o__Cytophagales(82)	unclassified	unclassified	unclassified	Min
4	IIKFCBR01BCOEN	2	k__Bacteria(100)	p__Actinobacteria(100)	c__Actinobacteria(100)	o__Actinomycetales(100)	f__Micrococcaceae(99)	g__(94)	s__(94)	Min
5	IIKFCBR01B8I79	2	k__Bacteria(100)	p__TM7(100)	c__TM7-3(100)	o__(95)	f__(95)	g__(95)	s__(95)	Min
6	IIKFCBR01AO3YU	2	k__Bacteria(100)	p__FBP(100)	c__(100)	o__(100)	f__(100)	g__(100)	s__(100)	Min
7	IIKFCBR01DB99V	2	k__Bacteria(100)	p__Actinobacteria(100)	c__Actinobacteria(100)	o__Actinomycetales(100)	f__Microbacteriaceae(100)	g__Cryocola(88)	s__(88)	Min
8	IIKFCBR01A6DTS	1	k__Bacteria(100)	p__Proteobacteria(100)	c__Betaproteobacteria(100)	o__Burkholderiales(100)	f__Oxalobacteraceae(100)	g__Ralstonia(100)	s__(100)	Min
9	IIKFCBR01BJ93C	2	k__Bacteria(100)	p__Actinobacteria(99)	c__Actinobacteria(99)	o__Actinomycetales(99)	f__Micrococcaceae(97)	g__(92)	s__(92)	Min
10	IIKFCBR01BM6NG	2	k__Bacteria(100)	p__Actinobacteria(100)	c__Actinobacteria(100)	o__Actinomycetales(100)	f__Micrococcaceae(99)	g__(92)	s__(92)	Min
11	IIKFCBR01DS8OU	2	k__Bacteria(96)	p__Bacteroidetes(85)	unclassified	unclassified	unclassified	unclassified	unclassified	Min
12	IIKFCBR01BAN8Z	2	k__Bacteria(100)	p__Proteobacteria(100)	c__Betaproteobacteria(100)	o__Burkholderiales(100)	f__Oxalobacteraceae(100)	unclassified	unclassified	Min
13	IIKFCBR01D4HTE	2	k__Bacteria(100)	p__Verrucomicrobia(100)	c__Opitutae(100)	o__Opitutales(100)	f__Opitutaceae(100)	g__Opitutus(81)	s__(81)	Min
14	IIKFCBR01CHWQH	2	k__Bacteria(100)	p__Planctomycetes(100)	c__vadinHA49(100)	o__DH61(100)	f__(100)	g__(100)	s__(100)	Min
15	IIKFCBR01BFFL6	2	k__Bacteria(100)	p__FBP(100)	c__(100)	o__(100)	f__(100)	g__(100)	s__(100)	Min
16	IIKFCBR01BDZM0	2	k__Bacteria(100)	p__Actinobacteria(100)	c__Actinobacteria(100)	o__Actinomycetales(100)	f__Micrococcaceae(99)	g__(94)	s__(94)	Min
17	IIKFCBR01BE44L	2	k__Bacteria(100)	p__Actinobacteria(100)	c__Actinobacteria(100)	o__Actinomycetales(100)	f__Micrococcaceae(100)	g__(93)	s__(93)	Min
18	IIKFCBR01B9OL1	2	k__Bacteria(100)	p__Proteobacteria(96)	c__Deltaproteobacteria(96)	o__MIZ46(95)	f__(95)	g__(95)	s__(95)	Min
19	IIKFCBR01DDYRU	2	k__Bacteria(100)	p__Actinobacteria(100)	c__Actinobacteria(100)	o__Actinomycetales(100)	f__Micrococcaceae(100)	g__(86)	s__(86)	Min
20	IIKFCBR01DYD22	2	k__Bacteria(100)	p__Proteobacteria(100)	c__Alphaproteobacteria(100)	o__Caulobacterales(94)	f__Caulobacteraceae(94)	unclassified	unclassified	Min
21	IIKFCBR01DEFOY	0	k__Bacteria(99)	p__Bacteroidetes(94)	c__Cytophagia(88)	o__Cytophagales(88)	f__(86)	g__(86)	s__(86)	Min
22	IIKFCBR01A08S3	2	k__Bacteria(100)	p__Proteobacteria(100)	c__Alphaproteobacteria(100)	o__Caulobacterales(100)	f__Caulobacteraceae(100)	g__Asticcacaulis(99)	s__(98)	Min
23	IIKFCBR01DKA7V	0	k__Bacteria(100)	p__Proteobacteria(100)	c__Alphaproteobacteria(100)	o__Caulobacterales(90)	f__Caulobacteraceae(90)	g__Asticcacaulis(88)	s__(86)	Min
24	IIKFCBR01A4SGW	2	k__Bacteria(100)	p__Bacteroidetes(97)	c__Cytophagia(82)	o__Cytophagales(82)	unclassified	unclassified	unclassified	Min
25	IIKFCBR01C2P23	1	k__Bacteria(100)	p__Proteobacteria(100)	c__Betaproteobacteria(100)	o__Burkholderiales(100)	f__Oxalobacteraceae(100)	unclassified	unclassified	Min
26	IIKFCBR01AG8VG	2	k__Bacteria(100)	p__Proteobacteria(100)	c__Betaproteobacteria(100)	o__Burkholderiales(100)	f__Oxalobacteraceae(99)	g__Janthinobacterium(84)	s__(84)	Min
27	IIKFCBR01DBGK9	0	k__Bacteria(100)	p__Proteobacteria(100)	c__Betaproteobacteria(100)	o__Burkholderiales(100)	f__Oxalobacteraceae(97)	unclassified	unclassified	Min
28	IIKFCBR01BMT7K	2	k__Bacteria(100)	p__TM7(100)	c__SC3(100)	o__(100)	f__(100)	g__(100)	s__(100)	Min
29	IIKFCBR01BHPNL	2	k__Bacteria(99)	p__Bacteroidetes(87)	unclassified	unclassified	unclassified	unclassified	unclassified	Min
30	IIKFCBR01BUBLL	2	k__Bacteria(99)	p__Bacteroidetes(93)	unclassified	unclassified	unclassified	unclassified	unclassified	Min
31	IIKFCBR01CIUIN	2	k__Bacteria(100)	p__Verrucomicrobia(99)	c__Spartobacteria(99)	o__Chthoniobacterales(99)	f__Chthoniobacteraceae(99)	g__(94)	s__(94)	Min
32	IIKFCBR01C7YA6	2	k__Bacteria(100)	p__Actinobacteria(100)	c__Actinobacteria(100)	o__Actinomycetales(100)	f__Micrococcaceae(100)	g__(97)	s__(97)	Min
33	IIKFCBR01AELU7	2	k__Bacteria(98)	unclassified	unclassified	unclassified	unclassified	unclassified	unclassified	Min
34	IIKFCBR01CIYUN	2	k__Bacteria(100)	p__Proteobacteria(99)	c__Alphaproteobacteria(99)	o__Caulobacterales(83)	f__Caulobacteraceae(83)	unclassified	unclassified	Min
35	IIKFCBR01BYX3V	2	k__Bacteria(100)	p__Proteobacteria(100)	c__Alphaproteobacteria(100)	o__Rhizobiales(100)	f__Rhizobiaceae(80)	unclassified	unclassified	Min
36	IIKFCBR01B53KI	0	k__Bacteria(100)	p__Proteobacteria(100)	c__Alphaproteobacteria(100)	o__Caulobacterales(100)	f__Caulobacteraceae(100)	g__Asticcacaulis(100)	s__(100)	Min
37	IIKFCBR01ENIXV	2	k__Bacteria(100)	p__Proteobacteria(100)	c__Betaproteobacteria(100)	o__Burkholderiales(100)	f__Comamonadaceae(100)	g__Rubrivivax(99)	s__gelatinosus(99)	Min
38	IIKFCBR01B4TU2	2	k__Bacteria(100)	p__Proteobacteria(100)	c__Deltaproteobacteria(100)	o__MIZ46(100)	f__(100)	g__(100)	s__(100)	Min
39	IIKFCBR01CPLUT	0	k__Bacteria(100)	p__Actinobacteria(100)	c__Actinobacteria(100)	o__Actinomycetales(100)	f__Streptomycetaceae(100)	unclassified	unclassified	Min
40	IIKFCBR01CGTHF	1	k__Bacteria(100)	p__Proteobacteria(100)	c__Betaproteobacteria(100)	o__Burkholderiales(100)	f__Oxalobacteraceae(100)	g__Janthinobacterium(84)	s__(84)	Min
41	IIKFCBR01BJ8KD	1	k__Bacteria(100)	p__Proteobacteria(100)	c__Alphaproteobacteria(100)	o__Caulobacterales(100)	f__Caulobacteraceae(100)	g__Phenylobacterium(100)	s__(100)	Min
42	IIKFCBR01DKQLI	1	k__Bacteria(100)	p__Proteobacteria(100)	c__Betaproteobacteria(100)	o__Burkholderiales(100)	f__Oxalobacteraceae(100)	unclassified	unclassified	Min
43	IIKFCBR01B332I	2	k__Bacteria(100)	p__Actinobacteria(100)	c__Actinobacteria(100)	o__Actinomycetales(100)	f__Micrococcaceae(95)	g__(85)	s__(85)	Min
44	IIKFCBR01CTV7M	2	k__Bacteria(100)	p__Proteobacteria(100)	c__Alphaproteobacteria(100)	o__Rhizobiales(100)	f__Phyllobacteriaceae(99)	g__Mesorhizobium(84)	s__(82)	Min
45	IIKFCBR01EHDL7	2	k__Bacteria(100)	p__Actinobacteria(100)	c__Actinobacteria(100)	o__Actinomycetales(100)	f__Intrasporangiaceae(100)	g__Phycicoccus(99)	s__(99)	Min
46	IIKFCBR01A5WQO	2	k__Bacteria(100)	p__Proteobacteria(100)	c__Betaproteobacteria(100)	o__Burkholderiales(100)	f__Comamonadaceae(100)	g__Polaromonas(96)	s__(96)	Min
47	IIKFCBR01D968Q	1	k__Bacteria(100)	p__Actinobacteria(99)	c__Actinobacteria(99)	o__Actinomycetales(99)	unclassified	unclassified	unclassified	Min
48	IIKFCBR01CDIDU	1	k__Bacteria(100)	p__Proteobacteria(100)	c__Betaproteobacteria(100)	o__Burkholderiales(100)	f__Oxalobacteraceae(100)	g__Janthinobacterium(99)	s__(98)	Min
49	IIKFCBR01CC1CG	2	k__Bacteria(100)	p__TM7(100)	c__TM7-3(100)	o__(91)	f__(91)	g__(91)	s__(91)	Min
50	IIKFCBR01C6K44	2	k__Bacteria(100)	p__Proteobacteria(100)	c__Deltaproteobacteria(100)	o__MIZ46(100)	f__(100)	g__(100)	s__(100)	Min
51	IIKFCBR01AK29F	1	k__Bacteria(100)	p__Actinobacteria(99)	c__Actinobacteria(99)	o__Actinomycetales(99)	unclassified	unclassified	unclassified	Min
52	IIKFCBR01EBDC6	1	k__Bacteria(100)	p__Proteobacteria(100)	c__Betaproteobacteria(100)	o__Burkholderiales(100)	f__Comamonadaceae(100)	g__Pelomonas(96)	s__(96)	Min
53	IIKFCBR01A57Z2	1	k__Bacteria(100)	p__Actinobacteria(100)	c__Actinobacteria(100)	o__Actinomycetales(100)	f__Micrococcaceae(98)	g__(95)	s__(95)	Min
54	IIKFCBR01C7UPJ	0	k__Bacteria(100)	p__Proteobacteria(100)	c__Betaproteobacteria(100)	o__Burkholderiales(100)	f__Oxalobacteraceae(99)	unclassified	unclassified	Min
55	IIKFCBR01BCCJU	1	k__Bacteria(100)	p__Proteobacteria(100)	c__Betaproteobacteria(100)	o__Burkholderiales(99)	f__Oxalobacteraceae(99)	unclassified	unclassified	Min
56	IIKFCBR01DRG3U	1	k__Bacteria(100)	p__Proteobacteria(100)	c__Alphaproteobacteria(100)	o__Rhizobiales(100)	f__(88)	g__(88)	s__(88)	Min
57	IIKFCBR01C2NJ2	0	k__Bacteria(100)	p__FBP(100)	c__(100)	o__(100)	f__(100)	g__(100)	s__(100)	Min
58	IIKFCBR01CTZSO	0	k__Bacteria(100)	p__Proteobacteria(100)	c__Betaproteobacteria(100)	o__Burkholderiales(100)	f__Oxalobacteraceae(100)	g__Janthinobacterium(100)	s__(100)	Min
59	IIKFCBR01CGUSV	0	k__Bacteria(99)	p__Bacteroidetes(91)	c__Cytophagia(90)	o__Cytophagales(90)	f__(86)	g__(86)	s__(86)	Min
60	IIKFCBR01D0ZL6	0	k__Bacteria(100)	p__Bacteroidetes(97)	c__Cytophagia(81)	o__Cytophagales(81)	unclassified	unclassified	unclassified	Min
61	IIKFCBR01CF4HA	0	k__Bacteria(100)	p__Proteobacteria(100)	c__Alphaproteobacteria(100)	o__Sphingomonadales(100)	f__Sphingomonadaceae(99)	g__Sphingomonas(89)	s__(82)	Min
62	IIKFCBR01A76N2	0	k__Bacteria(100)	p__Proteobacteria(100)	c__Betaproteobacteria(100)	o__Burkholderiales(100)	f__Oxalobacteraceae(100)	unclassified	unclassified	Min
63	IIKFCBR01CUHF7	1	k__Bacteria(100)	p__Verrucomicrobia(100)	c__Opitutae(100)	o__Opitutales(100)	f__Opitutaceae(100)	unclassified	unclassified	Min
64	IIKFCBR01CHYHE	1	k__Bacteria(100)	p__Proteobacteria(100)	c__Betaproteobacteria(100)	o__Burkholderiales(100)	f__Oxalobacteraceae(99)	unclassified	unclassified	Min
65	IIKFCBR01C2X8N	1	k__Bacteria(100)	p__Proteobacteria(100)	c__Betaproteobacteria(100)	o__Burkholderiales(100)	f__Oxalobacteraceae(97)	g__Janthinobacterium(86)	s__(86)	Min
66	IIKFCBR01AGJ26	2	k__Bacteria(100)	p__Actinobacteria(100)	c__Actinobacteria(100)	o__Actinomycetales(100)	f__Microbacteriaceae(100)	g__Cryocola(97)	s__(97)	Min
67	IIKFCBR01C43J2	0	k__Bacteria(100)	p__Proteobacteria(100)	c__Betaproteobacteria(100)	o__Burkholderiales(100)	f__Comamonadaceae(100)	unclassified	unclassified	Min
68	IIKFCBR01CXGLN	0	k__Bacteria(100)	p__Proteobacteria(100)	c__Betaproteobacteria(100)	o__Burkholderiales(98)	f__Oxalobacteraceae(89)	unclassified	unclassified	Min
69	IIKFCBR01A1GBU	1	k__Bacteria(100)	p__Chloroflexi(100)	c__Anaerolineae(100)	unclassified	unclassified	unclassified	unclassified	Min
70	IIKFCBR01DEH19	1	k__Bacteria(99)	p__FBP(98)	c__(98)	o__(98)	f__(98)	g__(98)	s__(98)	Min
71	IIKFCBR01DXYAY	0	k__Bacteria(100)	p__Proteobacteria(100)	c__Alphaproteobacteria(100)	o__Rhizobiales(100)	f__Bradyrhizobiaceae(100)	g__Bosea(93)	s__genosp.(93)	Min
72	IIKFCBR01BLXQH	2	k__Bacteria(100)	p__Actinobacteria(100)	c__Actinobacteria(100)	o__Actinomycetales(100)	f__Micrococcaceae(84)	unclassified	unclassified	Min
73	IIKFCBR01ANT35	2	k__Bacteria(95)	p__Bacteroidetes(80)	unclassified	unclassified	unclassified	unclassified	unclassified	Min
74	IIKFCBR01B0YQ8	2	k__Bacteria(100)	p__Actinobacteria(100)	c__Actinobacteria(100)	o__Actinomycetales(100)	f__Micrococcaceae(100)	g__(99)	s__(99)	Min
75	IIKFCBR01AVU5M	1	k__Bacteria(100)	p__TM7(100)	c__TM7-3(100)	o__(100)	f__(100)	g__(100)	s__(100)	Min
76	IIKFCBR01DSIAC	1	k__Bacteria(99)	p__Planctomycetes(97)	c__vadinHA49(97)	o__DH61(97)	f__(97)	g__(97)	s__(97)	Min
77	IIKFCBR01A3FLV	0	k__Bacteria(100)	p__TM7(100)	c__TM7-3(100)	o__(100)	f__(100)	g__(100)	s__(100)	Min
78	IIKFCBR01AWDW0	2	k__Bacteria(100)	p__Actinobacteria(100)	c__Actinobacteria(100)	o__Actinomycetales(100)	f__Micrococcaceae(96)	unclassified	unclassified	Min
79	IIKFCBR01EI8BP	2	k__Bacteria(95)	unclassified	unclassified	unclassified	unclassified	unclassified	unclassified	Min
80	IIKFCBR01B6UNX	2	k__Bacteria(100)	p__Proteobacteria(100)	c__Betaproteobacteria(100)	o__Burkholderiales(99)	f__Oxalobacteraceae(99)	unclassified	unclassified	Min
81	IIKFCBR01DVJID	2	k__Bacteria(100)	p__Proteobacteria(100)	c__Alphaproteobacteria(100)	o__Caulobacterales(97)	f__Caulobacteraceae(97)	g__Phenylobacterium(95)	s__(95)	Min
82	IIKFCBR01BEDM7	2	k__Bacteria(100)	p__Planctomycetes(100)	c__Phycisphaerae(100)	o__WD2101(100)	f__(100)	g__(100)	s__(100)	Min
83	IIKFCBR01B4BRK	2	k__Bacteria(100)	p__Proteobacteria(100)	c__Betaproteobacteria(100)	o__Burkholderiales(100)	f__Oxalobacteraceae(100)	unclassified	unclassified	Min
84	IIKFCBR01DFO06	2	k__Bacteria(100)	p__Armatimonadetes(100)	c__Armatimonadia(100)	o__FW68(100)	f__(100)	g__(100)	s__(100)	Min
85	IIKFCBR01EHNDT	2	k__Bacteria(100)	p__Proteobacteria(100)	c__Alphaproteobacteria(100)	o__Rhizobiales(99)	f__(83)	g__(83)	s__(83)	Min
86	IIKFCBR01D9WAN	2	k__Bacteria(100)	p__Bacteroidetes(100)	unclassified	unclassified	unclassified	unclassified	unclassified	Min
87	IIKFCBR01AEE5B	2	k__Bacteria(100)	p__Actinobacteria(100)	c__Actinobacteria(100)	o__Actinomycetales(100)	f__Micrococcaceae(87)	unclassified	unclassified	Min
88	IIKFCBR01DVO2Q	2	k__Bacteria(100)	p__Planctomycetes(100)	c__Phycisphaerae(100)	o__WD2101(100)	f__(100)	g__(100)	s__(100)	Min
89	IIKFCBR01DHW5N	2	k__Bacteria(100)	p__Proteobacteria(100)	c__Alphaproteobacteria(100)	o__Caulobacterales(100)	f__Caulobacteraceae(100)	g__Asticcacaulis(100)	s__(99)	Min
90	IIKFCBR01EW2WT	2	k__Bacteria(100)	p__Proteobacteria(100)	c__Betaproteobacteria(100)	o__Burkholderiales(100)	f__Oxalobacteraceae(100)	g__Janthinobacterium(80)	s__(80)	Min
91	IIKFCBR01DEHMO	1	k__Bacteria(100)	p__Proteobacteria(100)	c__Deltaproteobacteria(100)	o__Myxococcales(100)	f__Polyangiaceae(100)	g__(92)	s__(92)	Min
92	IIKFCBR01BUUIE	1	k__Bacteria(100)	p__Chloroflexi(100)	c__Anaerolineae(100)	unclassified	unclassified	unclassified	unclassified	Min
93	IIKFCBR01CPO5D	2	k__Bacteria(99)	p__Verrucomicrobia(97)	c__Verrucomicrobiae(86)	o__Verrucomicrobiales(86)	f__Verrucomicrobiaceae(86)	unclassified	unclassified	Min
94	IIKFCBR01DONLF	2	k__Bacteria(100)	p__Planctomycetes(100)	c__Phycisphaerae(100)	o__WD2101(100)	f__(100)	g__(100)	s__(100)	Min
95	IIKFCBR01DRRUD	0	k__Bacteria(100)	p__Proteobacteria(100)	c__Alphaproteobacteria(100)	o__Rhizobiales(100)	f__Hyphomicrobiaceae(94)	g__Devosia(94)	s__(94)	Min
96	IIKFCBR01D1LXB	2	k__Bacteria(100)	p__FBP(100)	c__(100)	o__(100)	f__(100)	g__(100)	s__(100)	Min
97	IIKFCBR01DPHE6	1	k__Bacteria(100)	p__Proteobacteria(100)	c__Betaproteobacteria(100)	o__Burkholderiales(100)	f__Oxalobacteraceae(100)	g__Janthinobacterium(96)	s__(96)	Min
98	IIKFCBR01B8S5O	1	k__Bacteria(100)	p__Planctomycetes(100)	c__Phycisphaerae(100)	o__WD2101(100)	f__(100)	g__(100)	s__(100)	Min
99	IIKFCBR01EFACT	2	k__Bacteria(98)	p__FBP(95)	c__(95)	o__(95)	f__(95)	g__(95)	s__(95)	Min
100	IIKFCBR01BF99Q	2	k__Bacteria(100)	p__Proteobacteria(100)	c__Deltaproteobacteria(100)	o__Myxococcales(100)	f__(100)	g__(100)	s__(100)	Min
101	IIKFCBR01A4L7J	2	k__Bacteria(100)	p__Planctomycetes(100)	c__Phycisphaerae(100)	o__WD2101(100)	f__(100)	g__(100)	s__(100)	Min
102	IIKFCBR01C6GDX	2	k__Bacteria(100)	p__TM7(100)	c__TM7-3(100)	o__(98)	f__(98)	g__(98)	s__(98)	Min
103	IIKFCBR01DMVF6	2	k__Bacteria(100)	p__Proteobacteria(100)	c__Deltaproteobacteria(100)	o__MIZ46(100)	f__(100)	g__(100)	s__(100)	Min
104	IIKFCBR01EHYT4	1	k__Bacteria(100)	p__Planctomycetes(100)	c__Phycisphaerae(100)	o__WD2101(100)	f__(100)	g__(100)	s__(100)	Min
105	IIKFCBR01C9S8X	2	k__Bacteria(100)	p__Actinobacteria(100)	c__Actinobacteria(100)	o__Actinomycetales(100)	f__Streptomycetaceae(100)	g__(83)	s__(83)	Org
106	IIKFCBR01CPH7B	0	k__Bacteria(100)	p__Actinobacteria(100)	c__Actinobacteria(100)	o__Actinomycetales(100)	f__Streptomycetaceae(100)	g__Kitasatospora(100)	s__(100)	Org
107	IIKFCBR01A6CFL	2	k__Bacteria(100)	p__Proteobacteria(100)	c__Alphaproteobacteria(100)	o__Sphingomonadales(100)	f__Sphingomonadaceae(100)	g__Sphingomonas(100)	s__echinoides(100)	Org
108	IIKFCBR01AP3GS	0	k__Bacteria(100)	p__Proteobacteria(100)	c__Alphaproteobacteria(100)	o__Rhodospirillales(100)	f__Rhodospirillaceae(100)	g__Telmatospirillum(100)	s__(96)	Org
109	IIKFCBR01D7QZF	1	k__Bacteria(100)	p__Actinobacteria(100)	c__Actinobacteria(100)	o__Actinomycetales(100)	f__Streptomycetaceae(100)	g__(95)	s__(95)	Org
110	IIKFCBR01CIOT3	2	k__Bacteria(99)	unclassified	unclassified	unclassified	unclassified	unclassified	unclassified	Org
111	IIKFCBR01B5BIG	1	k__Bacteria(100)	p__Actinobacteria(100)	c__Actinobacteria(100)	o__Actinomycetales(100)	f__Streptomycetaceae(100)	unclassified	unclassified	Org
112	IIKFCBR01ER26I	0	k__Bacteria(100)	p__Armatimonadetes(100)	c__Armatimonadia(100)	o__FW68(100)	f__(100)	g__(100)	s__(100)	Org
113	IIKFCBR01BBGJU	0	k__Bacteria(100)	p__Bacteroidetes(98)	unclassified	unclassified	unclassified	unclassified	unclassified	Org
114	IIKFCBR01C57G0	1	k__Bacteria(100)	p__Proteobacteria(100)	c__Alphaproteobacteria(100)	o__Caulobacterales(100)	f__Caulobacteraceae(100)	g__Asticcacaulis(96)	unclassified	Org
115	IIKFCBR01APJE8	1	k__Bacteria(100)	p__Actinobacteria(100)	c__Actinobacteria(100)	o__Actinomycetales(100)	f__Microbacteriaceae(88)	unclassified	unclassified	Org
116	IIKFCBR01D0O4W	1	k__Bacteria(100)	p__Proteobacteria(100)	c__Alphaproteobacteria(100)	o__Caulobacterales(100)	f__Caulobacteraceae(100)	g__Caulobacter(87)	unclassified	Org
117	IIKFCBR01B5JPF	0	k__Bacteria(100)	p__Proteobacteria(100)	c__Gammaproteobacteria(100)	o__Xanthomonadales(100)	f__Sinobacteraceae(100)	g__Nevskia(100)	s__(100)	Org
118	IIKFCBR01BOVHS	1	k__Bacteria(100)	p__Actinobacteria(100)	c__Actinobacteria(100)	o__Actinomycetales(100)	f__Streptomycetaceae(100)	g__(86)	s__(86)	Org
119	IIKFCBR01EPBWF	1	k__Bacteria(100)	p__Actinobacteria(100)	c__Actinobacteria(100)	o__Actinomycetales(100)	f__Streptomycetaceae(99)	unclassified	unclassified	Org
120	IIKFCBR01B7Z4O	0	k__Bacteria(100)	p__Proteobacteria(100)	c__Betaproteobacteria(100)	o__Burkholderiales(96)	f__Oxalobacteraceae(96)	g__Janthinobacterium(89)	s__(89)	Org
121	IIKFCBR01C4IV8	1	k__Bacteria(100)	p__Proteobacteria(100)	c__Alphaproteobacteria(100)	o__Rhizobiales(100)	f__Rhizobiaceae(97)	unclassified	unclassified	Org
122	IIKFCBR01B1GYB	0	k__Bacteria(100)	p__Actinobacteria(100)	c__Actinobacteria(100)	o__Actinomycetales(100)	f__Streptomycetaceae(100)	unclassified	unclassified	Org
123	IIKFCBR01DVCGN	0	k__Bacteria(100)	p__Proteobacteria(100)	c__Alphaproteobacteria(100)	o__Caulobacterales(100)	f__Caulobacteraceae(100)	g__Asticcacaulis(100)	s__biprosthecium(100)	Org
124	IIKFCBR01AU6O6	1	k__Bacteria(100)	p__Actinobacteria(100)	c__Actinobacteria(100)	o__Actinomycetales(100)	f__Streptomycetaceae(100)	unclassified	unclassified	Org
125	IIKFCBR01CGADV	1	k__Bacteria(100)	p__Actinobacteria(100)	c__Actinobacteria(100)	o__Actinomycetales(100)	f__Streptomycetaceae(100)	g__(88)	s__(88)	Org
126	IIKFCBR01EWOZA	0	k__Bacteria(100)	p__Proteobacteria(100)	c__Alphaproteobacteria(100)	o__Caulobacterales(99)	f__Caulobacteraceae(99)	g__Asticcacaulis(99)	s__(88)	Org
127	IIKFCBR01B7AGX	1	k__Bacteria(100)	p__Actinobacteria(99)	c__Actinobacteria(99)	o__Actinomycetales(99)	f__Streptomycetaceae(97)	g__(81)	s__(81)	Org
128	IIKFCBR01A7C7S	1	k__Bacteria(100)	p__Proteobacteria(99)	c__Betaproteobacteria(99)	o__Burkholderiales(92)	f__Comamonadaceae(88)	unclassified	unclassified	Org
129	IIKFCBR01B6QL0	1	k__Bacteria(100)	p__Actinobacteria(100)	c__Actinobacteria(100)	o__Actinomycetales(100)	f__Microbacteriaceae(100)	unclassified	unclassified	Org
130	IIKFCBR01EN49F	1	k__Bacteria(100)	p__Proteobacteria(100)	c__Alphaproteobacteria(100)	o__Ellin329(100)	f__(100)	g__(100)	s__(100)	Org
131	IIKFCBR01AXDQT	1	k__Bacteria(100)	p__Actinobacteria(100)	c__Actinobacteria(100)	o__Actinomycetales(100)	f__Streptomycetaceae(96)	unclassified	unclassified	Org
132	IIKFCBR01CLDHG	1	k__Bacteria(100)	p__Actinobacteria(100)	c__Actinobacteria(100)	o__Actinomycetales(100)	f__Streptomycetaceae(100)	unclassified	unclassified	Org
133	IIKFCBR01BXXX4	2	k__Bacteria(100)	p__Proteobacteria(100)	c__Betaproteobacteria(100)	unclassified	unclassified	unclassified	unclassified	Org
134	IIKFCBR01ECL7T	1	k__Bacteria(100)	p__Actinobacteria(100)	c__Actinobacteria(100)	o__Actinomycetales(100)	f__Streptomycetaceae(100)	unclassified	unclassified	Org
135	IIKFCBR01D19UA	2	k__Bacteria(100)	p__Bacteroidetes(100)	c__Cytophagia(100)	o__Cytophagales(100)	f__Cytophagaceae(99)	g__Cytophaga(99)	s__(99)	Org
136	IIKFCBR01C2U0N	2	k__Bacteria(100)	p__Actinobacteria(100)	c__Actinobacteria(100)	o__Actinomycetales(100)	f__Microbacteriaceae(100)	unclassified	unclassified	Org
137	IIKFCBR01C5DL9	1	k__Bacteria(100)	p__Proteobacteria(100)	c__Betaproteobacteria(100)	o__Burkholderiales(100)	f__Burkholderiaceae(100)	g__Burkholderia(97)	unclassified	Org
138	IIKFCBR01BGW6K	2	k__Bacteria(100)	p__Proteobacteria(100)	c__Alphaproteobacteria(100)	o__Ellin329(100)	f__(100)	g__(100)	s__(100)	Org
139	IIKFCBR01EV4PG	2	k__Bacteria(100)	p__Actinobacteria(100)	c__Actinobacteria(100)	o__Actinomycetales(100)	f__Streptomycetaceae(100)	g__(83)	s__(83)	Org
140	IIKFCBR01CS2O2	2	k__Bacteria(100)	p__Actinobacteria(100)	c__Actinobacteria(100)	o__Actinomycetales(100)	f__Microbacteriaceae(100)	g__Salinibacterium(98)	s__(88)	Org
141	IIKFCBR01CFO1E	2	k__Bacteria(100)	p__Proteobacteria(100)	c__Alphaproteobacteria(100)	o__Caulobacterales(100)	f__Caulobacteraceae(100)	g__Asticcacaulis(100)	s__biprosthecium(100)	Org
142	IIKFCBR01EEO74	2	k__Bacteria(100)	p__Acidobacteria(100)	c__Acidobacteriia(100)	o__Acidobacteriales(100)	f__Acidobacteriaceae(100)	g__(92)	s__(92)	Org
143	IIKFCBR01DUGNX	0	k__Bacteria(100)	p__Proteobacteria(100)	c__Betaproteobacteria(100)	o__Burkholderiales(100)	f__Burkholderiaceae(97)	g__Burkholderia(95)	unclassified	Org
144	IIKFCBR01CGLNH	1	k__Bacteria(100)	p__Actinobacteria(100)	c__Actinobacteria(100)	o__Actinomycetales(100)	f__Streptomycetaceae(100)	unclassified	unclassified	Org
145	IIKFCBR01DS94Y	2	k__Bacteria(100)	p__Proteobacteria(100)	c__Betaproteobacteria(100)	o__Burkholderiales(100)	f__Comamonadaceae(100)	unclassified	unclassified	Org
146	IIKFCBR01DCD40	1	k__Bacteria(100)	p__Proteobacteria(100)	c__Alphaproteobacteria(100)	o__Caulobacterales(100)	f__Caulobacteraceae(100)	g__Asticcacaulis(93)	unclassified	Org
147	IIKFCBR01BU6ZQ	2	k__Bacteria(100)	p__Actinobacteria(100)	c__Actinobacteria(100)	o__Actinomycetales(100)	f__Microbacteriaceae(100)	unclassified	unclassified	Org
148	IIKFCBR01BYUBL	2	k__Bacteria(100)	p__Actinobacteria(100)	c__Actinobacteria(100)	o__Actinomycetales(100)	f__Streptomycetaceae(100)	g__(95)	s__(95)	Org
149	IIKFCBR01DRU3P	1	k__Bacteria(100)	p__Proteobacteria(100)	c__Betaproteobacteria(100)	o__Burkholderiales(100)	f__Burkholderiaceae(100)	unclassified	unclassified	Org
150	IIKFCBR01AZO3D	2	k__Bacteria(100)	p__Actinobacteria(100)	c__Actinobacteria(100)	o__Actinomycetales(100)	f__Streptomycetaceae(100)	g__(88)	s__(88)	Org
151	IIKFCBR01D5T95	2	k__Bacteria(100)	p__Actinobacteria(100)	c__Actinobacteria(100)	o__Actinomycetales(100)	f__Streptomycetaceae(99)	unclassified	unclassified	Org
152	IIKFCBR01DBPL1	0	k__Bacteria(100)	p__Proteobacteria(100)	c__Betaproteobacteria(100)	o__Burkholderiales(99)	f__Comamonadaceae(99)	g__Leptothrix(87)	s__(87)	Org
153	IIKFCBR01AID29	0	k__Bacteria(100)	p__Actinobacteria(100)	c__Actinobacteria(100)	o__Actinomycetales(100)	f__Streptomycetaceae(100)	g__(90)	s__(90)	Org
154	IIKFCBR01AX8JN	0	k__Bacteria(100)	p__Proteobacteria(100)	c__Betaproteobacteria(100)	o__Burkholderiales(100)	f__Burkholderiaceae(100)	g__Burkholderia(100)	s__bryophila(91)	Org
155	IIKFCBR01ERXIS	0	k__Bacteria(100)	p__Proteobacteria(100)	c__Betaproteobacteria(100)	o__Burkholderiales(100)	f__Comamonadaceae(100)	unclassified	unclassified	Org
156	IIKFCBR01CSGER	0	k__Bacteria(100)	p__FBP(100)	c__(100)	o__(100)	f__(100)	g__(100)	s__(100)	Org
157	IIKFCBR01B7NTC	0	k__Bacteria(100)	p__Proteobacteria(100)	c__Betaproteobacteria(100)	o__Burkholderiales(100)	f__Oxalobacteraceae(100)	g__Janthinobacterium(100)	s__(100)	Org
158	IIKFCBR01DV10K	0	k__Bacteria(100)	p__Proteobacteria(100)	c__Betaproteobacteria(100)	o__Burkholderiales(100)	f__Oxalobacteraceae(100)	g__Janthinobacterium(100)	s__(97)	Org
159	IIKFCBR01DVIF8	1	k__Bacteria(100)	p__Actinobacteria(100)	c__Actinobacteria(100)	o__Actinomycetales(100)	f__Streptomycetaceae(98)	g__(86)	s__(86)	Org
160	IIKFCBR01C0549	0	k__Bacteria(100)	p__Proteobacteria(100)	c__Alphaproteobacteria(100)	o__Sphingomonadales(100)	f__Sphingomonadaceae(100)	unclassified	unclassified	Org
161	IIKFCBR01C5N8I	0	k__Bacteria(100)	p__Proteobacteria(100)	c__Betaproteobacteria(100)	o__Burkholderiales(100)	f__Comamonadaceae(100)	unclassified	unclassified	Org
162	IIKFCBR01EPMN9	0	k__Bacteria(100)	p__Verrucomicrobia(96)	unclassified	unclassified	unclassified	unclassified	unclassified	Org
163	IIKFCBR01DXW8W	0	k__Bacteria(100)	p__Actinobacteria(100)	c__Actinobacteria(100)	o__Actinomycetales(100)	f__Streptomycetaceae(99)	unclassified	unclassified	Org
164	IIKFCBR01DC4TV	0	k__Bacteria(100)	p__Proteobacteria(100)	c__Alphaproteobacteria(100)	o__Caulobacterales(100)	f__Caulobacteraceae(100)	g__Asticcacaulis(100)	s__biprosthecium(100)	Org
165	IIKFCBR01EE0M8	0	k__Bacteria(100)	p__Proteobacteria(100)	c__Betaproteobacteria(100)	o__Burkholderiales(99)	f__Comamonadaceae(99)	g__Variovorax(99)	s__paradoxus(99)	Org
