# Supplementary material for: Long-Term Enrichment of Stress-Tolerant Cellulolytic Soil Populations following Timber Harvesting Evidenced by Multi-Omic Stable Isotope Probing
Source: Front Microbiol. 2017 Apr 11;8:537. doi: 10.3389/fmicb.2017.00537 (PMC5386986; doi:10.3389/fmicb.2017.00537)
Supplement: Supplementary file 5 [file DataSheet2.ZIP › Supplemental Data 2 - R Analyses and Data/INDICATOR.SPECIES.otu.final.csv]

OTU	INDVALUE	P_VALUE	TREATMENT
IIKFCBR01B4RP2	0.906	0.034	OM1+OM2+OM3
IIKFCBR01AQYWB	0.882	0.007	OM1+OM2+OM3
IIKFCBR01D2VGU	0.828	0.009	OM1
IIKFCBR01EGQEH	0.816	0.013	OM1
IIKFCBR01DULMO	0.707	0.037	OM1
IIKFCBR01BCQUC	0.707	0.043	OM1
IIKFCBR01BK3LN	0.707	0.042	OM1
IIKFCBR01CJOPP	0.707	0.037	OM1
IIKFCBR01CRSQE	0.707	0.043	OM1
IIKFCBR01BEMYE	0.707	0.038	OM1
IIKFCBR01DEF4P	0.707	0.042	OM1
IIKFCBR01A2C6E	0.843	0.006	OM2
IIKFCBR01DNC3X	0.816	0.007	OM2
IIKFCBR01D5QH4	0.806	0.034	OM2
IIKFCBR01AHJG6	0.707	0.03	OM2
IIKFCBR01DP742	0.707	0.034	OM2
IIKFCBR01DD331	0.707	0.03	OM2
IIKFCBR01AGJDZ	0.707	0.037	OM2
IIKFCBR01CMANR	0.707	0.044	OM2
IIKFCBR01DWDOM	0.707	0.042	OM2
IIKFCBR01B3WX9	0.707	0.035	OM2
IIKFCBR01BEE08	0.707	0.034	OM2
IIKFCBR01AFSHS	0.707	0.035	OM2
IIKFCBR01CTQL6	0.667	0.023	OM2
IIKFCBR01AZ4Q9	0.661	0.041	OM2
IIKFCBR01D3VQU	1	0.001	OM3
IIKFCBR01CKTXB	0.905	0.001	OM3
IIKFCBR01EAG8K	0.886	0.002	OM3
IIKFCBR01CL76A	0.863	0.006	OM3
IIKFCBR01ATT4K	0.851	0.003	OM3
IIKFCBR01DPHE6	0.825	0.002	OM3
IIKFCBR01DEUS7	0.816	0.009	OM3
IIKFCBR01CR8N6	0.816	0.006	OM3
IIKFCBR01BW1IN	0.816	0.005	OM3
IIKFCBR01ETM0J	0.816	0.007	OM3
IIKFCBR01EZWM5	0.816	0.005	OM3
IIKFCBR01BPVOJ	0.816	0.009	OM3
IIKFCBR01ELJWH	0.806	0.006	OM3
IIKFCBR01EZEEQ	0.8	0.014	OM3
IIKFCBR01DS21F	0.8	0.007	OM3
IIKFCBR01E0MN1	0.792	0.01	OM3
IIKFCBR01CRBHR	0.791	0.007	OM3
IIKFCBR01DCQA5	0.788	0.016	OM3
IIKFCBR01C4E3R	0.77	0.018	OM3
IIKFCBR01ECKRK	0.766	0.042	OM3
IIKFCBR01BEH0E	0.766	0.026	OM3
IIKFCBR01A5PHA	0.764	0.01	OM3
IIKFCBR01C4W2E	0.764	0.014	OM3
IIKFCBR01CXG1J	0.761	0.023	OM3
IIKFCBR01B4M91	0.76	0.013	OM3
IIKFCBR01DDW9A	0.76	0.011	OM3
IIKFCBR01EJPDW	0.759	0.009	OM3
IIKFCBR01DIS23	0.756	0.013	OM3
IIKFCBR01EQO9A	0.751	0.029	OM3
IIKFCBR01A4P5R	0.75	0.048	OM3
IIKFCBR01CHGV1	0.745	0.016	OM3
IIKFCBR01AZO6S	0.73	0.021	OM3
IIKFCBR01D1GJ6	0.73	0.047	OM3
IIKFCBR01DGUAL	0.72	0.017	OM3
IIKFCBR01DDSN6	0.718	0.026	OM3
IIKFCBR01A6E42	0.717	0.028	OM3
IIKFCBR01C9MF5	0.716	0.027	OM3
IIKFCBR01ED0S5	0.707	0.033	OM3
IIKFCBR01CADVQ	0.707	0.034	OM3
IIKFCBR01D4FT1	0.707	0.036	OM3
IIKFCBR01ETTK3	0.707	0.036	OM3
IIKFCBR01DLGJW	0.707	0.036	OM3
IIKFCBR01AVXRF	0.707	0.036	OM3
IIKFCBR01DUOYS	0.707	0.036	OM3
IIKFCBR01DL2VM	0.707	0.042	OM3
IIKFCBR01EERFM	0.707	0.036	OM3
IIKFCBR01AIPCA	0.707	0.039	OM3
IIKFCBR01DTXKT	0.707	0.036	OM3
IIKFCBR01BC4A4	0.707	0.036	OM3
IIKFCBR01DVIVN	0.707	0.042	OM3
IIKFCBR01BNSWZ	0.707	0.036	OM3
IIKFCBR01CMG5B	0.707	0.036	OM3
IIKFCBR01CWFBF	0.707	0.033	OM3
IIKFCBR01EW8Y7	0.707	0.042	OM3
IIKFCBR01AD8X9	0.707	0.037	OM3
IIKFCBR01DK2AP	0.707	0.042	OM3
IIKFCBR01BN9ZB	0.707	0.033	OM3
IIKFCBR01A742P	0.707	0.033	OM3
IIKFCBR01ELGE0	0.707	0.033	OM3
IIKFCBR01DM7EF	0.707	0.036	OM3
IIKFCBR01CVN0F	0.707	0.036	OM3
IIKFCBR01CJYN6	0.707	0.036	OM3
IIKFCBR01ELJ9Y	0.707	0.041	OM3
IIKFCBR01CC2BX	0.707	0.041	OM3
IIKFCBR01EVW7B	0.707	0.042	OM3
IIKFCBR01D337O	0.707	0.039	OM3
IIKFCBR01ESPEB	0.707	0.042	OM3
IIKFCBR01CQK4O	0.707	0.036	OM3
IIKFCBR01EVYK7	0.707	0.037	OM3
IIKFCBR01DHY8X	0.707	0.036	OM3
IIKFCBR01D02EB	0.707	0.033	OM3
IIKFCBR01ASF4I	0.707	0.046	OM3
IIKFCBR01C7EBS	0.707	0.042	OM3
IIKFCBR01B2MIP	0.707	0.033	OM3
IIKFCBR01BNY8M	0.707	0.036	OM3
IIKFCBR01C3AHK	0.707	0.035	OM3
IIKFCBR01DSF17	0.707	0.036	OM3
IIKFCBR01BU8VX	0.707	0.036	OM3
IIKFCBR01BPT9H	0.707	0.036	OM3
IIKFCBR01DGKP1	0.707	0.036	OM3
IIKFCBR01BNRX8	0.707	0.042	OM3
IIKFCBR01EU591	0.707	0.034	OM3
IIKFCBR01AKBAX	0.707	0.036	OM3
IIKFCBR01BSVPT	0.707	0.036	OM3
IIKFCBR01EJWIW	0.707	0.034	OM3
IIKFCBR01A6IAN	0.707	0.037	OM3
IIKFCBR01AV35D	0.707	0.042	OM3
IIKFCBR01DWK7P	0.707	0.03	OM3
IIKFCBR01AIO3B	0.707	0.036	OM3
IIKFCBR01EABYC	0.707	0.036	OM3
IIKFCBR01DCRO7	0.707	0.036	OM3
IIKFCBR01DCRKM	0.707	0.036	OM3
IIKFCBR01EDXGW	0.707	0.036	OM3
IIKFCBR01DKDL0	0.707	0.046	OM3
IIKFCBR01A85NN	0.7	0.042	OM3
IIKFCBR01CB008	0.693	0.036	OM3
IIKFCBR01BS2MJ	0.689	0.044	OM3
IIKFCBR01AY8HF	0.677	0.048	OM3
IIKFCBR01BIW34	0.655	0.037	OM3
IIKFCBR01A2A43	0.655	0.036	OM3
IIKFCBR01BMNM5	0.65	0.048	OM3
IIKFCBR01DW3ZT	0.897	0.008	REF
IIKFCBR01C69AM	0.816	0.004	REF
IIKFCBR01BFCJV	0.816	0.005	REF
IIKFCBR01A9O34	0.801	0.006	REF
IIKFCBR01DDDAU	0.797	0.026	REF
IIKFCBR01ASODY	0.791	0.016	REF
IIKFCBR01C2A93	0.787	0.018	REF
IIKFCBR01DUEQ6	0.75	0.016	REF
IIKFCBR01D2XLR	0.707	0.036	REF
IIKFCBR01DGQBK	0.707	0.036	REF
IIKFCBR01BHH3Y	0.707	0.037	REF
IIKFCBR01D92VF	0.707	0.036	REF
IIKFCBR01DLCU2	0.707	0.037	REF
IIKFCBR01B0NQ6	0.707	0.036	REF
IIKFCBR01CA55K	0.707	0.033	REF
IIKFCBR01CP9TL	0.707	0.036	REF
IIKFCBR01ERUCU	0.707	0.037	REF
IIKFCBR01D2TNE	0.707	0.036	REF
IIKFCBR01CS950	0.707	0.033	REF
IIKFCBR01EOL7S	0.707	0.041	REF
IIKFCBR01DMBOX	0.707	0.036	REF
IIKFCBR01A0EJT	0.707	0.041	REF
IIKFCBR01B3LDF	0.707	0.036	REF
IIKFCBR01B1J8H	0.707	0.036	REF
IIKFCBR01DXJ0A	0.661	0.05	REF
