# Supplementary material for: Long-Term Enrichment of Stress-Tolerant Cellulolytic Soil Populations following Timber Harvesting Evidenced by Multi-Omic Stable Isotope Probing
Source: Front Microbiol. 2017 Apr 11;8:537. doi: 10.3389/fmicb.2017.00537 (PMC5386986; doi:10.3389/fmicb.2017.00537)
Supplement: Supplementary file 5 [file DataSheet2.ZIP › Supplemental Data 2 - R Analyses and Data/INDICATOR.SPECIES.tax.final.csv]

Taxonomy	stat	p.value	Indicator	Rank	Library	Of Interest		Status	Discard
Cryptosporangiaceae	0.756	0.035	OM3	FAMILY	C13	1	1	ND	1
Cryptosporangium	0.756	0.021	OM3	GENUS	C13	1	1	LowCounts	1
Cystobacter	0.844	0.049	OM2	GENUS	C12	1	2	LowCounts	1
Cystobacter	0.596	0.004	OM3	GENUS	insitu	1	2	NS	1
Cystobacteraceae	0.904	0.002	OM2+OM3	FAMILY	C13	1	2	Good	0
Flavisolibacter	0.908	0.016	OM1+OM2+OM3	GENUS	C12	1	3	Good	0
Flavisolibacter	0.935	0.002	OM2+OM3	GENUS	C13	1	3	Good	0
Flavisolibacter	0.921	0.001	OM2+OM3	GENUS	insitu	1	3	Good	0
Geodermatophilaceae	0.993	0.001	OM1+OM2+OM3	FAMILY	C13	1	4	Good	0
Geodermatophilaceae	0.962	0.001	OM2+OM3	FAMILY	insitu	1	4	Good	0
Geodermatophilus	0.942	0.002	OM2+OM3	GENUS	C13	1	4	LowCounts	1
Geodermatophilus	0.86	0.003	OM2+OM3	GENUS	insitu	1	4	LowCounts	1
Herminiimonas	0.786	0.003	OM2+OM3	GENUS	insitu	1	5	LowCounts	1
Holophagae	0.408	0.048	OM3	CLASS	insitu	1	6	Good	0
Holophagales	0.408	0.045	OM3	ORDER	insitu	1	6	Good	0
Hymenobacter	0.596	0.003	OM2+OM3	GENUS	insitu	1	7	Good	0
Hymenobacter	0.816	0.008	OM3	CLASS	C13	1	7	Good	0
Hymenobacter	0.816	0.008	OM3	GENUS	C13	1	7	Good	0
Methylobacteriaceae	0.903	0.013	OM2+OM3	FAMILY	C13	1	8	Only Insitu	1
Methylobacteriaceae	0.939	0.001	OM2+OM3	FAMILY	insitu	1	8	LowCounts	1
Methylobacterium	0.939	0.001	OM2+OM3	GENUS	insitu	1	8	LowCounts	1
Microbacterium	0.707	0.034	OM3	GENUS	C13	1	9	Good	0
Ramlibacter	0.964	0.011	OM1+OM2+OM3	GENUS	C13	1	10	LowCounts	1
Segetibacter	0.8	0.034	OM2+OM3	GENUS	C13	1	11	Good	0
Segetibacter	0.929	0.001	OM2+OM3	GENUS	insitu	1	11	Good	0
Sporichthyaceae	0.93	0.004	OM2+OM3	FAMILY	C13	1	12	Good	0
Sporichthyaceae	0.812	0.02	OM2+OM3+REF	FAMILY	insitu	1	12	LowCounts	1
A	0.881	0.048	OM1+OM2+REF	GENUS	C12	0	0
A4b	0.737	0.018	OM2+OM3+REF	FAMILY	insitu	0	0
Acetobacteraceae	0.972	0.023	OM1+OM2+OM3	FAMILY	C13	0	0
Acidobacteria.5	0.939	0.012	OM1+OM2+REF	CLASS	C12	0	0
Actinomycetospora	0.862	0.005	OM1+OM2+OM3	GENUS	insitu	0	0
Actinospicaceae	0.747	0.015	OM1+OM2+REF	FAMILY	insitu	0	0
Actinospicaceae	0.908	0.032	OM1+OM2+REF	FAMILY	C12	0	0
AKIW	0.825	0.001	OM2+OM3	ORDER	insitu	0	0
Alicyclobacillaceae	0.579	0.012	OM2+OM3	FAMILY	insitu	0	0
Alicyclobacillus	0.522	0.008	OM2+OM3	GENUS	insitu	0	0
B.WMSP1	0.831	0.026	OM1+OM2	ORDER	C12	0	0
B.WMSP1	0.701	0.007	OM1+OM2+OM3	ORDER	insitu	0	0
Bdellovibrio	0.756	0.045	OM3+REF	GENUS	C12	0	0
Bdellovibrionaceae	0.756	0.05	OM3+REF	FAMILY	C12	0	0
C9	0.808	0.001	OM2+OM3	CLASS	insitu	0	0
Caldilineaceae	0.561	0.025	OM2+OM3+REF	FAMILY	insitu	0	0
Caldilineales	0.561	0.033	OM2+OM3+REF	ORDER	insitu	0	0
Clostridiaceae	0.73	0.043	OM3	FAMILY	C12	0	0
Conexibacter	0.874	0.009	OM1+OM2+REF	GENUS	insitu	0	0
Cryomorphaceae	0.511	0.023	OM2+REF	FAMILY	insitu	0	0
Dactylosporangium	0.881	0.001	OM2+OM3+REF	GENUS	insitu	0	0
Elev.4	0.456	0.029	OM3	ORDER	insitu	0	0
Flavobacteriaceae	0.864	0.016	OM2+OM3+REF	FAMILY	insitu	0	0
Flavobacteriales	0.875	0.008	OM2+OM3+REF	ORDER	insitu	0	0
Flavobacteriia	0.875	0.006	OM2+OM3+REF	CLASS	insitu	0	0
Flavobacterium	0.854	0.025	OM2+OM3+REF	GENUS	insitu	0	0
Frankia	0.761	0.013	OM2+OM3+REF	GENUS	insitu	0	0
Gemm.1	0.951	0.038	OM1+OM2+REF	CLASS	C12	0	0
Hyphomonadaceae	0.471	0.024	OM1+REF	FAMILY	insitu	0	0
Iamiaceae	0.509	0.046	OM2+OM3+REF	FAMILY	insitu	0	0
Inquilinus	0.544	0.029	OM2+OM3+REF	GENUS	insitu	0	0
JG.AG.	0.628	0.016	OM1+OM2+OM3	GENUS	insitu	0	0
Kaistia	0.668	0.036	OM2+OM3	GENUS	insitu	0	0
Kouleothrixaceae	0.803	0.019	OM2+OM3+REF	FAMILY	insitu	0	0
Leptospirillaceae	0.707	0.048	REF	FAMILY	C12	0	0
mb4	0.483	0.038	REF	FAMILY	insitu	0	0
Methylibium	0.859	0.009	OM2+OM3+REF	GENUS	insitu	0	0
Methylocella	0.641	0.041	OM1+OM2+REF	GENUS	insitu	0	0
Modestobacter	0.898	0.001	OM2+OM3	GENUS	insitu	0	0
Modestobacter	0.897	0.014	OM2+OM3	GENUS	C12	0	0
Nitrobacter	0.739	0.001	OM2+OM3	GENUS	insitu	0	0
Nitrosomonadales	0.589	0.05	OM1+OM2+OM3	ORDER	insitu	0	0
Nitrosovibrio	0.453	0.042	OM2+OM3	GENUS	insitu	0	0
Nocardia	0.86	0.04	OM1+OM2+REF	GENUS	C12	0	0
Nonomuraea	0.497	0.015	REF	GENUS	insitu	0	0
Novosphingobium	0.689	0.033	OM1+OM2+OM3	GENUS	insitu	0	0
PBS.	0.471	0.047	REF	CLASS	insitu	0	0
Pedomicrobium	0.941	0.031	OM1+OM2+REF	GENUS	C12	0	0
Phycicoccus	0.624	0.016	OM2+OM3	GENUS	insitu	0	0
Rhizobium	0.762	0.044	OM3+REF	GENUS	C12	0	0
Rhodococcus	0.593	0.012	OM2+OM3+REF	GENUS	insitu	0	0
Rhodocyclaceae	0.893	0.033	OM2+OM3+REF	FAMILY	C12	0	0
Rhodocyclales	0.893	0.048	OM2+OM3+REF	ORDER	C12	0	0
Rhodoferax	0.703	0.032	OM2+OM3+REF	GENUS	insitu	0	0
Roseiflexales	0.917	0.031	OM2+OM3+REF	ORDER	C12	0	0
Roseococcus	0.676	0.018	OM2+OM3+REF	GENUS	insitu	0	0
Roseomonas	0.811	0.001	OM2+OM3	GENUS	insitu	0	0
Rubrobacter	0.487	0.026	OM2+OM3	GENUS	insitu	0	0
Rubrobacteraceae	0.476	0.045	OM2+OM3	FAMILY	insitu	0	0
Saccharopolyspora	0.471	0.043	OM2+OM3	GENUS	insitu	0	0
Saprospiraceae	0.645	0.001	REF	FAMILY	insitu	0	0
Sorangium	0.445	0.016	REF	GENUS	insitu	0	0
Steroidobacter	0.758	0.013	OM3+REF	GENUS	insitu	0	0
Streptophyta	0.707	0.039	OM3	ORDER	C12	0	0
Trebouxiophyceae	0.659	0.038	OM1+OM2+OM3	FAMILY	insitu	0	0
Uliginosibacterium	0.895	0.023	OM2+REF	GENUS	C12	0	0
Verrucomicrobiaceae	0.764	0.009	OM3+REF	FAMILY	C12	0	0
Verrucomicrobiae	0.764	0.01	OM3+REF	CLASS	C12	0	0
Verrucomicrobiales	0.764	0.012	OM3+REF	ORDER	C12	0	0
