# Supplementary material for: Long-Term Enrichment of Stress-Tolerant Cellulolytic Soil Populations following Timber Harvesting Evidenced by Multi-Omic Stable Isotope Probing
Source: Front Microbiol. 2017 Apr 11;8:537. doi: 10.3389/fmicb.2017.00537 (PMC5386986; doi:10.3389/fmicb.2017.00537)
Supplement: Supplementary file 5 [file DataSheet2.ZIP › Supplemental Data 2 - R Analyses and Data/Main_Datasheet.csv]

Sample_ID	Site	Horizon	Treatment	Isotope	Dry_wt_soil	wt_cellulose_added	v_w_moisture_content	incubation_length	wt_drysoil_in_PLFA_extraction	wt_drysoil_in_DNA_extraction	DNA_concentration	13C_12C_Ratio_Extract	Average_Ratio_Extract	spin_time	Amicon_clean_vs_PEG_clean	DNA_conc_pooled_fractions_1_7	DNA_conc_pooled_fractions_upto_10	Volume	Highest_Fraction_Bact	Highest_Fraction_Fung	13C_12C_Ratio_Pooled	MID_Tag	Conc_Amplicons_Bact	Number_reads_Bact	Conc_Amplicons_Fung	Number_reads_Fung
LH002	Lowell Hill	M	OM1	13C	1.47	0.0143	81.05	14	0.96	0.41	126.15	0.19	0.14	40	2	2.6	2.6	60	7	7	2.3	MID7	4.92		1.35
LH004	Lowell Hill	M	OM1	13C	1.76	0.0173	77.7	14	0.97	0.6	183.03	0.16	NA	NA	NA	NA	NA	NA	NA	NA	NA	NA	NA		NA
LH006	Lowell Hill	M	OM1	13C	1.42	0.00142	75.56	14	0.98	0.44	87.66	0.17	NA	NA	NA	NA	NA	NA	NA	NA	NA	NA	NA		NA
LH002-LH004-LH006	Lowell Hill	M	OM2	12C	1.69	0.0169	73.87	14	NA	0.56	158.75	0.08	0.09	40	2	NA	5.2	55	9	9	0.1	MID8	1.51		0.55
LH008	Lowell Hill	M	OM2	13C	1.49	0.015	77.67	14	0.99	0.52	199.47	0.20	0.1	40	1	2.07	2.07	65	7	7	1.8	MID55	5.83		39.55
LH010	Lowell Hill	M	OM2	13C	1.48	0.0145	73.18	14	0.89	0.57	195.98	0.18	NA	NA	NA	NA	NA	NA	NA	NA	NA	NA	NA		NA
LH012	Lowell Hill	M	OM2	13C	1.51	0.015	76.96	14	0.92	0.6	135.08	0.16	NA	NA	NA	NA	NA	NA	NA	NA	NA	NA	NA		NA
LH008-LH010-LH012	Lowell Hill	M	OM2	12C	1.56	0.0154	76.52	14	NA	0.55	140.58	0.09	0.1	40	1	1.53	3.52	60	9	9	0.01	MID10	7.53		8.66
LH014	Lowell Hill	M	OM3	13C	1.48	0.0143	81.25	14	0.96	0.62	197.89	0.20	0.19	40	1	3.51	3.51	70	7	7	1.51	MID11	6.3		32.17
LH016	Lowell Hill	M	OM3	13C	1.52	0.0152	77.44	14	0.96	0.63	120.41	0.18	NA	NA	NA	NA	NA	NA	NA	NA	NA	NA	NA		NA
LH018	Lowell Hill	M	OM3	13C	1.51	0.0151	78.04	14	0.95	0.55	185.35	0.20	NA	NA	NA	NA	NA	NA	NA	NA	NA	NA	NA		NA
LH014-LH016-LH018	Lowell Hill	M	OM3	12C	1.57	0.0158	75.13	14	NA	0.53	135.33	0.07	0.1	40	1	0.45	2.4	70	10	10	0.01	MID56	3.28		16.59
LH020	Lowell Hill	M	Ref	13C	1.52	0.0146	72.47	14	0.97	0.62	229.76	0.24	0.55	40	1	3.2	3.2	55	7	7	3.45	MID13	23.65		18.15
LH022	Lowell Hill	M	Ref	13C	1.48	0.0145	73.04	14	0.9	0.65	268.84	0.34	NA	NA	NA	NA	NA	NA	NA	NA	NA	NA	NA		NA
LH024	Lowell Hill	M	Ref	13C	1.47	0.0145	77.49	14	0.77	0.73	38.54	0.16	NA	NA	NA	NA	NA	NA	NA	NA	NA	NA	NA		NA
LH020-LH022-LH024	Lowell Hill	M	Ref	12C	1.61	0.0168	75.97	14	NA	0.59	122.61	0.10	0.17	40	1	0.98	2.9	65	10	10	0.01	MID17	4.19		5.59
BR050	Brandy City	M	OM1	13C	1.11	0.0117	117.11	14	0.98	0.54	200.78	0.19	0.39	42	1	5.66	5.66	55	7	7	1.57	MID18	8.42		136.56
BR052	Brandy City	M	OM1	13C	1.12	0.0115	109.82	14	1	0.51	144.95	0.22	NA	NA	NA	NA	NA	NA	NA	NA	NA	NA	NA		NA
BR054	Brandy City	M	OM1	13C	1.22	0.0126	99.01	14	1.07	0.49	132.63	0.23	NA	NA	NA	NA	NA	NA	NA	NA	NA	NA	NA		NA
BR050-BR052-BR054	Brandy City	M	OM1	12C	1.18	0.0121	115.38	14	NA	0.57	185.02	0.08	0.12	42	1	1.83	3.13	55	9	10	0.01	MID19	5.58		8.64
BR056	Brandy City	M	OM2	13C	1.11	0.0116	136.39	14	0.98	0.61	261.82	0.21	0.36	42	1	3.4	3.4	70	7	7	1.33	MID20	30.39		46.43
BR058	Brandy City	M	OM2	13C	1.1	0.0118	122.44	14	1.08	0.54	159.72	0.18	NA	NA	NA	NA	NA	NA	NA	NA	NA	NA	NA		NA
BR060	Brandy City	M	OM2	13C	1.02	0.0104	136.18	14	1.02	0.57	161.95	0.16	NA	NA	NA	NA	NA	NA	NA	NA	NA	NA	NA		NA
BR056-BR058-BR060	Brandy City	M	OM2	12C	1.11	0.0119	122.52	14	NA	0.51	166	0.08	0.21	42	1	0.66	3.1	70	10	10	0.01	MID21	19.75		3.93
BR062	Brandy City	M	OM3	13C	1.13	0.0121	123.4	14	1.01	0.62	122.68	0.18	0.18	42	1	3.58	3.58	70	7	7	0.99	MID22	8.38		33.86
BR064	Brandy City	M	OM3	13C	1.24	0.0133	109.31	14	1.17	0.57	92.54	0.19	NA	NA	NA	NA	NA	NA	NA	NA	NA	NA	NA		NA
BR066	Brandy City	M	OM3	13C	1.15	0.0119	115.81	14	1.04	0.54	137.62	0.18	NA	NA	NA	NA	NA	NA	NA	NA	NA	NA	NA		NA
BR062-BR064-BR066	Brandy City	M	OM3	12C	1.33	0.0143	136.4	14	NA	0.65	122.84	0.07	0.1	42	1	1.65	3.93	80	9	10	0.01	MID23	22.44		3.72
BR068	Brandy City	M	Ref	13C	1.37	0.0141	114.26	14	1.09	0.56	178.04	0.27	0.32	42	1	3.1	3.1	65	7	7	2.18	MID24	18.36		24.08
BR070	Brandy City	M	Ref	13C	1.05	0.0111	169.48	14	1.01	0.52	208.54	0.17	NA	NA	NA	NA	NA	NA	NA	NA	NA	NA	NA		NA
BR072	Brandy City	M	Ref	13C	1.24	0.0128	128.02	14	1	0.59	198.54	0.27	NA	NA	NA	NA	NA	NA	NA	NA	NA	NA	NA		NA
BR068-BR070-BR072	Brandy City	M	Ref	12C	1.24	0.0128	126.14	14	NA	0.57	191.83	0.07	0.04	42	1	0.95	3	60	10	10	0.01	MID25	37.71		15.17
BL026	Blodgett	M	OM1	13C	1.42	0.0139	71.05	14	0.93	0.53	209.22	0.13	0.1	42	1	4.48	4.48	65	7	7	0.47	MID26	14.94		11.35
BL028	Blodgett	M	OM1	13C	1.46	0.015	73.98	14	0.89	0.59	146.5	0.15	NA	NA	NA	NA	NA	NA	NA	NA	NA	NA	NA		NA
BL030	Blodgett	M	OM1	13C	1.42	0.0143	71.81	14	1.09	0.52	182.46	0.15	NA	NA	NA	NA	NA	NA	NA	NA	NA	NA	NA		NA
BL026-BL028-BL030	Blodgett	M	OM1	12C	1.52	0.0158	72.33	14	NA	0.54	209	0.07	0.02	42	1	2.33	8.71	75	9	10	0.07	MID28	19.9		4.27
BL032	Blodgett	M	OM2	13C	1.48	0.0148	79.2	14	0.97	0.51	156.32	0.18	0.28	42	2	3.7	3.7	65	7	7	NA	MID29	3.36		1.99
BL034	Blodgett	M	OM2	13C	1.51	0.0151	78.6	14	1.02	0.51	157.09	0.16	NA	NA	NA	NA	NA	NA	NA	NA	NA	NA	NA		NA
BL036	Blodgett	M	OM2	13C	1.42	0.0148	90.89	14	0.8	0.51	201.92	0.19	NA	NA	NA	NA	NA	NA	NA	NA	NA	NA	NA		NA
BL032-BL034-BL036	Blodgett	M	OM2	12C	1.54	0.0155	77.89	14	NA	0.56	165.74	0.08	0.1	42	2	NA	5.9	60	10	10	0.01	MID30	3.44		2.02
BL038	Blodgett	M	OM3	13C	1.68	0.0166	73.98	14	1.24	0.54	132.28	0.12	0.13	42	2	1.9	1.9	70	7	7	0.9	MID47	4		2.98
BL040	Blodgett	M	OM3	13C	1.44	0.0141	79.62	14	0.95	0.52	112.71	0.13	NA	NA	NA	NA	NA	NA	NA	NA	NA	NA	NA		NA
BL042	Blodgett	M	OM3	13C	1.57	0.015	73.94	14	1.06	0.57	130.2	0.14	NA	NA	NA	NA	NA	NA	NA	NA	NA	NA	NA		NA
BL038-BL040-BL042	Blodgett	M	OM3	12C	1.61	0.0169	88.28	14	NA	0.57	126.87	0.07	0.06	42	2	NA	3.7	65	10	10	0.01	MID31	1.57		0.96
BL044	Blodgett	M	Ref	13C	1.63	0.0168	71.76	14	1.09	0.56	158.19	0.15	0.09	42	1	3.15	3.15	65	7	7	1.38	MID32	21.12		40.84
BL046	Blodgett	M	Ref	13C	1.6	0.0154	71.96	14	1	0.61	125.91	0.22	NA	NA	NA	NA	NA	NA	NA	NA	NA	NA	NA		NA
BL048	Blodgett	M	Ref	13C	1.77	0.0162	66.62	14	1.22	0.62	129.13	0.19	NA	NA	NA	NA	NA	NA	NA	NA	NA	NA	NA		NA
BL044-BL046-BL048	Blodgett	M	Ref	12C	1.66	0.017	74.66	14	NA	0.57	122.65	0.11	0.08	42	1	0.74	3	80	10	10	0.01	MID33	14.06		5.21
LH001	Lowell Hill	O	OM1	13C	1.28	0.0128	191.99	14	0.75	0.22	92.66	0.10	0.12	40	2	NA	0.5	65	7	7	0.38	MID15	1.06		NA
LH003	Lowell Hill	O	OM1	13C	1.32	0.013	101.08	14	0.75	0.23	241.7	0.13	NA	NA	NA	NA	NA	NA	NA	NA	NA	NA	NA		NA
LH005	Lowell Hill	O	OM1	13C	1.24	0.0126	155.54	14	0.75	0.18	127.51	0.08	NA	NA	NA	NA	NA	NA	NA	NA	NA	NA	NA		NA
LH001-LH003-LH005	Lowell Hill	O	OM1	12C	0.99	0.0107	153.7	14	NA	0.2	106.39	0.07	0.08	40	2	NA	0.6	65	9	9	0.01	MID14	1.91		NA
LH007	Lowell Hill	O	OM2	13C	1.41	0.0155	114.45	14	0.76	0.32	329.66	0.13	0.13	40	2	2.4	0.7	65	7	7	0.46	MID27	1.97		0.25
LH009	Lowell Hill	O	OM2	13C	1.17	0.013	149.81	14	0.75	0.28	120.88	0.10	NA	NA	NA	NA	NA	NA	NA	NA	NA	NA	NA		NA
LH011	Lowell Hill	O	OM2	13C	1.34	0.0145	140.72	14	0.7	0.34	331.42	0.12	NA	NA	NA	NA	NA	NA	NA	NA	NA	NA	NA		NA
LH007-LH009-LH011	Lowell Hill	O	OM2	12C	1.2	0.0126	90.88	14	NA	0.31	214.35	0.07	0.08	40	2	5.2	5.2	65	9	9	0.01	MID16	2.34		NA
LH013	Lowell Hill	O	OM3	13C	1	0.0117	166.5	14	0.66	0.21	258.83	0.12	0.12	40	1	1.97	1.97	70	7	7	0.5	MID50	19.86		15.19
LH015	Lowell Hill	O	OM3	13C	0.73	0.0078	98.93	14	0.42	0.27	13.5	0.11	NA	NA	NA	NA	NA	NA	NA	NA	NA	NA	NA		NA
LH017	Lowell Hill	O	OM3	13C	0.54	0.0061	177.3	14	0.36	0.19	48.58	0.08	NA	NA	NA	NA	NA	NA	NA	NA	NA	NA	NA		NA
LH013-LH015-LH017	Lowell Hill	O	OM3	12C	0.96	0.0105	270.27	14	NA	0.28	102.84	0.07	0.08	40	1	0.48	2.3	65	10	10	0.01	MID34	16.28		NA
LH019	Lowell Hill	O	Ref	13C	0.97	0.0099	154.99	14	0.59	0.17	98.77	0.09	0.1	40	1	0.94	0.94	65	7	7	0.67	MID35	17.97		6.44
LH021	Lowell Hill	O	Ref	13C	1.23	0.013	147.39	14	0.71	0.22	74.13	0.10	NA	NA	NA	NA	NA	NA	NA	NA	NA	NA	NA		NA
LH023	Lowell Hill	O	Ref	13C	1.15	0.013	136.69	14	0.63	0.21	99.3	0.09	NA	NA	NA	NA	NA	NA	NA	NA	NA	NA	NA		NA
LH019-LH021-LH023	Lowell Hill	O	Ref	12C	0.46	0.0055	127.2	14	NA	0.23	81.19	0.07	0.07	40	1	0.64	1.81	70	9	10	0.01	MID36	12.69		6.19
BR049	Brandy City	O	OM1	13C	1.38	0.0138	156.36	14	0.63	0.22	104.07	0.15	0.21	47	1	2.53	2.53	65	7	7	4.63	MID37	20.63		3.35
BR051	Brandy City	O	OM1	13C	1.41	0.0146	140.43	14	0.63	0.25	312.73	0.17	NA	NA	NA	NA	NA	NA	NA	NA	NA	NA	NA		NA
BR053	Brandy City	O	OM1	13C	1.53	0.0159	201.31	14	0.68	0.24	364.29	0.20	NA	NA	NA	NA	NA	NA	NA	NA	NA	NA	NA		NA
BR049-BR051-BR053	Brandy City	O	OM1	12C	1.14	0.0119	128.07	14	NA	0.23	347.81	0.09	0.09	47	1	0.88	1.5	60	9	9	0.07	MID38	29.78		3.33
BR055	Brandy City	O	OM2	13C	1.27	0.0129	150.39	14	0.63	0.32	359.26	0.17	0.2	47	1	1.53	1.53	65	7	7	2.64	MID39	25.55		8.61
BR057	Brandy City	O	OM2	13C	1.29	0.0131	157.36	14	0.62	0.31	360.2	0.16	NA	NA	NA	NA	NA	NA	NA	NA	NA	NA	NA		NA
BR059	Brandy City	O	OM2	13C	1.19	0.0124	74.26	14	0.62	0.34	405.74	0.18	NA	NA	NA	NA	NA	NA	NA	NA	NA	NA	NA		NA
BR055-BR057-BR059	Brandy City	O	OM2	12C	0.99	0.0101	125.89	14	NA	0.31	371.93	0.09	0.1	47	1	0.62	0.62	65	9	9	0.01	MID40	25.42		3.36
BR061	Brandy City	O	OM3	13C	0.95	0.0102	149.47	14	0.64	0.41	175.87	0.12	0.13	47	1	0.71	0.71	75	7	7	0.79	MID41	14.75		5.95
BR063	Brandy City	O	OM3	13C	1.25	0.013	122.4	14	0.72	0.48	153	0.10	NA	NA	NA	NA	NA	NA	NA	NA	NA	NA	NA		NA
BR065	Brandy City	O	OM3	13C	1.28	0.0134	160.78	14	0.74	0.29	175.87	0.13	NA	NA	NA	NA	NA	NA	NA	NA	NA	NA	NA		NA
BR061-BR063-BR065	Brandy City	O	OM3	12C	1.21	0.0141	141.91	14	NA	0.38	242.91	0.07	0.07	47	1	0.54	1.48	65	10	10	0.06	MID42	14.7		6.17
BR067	Brandy City	O	Ref	13C	1.59	0.0157	168.55	14	0.74	0.25	235.69	0.16	0.19	47	1	2.29	2.28	65	7	7	2.84	MID43	47.9		8.12
BR069	Brandy City	O	Ref	13C	1.22	0.0122	166.39	14	0.62	0.31	248.79	0.14	NA	NA	NA	NA	NA	NA	NA	NA	NA	NA	NA		NA
BR071	Brandy City	O	Ref	13C	1.51	0.0154	183.44	14	0.67	0.23	278.37	0.19	NA	NA	NA	NA	NA	NA	NA	NA	NA	NA	NA		NA
BR067-BR069-BR071	Brandy City	O	Ref	12C	1.08	0.0126	142.33	14	NA	0.23	267.74	0.13	NA	47	1	0.267	1.75	65	9	10	0.01	MID44	4.63		1.59
BL025	Blodgett	O	OM1	13C	0.48	0.0076	206.32	14	0.48	0.18	145.93	0.09	0.1	40	1	1.04	1.04	65	7	7	1.18	MID45	12.3		6.32
BL027	Blodgett	O	OM1	13C	0.78	0.0102	205.16	14	0.71	0.22	95.35	0.09	NA	NA	NA	NA	NA	NA	NA	NA	NA	NA	NA		NA
BL029	Blodgett	O	OM1	13C	0.8	0.0107	196.23	14	0.62	0.21	129.6	0.09	NA	NA	NA	NA	NA	NA	NA	NA	NA	NA	NA		NA
BL025-BL027-BL029	Blodgett	O	OM1	12C	0.61	0.008	226.23	14	NA	0.23	186.17	0.07	0.07	40	1	0.42	13.5	60	9	9	0.01	MID46	3.52		5.38
BL031	Blodgett	O	OM2	13C	0.88	0.0108	192	14	0.66	0.26	149.78	0.13	0.13	40	1	0.87	0.87	70	7	7	0.45	MID48	16.81		3.54
BL033	Blodgett	O	OM2	13C	0.81	0.0105	185.19	14	0.66	0.26	100.75	0.11	NA	NA	NA	NA	NA	NA	NA	NA	NA	NA	NA		NA
BL035	Blodgett	O	OM2	13C	0.71	0.0099	212.68	14	0.65	0.25	136.71	0.10	NA	NA	NA	NA	NA	NA	NA	NA	NA	NA	NA		NA
BL031-BL033-BL035	Blodgett	O	OM2	12C	0.75	0.0104	208.05	14	NA	0.26	186.5	0.07	0.08	40	1	0.4	4.54	75	9	10	0.01	MID49	6.31		7.38
BL037	Blodgett	O	OM3	13C	0.82	0.0107	181.71	14	0.67	0.26	241.76	0.11	0.12	40	1	1.44	1.44	70	7	7	0.27	MID51	10.16		3.86
BL039	Blodgett	O	OM3	13C	0.85	0.0117	185.8	14	0.62	0.3	160.96	0.11	NA	NA	NA	NA	NA	NA	NA	NA	NA	NA	NA		NA
BL041	Blodgett	O	OM3	13C	0.85	0.0116	218.82	14	0.64	0.24	183.56	0.11	NA	NA	NA	NA	NA	NA	NA	NA	NA	NA	NA		NA
BL037-BL039-BL041	Blodgett	O	OM3	12C	0.75	0.0114	187.92	14	NA	0.21	200.93	0.08	0.08	40	1	0.4	3.09	90	9	10	0.01	MID52	5.8		3.01
BL043	Blodgett	O	Ref	13C	0.79	0.0107	250	14	0.71	0.27	284.54	0.11	0.14	40	1	3.33	3.33	70	7	7	0.69	MID53	28.25		4.97
BL045	Blodgett	O	Ref	13C	0.99	0.012	213.2	14	0.69	0.33	353.2	0.14	NA	NA	NA	NA	NA	NA	NA	NA	NA	NA	NA		NA
BL047	Blodgett	O	Ref	13C	1.05	0.0122	187.62	14	0.68	0.27	241.78	0.11	NA	NA	NA	NA	NA	NA	NA	NA	NA	NA	NA		NA
BL043-BL045-BL047	Blodgett	O	Ref	12C	0.73	0.012	228.97	14	NA	0.21	251.66	0.07	0.08	40	1	0.9	2.9	75	10	10	0.01	MID54	1.43		0.45
