# Supplementary material for: Long-Term Enrichment of Stress-Tolerant Cellulolytic Soil Populations following Timber Harvesting Evidenced by Multi-Omic Stable Isotope Probing
Source: Front Microbiol. 2017 Apr 11;8:537. doi: 10.3389/fmicb.2017.00537 (PMC5386986; doi:10.3389/fmicb.2017.00537)
Supplement: Supplementary file 5 [file DataSheet2.ZIP › Supplemental Data 2 - R Analyses and Data/organism.subsystem.RefSeq.genus.single.rast.tsv]

	mgm4564580.3	mgm4564581.3	mgm4564582.3	mgm4565365.3
c("Bacteria", "Firmicutes", "Bacilli", "Lactobacillales", "Aerococcaceae", "Abiotrophia")	481	466	520	210
c("Eukaryota", "Cnidaria", "Anthozoa", "Alcyonacea", "Isididae", "Acanella")	1	0	0	0
c("Eukaryota", "unclassified (derived from Eukaryota)", "unclassified (derived from Eukaryota)", "unclassified (derived from Eukaryota)", "unclassified (derived from Eukaryota)", "Acanthamoeba")	49	28	28	17
c("Bacteria", "Cyanobacteria", "unclassified (derived from Cyanobacteria)", "Chroococcales", "unclassified (derived from Chroococcales)", "Acaryochloris")	6750	9484	11292	5148
c("Bacteria", "Firmicutes", "Clostridia", "Clostridiales", "Ruminococcaceae", "Acetivibrio")	1405	1998	2193	948
c("Bacteria", "Proteobacteria", "Alphaproteobacteria", "Rhodospirillales", "Acetobacteraceae", "Acetobacter")	6114	6395	5928	3511
c("Bacteria", "Firmicutes", "Clostridia", "Clostridiales", "Eubacteriaceae", "Acetobacterium")	2	9	5	5
c("Bacteria", "Firmicutes", "Clostridia", "Halanaerobiales", "Halobacteroidaceae", "Acetohalobium")	2760	1961	1789	864
c("Eukaryota", "Chordata", "Actinopterygii", "Cypriniformes", "Cyprinidae", "Acheilognathus")	1	1	0	0
c("Eukaryota", "Arthropoda", "Pycnogonida", "Pantopoda", "Ammotheidae", "Achelia")	0	1	0	0
c("Bacteria", "Tenericutes", "Mollicutes", "Acholeplasmatales", "Acholeplasmataceae", "Acholeplasma")	496	813	909	350
c("Bacteria", "Proteobacteria", "Betaproteobacteria", "Burkholderiales", "Alcaligenaceae", "Achromobacter")	35677	98481	80589	54718
c("Bacteria", "Firmicutes", "Negativicutes", "Selenomonadales", "Acidaminococcaceae", "Acidaminococcus")	2872	2587	2198	1072
c("Archaea", "Crenarchaeota", "Thermoprotei", "Acidilobales", "Acidilobaceae", "Acidilobus")	325	221	139	91
c("Bacteria", "Actinobacteria", "Actinobacteria (class)", "Acidimicrobiales", "Acidimicrobiaceae", "Acidimicrobium")	33568	14292	7695	5651
c("Bacteria", "Proteobacteria", "Alphaproteobacteria", "Rhodospirillales", "Acetobacteraceae", "Acidiphilium")	38310	37977	35692	21122
c("Bacteria", "Proteobacteria", "Gammaproteobacteria", "Acidithiobacillales", "Acidithiobacillaceae", "Acidithiobacillus")	10611	16474	13938	8523
c("Bacteria", "Acidobacteria", "Acidobacteriia", "Acidobacteriales", "Acidobacteriaceae", "Acidobacterium")	61108	42828	47906	33011
c("Bacteria", "Actinobacteria", "Actinobacteria (class)", "Actinomycetales", "Acidothermaceae", "Acidothermus")	113302	63451	35503	27904
c("Bacteria", "Proteobacteria", "Betaproteobacteria", "Burkholderiales", "Comamonadaceae", "Acidovorax")	118037	679070	469166	298284
c("Archaea", "Euryarchaeota", "unclassified (derived from Euryarchaeota)", "unclassified (derived from Euryarchaeota)", "unclassified (derived from Euryarchaeota)", "Aciduliprofundum")	885	530	360	243
c("Bacteria", "Proteobacteria", "Gammaproteobacteria", "Pseudomonadales", "Moraxellaceae", "Acinetobacter")	17384	51606	46304	26690
c("Eukaryota", "Chordata", "Actinopterygii", "Acipenseriformes", "Acipenseridae", "Acipenser")	0	1	0	0
c("Eukaryota", "Streptophyta", "Liliopsida", "Acorales", "Acoraceae", "Acorus")	6	3	10	1
c("Eukaryota", "Cnidaria", "Anthozoa", "Scleractinia", "Acroporidae", "Acropora")	2	4	1	0
c("Bacteria", "Proteobacteria", "Gammaproteobacteria", "Pasteurellales", "Pasteurellaceae", "Actinobacillus")	3193	7025	5820	3358
c("Bacteria", "Actinobacteria", "Actinobacteria (class)", "Actinomycetales", "Actinomycetaceae", "Actinomyces")	18915	17921	11868	6439
c("Bacteria", "Actinobacteria", "Actinobacteria (class)", "Actinomycetales", "Pseudonocardiaceae", "Actinosynnema")	79271	52952	42773	25432
c("Eukaryota", "Arthropoda", "Insecta", "Hemiptera", "Aphididae", "Acyrthosiphon")	151	155	132	77
c("Eukaryota", "Streptophyta", "Polypodiopsida", "Polypodiales", "Pteridaceae", "Adiantum")	7	3	1	0
c("Bacteria", "Proteobacteria", "Betaproteobacteria", "Burkholderiales", "Alcaligenaceae", "Advenella")	0	8	0	0
c("Eukaryota", "Arthropoda", "Insecta", "Diptera", "Culicidae", "Aedes")	878	1162	1165	572
c("Bacteria", "Firmicutes", "Bacilli", "Lactobacillales", "Aerococcaceae", "Aerococcus")	442	382	288	136
c("Bacteria", "Actinobacteria", "Actinobacteria (class)", "Actinomycetales", "Nocardioidaceae", "Aeromicrobium")	14712	14443	7161	4632
c("Bacteria", "Proteobacteria", "Gammaproteobacteria", "Aeromonadales", "Aeromonadaceae", "Aeromonas")	8584	21825	19785	10568
c("Archaea", "Crenarchaeota", "Thermoprotei", "Desulfurococcales", "Desulfurococcaceae", "Aeropyrum")	1678	983	485	441
c("Eukaryota", "Arthropoda", "Insecta", "Hemiptera", "Rhopalidae", "Aeschyntelus")	1	0	0	0
c("Eukaryota", "Streptophyta", "unclassified (derived from Streptophyta)", "Brassicales", "Brassicaceae", "Aethionema")	0	7	5	1
c("Bacteria", "Proteobacteria", "Alphaproteobacteria", "Rhizobiales", "Bradyrhizobiaceae", "Afipia")	38996	42039	30745	24898
c("Eukaryota", "Cnidaria", "Anthozoa", "Scleractinia", "Agariciidae", "Agaricia")	0	0	1	1
c("Eukaryota", "Streptophyta", "unclassified (derived from Streptophyta)", "Asterales", "Asteraceae", "Ageratina")	1	0	0	0
c("Bacteria", "Proteobacteria", "Gammaproteobacteria", "Pasteurellales", "Pasteurellaceae", "Aggregatibacter")	871	1819	1493	938
c("Bacteria", "Proteobacteria", "Alphaproteobacteria", "Rhizobiales", "Rhizobiaceae", "Agrobacterium")	49124	91751	105945	76414
c("Eukaryota", "Streptophyta", "Liliopsida", "Poales", "Poaceae", "Agrostis")	2	1	2	1
c("Bacteria", "Proteobacteria", "Alphaproteobacteria", "Rhodobacterales", "Rhodobacteraceae", "Ahrensia")	4579	5246	4821	2802
c("Eukaryota", "Ascomycota", "Dothideomycetes", "Pleosporales", "Aigialaceae", "Aigialus")	0	0	1	0
c("Eukaryota", "Chordata", "Mammalia", "Carnivora", "Ursidae", "Ailuropoda")	191	220	181	91
c("Eukaryota", "Ascomycota", "Eurotiomycetes", "Onygenales", "Ajellomycetaceae", "Ajellomyces")	896	6855	7755	4646
c("Bacteria", "Verrucomicrobia", "Verrucomicrobiae", "Verrucomicrobiales", "Verrucomicrobiaceae", "Akkermansia")	5319	26474	69518	24363
c("Bacteria", "Proteobacteria", "Betaproteobacteria", "Burkholderiales", "Comamonadaceae", "Albidiferax")	53395	308660	254824	150690
c("Eukaryota", "Mollusca", "Gastropoda", "unclassified (derived from Gastropoda)", "Clausiliidae", "Albinaria")	0	0	1	1
c("Bacteria", "Proteobacteria", "Gammaproteobacteria", "Oceanospirillales", "Alcanivoracaceae", "Alcanivorax")	9150	15971	13795	8229
c("Bacteria", "Bacteroidetes", "Cytophagia", "Cytophagales", "Cyclobacteriaceae", "Algoriphagus")	3649	7722	7722	3746
c("Bacteria", "Proteobacteria", "Betaproteobacteria", "Burkholderiales", "Comamonadaceae", "Alicycliphilus")	17291	82915	54301	35198
c("Bacteria", "Firmicutes", "Bacilli", "Bacillales", "Alicyclobacillaceae", "Alicyclobacillus")	13584	10133	7682	4436
c("Bacteria", "Proteobacteria", "Gammaproteobacteria", "Vibrionales", "Vibrionaceae", "Aliivibrio")	2509	5830	5094	2690
c("Bacteria", "Bacteroidetes", "Bacteroidia", "Bacteroidales", "Rikenellaceae", "Alistipes")	1263	1768	1507	723
c("Bacteria", "Proteobacteria", "Gammaproteobacteria", "Chromatiales", "Ectothiorhodospiraceae", "Alkalilimnicola")	12217	17793	14652	9670
c("Bacteria", "Firmicutes", "Clostridia", "Clostridiales", "Clostridiaceae", "Alkaliphilus")	9351	8585	8582	4143
c("Eukaryota", "Chordata", "unclassified (derived from Chordata)", "unclassified (derived from Chordata)", "Crocodylidae", "Alligator")	0	1	0	0
c("Bacteria", "Proteobacteria", "Gammaproteobacteria", "Chromatiales", "Chromatiaceae", "Allochromatium")	6607	14102	11959	7948
c("Eukaryota", "Blastocladiomycota", "Blastocladiomycetes", "Blastocladiales", "Blastocladiaceae", "Allomyces")	33	30	19	7
c("Viruses", "unclassified (derived from Viruses)", "unclassified (derived from Viruses)", "unclassified (derived from Viruses)", "Baculoviridae", "Alphabaculovirus")	1	16	11	6
c("Eukaryota", "Arthropoda", "Malacostraca", "Decapoda", "Alpheidae", "Alpheus")	1	0	0	0
c("Eukaryota", "Arthropoda", "Insecta", "Lepidoptera", "Geometridae", "Alsophila")	5	0	0	3
c("Bacteria", "Proteobacteria", "Gammaproteobacteria", "Alteromonadales", "Alteromonadaceae", "Alteromonas")	3148	7840	6692	3856
c("Eukaryota", "Streptophyta", "unclassified (derived from Streptophyta)", "Amborellales", "Amborellaceae", "Amborella")	4	4	1	1
c("Eukaryota", "Chordata", "Amphibia", "Caudata", "Ambystomatidae", "Ambystoma")	1	0	0	0
c("Bacteria", "Synergistetes", "Synergistia", "Synergistales", "Synergistaceae", "Aminobacterium")	1713	1319	1160	647
c("Bacteria", "Synergistetes", "Synergistia", "Synergistales", "Synergistaceae", "Aminomonas")	1907	1615	1295	679
c("Bacteria", "Firmicutes", "Clostridia", "Thermoanaerobacterales", "Thermoanaerobacteraceae", "Ammonifex")	6043	4148	3437	1896
c("Eukaryota", "Chordata", "Amphibia", "Anura", "Ranidae", "Amolops")	1	0	0	0
c("Eukaryota", "Porifera", "Demospongiae", "Haplosclerida", "Niphatidae", "Amphimedon")	2	1	1	0
c("Eukaryota", "Echinodermata", "Ophiuroidea", "Ophiurida", "Amphiuridae", "Amphipholis")	0	1	0	0
c("Bacteria", "Actinobacteria", "Actinobacteria (class)", "Actinomycetales", "Pseudonocardiaceae", "Amycolatopsis")	158473	97035	64840	46154
c("Bacteria", "Cyanobacteria", "unclassified (derived from Cyanobacteria)", "Nostocales", "Nostocaceae", "Anabaena")	18280	22871	25186	11934
c("Bacteria", "Synergistetes", "Synergistia", "Synergistales", "Synergistaceae", "Anaerobaculum")	2232	1783	1259	698
c("Bacteria", "Firmicutes", "Clostridia", "Clostridiales", "Clostridiales Family XI. Incertae Sedis", "Anaerococcus")	1344	1430	1273	479
c("Bacteria", "Firmicutes", "Clostridia", "Clostridiales", "Eubacteriaceae", "Anaerofustis")	495	461	313	154
c("Bacteria", "Firmicutes", "Negativicutes", "Selenomonadales", "Veillonellaceae", "Anaeroglobus")	5	1	1	0
c("Bacteria", "Chloroflexi", "Anaerolineae", "Anaerolineales", "Anaerolineaceae", "Anaerolinea")	8712	11456	8196	5103
c("Bacteria", "Proteobacteria", "Deltaproteobacteria", "Myxococcales", "Myxococcaceae", "Anaeromyxobacter")	196994	183219	111403	67825
c("Bacteria", "Firmicutes", "Clostridia", "Clostridiales", "Lachnospiraceae", "Anaerostipes")	681	638	449	226
c("Bacteria", "Firmicutes", "Clostridia", "Clostridiales", "Ruminococcaceae", "Anaerotruncus")	1415	1254	945	530
c("Bacteria", "Proteobacteria", "Alphaproteobacteria", "Rickettsiales", "Anaplasmataceae", "Anaplasma")	1563	1609	2082	877
c("Eukaryota", "Chordata", "Aves", "Anseriformes", "Anatidae", "Anas")	1	0	0	0
c("Eukaryota", "Arthropoda", "Insecta", "Phthiraptera", "Philopteridae", "Anaticola")	0	0	1	0
c("Eukaryota", "Streptophyta", "Jungermanniopsida", "Metzgeriales", "Aneuraceae", "Aneura")	0	2	0	0
c("Eukaryota", "Streptophyta", "Marattiopsida", "Marattiales", "Marattiaceae", "Angiopteris")	26	15	6	4
c("Eukaryota", "Nematoda", "Chromadorea", "Rhabditida", "Angiostrongylidae", "Angiostrongylus")	0	0	1	0
c("Eukaryota", "Chordata", "Aves", "Dinornithiformes", "Emeidae", "Anomalopteryx")	0	0	1	0
c("Eukaryota", "Streptophyta", "Liliopsida", "Poales", "Poaceae", "Anomochloa")	0	1	1	0
c("Eukaryota", "Arthropoda", "Insecta", "Diptera", "Culicidae", "Anopheles")	722	1179	1079	541
c("Bacteria", "Firmicutes", "Bacilli", "Bacillales", "Bacillaceae", "Anoxybacillus")	3257	2786	2634	1248
c("Eukaryota", "Streptophyta", "Anthocerotopsida", "Anthocerotales", "Anthocerotaceae", "Anthoceros")	1	11	3	3
c("Eukaryota", "Ascomycota", "Pezizomycetes", "Pezizales", "Pyronemataceae", "Anthracobia")	0	1	2	5
c("Eukaryota", "Basidiomycota", "Agaricomycetes", "Agaricales", "Tricholomataceae", "Anthracophyllum")	0	0	1	0
c("Eukaryota", "Chordata", "Actinopterygii", "Perciformes", "Serranidae", "Anyperodon")	1	0	0	0
c("Eukaryota", "Ascomycota", "Sordariomycetes", "Diaporthales", "Gnomoniaceae", "Apiognomonia")	0	22	29	18
c("Eukaryota", "Arthropoda", "Insecta", "Hymenoptera", "Apidae", "Apis")	145	216	173	115
c("Eukaryota", "Mollusca", "Gastropoda", "unclassified (derived from Gastropoda)", "Aplysiidae", "Aplysia")	1	0	0	0
c("Eukaryota", "Porifera", "Demospongiae", "Verongida", "Aplysinidae", "Aplysina")	0	0	0	1
c("Bacteria", "Aquificae", "Aquificae (class)", "Aquificales", "Aquificaceae", "Aquifex")	7173	6613	7010	3074
c("Eukaryota", "Streptophyta", "unclassified (derived from Streptophyta)", "Brassicales", "Brassicaceae", "Arabidopsis")	6239	7972	8058	3838
c("Bacteria", "Actinobacteria", "Actinobacteria (class)", "Actinomycetales", "Actinomycetaceae", "Arcanobacterium")	2208	2390	1877	956
c("Archaea", "Euryarchaeota", "Archaeoglobi", "Archaeoglobales", "Archaeoglobaceae", "Archaeoglobus")	3976	2810	2042	1173
c("Eukaryota", "Chordata", "Aves", "Trochiliformes", "Trochilidae", "Archilochus")	0	1	0	0
c("Bacteria", "Proteobacteria", "Epsilonproteobacteria", "Campylobacterales", "Campylobacteraceae", "Arcobacter")	1966	3143	3035	1537
c("Eukaryota", "Chordata", "Mammalia", "Carnivora", "Otariidae", "Arctocephalus")	0	0	0	1
c("Eukaryota", "Chordata", "Actinopterygii", "Perciformes", "Trichodontidae", "Arctoscopus")	0	0	1	0
c("Eukaryota", "Arthropoda", "Maxillopoda", "Arguloida", "Argulidae", "Argulus")	0	1	1	0
c("Bacteria", "Proteobacteria", "Betaproteobacteria", "Rhodocyclales", "Rhodocyclaceae", "Aromatoleum")	28270	72304	57816	38184
c("Bacteria", "Actinobacteria", "Actinobacteria (class)", "Actinomycetales", "Micrococcaceae", "Arthrobacter")	175178	706665	469065	227075
c("Eukaryota", "Ascomycota", "Eurotiomycetes", "Onygenales", "Arthrodermataceae", "Arthroderma")	864	8090	8148	5637
c("Bacteria", "Cyanobacteria", "unclassified (derived from Cyanobacteria)", "Oscillatoriales", "unclassified (derived from Oscillatoriales)", "Arthrospira")	3734	4760	4599	2016
c("Eukaryota", "Chordata", "Mammalia", "Chiroptera", "Phyllostomidae", "Artibeus")	1	0	0	0
c("Eukaryota", "Ascomycota", "Pezizomycetes", "Pezizales", "Ascobolaceae", "Ascobolus")	0	3	64	15
c("Viruses", "unclassified (derived from Viruses)", "unclassified (derived from Viruses)", "unclassified (derived from Viruses)", "Ascoviridae", "Ascovirus")	1	0	0	0
c("Viruses", "unclassified (derived from Viruses)", "unclassified (derived from Viruses)", "unclassified (derived from Viruses)", "Asfarviridae", "Asfivirus")	0	3	0	0
c("Eukaryota", "Ascomycota", "Eurotiomycetes", "Eurotiales", "Trichocomaceae", "Aspergillus")	12269	114134	116053	83108
c("Bacteria", "Proteobacteria", "Alphaproteobacteria", "Caulobacterales", "Caulobacteraceae", "Asticcacaulis")	14662	94789	206213	82907
c("Eukaryota", "Cnidaria", "Anthozoa", "Scleractinia", "Rhizangiidae", "Astrangia")	0	1	2	0
c("Eukaryota", "Echinodermata", "Asteroidea", "Paxillosida", "Astropectinidae", "Astropecten")	0	0	0	1
c("Eukaryota", "Chordata", "Actinopterygii", "Ateleopodiformes", "Ateleopodidae", "Ateleopus")	0	1	0	0
c("Bacteria", "Actinobacteria", "Actinobacteria (class)", "Coriobacteriales", "Coriobacteriaceae", "Atopobium")	3195	2503	1689	843
c("Eukaryota", "Streptophyta", "unclassified (derived from Streptophyta)", "Solanales", "Solanaceae", "Atropa")	1	0	0	1
c("Eukaryota", "Chordata", "Actinopterygii", "Gasterosteiformes", "Aulorhynchidae", "Aulorhynchus")	1	0	0	0
c("Bacteria", "Proteobacteria", "Alphaproteobacteria", "Rhizobiales", "Aurantimonadaceae", "Aurantimonas")	15061	19073	17320	10531
c("Eukaryota", "Cnidaria", "Scyphozoa", "Semaeostomeae", "Ulmaridae", "Aurelia")	1	1	2	0
c("Eukaryota", "unclassified (derived from Eukaryota)", "Pelagophyceae", "unclassified (derived from Pelagophyceae)", "unclassified (derived from Pelagophyceae)", "Aureococcus")	9	8	6	3
c("Eukaryota", "Chordata", "Actinopterygii", "Perciformes", "Scombridae", "Auxis")	1	0	0	0
c("Viruses", "unclassified (derived from Viruses)", "unclassified (derived from Viruses)", "unclassified (derived from Viruses)", "Poxviridae", "Avipoxvirus")	1	0	0	0
c("Eukaryota", "Porifera", "Demospongiae", "Halichondrida", "Axinellidae", "Axinella")	0	1	0	0
c("Bacteria", "Proteobacteria", "Betaproteobacteria", "Rhodocyclales", "Rhodocyclaceae", "Azoarcus")	28434	89702	73411	48061
c("Bacteria", "Proteobacteria", "Alphaproteobacteria", "Rhizobiales", "Xanthobacteraceae", "Azorhizobium")	44086	41859	41837	26046
c("Bacteria", "Proteobacteria", "Alphaproteobacteria", "Rhodospirillales", "Rhodospirillaceae", "Azospirillum")	34225	39150	39068	24149
c("Bacteria", "Proteobacteria", "Gammaproteobacteria", "Pseudomonadales", "Pseudomonadaceae", "Azotobacter")	8223	19108	18206	11283
c("Eukaryota", "Apicomplexa", "Aconoidasida", "unclassified (derived from Aconoidasida)", "Babesiidae", "Babesia")	56	114	100	30
c("Bacteria", "Firmicutes", "Bacilli", "Bacillales", "Bacillaceae", "Bacillus")	94632	92445	84710	42500
c("Bacteria", "Proteobacteria", "Deltaproteobacteria", "Bdellovibrionales", "Bacteriovoracaceae", "Bacteriovorax")	2461	3754	4549	2128
c("Bacteria", "Bacteroidetes", "Bacteroidia", "Bacteroidales", "Bacteroidaceae", "Bacteroides")	18713	41932	46443	21905
c("Eukaryota", "Hemichordata", "Enteropneusta", "unclassified (derived from Enteropneusta)", "Ptychoderidae", "Balanoglossus")	0	2	2	1
c("Eukaryota", "Streptophyta", "Liliopsida", "Poales", "Poaceae", "Bambusa")	0	0	1	0
c("Eukaryota", "Ascomycota", "Pezizomycetes", "Pezizales", "Helvellaceae", "Barssia")	3	8	106	26
c("Bacteria", "Proteobacteria", "Alphaproteobacteria", "Rhizobiales", "Bartonellaceae", "Bartonella")	8071	11181	11083	5764
c("Bacteria", "Proteobacteria", "Gammaproteobacteria", "Pasteurellales", "Pasteurellaceae", "Basfia")	1070	2272	1991	1208
c("Eukaryota", "unclassified (derived from Fungi)", "unclassified (derived from Fungi)", "Entomophthorales", "Basidiobolaceae", "Basidiobolus")	17	444	666	355
c("Eukaryota", "Chordata", "Actinopterygii", "Gadiformes", "Macrouridae", "Bathygadus")	0	0	1	0
c("Eukaryota", "Chordata", "Amphibia", "Caudata", "Plethodontidae", "Batrachoseps")	0	1	0	0
c("Viruses", "unclassified (derived from Viruses)", "unclassified (derived from Viruses)", "unclassified (derived from Viruses)", "Microviridae", "Bdellomicrovirus")	0	0	0	1
c("Bacteria", "Proteobacteria", "Deltaproteobacteria", "Bdellovibrionales", "Bdellovibrionaceae", "Bdellovibrio")	8789	17839	19642	9895
c("Bacteria", "Proteobacteria", "Gammaproteobacteria", "Thiotrichales", "Thiotrichaceae", "Beggiatoa")	3120	5418	5391	3069
c("Bacteria", "Proteobacteria", "Alphaproteobacteria", "Rhizobiales", "Beijerinckiaceae", "Beijerinckia")	19314	21978	22506	13358
c("Bacteria", "Proteobacteria", "Gammaproteobacteria", "Oceanospirillales", "Oceanospirillaceae", "Bermanella")	1165	2945	2279	1295
c("Eukaryota", "Streptophyta", "unclassified (derived from Streptophyta)", "Caryophyllales", "Amaranthaceae", "Beta")	2	2	2	0
c("Viruses", "unclassified (derived from Viruses)", "unclassified (derived from Viruses)", "unclassified (derived from Viruses)", "Baculoviridae", "Betabaculovirus")	1	9	3	3
c("Viruses", "unclassified (derived from Viruses)", "unclassified (derived from Viruses)", "Nidovirales", "Coronaviridae", "Betacoronavirus")	1	0	0	0
c("Bacteria", "Actinobacteria", "Actinobacteria (class)", "Actinomycetales", "Beutenbergiaceae", "Beutenbergia")	33701	35603	26971	14417
c("Viruses", "unclassified (derived from Viruses)", "unclassified (derived from Viruses)", "unclassified (derived from Viruses)", "Bicaudaviridae", "Bicaudavirus")	0	0	1	0
c("Bacteria", "Actinobacteria", "Actinobacteria (class)", "Bifidobacteriales", "Bifidobacteriaceae", "Bifidobacterium")	17616	19863	14879	7672
c("Eukaryota", "unclassified (derived from Eukaryota)", "unclassified (derived from Eukaryota)", "unclassified (derived from Eukaryota)", "unclassified (derived from Eukaryota)", "Bigelowiella")	6	5	6	4
c("Bacteria", "Proteobacteria", "Deltaproteobacteria", "Desulfovibrionales", "Desulfovibrionaceae", "Bilophila")	1259	1410	1330	708
c("Eukaryota", "Blastocladiomycota", "Blastocladiomycetes", "Blastocladiales", "Blastocladiaceae", "Blastocladiella")	7	1	2	1
c("Eukaryota", "unclassified (derived from Eukaryota)", "unclassified (derived from Eukaryota)", "unclassified (derived from Eukaryota)", "unclassified (derived from Eukaryota)", "Blastocystis")	4	3	3	1
c("Bacteria", "Planctomycetes", "Planctomycetia", "Planctomycetales", "Planctomycetaceae", "Blastopirellula")	22111	46946	68837	32350
c("Bacteria", "Bacteroidetes", "Flavobacteriia", "Flavobacteriales", "Blattabacteriaceae", "Blattabacterium")	343	470	473	229
c("Bacteria", "Firmicutes", "Clostridia", "Clostridiales", "Lachnospiraceae", "Blautia")	1966	2115	1849	983
c("Eukaryota", "Ascomycota", "Sordariomycetes", "Sordariales", "Lasiosphaeriaceae", "Bombardia")	317	8428	7763	5771
c("Eukaryota", "Arthropoda", "Insecta", "Hymenoptera", "Apidae", "Bombus")	3	3	7	1
c("Eukaryota", "Chytridiomycota", "Chytridiomycetes", "Rhizophydiales", "Terramycetaceae", "Boothiomyces")	0	1	0	0
c("Bacteria", "Proteobacteria", "Betaproteobacteria", "Burkholderiales", "Alcaligenaceae", "Bordetella")	71333	190477	143644	99544
c("Bacteria", "Spirochaetes", "Spirochaetia", "Spirochaetales", "Spirochaetaceae", "Borrelia")	1425	1618	1742	696
c("Eukaryota", "Chordata", "Mammalia", "unclassified (derived from Mammalia)", "Bovidae", "Bos")	980	1266	1050	544
c("Eukaryota", "Ascomycota", "Dothideomycetes", "Botryosphaeriales", "Botryosphaeriaceae", "Botryosphaeria")	1	10	80	25
c("Eukaryota", "Ascomycota", "Leotiomycetes", "Helotiales", "Sclerotiniaceae", "Botryotinia")	2461	34817	43986	25327
c("Viruses", "unclassified (derived from Viruses)", "unclassified (derived from Viruses)", "Caudovirales", "Podoviridae", "Bpp-1-like viruses")	51	154	300	142
c("Eukaryota", "Rotifera", "Monogononta", "Ploimida", "Brachionidae", "Brachionus")	0	0	6	0
c("Bacteria", "Actinobacteria", "Actinobacteria (class)", "Actinomycetales", "Dermabacteraceae", "Brachybacterium")	11307	14775	11013	5479
c("Eukaryota", "Streptophyta", "Liliopsida", "Poales", "Poaceae", "Brachypodium")	0	0	1	1
c("Bacteria", "Spirochaetes", "Spirochaetia", "Spirochaetales", "Brachyspiraceae", "Brachyspira")	2005	2834	3240	1376
c("Bacteria", "Proteobacteria", "Alphaproteobacteria", "Rhizobiales", "Bradyrhizobiaceae", "Bradyrhizobium")	609556	1004318	688299	635206
c("Eukaryota", "Chordata", "unclassified (derived from Chordata)", "unclassified (derived from Chordata)", "Branchiostomidae", "Branchiostoma")	1511	1948	1938	1011
c("Eukaryota", "Streptophyta", "unclassified (derived from Streptophyta)", "Brassicales", "Brassicaceae", "Brassica")	2	0	15	6
c("Bacteria", "Firmicutes", "Bacilli", "Bacillales", "Paenibacillaceae", "Brevibacillus")	7028	6610	6539	3247
c("Bacteria", "Actinobacteria", "Actinobacteria (class)", "Actinomycetales", "Brevibacteriaceae", "Brevibacterium")	15948	21084	15543	8195
c("Bacteria", "Proteobacteria", "Alphaproteobacteria", "Caulobacterales", "Caulobacteraceae", "Brevundimonas")	27367	90626	107461	41711
c("Eukaryota", "Cnidaria", "Anthozoa", "Alcyonacea", "Briareidae", "Briareum")	1	0	0	0
c("Eukaryota", "Chordata", "unclassified (derived from Chordata)", "Squamata", "Chamaeleonidae", "Brookesia")	0	1	1	0
c("Bacteria", "Proteobacteria", "Alphaproteobacteria", "Rhizobiales", "Brucellaceae", "Brucella")	28570	46410	38406	22576
c("Eukaryota", "Nematoda", "Chromadorea", "Spirurida", "Onchocercidae", "Brugia")	230	346	394	264
c("Eukaryota", "Chlorophyta", "Ulvophyceae", "Bryopsidales", "Bryopsidaceae", "Bryopsis")	8	10	7	3
c("Bacteria", "Proteobacteria", "Gammaproteobacteria", "Enterobacteriales", "Enterobacteriaceae", "Buchnera")	948	1442	1362	703
c("Bacteria", "Firmicutes", "Erysipelotrichi", "Erysipelotrichales", "Erysipelotrichaceae", "Bulleidia")	162	224	142	74
c("Bacteria", "Proteobacteria", "Betaproteobacteria", "Burkholderiales", "Burkholderiaceae", "Burkholderia")	390317	1195202	1314071	694435
c("Eukaryota", "Arthropoda", "Arachnida", "Scorpiones", "Buthidae", "Buthus")	0	0	0	1
c("Bacteria", "Firmicutes", "Clostridia", "Clostridiales", "Lachnospiraceae", "Butyrivibrio")	1154	1354	1522	678
c("Eukaryota", "Nematoda", "Chromadorea", "Rhabditida", "Rhabditidae", "Caenorhabditis")	2312	4150	3679	2023
c("Eukaryota", "unclassified (derived from Eukaryota)", "unclassified (derived from Eukaryota)", "Bicosoecida", "Cafeteriaceae", "Cafeteria")	6	9	8	5
c("Eukaryota", "Chordata", "Aves", "Anseriformes", "Anatidae", "Cairina")	0	0	1	0
c("Bacteria", "Firmicutes", "Bacilli", "Bacillales", "Bacillaceae", "Caldalkalibacillus")	10	6	7	2
c("Bacteria", "Firmicutes", "Clostridia", "Thermoanaerobacterales", "Thermoanaerobacteraceae", "Caldanaerobacter")	11613	9662	9523	4637
c("Bacteria", "Firmicutes", "Clostridia", "Thermoanaerobacterales", "Thermoanaerobacterales Family III. Incertae Sedis", "Caldicellulosiruptor")	10470	11360	12634	4992
c("Bacteria", "Deferribacteres", "Deferribacteres (class)", "Deferribacterales", "Deferribacteraceae", "Calditerrivibrio")	1995	2671	2344	1148
c("Archaea", "Crenarchaeota", "Thermoprotei", "Thermoproteales", "Thermoproteaceae", "Caldivirga")	703	454	402	212
c("Eukaryota", "Chordata", "Mammalia", "Primates", "Cebidae", "Callithrix")	49	74	50	26
c("Eukaryota", "Chordata", "Chondrichthyes", "Chimaeriformes", "Callorhinchidae", "Callorhinchus")	5	0	0	0
c("Eukaryota", "Porifera", "Demospongiae", "Haplosclerida", "Callyspongiidae", "Callyspongia")	1	5	0	0
c("Eukaryota", "Chordata", "unclassified (derived from Chordata)", "Squamata", "Agamidae", "Calotes")	0	1	1	0
c("Eukaryota", "Streptophyta", "unclassified (derived from Streptophyta)", "Laurales", "Calycanthaceae", "Calycanthus")	0	0	2	0
c("Bacteria", "Proteobacteria", "Epsilonproteobacteria", "Nautiliales", "Nautiliaceae", "Caminibacter")	389	511	401	189
c("Eukaryota", "Arthropoda", "Insecta", "Phthiraptera", "Philopteridae", "Campanulotes")	1	1	0	0
c("Bacteria", "Proteobacteria", "Epsilonproteobacteria", "Campylobacterales", "Campylobacteraceae", "Campylobacter")	5406	7331	6956	3224
c("Eukaryota", "Ascomycota", "Saccharomycetes", "Saccharomycetales", "unclassified (derived from Saccharomycetales)", "Candida")	369	1245	1107	711
c("Bacteria", "Proteobacteria", "Betaproteobacteria", "unclassified (derived from Betaproteobacteria)", "unclassified (derived from Betaproteobacteria)", "Candidatus Accumulibacter")	17865	53055	44478	28448
c("Bacteria", "Bacteroidetes", "unclassified (derived from Bacteroidetes)", "unclassified (derived from Bacteroidetes)", "unclassified (derived from Bacteroidetes)", "Candidatus Amoebophilus")	1154	2214	2284	1033
c("Bacteria", "Bacteroidetes", "Bacteroidia", "Bacteroidales", "unclassified (derived from Bacteroidales)", "Candidatus Azobacteroides")	363	626	568	268
c("Bacteria", "Proteobacteria", "Gammaproteobacteria", "Enterobacteriales", "Enterobacteriaceae", "Candidatus Blochmannia")	455	627	592	342
c("Bacteria", "Proteobacteria", "Gammaproteobacteria", "unclassified (derived from Gammaproteobacteria)", "unclassified (derived from Gammaproteobacteria)", "Candidatus Carsonella")	6	9	17	11
c("Bacteria", "unclassified (derived from Bacteria)", "unclassified (derived from Bacteria)", "unclassified (derived from Bacteria)", "unclassified (derived from Bacteria)", "Candidatus Cloacamonas")	919	1183	910	498
c("Bacteria", "Firmicutes", "Clostridia", "Clostridiales", "Peptococcaceae", "Candidatus Desulforudis")	8399	5503	4908	2571
c("Bacteria", "Proteobacteria", "Betaproteobacteria", "Burkholderiales", "Burkholderiaceae", "Candidatus Glomeribacter")	0	5	0	0
c("Bacteria", "Proteobacteria", "Gammaproteobacteria", "Enterobacteriales", "Enterobacteriaceae", "Candidatus Hamiltonella")	460	777	660	431
c("Bacteria", "Proteobacteria", "Alphaproteobacteria", "Rhizobiales", "unclassified (derived from Rhizobiales)", "Candidatus Hodgkinia")	15	11	5	1
c("Archaea", "Korarchaeota", "unclassified (derived from Korarchaeota)", "unclassified (derived from Korarchaeota)", "unclassified (derived from Korarchaeota)", "Candidatus Korarchaeum")	843	647	494	353
c("Bacteria", "Acidobacteria", "unclassified (derived from Acidobacteria)", "unclassified (derived from Acidobacteria)", "unclassified (derived from Acidobacteria)", "Candidatus Koribacter")	142165	110890	101931	66561
c("Bacteria", "Proteobacteria", "Alphaproteobacteria", "Rhizobiales", "Rhizobiaceae", "Candidatus Liberibacter")	589	727	761	406
c("Bacteria", "Proteobacteria", "Alphaproteobacteria", "Rickettsiales", "unclassified (derived from Rickettsiales)", "Candidatus Odyssella")	38	56	72	37
c("Bacteria", "Proteobacteria", "Alphaproteobacteria", "unclassified (derived from Alphaproteobacteria)", "unclassified (derived from Alphaproteobacteria)", "Candidatus Pelagibacter")	4504	4858	4924	2640
c("Bacteria", "Tenericutes", "Mollicutes", "Acholeplasmatales", "Acholeplasmataceae", "Candidatus Phytoplasma")	330	448	463	187
c("Bacteria", "Chlamydiae", "Chlamydiia", "Chlamydiales", "Parachlamydiaceae", "Candidatus Protochlamydia")	3356	5106	9312	3282
c("Bacteria", "Proteobacteria", "Alphaproteobacteria", "unclassified (derived from Alphaproteobacteria)", "unclassified (derived from Alphaproteobacteria)", "Candidatus Puniceispirillum")	5296	4815	4348	2722
c("Bacteria", "Proteobacteria", "Gammaproteobacteria", "Enterobacteriales", "Enterobacteriaceae", "Candidatus Regiella")	261	646	543	401
c("Bacteria", "Proteobacteria", "Gammaproteobacteria", "Enterobacteriales", "Enterobacteriaceae", "Candidatus Riesia")	71	76	74	29
c("Bacteria", "Acidobacteria", "Solibacteres", "Solibacterales", "Solibacteraceae", "Candidatus Solibacter")	190155	182449	206181	121802
c("Bacteria", "Bacteroidetes", "Flavobacteriia", "Flavobacteriales", "unclassified (derived from Flavobacteriales)", "Candidatus Sulcia")	174	251	254	128
c("Bacteria", "Proteobacteria", "Betaproteobacteria", "Burkholderiales", "Oxalobacteraceae", "Candidatus Zinderia")	15	34	34	16
c("Eukaryota", "Chordata", "Mammalia", "Carnivora", "Canidae", "Canis")	354	442	382	206
c("Eukaryota", "Chordata", "Mammalia", "Cetacea", "Neobalaenidae", "Caperea")	0	1	0	0
c("Bacteria", "Bacteroidetes", "Flavobacteriia", "Flavobacteriales", "Flavobacteriaceae", "Capnocytophaga")	1738	3162	3081	1530
c("Eukaryota", "Ascomycota", "Dothideomycetes", "Capnodiales", "Capnodiaceae", "Capnodium")	0	0	18	1
c("Viruses", "unclassified (derived from Viruses)", "unclassified (derived from Viruses)", "unclassified (derived from Viruses)", "Poxviridae", "Capripoxvirus")	1	1	0	0
c("Eukaryota", "Mollusca", "Bivalvia", "Veneroida", "Donacidae", "Capsella")	1	1	1	0
c("Bacteria", "Firmicutes", "Clostridia", "Thermoanaerobacterales", "Thermoanaerobacteraceae", "Carboxydothermus")	13381	10043	9326	4660
c("Bacteria", "Proteobacteria", "Gammaproteobacteria", "Cardiobacteriales", "Cardiobacteriaceae", "Cardiobacterium")	1188	2592	2097	1165
c("Eukaryota", "Chordata", "unclassified (derived from Chordata)", "Testudines", "Carettochelyidae", "Carettochelys")	1	0	0	0
c("Eukaryota", "Streptophyta", "unclassified (derived from Streptophyta)", "Brassicales", "Caricaceae", "Carica")	4	8	3	2
c("Bacteria", "Firmicutes", "Bacilli", "Lactobacillales", "Carnobacteriaceae", "Carnobacterium")	418	463	354	203
c("Bacteria", "Firmicutes", "Erysipelotrichi", "Erysipelotrichales", "Erysipelotrichaceae", "Catenibacterium")	449	781	643	307
c("Bacteria", "Actinobacteria", "Actinobacteria (class)", "Actinomycetales", "Catenulisporaceae", "Catenulispora")	219748	234478	146964	316531
c("Eukaryota", "Streptophyta", "Coniferopsida", "Coniferales", "Pinaceae", "Cathaya")	0	0	1	0
c("Eukaryota", "Mollusca", "Gastropoda", "unclassified (derived from Gastropoda)", "Succineidae", "Catinella")	0	0	5	1
c("Bacteria", "Firmicutes", "Clostridia", "Clostridiales", "Lachnospiraceae", "Catonella")	437	355	351	200
c("Bacteria", "Proteobacteria", "Alphaproteobacteria", "Caulobacterales", "Caulobacteraceae", "Caulobacter")	231898	1032346	1795725	429033
c("Eukaryota", "Chordata", "Mammalia", "Rodentia", "Caviidae", "Cavia")	21	43	46	36
c("Eukaryota", "Streptophyta", "Coniferopsida", "Coniferales", "Pinaceae", "Cedrus")	2	0	1	0
c("Bacteria", "Actinobacteria", "Actinobacteria (class)", "Actinomycetales", "Cellulomonadaceae", "Cellulomonas")	25316	29971	21693	10865
c("Bacteria", "Bacteroidetes", "Flavobacteriia", "Flavobacteriales", "Flavobacteriaceae", "Cellulophaga")	1277	2971	3447	1509
c("Bacteria", "Firmicutes", "Clostridia", "Clostridiales", "Lachnospiraceae", "Cellulosilyticum")	834	1263	1270	542
c("Bacteria", "Proteobacteria", "Gammaproteobacteria", "Pseudomonadales", "Pseudomonadaceae", "Cellvibrio")	5700	25836	24231	13138
c("Archaea", "Thaumarchaeota", "unclassified (derived from Thaumarchaeota)", "Cenarchaeales", "Cenarchaeaceae", "Cenarchaeum")	626	591	497	231
c("Bacteria", "Firmicutes", "Negativicutes", "Selenomonadales", "Veillonellaceae", "Centipeda")	6	12	5	2
c("Eukaryota", "Streptophyta", "unclassified (derived from Streptophyta)", "Ceratophyllales", "Ceratophyllaceae", "Ceratophyllum")	0	0	2	0
c("Viruses", "unclassified (derived from Viruses)", "unclassified (derived from Viruses)", "unclassified (derived from Viruses)", "Poxviridae", "Cervidpoxvirus")	0	1	0	0
c("Eukaryota", "Ascomycota", "Sordariomycetes", "Sordariales", "Chaetomiaceae", "Chaetomium")	36576	903845	1048521	901322
c("Eukaryota", "Streptophyta", "Coleochaetophyceae", "Coleochaetales", "Chaetosphaeridiaceae", "Chaetosphaeridium")	27	34	32	17
c("Eukaryota", "Chordata", "unclassified (derived from Chordata)", "Squamata", "Chamaeleonidae", "Chamaeleo")	1	4	0	0
c("Eukaryota", "Streptophyta", "Charophyceae", "Charales", "Characeae", "Chara")	31	36	27	12
c("Eukaryota", "unclassified (derived from Eukaryota)", "Raphidophyceae", "Chattonellales", "Chattonellaceae", "Chattonella")	7	9	7	1
c("Eukaryota", "Chordata", "Actinopterygii", "Stomiiformes", "Stomiidae", "Chauliodus")	0	1	1	0
c("Eukaryota", "Streptophyta", "Polypodiopsida", "Polypodiales", "Pteridaceae", "Cheilanthes")	0	1	1	0
c("Eukaryota", "Ascomycota", "Pezizomycetes", "Pezizales", "Pyronemataceae", "Cheilymenia")	0	2	78	11
c("Bacteria", "Proteobacteria", "Alphaproteobacteria", "Rhizobiales", "Phyllobacteriaceae", "Chelativorans")	34661	44546	41721	25048
c("Bacteria", "Bacteroidetes", "Sphingobacteriia", "Sphingobacteriales", "unclassified (derived from Sphingobacteriales)", "Chitinophaga")	21530	37570	38775	28042
c("Bacteria", "Chlamydiae", "Chlamydiia", "Chlamydiales", "Chlamydiaceae", "Chlamydia")	2022	3465	5701	1806
c("Viruses", "unclassified (derived from Viruses)", "unclassified (derived from Viruses)", "unclassified (derived from Viruses)", "Microviridae", "Chlamydiamicrovirus")	0	1	0	0
c("Eukaryota", "Chlorophyta", "Chlorophyceae", "Chlamydomonadales", "Chlamydomonadaceae", "Chlamydomonas")	1246	1790	1816	832
c("Bacteria", "Chlamydiae", "Chlamydiia", "Chlamydiales", "Chlamydiaceae", "Chlamydophila")	1080	1661	2753	879
c("Eukaryota", "Chlorophyta", "Chlorophyceae", "unclassified (derived from Chlorophyceae)", "unclassified (derived from Chlorophyceae)", "Chlorella")	16	19	19	5
c("Viruses", "unclassified (derived from Viruses)", "unclassified (derived from Viruses)", "unclassified (derived from Viruses)", "Iridoviridae", "Chloriridovirus")	0	3	1	1
c("Bacteria", "Chlorobi", "Chlorobia", "Chlorobiales", "Chlorobiaceae", "Chlorobaculum")	8814	12051	13199	5887
c("Bacteria", "Chlorobi", "Chlorobia", "Chlorobiales", "Chlorobiaceae", "Chlorobium")	18793	28069	31477	14383
c("Bacteria", "Chloroflexi", "Chloroflexi (class)", "Chloroflexales", "Chloroflexaceae", "Chloroflexus")	37876	32707	24125	13910
c("Bacteria", "Chlorobi", "Chlorobia", "Chlorobiales", "Chlorobiaceae", "Chloroherpeton")	4772	6874	7888	3214
c("Eukaryota", "Streptophyta", "Chlorokybophyceae", "Chlorokybales", "Chlorokybaceae", "Chlorokybus")	36	49	53	11
c("Eukaryota", "Ascomycota", "Leotiomycetes", "Helotiales", "Helotiaceae", "Chloroscypha")	6	16	311	44
c("Viruses", "unclassified (derived from Viruses)", "unclassified (derived from Viruses)", "unclassified (derived from Viruses)", "Phycodnaviridae", "Chlorovirus")	54	71	54	39
c("Eukaryota", "unclassified (derived from Eukaryota)", "Florideophyceae", "Gigartinales", "Gigartinaceae", "Chondrus")	39	45	65	22
c("Eukaryota", "Ascomycota", "Sordariomycetes", "Diaporthales", "Cryphonectriaceae", "Chromendothia")	2	12	36	42
c("Eukaryota", "Chromerida", "unclassified (derived from Chromerida)", "unclassified (derived from Chromerida)", "unclassified (derived from Chromerida)", "Chromera")	0	3	2	2
c("Bacteria", "Proteobacteria", "Betaproteobacteria", "Neisseriales", "Neisseriaceae", "Chromobacterium")	20808	77441	71924	45972
c("Bacteria", "Proteobacteria", "Gammaproteobacteria", "Oceanospirillales", "Halomonadaceae", "Chromohalobacter")	9466	16787	14818	9106
c("Bacteria", "Bacteroidetes", "Flavobacteriia", "Flavobacteriales", "Flavobacteriaceae", "Chryseobacterium")	2029	3946	3965	2382
c("Eukaryota", "Arthropoda", "Insecta", "Coleoptera", "Buprestidae", "Chrysochroa")	0	0	1	0
c("Eukaryota", "unclassified (derived from Eukaryota)", "Synurophyceae", "Synurales", "Synuraceae", "Chrysodidymus")	18	13	16	5
c("Eukaryota", "Cnidaria", "Anthozoa", "Antipatharia", "Cladopathidae", "Chrysopathes")	0	5	7	5
c("Bacteria", "Verrucomicrobia", "Spartobacteria", "unclassified (derived from Spartobacteria)", "unclassified (derived from Spartobacteria)", "Chthoniobacter")	51649	734865	1420070	808500
c("Eukaryota", "Streptophyta", "unclassified (derived from Streptophyta)", "Fabales", "Fabaceae", "Cicer")	1	1	0	1
c("Eukaryota", "Chordata", "Ascidiacea", "Enterogona", "Cionidae", "Ciona")	528	793	748	407
c("Bacteria", "Proteobacteria", "Alphaproteobacteria", "Rhodobacterales", "Rhodobacteraceae", "Citreicella")	4624	4915	4262	2772
c("Bacteria", "Proteobacteria", "Gammaproteobacteria", "Enterobacteriales", "Enterobacteriaceae", "Citrobacter")	3922	8417	8336	4634
c("Bacteria", "Proteobacteria", "Alphaproteobacteria", "Sphingomonadales", "Sphingomonadaceae", "Citromicrobium")	3922	12742	11163	5227
c("Eukaryota", "Streptophyta", "unclassified (derived from Streptophyta)", "Cucurbitales", "Cucurbitaceae", "Citrullus")	5	2	0	3
c("Eukaryota", "Streptophyta", "unclassified (derived from Streptophyta)", "Sapindales", "Rutaceae", "Citrus")	1	0	1	0
c("Eukaryota", "Chytridiomycota", "Chytridiomycetes", "Cladochytriales", "Cladochytriaceae", "Cladochytrium")	1	1	0	0
c("Bacteria", "Actinobacteria", "Actinobacteria (class)", "Actinomycetales", "Microbacteriaceae", "Clavibacter")	54652	123619	158812	62659
c("Eukaryota", "Ascomycota", "Saccharomycetes", "Saccharomycetales", "Metschnikowiaceae", "Clavispora")	152	472	472	258
c("Bacteria", "Firmicutes", "Clostridia", "Clostridiales", "Clostridiaceae", "Clostridium")	54913	61291	60975	27782
c("Eukaryota", "Ascomycota", "Eurotiomycetes", "Onygenales", "unclassified (derived from Onygenales)", "Coccidioides")	1452	16649	16212	11422
c("Viruses", "unclassified (derived from Viruses)", "unclassified (derived from Viruses)", "unclassified (derived from Viruses)", "Phycodnaviridae", "Coccolithovirus")	0	3	4	2
c("Eukaryota", "Chlorophyta", "Trebouxiophyceae", "unclassified (derived from Trebouxiophyceae)", "Coccomyxaceae", "Coccomyxa")	3	1	5	0
c("Eukaryota", "Arthropoda", "Insecta", "Diptera", "Calliphoridae", "Cochliomyia")	0	0	2	0
c("Eukaryota", "Blastocladiomycota", "Blastocladiomycetes", "Blastocladiales", "Coelomomycetaceae", "Coelomomyces")	0	0	0	2
c("Eukaryota", "Chordata", "Actinopterygii", "Lophiiformes", "Ogcocephalidae", "Coelophrys")	5	0	0	0
c("Eukaryota", "Streptophyta", "unclassified (derived from Streptophyta)", "Gentianales", "Rubiaceae", "Coffea")	1	0	0	0
c("Eukaryota", "Streptophyta", "Liliopsida", "Poales", "Poaceae", "Coix")	0	0	2	0
c("Bacteria", "Proteobacteria", "Betaproteobacteria", "Burkholderiales", "Oxalobacteraceae", "Collimonas")	1025	8643	8991	6236
c("Bacteria", "Actinobacteria", "Actinobacteria (class)", "Coriobacteriales", "Coriobacteriaceae", "Collinsella")	2596	1920	1244	688
c("Eukaryota", "Basidiomycota", "Agaricomycetes", "Agaricales", "Tricholomataceae", "Collybia")	0	1	0	0
c("Eukaryota", "Cnidaria", "Anthozoa", "Scleractinia", "Faviidae", "Colpophyllia")	1	0	0	0
c("Bacteria", "Proteobacteria", "Gammaproteobacteria", "Alteromonadales", "Colwelliaceae", "Colwellia")	4617	12713	12375	6499
c("Bacteria", "Proteobacteria", "Betaproteobacteria", "Burkholderiales", "Comamonadaceae", "Comamonas")	23897	122845	82583	52881
c("Bacteria", "Actinobacteria", "Actinobacteria (class)", "Solirubrobacterales", "Conexibacteraceae", "Conexibacter")	672575	231150	114310	95354
c("Bacteria", "Proteobacteria", "Gammaproteobacteria", "unclassified (derived from Gammaproteobacteria)", "unclassified (derived from Gammaproteobacteria)", "Congregibacter")	5951	10334	8893	4963
c("Eukaryota", "unclassified (derived from Fungi)", "unclassified (derived from Fungi)", "Entomophthorales", "Ancylistaceae", "Conidiobolus")	0	1	0	0
c("Eukaryota", "Chordata", "Actinopterygii", "Osmeriformes", "Alepocephalidae", "Conocara")	1	0	0	0
c("Eukaryota", "Basidiomycota", "Agaricomycetes", "Agaricales", "Psathyrellaceae", "Coprinopsis")	663	2618	1785	1067
c("Bacteria", "Firmicutes", "Erysipelotrichi", "Erysipelotrichales", "Erysipelotrichaceae", "Coprobacillus")	503	563	444	199
c("Bacteria", "Firmicutes", "Clostridia", "Clostridiales", "Lachnospiraceae", "Coprococcus")	781	811	750	318
c("Bacteria", "Firmicutes", "Clostridia", "Thermoanaerobacterales", "Thermodesulfobiaceae", "Coprothermobacter")	2026	1695	1150	688
c("Bacteria", "Verrucomicrobia", "Opitutae", "Puniceicoccales", "Puniceicoccaceae", "Coraliomargarita")	4079	19417	52228	13668
c("Eukaryota", "Ascomycota", "Sordariomycetes", "Hypocreales", "Cordycipitaceae", "Cordyceps")	65	9	6	0
c("Eukaryota", "Arthropoda", "Insecta", "Lepidoptera", "Lycaenidae", "Coreana")	1	0	0	0
c("Eukaryota", "Chordata", "Actinopterygii", "Perciformes", "Sinipercidae", "Coreoperca")	1	0	0	0
c("Bacteria", "Actinobacteria", "Actinobacteria (class)", "Actinomycetales", "Corynebacteriaceae", "Corynebacterium")	68618	64952	40646	23076
c("Eukaryota", "Streptophyta", "unclassified (derived from Streptophyta)", "Cucurbitales", "Corynocarpaceae", "Corynocarpus")	1	0	0	0
c("Eukaryota", "Chordata", "Actinopterygii", "Scorpaeniformes", "Cottidae", "Cottus")	0	1	1	0
c("Eukaryota", "Chordata", "Aves", "Galliformes", "Phasianidae", "Coturnix")	0	0	0	1
c("Bacteria", "Proteobacteria", "Gammaproteobacteria", "Legionellales", "Coxiellaceae", "Coxiella")	5331	8022	6535	3838
c("Eukaryota", "Mollusca", "Bivalvia", "Ostreoida", "Ostreidae", "Crassostrea")	1	0	1	0
c("Eukaryota", "Chordata", "Mammalia", "Rodentia", "Cricetidae", "Cricetulus")	27	59	49	27
c("Eukaryota", "Arthropoda", "Insecta", "Coleoptera", "Chrysomelidae", "Crioceris")	0	0	1	0
c("Eukaryota", "Streptophyta", "unclassified (derived from Streptophyta)", "Malvales", "Malvaceae", "Cristaria")	1	0	0	0
c("Bacteria", "Bacteroidetes", "Flavobacteriia", "Flavobacteriales", "Flavobacteriaceae", "Croceibacter")	1499	2610	2336	1161
c("Bacteria", "Cyanobacteria", "unclassified (derived from Cyanobacteria)", "Chroococcales", "unclassified (derived from Chroococcales)", "Crocosphaera")	2360	2884	2998	1449
c("Bacteria", "Proteobacteria", "Gammaproteobacteria", "Enterobacteriales", "Enterobacteriaceae", "Cronobacter")	4041	9776	8718	5317
c("Bacteria", "Actinobacteria", "Actinobacteria (class)", "Coriobacteriales", "Coriobacteriaceae", "Cryptobacterium")	2067	1583	1218	693
c("Eukaryota", "Streptophyta", "Coniferopsida", "Coniferales", "Cupressaceae", "Cryptomeria")	3	0	0	0
c("Eukaryota", "unclassified (derived from Eukaryota)", "Cryptophyta", "Cryptomonadales", "Cryptomonadaceae", "Cryptomonas")	6	11	8	3
c("Eukaryota", "Apicomplexa", "Coccidia", "Eucoccidiorida", "Cryptosporidiidae", "Cryptosporidium")	150	278	280	170
c("Eukaryota", "Streptophyta", "unclassified (derived from Streptophyta)", "Cucurbitales", "Cucurbitaceae", "Cucumis")	2	0	0	0
c("Eukaryota", "Streptophyta", "unclassified (derived from Streptophyta)", "Cucurbitales", "Cucurbitaceae", "Cucurbita")	2	1	1	0
c("Eukaryota", "Arthropoda", "Insecta", "Diptera", "Culicidae", "Culex")	284	393	367	217
c("Bacteria", "Proteobacteria", "Betaproteobacteria", "Burkholderiales", "Burkholderiaceae", "Cupriavidus")	135470	500052	402240	275722
c("Eukaryota", "Streptophyta", "unclassified (derived from Streptophyta)", "Solanales", "Convolvulaceae", "Cuscuta")	4	5	3	2
c("Eukaryota", "unclassified (derived from Eukaryota)", "Bangiophyceae", "Cyanidiales", "Cyanidiaceae", "Cyanidioschyzon")	149	109	106	50
c("Eukaryota", "unclassified (derived from Eukaryota)", "Bangiophyceae", "Cyanidiales", "Cyanidiaceae", "Cyanidium")	119	119	121	56
c("Bacteria", "Cyanobacteria", "unclassified (derived from Cyanobacteria)", "Chroococcales", "unclassified (derived from Chroococcales)", "Cyanobium")	1788	2072	1702	1004
c("Eukaryota", "unclassified (derived from Eukaryota)", "Glaucocystophyceae", "unclassified (derived from Glaucocystophyceae)", "Cyanophoraceae", "Cyanophora")	102	123	125	51
c("Bacteria", "Cyanobacteria", "unclassified (derived from Cyanobacteria)", "Chroococcales", "unclassified (derived from Chroococcales)", "Cyanothece")	38662	50765	54319	25778
c("Eukaryota", "Streptophyta", "Cycadopsida", "Cycadales", "Cycadaceae", "Cycas")	3	3	2	0
c("Eukaryota", "Chordata", "Aves", "Anseriformes", "Anatidae", "Cygnus")	1	0	0	0
c("Bacteria", "Cyanobacteria", "unclassified (derived from Cyanobacteria)", "Nostocales", "Nostocaceae", "Cylindrospermopsis")	1230	1605	1382	663
c("Eukaryota", "Chordata", "Actinopterygii", "Pleuronectiformes", "Cynoglossidae", "Cynoglossus")	1	0	1	0
c("Viruses", "unclassified (derived from Viruses)", "unclassified (derived from Viruses)", "Herpesvirales", "Alloherpesviridae", "Cyprinivirus")	0	2	0	0
c("Eukaryota", "Chordata", "Actinopterygii", "Cypriniformes", "Cyprinidae", "Cyprinus")	0	1	0	0
c("Bacteria", "Bacteroidetes", "Cytophagia", "Cytophagales", "Cytophagaceae", "Cytophaga")	11290	27699	28964	11951
c("Eukaryota", "Chordata", "Actinopterygii", "Esociformes", "Umbridae", "Dallia")	0	1	0	0
c("Eukaryota", "Chordata", "Actinopterygii", "Cypriniformes", "Cyprinidae", "Danio")	1254	1486	1242	692
c("Eukaryota", "Arthropoda", "Branchiopoda", "Diplostraca", "Daphniidae", "Daphnia")	2	0	1	0
c("Eukaryota", "Streptophyta", "unclassified (derived from Streptophyta)", "Apiales", "Apiaceae", "Daucus")	1	2	0	0
c("Eukaryota", "Ascomycota", "Saccharomycetes", "Saccharomycetales", "Debaryomycetaceae", "Debaryomyces")	247	1097	1098	698
c("Bacteria", "Proteobacteria", "Betaproteobacteria", "Rhodocyclales", "Rhodocyclaceae", "Dechloromonas")	26070	89716	77729	49652
c("Eukaryota", "Chaetognatha", "unclassified (derived from Chaetognatha)", "Aphragmophora", "Sagittidae", "Decipisagitta")	2	0	0	1
c("Bacteria", "Deferribacteres", "Deferribacteres (class)", "Deferribacterales", "Deferribacteraceae", "Deferribacter")	2966	3000	2666	1223
c("Bacteria", "Chloroflexi", "Dehalococcoidetes", "unclassified (derived from Dehalococcoidetes)", "unclassified (derived from Dehalococcoidetes)", "Dehalococcoides")	12498	8439	6520	3208
c("Bacteria", "Chloroflexi", "Dehalococcoidetes", "unclassified (derived from Dehalococcoidetes)", "unclassified (derived from Dehalococcoidetes)", "Dehalogenimonas")	4095	2786	2286	1220
c("Bacteria", "Deinococcus-Thermus", "Deinococci", "Deinococcales", "Deinococcaceae", "Deinococcus")	42941	52695	40731	23132
c("Eukaryota", "Ascomycota", "Saccharomycetes", "Saccharomycetales", "Saccharomycetaceae", "Dekkera")	2	0	0	0
c("Bacteria", "Proteobacteria", "Betaproteobacteria", "Burkholderiales", "Comamonadaceae", "Delftia")	33317	157707	122240	75336
c("Eukaryota", "Streptophyta", "Liliopsida", "Poales", "Poaceae", "Dendrocalamus")	1	1	0	0
c("Eukaryota", "Ascomycota", "Arthoniomycetes", "Arthoniales", "Roccellaceae", "Dendrographa")	0	0	0	4
c("Eukaryota", "Mollusca", "Gastropoda", "unclassified (derived from Gastropoda)", "Vermetidae", "Dendropoma")	0	2	1	0
c("Bacteria", "Deferribacteres", "Deferribacteres (class)", "Deferribacterales", "Deferribacteraceae", "Denitrovibrio")	2663	3224	3218	1698
c("Bacteria", "Actinobacteria", "Actinobacteria (class)", "Actinomycetales", "Dermacoccaceae", "Dermacoccus")	13347	21967	7521	4687
c("Eukaryota", "Arthropoda", "Arachnida", "Astigmata", "Pyroglyphidae", "Dermatophagoides")	0	0	1	0
c("Eukaryota", "Phaeophyceae", "unclassified (derived from Phaeophyceae)", "Desmarestiales", "Desmarestiaceae", "Desmarestia")	8	4	8	0
c("Bacteria", "Proteobacteria", "Deltaproteobacteria", "Desulfarculales", "Desulfarculaceae", "Desulfarculus")	6045	6507	6182	3018
c("Bacteria", "Proteobacteria", "Deltaproteobacteria", "Desulfobacterales", "Desulfobacteraceae", "Desulfatibacillum")	8038	10335	10880	5379
c("Bacteria", "Firmicutes", "Clostridia", "Clostridiales", "Peptococcaceae", "Desulfitobacterium")	14712	11773	10947	5470
c("Bacteria", "Proteobacteria", "Deltaproteobacteria", "Desulfobacterales", "Desulfobacteraceae", "Desulfobacterium")	4153	6037	6840	2991
c("Bacteria", "Proteobacteria", "Deltaproteobacteria", "Desulfobacterales", "Desulfobulbaceae", "Desulfobulbus")	3343	5521	6186	3027
c("Bacteria", "Proteobacteria", "Deltaproteobacteria", "Desulfobacterales", "Desulfobacteraceae", "Desulfococcus")	6649	7902	8199	3952
c("Bacteria", "Proteobacteria", "Deltaproteobacteria", "Desulfovibrionales", "Desulfohalobiaceae", "Desulfohalobium")	3786	4012	3713	1888
c("Bacteria", "Proteobacteria", "Deltaproteobacteria", "Desulfovibrionales", "Desulfomicrobiaceae", "Desulfomicrobium")	4978	9279	8781	4402
c("Bacteria", "Proteobacteria", "Deltaproteobacteria", "Desulfovibrionales", "Desulfohalobiaceae", "Desulfonatronospira")	2043	2530	2184	1094
c("Bacteria", "Proteobacteria", "Deltaproteobacteria", "Desulfobacterales", "Desulfobulbaceae", "Desulfotalea")	5117	7144	8857	3751
c("Bacteria", "Firmicutes", "Clostridia", "Clostridiales", "Peptococcaceae", "Desulfotomaculum")	19738	16284	14900	7318
c("Bacteria", "Proteobacteria", "Deltaproteobacteria", "Desulfovibrionales", "Desulfovibrionaceae", "Desulfovibrio")	46696	56757	54230	26936
c("Bacteria", "Chrysiogenetes", "Chrysiogenetes (class)", "Chrysiogenales", "Chrysiogenaceae", "Desulfurispirillum")	2565	3778	3775	1803
c("Bacteria", "Proteobacteria", "Deltaproteobacteria", "Desulfobacterales", "Desulfobulbaceae", "Desulfurivibrio")	4180	5604	5278	2798
c("Archaea", "Crenarchaeota", "Thermoprotei", "Desulfurococcales", "Desulfurococcaceae", "Desulfurococcus")	501	424	236	133
c("Bacteria", "Proteobacteria", "Deltaproteobacteria", "Desulfuromonadales", "Desulfuromonadaceae", "Desulfuromonas")	4686	6386	6088	2957
c("Bacteria", "Firmicutes", "Clostridia", "Clostridiales", "Syntrophomonadaceae", "Dethiobacter")	3929	2762	2148	1135
c("Bacteria", "Synergistetes", "Synergistia", "Synergistales", "Synergistaceae", "Dethiosulfovibrio")	2681	2542	2089	1067
c("Bacteria", "Firmicutes", "Negativicutes", "Selenomonadales", "Veillonellaceae", "Dialister")	1067	809	586	329
c("Bacteria", "Proteobacteria", "Gammaproteobacteria", "Cardiobacteriales", "Cardiobacteriaceae", "Dichelobacter")	1366	2359	2377	1396
c("Bacteria", "Proteobacteria", "Gammaproteobacteria", "Enterobacteriales", "Enterobacteriaceae", "Dickeya")	6684	15261	13640	8165
c("Bacteria", "Dictyoglomi", "Dictyoglomia", "Dictyoglomales", "Dictyoglomaceae", "Dictyoglomus")	6498	6312	5689	2540
c("Eukaryota", "unclassified (derived from Eukaryota)", "unclassified (derived from Eukaryota)", "Dictyosteliida", "unclassified (derived from Dictyosteliida)", "Dictyostelium")	2871	4910	5189	2734
c("Eukaryota", "Phaeophyceae", "unclassified (derived from Phaeophyceae)", "Dictyotales", "Dictyotaceae", "Dictyota")	3	2	1	0
c("Bacteria", "Actinobacteria", "Actinobacteria (class)", "Actinomycetales", "Dietziaceae", "Dietzia")	7282	5434	2712	1820
c("Bacteria", "Proteobacteria", "Alphaproteobacteria", "Rhodobacterales", "Rhodobacteraceae", "Dinoroseobacter")	9277	10888	10140	5988
c("Eukaryota", "Streptophyta", "Liliopsida", "Dioscoreales", "Dioscoreaceae", "Dioscorea")	3	2	3	2
c("Eukaryota", "Chordata", "Actinopterygii", "Stomiiformes", "Gonostomatidae", "Diplophos")	1	0	0	0
c("Eukaryota", "Ascomycota", "Lecanoromycetes", "Ostropales", "Graphidaceae", "Diploschistes")	0	0	0	2
c("Bacteria", "Verrucomicrobia", "Opitutae", "unclassified (derived from Opitutae)", "Opitutaceae", "Diplosphaera")	4735	37286	187797	15268
c("Eukaryota", "Chordata", "Actinopterygii", "Beryciformes", "Diretmidae", "Diretmus")	1	0	0	0
c("Eukaryota", "Nematoda", "Chromadorea", "Spirurida", "Onchocercidae", "Dirofilaria")	1	1	0	0
c("Eukaryota", "Cnidaria", "Anthozoa", "Corallimorpharia", "Discosomatidae", "Discosoma")	0	1	0	0
c("Bacteria", "Bacteroidetes", "Flavobacteriia", "Flavobacteriales", "Flavobacteriaceae", "Dokdonia")	1519	2615	2534	1209
c("Bacteria", "Firmicutes", "Clostridia", "Clostridiales", "Lachnospiraceae", "Dorea")	708	734	562	317
c("Eukaryota", "Ascomycota", "Dothideomycetes", "Dothideales", "Dothideaceae", "Dothidea")	1	2	28	12
c("Eukaryota", "Streptophyta", "unclassified (derived from Streptophyta)", "Canellales", "Winteraceae", "Drimys")	0	2	0	1
c("Eukaryota", "Arthropoda", "Insecta", "Diptera", "Drosophilidae", "Drosophila")	2663	3783	3276	1982
c("Eukaryota", "Chordata", "Mammalia", "Sirenia", "Dugongidae", "Dugong")	0	0	2	0
c("Eukaryota", "unclassified (derived from Eukaryota)", "Dinophyceae", "Peridiniales", "Peridiniaceae", "Durinskia")	5	17	9	3
c("Bacteria", "Bacteroidetes", "Cytophagia", "Cytophagales", "Cytophagaceae", "Dyadobacter")	12039	26337	30714	16255
c("Eukaryota", "Chordata", "Mammalia", "Insectivora", "Erinaceidae", "Echinosorex")	1	1	0	0
c("Eukaryota", "Phaeophyceae", "unclassified (derived from Phaeophyceae)", "Ectocarpales", "Ectocarpaceae", "Ectocarpus")	12	3	5	3
c("Bacteria", "Proteobacteria", "Gammaproteobacteria", "Chromatiales", "Ectothiorhodospiraceae", "Ectothiorhodospira")	0	2	0	0
c("Bacteria", "Proteobacteria", "Gammaproteobacteria", "Enterobacteriales", "Enterobacteriaceae", "Edwardsiella")	2738	5652	4332	2806
c("Bacteria", "Actinobacteria", "Actinobacteria (class)", "Coriobacteriales", "Coriobacteriaceae", "Eggerthella")	4205	2950	1971	1112
c("Bacteria", "Proteobacteria", "Alphaproteobacteria", "Rickettsiales", "Anaplasmataceae", "Ehrlichia")	1562	1796	2082	781
c("Bacteria", "Proteobacteria", "Betaproteobacteria", "Neisseriales", "Neisseriaceae", "Eikenella")	814	2309	1617	1021
c("Eukaryota", "Apicomplexa", "Coccidia", "Eucoccidiorida", "Eimeriidae", "Eimeria")	5	3	2	1
c("Eukaryota", "Chordata", "Actinopterygii", "unclassified (derived from Actinopterygii)", "Elassomatidae", "Elassoma")	0	1	0	0
c("Bacteria", "Bacteroidetes", "Flavobacteriia", "Flavobacteriales", "Flavobacteriaceae", "Elizabethkingia")	1	0	2	0
c("Bacteria", "Elusimicrobia", "Elusimicrobia (class)", "Elusimicrobiales", "Elusimicrobiaceae", "Elusimicrobium")	1329	1923	2000	962
c("Eukaryota", "Mollusca", "Gastropoda", "unclassified (derived from Gastropoda)", "Placobranchidae", "Elysia")	0	2	0	0
c("Eukaryota", "Ascomycota", "Eurotiomycetes", "Eurotiales", "Trichocomaceae", "Emericella")	2196	22961	23367	17843
c("Eukaryota", "unclassified (derived from Eukaryota)", "unclassified (derived from Eukaryota)", "Isochrysidales", "Noelaerhabdaceae", "Emiliania")	37	22	12	6
c("Eukaryota", "Microsporidia", "unclassified (derived from Microsporidia)", "unclassified (derived from Microsporidia)", "Unikaryonidae", "Encephalitozoon")	79	150	161	84
c("Eukaryota", "unclassified (derived from Fungi)", "unclassified (derived from Fungi)", "Endogonales", "Endogonaceae", "Endogone")	2	0	3	3
c("Bacteria", "Proteobacteria", "Gammaproteobacteria", "unclassified (derived from Gammaproteobacteria)", "unclassified (derived from Gammaproteobacteria)", "Endoriftia")	1012	1716	1235	807
c("Eukaryota", "Chordata", "Actinopterygii", "Clupeiformes", "Engraulidae", "Engraulis")	0	0	0	2
c("Bacteria", "Proteobacteria", "Gammaproteobacteria", "Pseudomonadales", "Moraxellaceae", "Enhydrobacter")	847	2493	2092	1302
c("Eukaryota", "unclassified (derived from Eukaryota)", "unclassified (derived from Eukaryota)", "unclassified (derived from Eukaryota)", "unclassified (derived from Eukaryota)", "Entamoeba")	166	349	330	170
c("Bacteria", "Proteobacteria", "Gammaproteobacteria", "Enterobacteriales", "Enterobacteriaceae", "Enterobacter")	5417	13664	12831	7583
c("Eukaryota", "Nematoda", "Chromadorea", "Oxyurida", "Oxyuridae", "Enterobius")	0	0	0	1
c("Bacteria", "Firmicutes", "Bacilli", "Lactobacillales", "Enterococcaceae", "Enterococcus")	4541	4759	4338	1830
c("Eukaryota", "Microsporidia", "unclassified (derived from Microsporidia)", "unclassified (derived from Microsporidia)", "Enterocytozoonidae", "Enterocytozoon")	37	147	155	91
c("Eukaryota", "Basidiomycota", "Agaricomycetes", "Agaricales", "Entolomataceae", "Entoloma")	1	0	0	0
c("Eukaryota", "Streptophyta", "Gnetopsida", "Ephedrales", "Ephedraceae", "Ephedra")	0	2	0	1
c("Eukaryota", "Arthropoda", "Insecta", "Ephemeroptera", "Ephemeridae", "Ephemera")	0	0	1	0
c("Eukaryota", "Ascomycota", "Eurotiomycetes", "Onygenales", "Arthrodermataceae", "Epidermophyton")	20	6	8	1
c("Eukaryota", "Chordata", "Mammalia", "Insectivora", "Soricidae", "Episoriculus")	0	0	1	0
c("Viruses", "unclassified (derived from Viruses)", "unclassified (derived from Viruses)", "Caudovirales", "Podoviridae", "Epsilon15-like viruses")	40	67	65	53
c("Bacteria", "Firmicutes", "Clostridia", "Clostridiales", "unclassified (derived from Clostridiales)", "Epulopiscium")	285	367	371	123
c("Eukaryota", "Streptophyta", "Equisetopsida", "Equisetales", "Equisetaceae", "Equisetum")	3	1	2	0
c("Eukaryota", "Chordata", "Mammalia", "Perissodactyla", "Equidae", "Equus")	158	181	157	88
c("Bacteria", "Firmicutes", "Bacilli", "Lactobacillales", "Aerococcaceae", "Eremococcus")	231	232	217	86
c("Eukaryota", "Ascomycota", "Saccharomycetes", "Saccharomycetales", "Saccharomycetaceae", "Eremothecium")	481	1339	1121	772
c("Eukaryota", "Streptophyta", "unclassified (derived from Streptophyta)", "Geraniales", "Geraniaceae", "Erodium")	0	2	0	0
c("Bacteria", "Proteobacteria", "Gammaproteobacteria", "Enterobacteriales", "Enterobacteriaceae", "Erwinia")	4251	9545	8758	5320
c("Bacteria", "Firmicutes", "Erysipelotrichi", "Erysipelotrichales", "Erysipelotrichaceae", "Erysipelothrix")	234	300	253	120
c("Bacteria", "Proteobacteria", "Alphaproteobacteria", "Sphingomonadales", "Erythrobacteraceae", "Erythrobacter")	24807	78965	69492	33454
c("Bacteria", "Proteobacteria", "Gammaproteobacteria", "Enterobacteriales", "Enterobacteriaceae", "Escherichia")	10604	23647	19078	11074
c("Bacteria", "Firmicutes", "Clostridia", "Clostridiales", "Ruminococcaceae", "Ethanoligenens")	2079	1979	2203	1011
c("Bacteria", "Firmicutes", "Clostridia", "Clostridiales", "Eubacteriaceae", "Eubacterium")	5595	5808	5789	2560
c("Eukaryota", "Euglenida", "unclassified (derived from Euglenida)", "Euglenales", "Euglenaceae", "Euglena")	7	47	43	30
c("Bacteria", "Firmicutes", "Bacilli", "Bacillales", "unclassified (derived from Bacillales)", "Exiguobacterium")	5115	4964	4599	2250
c("Eukaryota", "Ascomycota", "Eurotiomycetes", "Chaetothyriales", "Herpotrichiellaceae", "Exophiala")	2	3	31	7
c("Bacteria", "Firmicutes", "Clostridia", "Clostridiales", "Ruminococcaceae", "Faecalibacterium")	1277	1315	1039	526
c("Eukaryota", "Streptophyta", "unclassified (derived from Streptophyta)", "Caryophyllales", "Polygonaceae", "Fagopyrum")	1	1	0	0
c("Bacteria", "Proteobacteria", "Gammaproteobacteria", "Alteromonadales", "Ferrimonadaceae", "Ferrimonas")	2305	5415	4671	2885
c("Archaea", "Euryarchaeota", "Archaeoglobi", "Archaeoglobales", "Archaeoglobaceae", "Ferroglobus")	864	576	356	193
c("Archaea", "Euryarchaeota", "Thermoplasmata", "Thermoplasmatales", "Ferroplasmaceae", "Ferroplasma")	334	260	129	120
c("Bacteria", "Thermotogae", "Thermotogae (class)", "Thermotogales", "Thermotogaceae", "Fervidobacterium")	3194	2857	2554	1235
c("Eukaryota", "Streptophyta", "Liliopsida", "Poales", "Poaceae", "Festuca")	0	0	1	0
c("Bacteria", "Fibrobacteres", "Fibrobacteria", "Fibrobacterales", "Fibrobacteraceae", "Fibrobacter")	1409	3304	3316	1371
c("Bacteria", "Firmicutes", "Clostridia", "Clostridiales", "Peptostreptococcaceae", "Filifactor")	389	459	346	163
c("Eukaryota", "Basidiomycota", "Tremellomycetes", "Tremellales", "Tremellaceae", "Filobasidiella")	1607	4448	3572	2135
c("Bacteria", "Firmicutes", "Clostridia", "Clostridiales", "Clostridiales Family XI. Incertae Sedis", "Finegoldia")	922	986	838	351
c("Bacteria", "Bacteroidetes", "Flavobacteriia", "Flavobacteriales", "Flavobacteriaceae", "Flavobacterium")	12430	24586	28358	14432
c("Bacteria", "Deferribacteres", "Deferribacteres (class)", "Deferribacterales", "Deferribacteraceae", "Flexistipes")	10	26	29	7
c("Eukaryota", "Chlorophyta", "Chlorophyceae", "Chaetopeltidales", "Chaetopeltidaceae", "Floydiella")	3	1	0	1
c("Bacteria", "Proteobacteria", "Gammaproteobacteria", "Legionellales", "Legionellaceae", "Fluoribacter")	9	22	26	20
c("Eukaryota", "Bryozoa", "Gymnolaemata", "Ctenostomatida", "Flustrellidridae", "Flustrellidra")	1	0	0	0
c("Bacteria", "Proteobacteria", "Gammaproteobacteria", "Thiotrichales", "Francisellaceae", "Francisella")	3380	5065	3848	2264
c("Bacteria", "Actinobacteria", "Actinobacteria (class)", "Actinomycetales", "Frankiaceae", "Frankia")	583321	313456	209957	135977
c("Eukaryota", "Arthropoda", "Ellipura", "Collembola", "Neanuridae", "Friesea")	0	1	0	0
c("Eukaryota", "Phaeophyceae", "unclassified (derived from Phaeophyceae)", "Fucales", "Fucaceae", "Fucus")	12	15	11	4
c("Bacteria", "Proteobacteria", "Alphaproteobacteria", "Rhizobiales", "Aurantimonadaceae", "Fulvimarina")	5180	5883	5323	3266
c("Bacteria", "Fusobacteria", "Fusobacteriia", "Fusobacteriales", "Fusobacteriaceae", "Fusobacterium")	4277	4895	4068	1990
c("Bacteria", "Proteobacteria", "Gammaproteobacteria", "Pasteurellales", "Pasteurellaceae", "Gallibacterium")	1	0	0	0
c("Bacteria", "Proteobacteria", "Betaproteobacteria", "Gallionellales", "Gallionellaceae", "Gallionella")	6093	21560	18716	12427
c("Eukaryota", "Chordata", "Aves", "Galliformes", "Phasianidae", "Gallus")	448	570	525	250
c("Viruses", "unclassified (derived from Viruses)", "unclassified (derived from Viruses)", "unclassified (derived from Viruses)", "Baculoviridae", "Gammabaculovirus")	0	0	1	0
c("Bacteria", "Actinobacteria", "Actinobacteria (class)", "Bifidobacteriales", "Bifidobacteriaceae", "Gardnerella")	1425	1404	1095	552
c("Bacteria", "Firmicutes", "Bacilli", "Bacillales", "unclassified (derived from Bacillales)", "Gemella")	406	389	277	158
c("Bacteria", "Planctomycetes", "Planctomycetia", "Planctomycetales", "Planctomycetaceae", "Gemmata")	47700	83098	64737	36764
c("Bacteria", "Gemmatimonadetes", "Gemmatimonadetes (class)", "Gemmatimonadales", "Gemmatimonadaceae", "Gemmatimonas")	75440	112329	40226	28899
c("Bacteria", "Firmicutes", "Bacilli", "Bacillales", "Bacillaceae", "Geobacillus")	30777	26886	23015	11564
c("Bacteria", "Proteobacteria", "Deltaproteobacteria", "Desulfuromonadales", "Geobacteraceae", "Geobacter")	86852	122136	118496	59106
c("Bacteria", "Actinobacteria", "Actinobacteria (class)", "Actinomycetales", "Geodermatophilaceae", "Geodermatophilus")	218200	144857	33106	25105
c("Eukaryota", "Porifera", "Demospongiae", "Astrophorida", "Geodiidae", "Geodia")	1	1	0	0
c("Eukaryota", "Streptophyta", "unclassified (derived from Streptophyta)", "Geraniales", "Geraniaceae", "Geranium")	1	0	0	1
c("Eukaryota", "unclassified (derived from Eukaryota)", "unclassified (derived from Eukaryota)", "unclassified (derived from Eukaryota)", "Hexamitidae", "Giardia")	69	130	232	51
c("Eukaryota", "Ascomycota", "Sordariomycetes", "Hypocreales", "Nectriaceae", "Gibberella")	12336	223089	241204	198054
c("Bacteria", "Proteobacteria", "Gammaproteobacteria", "Alteromonadales", "Alteromonadaceae", "Glaciecola")	664	1765	1572	838
c("Eukaryota", "unclassified (derived from Eukaryota)", "Glaucocystophyceae", "Glaucocystales", "Glaucocystaceae", "Glaucocystis")	4	2	5	5
c("Bacteria", "Cyanobacteria", "Gloeobacteria", "Gloeobacterales", "unclassified (derived from Gloeobacterales)", "Gloeobacter")	26615	33510	34005	17348
c("Eukaryota", "Basidiomycota", "Agaricomycetes", "Agaricales", "Physalacriaceae", "Gloiocephala")	6	1	0	1
c("Bacteria", "Proteobacteria", "Alphaproteobacteria", "Rhodospirillales", "Acetobacteraceae", "Gluconacetobacter")	21702	24702	24766	13929
c("Bacteria", "Proteobacteria", "Alphaproteobacteria", "Rhodospirillales", "Acetobacteraceae", "Gluconobacter")	11944	15537	16275	8984
c("Eukaryota", "Streptophyta", "unclassified (derived from Streptophyta)", "Fabales", "Fabaceae", "Glycine")	100	135	164	75
c("Eukaryota", "Streptophyta", "Gnetopsida", "Gnetales", "Gnetaceae", "Gnetum")	3	1	2	2
c("Eukaryota", "Arthropoda", "Insecta", "Orthoptera", "Acrididae", "Gomphocerus")	0	1	0	0
c("Eukaryota", "Arthropoda", "Malacostraca", "unclassified (derived from Malacostraca)", "Gonodactylidae", "Gonodactylus")	0	1	0	0
c("Bacteria", "Actinobacteria", "Actinobacteria (class)", "Actinomycetales", "Gordoniaceae", "Gordonia")	26619	18861	11644	6942
c("Eukaryota", "Chordata", "Mammalia", "Primates", "Hominidae", "Gorilla")	2	1	0	1
c("Eukaryota", "Streptophyta", "unclassified (derived from Streptophyta)", "Malvales", "Malvaceae", "Gossypium")	3	1	0	0
c("Eukaryota", "unclassified (derived from Eukaryota)", "Florideophyceae", "Gracilariales", "Gracilariaceae", "Gracilaria")	38	54	54	11
c("Eukaryota", "unclassified (derived from Eukaryota)", "Florideophyceae", "Gracilariales", "Gracilariaceae", "Gracilariophila")	0	1	1	0
c("Eukaryota", "unclassified (derived from Eukaryota)", "Florideophyceae", "Gracilariales", "Gracilariaceae", "Gracilariopsis")	6	6	7	0
c("Bacteria", "Bacteroidetes", "Flavobacteriia", "Flavobacteriales", "Flavobacteriaceae", "Gramella")	6132	10122	10100	5533
c("Bacteria", "Proteobacteria", "Alphaproteobacteria", "Rhodospirillales", "Acetobacteraceae", "Granulibacter")	23276	21900	21916	12698
c("Bacteria", "Firmicutes", "Bacilli", "Lactobacillales", "Carnobacteriaceae", "Granulicatella")	547	586	514	229
c("Bacteria", "Acidobacteria", "Acidobacteriia", "Acidobacteriales", "Acidobacteriaceae", "Granulicella")	94749	76102	91654	60878
c("Eukaryota", "unclassified (derived from Eukaryota)", "Cryptophyta", "Pyrenomonadales", "Geminigeraceae", "Guillardia")	159	151	156	92
c("Eukaryota", "Streptophyta", "unclassified (derived from Streptophyta)", "Asterales", "Asteraceae", "Guizotia")	1	0	1	0
c("Eukaryota", "Basidiomycota", "Agaricomycetes", "Agaricales", "Tricholomataceae", "Gymnopus")	0	1	0	0
c("Eukaryota", "Platyhelminthes", "Monogenea", "unclassified (derived from Monogenea)", "Gyrodactylidae", "Gyrodactylus")	0	1	0	0
c("Eukaryota", "Ascomycota", "Pezizomycetes", "Pezizales", "Discinaceae", "Gyromitra")	0	0	0	1
c("Eukaryota", "Chordata", "Aves", "Charadriiformes", "Haematopodidae", "Haematopus")	2	0	0	0
c("Bacteria", "Proteobacteria", "Gammaproteobacteria", "Pasteurellales", "Pasteurellaceae", "Haemophilus")	3843	8315	6873	3889
c("Bacteria", "Proteobacteria", "Gammaproteobacteria", "Enterobacteriales", "Enterobacteriaceae", "Hafnia")	63	146	104	80
c("Bacteria", "Proteobacteria", "Gammaproteobacteria", "Oceanospirillales", "Hahellaceae", "Hahella")	12361	31447	30021	16550
c("Archaea", "Euryarchaeota", "Halobacteria", "Halobacteriales", "Halobacteriaceae", "Haladaptatus")	1666	1170	734	437
c("Archaea", "Euryarchaeota", "Halobacteria", "Halobacteriales", "Halobacteriaceae", "Halalkalicoccus")	1770	1107	681	464
c("Bacteria", "Firmicutes", "Clostridia", "Halanaerobiales", "Halanaerobiaceae", "Halanaerobium")	1980	1651	1426	625
c("Bacteria", "Proteobacteria", "Deltaproteobacteria", "Myxococcales", "Kofleriaceae", "Haliangium")	40499	60128	38716	25530
c("Eukaryota", "Chordata", "Mammalia", "Carnivora", "Phocidae", "Halichoerus")	0	1	0	0
c("Eukaryota", "Porifera", "Demospongiae", "Dendroceratida", "Halisarcidae", "Halisarca")	1	1	1	0
c("Archaea", "Euryarchaeota", "Halobacteria", "Halobacteriales", "Halobacteriaceae", "Haloarcula")	3875	2609	1865	1100
c("Archaea", "Euryarchaeota", "Halobacteria", "Halobacteriales", "Halobacteriaceae", "Halobacterium")	2722	1859	1289	762
c("Eukaryota", "Chordata", "Ascidiacea", "Stolidobranchia", "Pyuridae", "Halocynthia")	0	0	1	0
c("Archaea", "Euryarchaeota", "Halobacteria", "Halobacteriales", "Halobacteriaceae", "Haloferax")	1857	1262	879	544
c("Archaea", "Euryarchaeota", "Halobacteria", "Halobacteriales", "Halobacteriaceae", "Halogeometricum")	1997	1430	1014	594
c("Archaea", "Euryarchaeota", "Halobacteria", "Halobacteriales", "Halobacteriaceae", "Halomicrobium")	1671	1229	909	561
c("Bacteria", "Proteobacteria", "Gammaproteobacteria", "Oceanospirillales", "Halomonadaceae", "Halomonas")	3607	6951	5996	3580
c("Archaea", "Euryarchaeota", "Halobacteria", "Halobacteriales", "Halobacteriaceae", "Haloquadratum")	2117	1408	1156	558
c("Archaea", "Euryarchaeota", "Halobacteria", "Halobacteriales", "Halobacteriaceae", "Halorhabdus")	1093	808	710	378
c("Bacteria", "Proteobacteria", "Gammaproteobacteria", "Chromatiales", "Ectothiorhodospiraceae", "Halorhodospira")	8393	11056	8706	5770
c("Archaea", "Euryarchaeota", "Halobacteria", "Halobacteriales", "Halobacteriaceae", "Halorubrum")	1188	787	464	281
c("Archaea", "Euryarchaeota", "Halobacteria", "Halobacteriales", "Halobacteriaceae", "Haloterrigena")	2637	1844	1398	770
c("Bacteria", "Firmicutes", "Clostridia", "Halanaerobiales", "Halanaerobiaceae", "Halothermothrix")	5697	4856	4190	2145
c("Bacteria", "Proteobacteria", "Gammaproteobacteria", "Chromatiales", "Halothiobacillaceae", "Halothiobacillus")	3222	7987	7113	4866
c("Eukaryota", "Chytridiomycota", "Monoblepharidomycetes", "Monoblepharidales", "Harpochytriaceae", "Harpochytrium")	6	9	3	1
c("Eukaryota", "unclassified (derived from Eukaryota)", "unclassified (derived from Eukaryota)", "unclassified (derived from Eukaryota)", "Hartmannellidae", "Hartmannella")	16	8	7	1
c("Eukaryota", "Streptophyta", "unclassified (derived from Streptophyta)", "Asterales", "Asteraceae", "Helianthus")	3	3	3	1
c("Bacteria", "Proteobacteria", "Epsilonproteobacteria", "Campylobacterales", "Helicobacteraceae", "Helicobacter")	3911	5429	5017	2206
c("Eukaryota", "Chlorophyta", "Trebouxiophyceae", "unclassified (derived from Trebouxiophyceae)", "unclassified (derived from Trebouxiophyceae)", "Helicosporidium")	4	4	2	0
c("Bacteria", "Firmicutes", "Clostridia", "Clostridiales", "Heliobacteriaceae", "Heliobacterium")	8302	7037	6173	3164
c("Eukaryota", "unclassified (derived from Eukaryota)", "Cryptophyta", "Cryptomonadales", "Hemiselmidaceae", "Hemiselmis")	11	11	5	5
c("Bacteria", "Proteobacteria", "Betaproteobacteria", "Burkholderiales", "Oxalobacteraceae", "Herbaspirillum")	37245	318242	333386	375416
c("Eukaryota", "Chordata", "Ascidiacea", "Stolidobranchia", "Pyuridae", "Herdmania")	2	0	0	0
c("Bacteria", "Proteobacteria", "Betaproteobacteria", "Burkholderiales", "Oxalobacteraceae", "Herminiimonas")	35898	302801	291161	211374
c("Bacteria", "Chloroflexi", "Chloroflexi (class)", "Herpetosiphonales", "Herpetosiphonaceae", "Herpetosiphon")	20568	21288	17998	9723
c("Eukaryota", "unclassified (derived from Eukaryota)", "Raphidophyceae", "Chattonellales", "Chattonellaceae", "Heterosigma")	29	59	17	11
c("Eukaryota", "Nematoda", "Enoplea", "Mermithida", "Mermithidae", "Hexamermis")	1	0	0	0
c("Eukaryota", "Mollusca", "Bivalvia", "Myoida", "Hiatellidae", "Hiatella")	0	1	0	0
c("Bacteria", "Proteobacteria", "Alphaproteobacteria", "Rhodobacterales", "Hyphomonadaceae", "Hirschia")	4374	9981	11617	5820
c("Bacteria", "Proteobacteria", "Gammaproteobacteria", "Pasteurellales", "Pasteurellaceae", "Histophilus")	968	1935	1881	920
c("Bacteria", "Proteobacteria", "Alphaproteobacteria", "Rhizobiales", "Phyllobacteriaceae", "Hoeflea")	6877	8541	7694	4725
c("Bacteria", "Firmicutes", "Erysipelotrichi", "Erysipelotrichales", "Erysipelotrichaceae", "Holdemania")	920	1049	1061	548
c("Eukaryota", "Chordata", "Mammalia", "Primates", "Hominidae", "Homo")	1291	1641	1344	743
c("Eukaryota", "Streptophyta", "Liliopsida", "Poales", "Poaceae", "Hordeum")	0	2	4	2
c("Eukaryota", "Streptophyta", "Lycopodiopsida", "Lycopodiales", "Lycopodiaceae", "Huperzia")	4	2	2	0
c("Eukaryota", "Chytridiomycota", "Monoblepharidomycetes", "Monoblepharidales", "unclassified (derived from Monoblepharidales)", "Hyaloraphidium")	5	7	8	4
c("Eukaryota", "Cnidaria", "Hydrozoa", "Hydroida", "Hydridae", "Hydra")	2380	18155	14236	8009
c("Bacteria", "Aquificae", "Aquificae (class)", "Aquificales", "Aquificaceae", "Hydrogenivirga")	2514	2039	1477	785
c("Bacteria", "Aquificae", "Aquificae (class)", "Aquificales", "Aquificaceae", "Hydrogenobacter")	1812	1804	1344	784
c("Bacteria", "Aquificae", "Aquificae (class)", "Aquificales", "Aquificaceae", "Hydrogenobaculum")	1547	1588	1434	609
c("Eukaryota", "Chordata", "unclassified (derived from Chordata)", "Squamata", "Agamidae", "Hydrosaurus")	0	1	1	0
c("Eukaryota", "Chordata", "Mammalia", "Carnivora", "Phocidae", "Hydrurga")	0	1	0	0
c("Bacteria", "Proteobacteria", "Betaproteobacteria", "Burkholderiales", "Comamonadaceae", "Hylemonella")	0	3	10	0
c("Eukaryota", "Chordata", "Mammalia", "Insectivora", "Erinaceidae", "Hylomys")	1	1	0	0
c("Archaea", "Crenarchaeota", "Thermoprotei", "Desulfurococcales", "Pyrodictiaceae", "Hyperthermus")	959	595	475	311
c("Bacteria", "Proteobacteria", "Alphaproteobacteria", "Rhizobiales", "Hyphomicrobiaceae", "Hyphomicrobium")	17679	15724	16765	10015
c("Bacteria", "Proteobacteria", "Alphaproteobacteria", "Rhodobacterales", "Hyphomonadaceae", "Hyphomonas")	18217	43811	49154	20259
c("Eukaryota", "Ascomycota", "Sordariomycetes", "Hypocreales", "Hypocreaceae", "Hypocrea")	157	49	34	12
c("Viruses", "unclassified (derived from Viruses)", "unclassified (derived from Viruses)", "Caudovirales", "Myoviridae", "I3-like viruses")	75	54	67	36
c("Viruses", "unclassified (derived from Viruses)", "unclassified (derived from Viruses)", "unclassified (derived from Viruses)", "Polydnaviridae", "Ichnovirus")	1	0	0	0
c("Bacteria", "Proteobacteria", "Gammaproteobacteria", "Alteromonadales", "Idiomarinaceae", "Idiomarina")	4899	11593	10167	5692
c("Archaea", "Crenarchaeota", "Thermoprotei", "Desulfurococcales", "Desulfurococcaceae", "Ignicoccus")	552	381	321	163
c("Archaea", "Crenarchaeota", "Thermoprotei", "Desulfurococcales", "Desulfurococcaceae", "Ignisphaera")	237	186	184	92
c("Bacteria", "Fusobacteria", "Fusobacteriia", "Fusobacteriales", "Fusobacteriaceae", "Ilyobacter")	1032	1274	1312	597
c("Eukaryota", "Chordata", "Mammalia", "Cetacea", "Iniidae", "Inia")	0	1	0	0
c("Viruses", "unclassified (derived from Viruses)", "unclassified (derived from Viruses)", "unclassified (derived from Viruses)", "Inoviridae", "Inovirus")	2	70	7	3
c("Bacteria", "Actinobacteria", "Actinobacteria (class)", "Actinomycetales", "Intrasporangiaceae", "Intrasporangium")	46015	79458	23295	15921
c("Eukaryota", "Streptophyta", "unclassified (derived from Streptophyta)", "Solanales", "Convolvulaceae", "Ipomoea")	2	4	3	2
c("Eukaryota", "Porifera", "Demospongiae", "Dictyoceratida", "Irciniidae", "Ircinia")	4	2	1	2
c("Viruses", "unclassified (derived from Viruses)", "unclassified (derived from Viruses)", "unclassified (derived from Viruses)", "Iridoviridae", "Iridovirus")	1	0	0	0
c("Eukaryota", "Streptophyta", "Isoetopsida", "Isoetales", "Isoetaceae", "Isoetes")	3	2	1	0
c("Eukaryota", "Chordata", "Mammalia", "Peramelemorphia", "Peramelidae", "Isoodon")	0	0	0	2
c("Bacteria", "Planctomycetes", "Planctomycetia", "Planctomycetales", "Planctomycetaceae", "Isosphaera")	29790	31720	36811	18970
c("Eukaryota", "Arthropoda", "Arachnida", "Ixodida", "Ixodidae", "Ixodes")	676	1054	895	485
c("Bacteria", "Actinobacteria", "Actinobacteria (class)", "Actinomycetales", "Intrasporangiaceae", "Janibacter")	56295	107503	32365	22483
c("Bacteria", "Proteobacteria", "Alphaproteobacteria", "Rhodobacterales", "Rhodobacteraceae", "Jannaschia")	10452	12851	12536	6937
c("Bacteria", "Proteobacteria", "Betaproteobacteria", "Burkholderiales", "Oxalobacteraceae", "Janthinobacterium")	52199	454864	471217	334418
c("Eukaryota", "Streptophyta", "unclassified (derived from Streptophyta)", "Lamiales", "Oleaceae", "Jasminum")	4	4	3	0
c("Eukaryota", "Streptophyta", "unclassified (derived from Streptophyta)", "Malpighiales", "Euphorbiaceae", "Jatropha")	0	1	0	0
c("Bacteria", "Actinobacteria", "Actinobacteria (class)", "Actinomycetales", "Jonesiaceae", "Jonesia")	8596	13056	9249	4529
c("Bacteria", "Synergistetes", "Synergistia", "Synergistales", "Synergistaceae", "Jonquetella")	840	756	549	333
c("Bacteria", "Proteobacteria", "Gammaproteobacteria", "Oceanospirillales", "Alcanivoracaceae", "Kangiella")	2889	6769	5944	3509
c("Eukaryota", "Ascomycota", "Saccharomycetes", "Saccharomycetales", "Saccharomycetaceae", "Kazachstania")	2	0	1	0
c("Eukaryota", "Streptophyta", "Coniferopsida", "Coniferales", "Pinaceae", "Keteleeria")	1	1	0	0
c("Bacteria", "Proteobacteria", "Alphaproteobacteria", "Rhodobacterales", "Rhodobacteraceae", "Ketogulonicigenium")	4095	5310	5587	3021
c("Bacteria", "Actinobacteria", "Actinobacteria (class)", "Actinomycetales", "Kineosporiaceae", "Kineococcus")	82988	78060	46800	28556
c("Bacteria", "Proteobacteria", "Betaproteobacteria", "Neisseriales", "Neisseriaceae", "Kingella")	693	2073	1762	1131
c("Bacteria", "Actinobacteria", "Actinobacteria (class)", "Actinomycetales", "Streptomycetaceae", "Kitasatospora")	81802	141600	678220	137289
c("Bacteria", "Proteobacteria", "Gammaproteobacteria", "Enterobacteriales", "Enterobacteriaceae", "Klebsiella")	7803	17477	14496	8946
c("Eukaryota", "Ascomycota", "Saccharomycetes", "Saccharomycetales", "Saccharomycetaceae", "Kluyveromyces")	394	1398	1289	826
c("Bacteria", "Actinobacteria", "Actinobacteria (class)", "Actinomycetales", "Micrococcaceae", "Kocuria")	11053	24251	16744	8039
c("Eukaryota", "Ascomycota", "Saccharomycetes", "Saccharomycetales", "Saccharomycetaceae", "Komagataella")	197	515	487	339
c("Bacteria", "Bacteroidetes", "Flavobacteriia", "Flavobacteriales", "Flavobacteriaceae", "Kordia")	1033	2196	2045	1089
c("Bacteria", "Thermotogae", "Thermotogae (class)", "Thermotogales", "Thermotogaceae", "Kosmotoga")	1761	1606	1414	663
c("Bacteria", "Actinobacteria", "Actinobacteria (class)", "Actinomycetales", "Nocardioidaceae", "Kribbella")	106314	99151	58953	35522
c("Bacteria", "Bacteroidetes", "Flavobacteriia", "Flavobacteriales", "Flavobacteriaceae", "Krokinobacter")	0	0	1	0
c("Eukaryota", "unclassified (derived from Eukaryota)", "Dinophyceae", "Peridiniales", "Peridiniaceae", "Kryptoperidinium")	5	11	6	7
c("Bacteria", "Chloroflexi", "Ktedonobacteria", "Ktedonobacterales", "Ktedonobacteraceae", "Ktedonobacter")	83912	41117	26780	18669
c("Bacteria", "Firmicutes", "Bacilli", "Bacillales", "Alicyclobacillaceae", "Kyrpidia")	12649	8401	5760	3627
c("Bacteria", "Actinobacteria", "Actinobacteria (class)", "Actinomycetales", "Dermacoccaceae", "Kytococcus")	14957	20816	8932	5467
c("Viruses", "unclassified (derived from Viruses)", "unclassified (derived from Viruses)", "Caudovirales", "Siphoviridae", "L5-like viruses")	10	10	8	5
c("Viruses", "unclassified (derived from Viruses)", "unclassified (derived from Viruses)", "Caudovirales", "Podoviridae", "LUZ24-like viruses")	6	10	5	6
c("Bacteria", "Proteobacteria", "Alphaproteobacteria", "Rhodobacterales", "Rhodobacteraceae", "Labrenzia")	19586	20707	19094	11890
c("Eukaryota", "Basidiomycota", "Agaricomycetes", "Agaricales", "Tricholomataceae", "Laccaria")	787	3248	1746	846
c("Eukaryota", "Ascomycota", "Saccharomycetes", "Saccharomycetales", "Saccharomycetaceae", "Lachancea")	149	365	364	236
c("Eukaryota", "Ascomycota", "Leotiomycetes", "Helotiales", "Hyaloscyphaceae", "Lachnum")	5	5	81	25
c("Bacteria", "Firmicutes", "Bacilli", "Lactobacillales", "Lactobacillaceae", "Lactobacillus")	16695	16010	14423	6695
c("Bacteria", "Firmicutes", "Bacilli", "Lactobacillales", "Streptococcaceae", "Lactococcus")	2484	2443	2188	1232
c("Eukaryota", "Streptophyta", "unclassified (derived from Streptophyta)", "Asterales", "Asteraceae", "Lactuca")	1	1	1	0
c("Viruses", "unclassified (derived from Viruses)", "unclassified (derived from Viruses)", "Caudovirales", "Siphoviridae", "Lambda-like viruses")	73	204	344	148
c("Eukaryota", "Phaeophyceae", "unclassified (derived from Phaeophyceae)", "Laminariales", "Laminariaceae", "Laminaria")	14	6	14	0
c("Bacteria", "Proteobacteria", "Betaproteobacteria", "Neisseriales", "Neisseriaceae", "Laribacter")	5647	15603	13463	8591
c("Eukaryota", "Chordata", "Actinopterygii", "Perciformes", "Latidae", "Lates")	1	0	0	0
c("Eukaryota", "Streptophyta", "unclassified (derived from Streptophyta)", "Fabales", "Fabaceae", "Lathyrus")	2	2	4	0
c("Bacteria", "Proteobacteria", "Betaproteobacteria", "Burkholderiales", "Burkholderiaceae", "Lautropia")	3426	10964	8260	5238
c("Eukaryota", "Streptophyta", "unclassified (derived from Streptophyta)", "Myrtales", "Lythraceae", "Lawsonia")	2157	2645	2732	1311
c("Bacteria", "Bacteroidetes", "Cytophagia", "Cytophagales", "Cytophagaceae", "Leadbetterella")	3077	6726	6680	3523
c("Eukaryota", "Ascomycota", "Sordariomycetes", "Hypocreales", "Cordycipitaceae", "Lecanicillium")	85	25	24	7
c("Bacteria", "Bacteroidetes", "Flavobacteriia", "Flavobacteriales", "Flavobacteriaceae", "Leeuwenhoekiella")	2598	5154	5247	2747
c("Eukaryota", "Chordata", "Mammalia", "Rodentia", "Muridae", "Leggadina")	1	1	0	0
c("Bacteria", "Proteobacteria", "Gammaproteobacteria", "Legionellales", "Legionellaceae", "Legionella")	12937	22069	20698	11593
c("Bacteria", "Actinobacteria", "Actinobacteria (class)", "Actinomycetales", "Microbacteriaceae", "Leifsonia")	58155	200751	206563	113003
c("Eukaryota", "unclassified (derived from Eukaryota)", "unclassified (derived from Eukaryota)", "Kinetoplastida", "Trypanosomatidae", "Leishmania")	672	921	912	507
c("Eukaryota", "Streptophyta", "Liliopsida", "Alismatales", "Araceae", "Lemna")	1	5	0	1
c("Bacteria", "Lentisphaerae", "unclassified (derived from Lentisphaerae)", "Lentisphaerales", "Lentisphaeraceae", "Lentisphaera")	1964	7688	12644	4081
c("Eukaryota", "Ascomycota", "Leotiomycetes", "Helotiales", "Leotiaceae", "Leotia")	0	0	5	0
c("Eukaryota", "Arthropoda", "Maxillopoda", "Siphonostomatoida", "Caligidae", "Lepeophtheirus")	0	1	0	0
c("Eukaryota", "Streptophyta", "unclassified (derived from Streptophyta)", "Brassicales", "Brassicaceae", "Lepidium")	2	0	0	0
c("Eukaryota", "Chordata", "unclassified (derived from Chordata)", "Lepidosireniformes", "Lepidosirenidae", "Lepidosiren")	0	0	1	0
c("Viruses", "unclassified (derived from Viruses)", "unclassified (derived from Viruses)", "unclassified (derived from Viruses)", "Poxviridae", "Leporipoxvirus")	0	0	0	2
c("Bacteria", "Cyanobacteria", "unclassified (derived from Cyanobacteria)", "Oscillatoriales", "unclassified (derived from Oscillatoriales)", "Leptolyngbya")	0	0	2	0
c("Eukaryota", "Acanthocephala", "Palaeacanthocephala", "Echinorhynchida", "Rhadinorhynchidae", "Leptorhynchoides")	0	0	0	2
c("Eukaryota", "Chlorophyta", "Trebouxiophyceae", "Ctenocladales", "Ctenocladaceae", "Leptosira")	4	3	3	1
c("Bacteria", "Spirochaetes", "Spirochaetia", "Spirochaetales", "Leptospiraceae", "Leptospira")	11545	18126	19940	8884
c("Bacteria", "Nitrospirae", "Nitrospira (class)", "Nitrospirales", "Nitrospiraceae", "Leptospirillum")	16	20	9	11
c("Bacteria", "Proteobacteria", "Betaproteobacteria", "Burkholderiales", "unclassified (derived from Burkholderiales)", "Leptothrix")	71770	443962	346695	228374
c("Bacteria", "Fusobacteria", "Fusobacteriia", "Fusobacteriales", "Leptotrichiaceae", "Leptotrichia")	1383	1505	1535	711
c("Eukaryota", "Chordata", "Mammalia", "Lagomorpha", "Leporidae", "Lepus")	0	1	0	0
c("Bacteria", "Firmicutes", "Bacilli", "Lactobacillales", "Leuconostocaceae", "Leuconostoc")	1694	1701	1519	701
c("Eukaryota", "Ascomycota", "Sordariomycetes", "Diaporthales", "Valsaceae", "Leucostoma")	34	722	673	442
c("Bacteria", "Proteobacteria", "Betaproteobacteria", "Burkholderiales", "Burkholderiaceae", "Limnobacter")	5700	27118	21398	14366
c("Eukaryota", "Chordata", "Amphibia", "Anura", "Ranidae", "Limnonectes")	0	1	0	0
c("Eukaryota", "Arthropoda", "Merostomata", "Xiphosura", "Limulidae", "Limulus")	0	0	0	1
c("Eukaryota", "Ascomycota", "Dothideomycetes", "Pleosporales", "Lindgomycetaceae", "Lindgomyces")	4	18	174	34
c("Eukaryota", "Streptophyta", "unclassified (derived from Streptophyta)", "Magnoliales", "Magnoliaceae", "Liriodendron")	1	1	0	1
c("Bacteria", "Firmicutes", "Bacilli", "Bacillales", "Listeriaceae", "Listeria")	7422	7218	6453	2901
c("Bacteria", "Proteobacteria", "Gammaproteobacteria", "Vibrionales", "Vibrionaceae", "Listonella")	20	29	20	30
c("Eukaryota", "Nematoda", "Chromadorea", "Spirurida", "Onchocercidae", "Loa")	89	101	123	72
c("Eukaryota", "Streptophyta", "unclassified (derived from Streptophyta)", "Brassicales", "Brassicaceae", "Lobularia")	0	2	0	0
c("Eukaryota", "Arthropoda", "Insecta", "Orthoptera", "Acrididae", "Locusta")	1	0	0	0
c("Eukaryota", "Ascomycota", "Saccharomycetes", "Saccharomycetales", "Debaryomycetaceae", "Lodderomyces")	156	452	431	255
c("Bacteria", "Proteobacteria", "Alphaproteobacteria", "Rhodobacterales", "Rhodobacteraceae", "Loktanella")	3731	5220	4506	2648
c("Eukaryota", "Mollusca", "Cephalopoda", "Teuthida", "Loliginidae", "Loligo")	2	1	0	0
c("Eukaryota", "Streptophyta", "Liliopsida", "Poales", "Poaceae", "Lolium")	0	2	1	0
c("Eukaryota", "Ascomycota", "Dothideomycetes", "Pleosporales", "unclassified (derived from Pleosporales)", "Lophiotrema")	0	0	1	1
c("Eukaryota", "Chordata", "Actinopterygii", "Gadiformes", "Lotidae", "Lota")	1	0	0	0
c("Eukaryota", "Mollusca", "Gastropoda", "unclassified (derived from Gastropoda)", "Lottiidae", "Lottia")	0	0	3	0
c("Eukaryota", "Streptophyta", "unclassified (derived from Streptophyta)", "Fabales", "Fabaceae", "Lotus")	4	2	0	1
c("Eukaryota", "Chordata", "Mammalia", "Proboscidea", "Elephantidae", "Loxodonta")	8	3	6	2
c("Eukaryota", "Porifera", "Demospongiae", "Haplosclerida", "Lubomirskiidae", "Lubomirskia")	3	0	1	0
c("Eukaryota", "Mollusca", "Bivalvia", "Veneroida", "Lucinidae", "Lucinella")	1	0	0	0
c("Eukaryota", "Echinodermata", "Asteroidea", "Paxillosida", "Luidiidae", "Luidia")	2	0	0	0
c("Eukaryota", "Annelida", "unclassified (derived from Annelida)", "Haplotaxida", "Lumbricidae", "Lumbricus")	2	0	0	0
c("Bacteria", "Proteobacteria", "Betaproteobacteria", "Neisseriales", "Neisseriaceae", "Lutiella")	9781	32324	28715	18621
c("Viruses", "unclassified (derived from Viruses)", "unclassified (derived from Viruses)", "Herpesvirales", "Herpesviridae", "Lymphocryptovirus")	0	0	0	1
c("Viruses", "unclassified (derived from Viruses)", "unclassified (derived from Viruses)", "unclassified (derived from Viruses)", "Iridoviridae", "Lymphocystivirus")	0	1	2	0
c("Bacteria", "Cyanobacteria", "unclassified (derived from Cyanobacteria)", "Oscillatoriales", "unclassified (derived from Oscillatoriales)", "Lyngbya")	3604	4686	4531	2049
c("Bacteria", "Firmicutes", "Bacilli", "Bacillales", "Bacillaceae", "Lysinibacillus")	2861	3071	2436	1426
c("Eukaryota", "Chordata", "Mammalia", "Primates", "Cercopithecidae", "Macaca")	297	674	566	310
c("Viruses", "unclassified (derived from Viruses)", "unclassified (derived from Viruses)", "Herpesvirales", "Herpesviridae", "Macavirus")	3	6	8	1
c("Eukaryota", "Arthropoda", "Malacostraca", "Decapoda", "Palaemonidae", "Macrobrachium")	0	1	4	0
c("Bacteria", "Firmicutes", "Bacilli", "Bacillales", "Staphylococcaceae", "Macrococcus")	817	842	802	359
c("Eukaryota", "Chordata", "Mammalia", "Diprotodontia", "Macropodidae", "Macropus")	0	1	0	0
c("Eukaryota", "Cnidaria", "Anthozoa", "Scleractinia", "Pocilloporidae", "Madracis")	0	1	1	0
c("Eukaryota", "Ascomycota", "Sordariomycetes", "Magnaporthales", "Magnaporthaceae", "Magnaporthe")	8157	169862	175373	147789
c("Bacteria", "Proteobacteria", "unclassified (derived from Proteobacteria)", "unclassified (derived from Proteobacteria)", "unclassified (derived from Proteobacteria)", "Magnetococcus")	9796	14265	14900	7142
c("Bacteria", "Proteobacteria", "Alphaproteobacteria", "Rhodospirillales", "Rhodospirillaceae", "Magnetospirillum")	67570	84829	77427	44391
c("Eukaryota", "Basidiomycota", "Exobasidiomycetes", "Malasseziales", "Malasseziaceae", "Malassezia")	358	751	637	377
c("Eukaryota", "unclassified (derived from Eukaryota)", "unclassified (derived from Eukaryota)", "unclassified (derived from Eukaryota)", "Malawimonadidae", "Malawimonas")	18	22	17	5
c("Eukaryota", "Streptophyta", "unclassified (derived from Streptophyta)", "Malpighiales", "Euphorbiaceae", "Manihot")	0	0	0	2
c("Bacteria", "Proteobacteria", "Gammaproteobacteria", "Pasteurellales", "Pasteurellaceae", "Mannheimia")	418	924	939	462
c("Eukaryota", "Ascomycota", "Pezizomycetes", "Pezizales", "Pyronemataceae", "Marcelleina")	1	0	0	2
c("Eukaryota", "Streptophyta", "Marchantiopsida", "Marchantiales", "Marchantiaceae", "Marchantia")	30	46	51	17
c("Bacteria", "Bacteroidetes", "Flavobacteriia", "Flavobacteriales", "Flavobacteriaceae", "Maribacter")	3507	7469	8700	4340
c("Bacteria", "Proteobacteria", "Alphaproteobacteria", "Rhodobacterales", "Hyphomonadaceae", "Maricaulis")	15192	35775	41264	17833
c("Bacteria", "Proteobacteria", "Gammaproteobacteria", "Alteromonadales", "Alteromonadaceae", "Marinobacter")	16755	30548	25948	15629
c("Bacteria", "Proteobacteria", "Gammaproteobacteria", "Oceanospirillales", "Oceanospirillaceae", "Marinomonas")	8729	21518	19596	12119
c("Bacteria", "Proteobacteria", "Zetaproteobacteria", "Mariprofundales", "Mariprofundaceae", "Mariprofundus")	3149	5746	5136	2637
c("Bacteria", "Proteobacteria", "Alphaproteobacteria", "Rhodobacterales", "Rhodobacteraceae", "Maritimibacter")	6993	8476	8271	4667
c("Bacteria", "Bacteroidetes", "Cytophagia", "Cytophagales", "Flammeovirgaceae", "Marivirga")	3048	6728	6053	2759
c("Viruses", "unclassified (derived from Viruses)", "unclassified (derived from Viruses)", "unclassified (derived from Viruses)", "Adenoviridae", "Mastadenovirus")	1	0	0	2
c("Eukaryota", "Chordata", "unclassified (derived from Chordata)", "unclassified (derived from Chordata)", "Crocodylidae", "Mecistops")	0	0	1	0
c("Eukaryota", "Streptophyta", "unclassified (derived from Streptophyta)", "Fabales", "Fabaceae", "Medicago")	40	55	45	27
c("Eukaryota", "Streptophyta", "unclassified (derived from Streptophyta)", "Ranunculales", "Ranunculaceae", "Megaleranthis")	1	0	0	0
c("Bacteria", "Firmicutes", "Negativicutes", "Selenomonadales", "Veillonellaceae", "Megamonas")	109	87	95	38
c("Bacteria", "Firmicutes", "Negativicutes", "Selenomonadales", "Veillonellaceae", "Megasphaera")	1548	1321	1113	504
c("Bacteria", "Deinococcus-Thermus", "Deinococci", "Thermales", "Thermaceae", "Meiothermus")	22880	22809	18731	10483
c("Eukaryota", "Chordata", "Aves", "Galliformes", "Phasianidae", "Meleagris")	5	16	8	3
c("Eukaryota", "Mollusca", "Bivalvia", "Veneroida", "Veneridae", "Meretrix")	0	0	0	1
c("Bacteria", "Tenericutes", "Mollicutes", "Entomoplasmatales", "Entomoplasmataceae", "Mesoplasma")	226	245	273	126
c("Bacteria", "Proteobacteria", "Alphaproteobacteria", "Rhizobiales", "Phyllobacteriaceae", "Mesorhizobium")	117331	390699	368180	309795
c("Eukaryota", "Streptophyta", "Mesostigmatophyceae", "Mesostigmatales", "Mesostigmataceae", "Mesostigma")	42	57	36	20
c("Archaea", "Crenarchaeota", "Thermoprotei", "Sulfolobales", "Sulfolobaceae", "Metallosphaera")	1089	552	346	281
c("Eukaryota", "Ascomycota", "Sordariomycetes", "Hypocreales", "Clavicipitaceae", "Metarhizium")	56	10	9	2
c("Eukaryota", "Arthropoda", "Arachnida", "Mesostigmata", "Phytoseiidae", "Metaseiulus")	0	1	0	0
c("Archaea", "Euryarchaeota", "Methanobacteria", "Methanobacteriales", "Methanobacteriaceae", "Methanobrevibacter")	942	729	743	301
c("Archaea", "Euryarchaeota", "Methanococci", "Methanococcales", "Methanocaldococcaceae", "Methanocaldococcus")	2174	1743	1858	902
c("Archaea", "Euryarchaeota", "Methanomicrobia", "Methanocellales", "Methanocellaceae", "Methanocella")	1661	1407	1497	649
c("Archaea", "Euryarchaeota", "Methanomicrobia", "Methanosarcinales", "Methanosarcinaceae", "Methanococcoides")	1775	1708	1822	802
c("Archaea", "Euryarchaeota", "Methanococci", "Methanococcales", "Methanococcaceae", "Methanococcus")	1953	2020	2203	979
c("Archaea", "Euryarchaeota", "Methanomicrobia", "Methanomicrobiales", "Methanocorpusculaceae", "Methanocorpusculum")	677	622	633	320
c("Archaea", "Euryarchaeota", "Methanomicrobia", "Methanomicrobiales", "Methanomicrobiaceae", "Methanoculleus")	3534	2496	2105	1106
c("Archaea", "Euryarchaeota", "Methanomicrobia", "Methanosarcinales", "Methanosarcinaceae", "Methanohalobium")	560	554	485	193
c("Archaea", "Euryarchaeota", "Methanomicrobia", "Methanosarcinales", "Methanosarcinaceae", "Methanohalophilus")	754	598	593	261
c("Archaea", "Euryarchaeota", "Methanomicrobia", "Methanomicrobiales", "Methanomicrobiaceae", "Methanoplanus")	619	586	637	272
c("Archaea", "Euryarchaeota", "Methanopyri", "Methanopyrales", "Methanopyraceae", "Methanopyrus")	1475	770	537	416
c("Archaea", "Euryarchaeota", "Methanomicrobia", "Methanomicrobiales", "unclassified (derived from Methanomicrobiales)", "Methanoregula")	2735	2737	2944	1567
c("Archaea", "Euryarchaeota", "Methanomicrobia", "Methanosarcinales", "Methanosaetaceae", "Methanosaeta")	2944	2007	1747	894
c("Archaea", "Euryarchaeota", "Methanomicrobia", "Methanosarcinales", "Methanosarcinaceae", "Methanosarcina")	10936	10552	10469	5339
c("Archaea", "Euryarchaeota", "Methanobacteria", "Methanobacteriales", "Methanobacteriaceae", "Methanosphaera")	544	464	503	218
c("Archaea", "Euryarchaeota", "Methanomicrobia", "Methanomicrobiales", "unclassified (derived from Methanomicrobiales)", "Methanosphaerula")	2080	2944	2677	1392
c("Archaea", "Euryarchaeota", "Methanomicrobia", "Methanomicrobiales", "Methanospirillaceae", "Methanospirillum")	2433	2297	2543	1114
c("Archaea", "Euryarchaeota", "Methanobacteria", "Methanobacteriales", "Methanobacteriaceae", "Methanothermobacter")	2852	1975	1775	972
c("Archaea", "Euryarchaeota", "Methanococci", "Methanococcales", "Methanococcaceae", "Methanothermococcus")	106	80	63	36
c("Archaea", "Euryarchaeota", "Methanobacteria", "Methanobacteriales", "Methanothermaceae", "Methanothermus")	292	228	215	120
c("Archaea", "Euryarchaeota", "Methanococci", "Methanococcales", "Methanocaldococcaceae", "Methanotorris")	0	0	1	0
c("Bacteria", "Verrucomicrobia", "unclassified (derived from Verrucomicrobia)", "Methylacidiphilales", "Methylacidiphilaceae", "Methylacidiphilum")	7579	22375	89082	25049
c("Bacteria", "Proteobacteria", "Betaproteobacteria", "Burkholderiales", "unclassified (derived from Burkholderiales)", "Methylibium")	94644	563323	427278	284586
c("Bacteria", "Proteobacteria", "Betaproteobacteria", "Methylophilales", "Methylophilaceae", "Methylobacillus")	12533	41514	35475	23598
c("Bacteria", "Proteobacteria", "Gammaproteobacteria", "Methylococcales", "Methylococcaceae", "Methylobacter")	7226	18339	17763	10535
c("Bacteria", "Proteobacteria", "Alphaproteobacteria", "Rhizobiales", "Methylobacteriaceae", "Methylobacterium")	179764	201913	166339	108147
c("Bacteria", "Proteobacteria", "Alphaproteobacteria", "Rhizobiales", "Beijerinckiaceae", "Methylocella")	33174	36989	37091	22429
c("Bacteria", "Proteobacteria", "Gammaproteobacteria", "Methylococcales", "Methylococcaceae", "Methylococcus")	15295	27275	25245	15028
c("Bacteria", "Proteobacteria", "Alphaproteobacteria", "Rhizobiales", "Methylocystaceae", "Methylocystis")	12475	11154	9865	6401
c("Bacteria", "Proteobacteria", "Gammaproteobacteria", "Thiotrichales", "Piscirickettsiaceae", "Methylophaga")	1918	3621	2958	1885
c("Bacteria", "Proteobacteria", "Alphaproteobacteria", "Rhizobiales", "Methylocystaceae", "Methylosinus")	16030	16746	16617	9507
c("Bacteria", "Proteobacteria", "Betaproteobacteria", "Methylophilales", "Methylophilaceae", "Methylotenera")	9966	41992	34216	22437
c("Bacteria", "Proteobacteria", "Betaproteobacteria", "Rhodocyclales", "Rhodocyclaceae", "Methyloversatilis")	17	10	10	15
c("Bacteria", "Proteobacteria", "Betaproteobacteria", "Methylophilales", "Methylophilaceae", "Methylovorus")	7984	28515	23488	14671
c("Eukaryota", "Cnidaria", "Anthozoa", "Actiniaria", "Metridiidae", "Metridium")	9	6	9	1
c("Eukaryota", "Ascomycota", "Saccharomycetes", "Saccharomycetales", "Debaryomycetaceae", "Meyerozyma")	172	537	515	359
c("Bacteria", "Actinobacteria", "Actinobacteria (class)", "Actinomycetales", "Micrococcaceae", "Micrococcus")	11008	16402	9570	5274
c("Bacteria", "Cyanobacteria", "unclassified (derived from Cyanobacteria)", "Oscillatoriales", "unclassified (derived from Oscillatoriales)", "Microcoleus")	5875	7070	7928	3497
c("Bacteria", "Cyanobacteria", "unclassified (derived from Cyanobacteria)", "Chroococcales", "unclassified (derived from Chroococcales)", "Microcystis")	4606	5520	7003	3004
c("Bacteria", "Actinobacteria", "Actinobacteria (class)", "Actinomycetales", "Propionibacteriaceae", "Microlunatus")	1	7	0	1
c("Eukaryota", "Chlorophyta", "Mamiellophyceae", "Mamiellales", "unclassified (derived from Mamiellales)", "Micromonas")	1462	1998	1444	873
c("Bacteria", "Actinobacteria", "Actinobacteria (class)", "Actinomycetales", "Micromonosporaceae", "Micromonospora")	203575	99650	72426	39908
c("Bacteria", "Bacteroidetes", "Cytophagia", "Cytophagales", "Cytophagaceae", "Microscilla")	3803	7036	6442	2943
c("Eukaryota", "Chordata", "Mammalia", "Rodentia", "Cricetidae", "Microtus")	1	0	0	0
c("Viruses", "unclassified (derived from Viruses)", "unclassified (derived from Viruses)", "unclassified (derived from Viruses)", "Microviridae", "Microvirus")	4	2	0	0
c("Viruses", "unclassified (derived from Viruses)", "unclassified (derived from Viruses)", "unclassified (derived from Viruses)", "Mimiviridae", "Mimivirus")	60	43	59	23
c("Bacteria", "Firmicutes", "Negativicutes", "Selenomonadales", "Veillonellaceae", "Mitsuokella")	1410	1205	1123	484
c("Bacteria", "Actinobacteria", "Actinobacteria (class)", "Actinomycetales", "Actinomycetaceae", "Mobiluncus")	5196	5206	3278	1669
c("Eukaryota", "Chordata", "Mammalia", "Insectivora", "Talpidae", "Mogera")	1	0	0	0
c("Eukaryota", "Ascomycota", "Leotiomycetes", "Helotiales", "Sclerotiniaceae", "Monilinia")	3	31	354	61
c("Eukaryota", "Basidiomycota", "Agaricomycetes", "Agaricales", "Marasmiaceae", "Moniliophthora")	313	1267	939	486
c("Eukaryota", "Chytridiomycota", "Monoblepharidomycetes", "Monoblepharidales", "Monoblepharidaceae", "Monoblepharella")	6	6	5	1
c("Eukaryota", "Chordata", "Mammalia", "Didelphimorphia", "Didelphidae", "Monodelphis")	271	351	297	153
c("Eukaryota", "Chordata", "Mammalia", "Cetacea", "Monodontidae", "Monodon")	2	0	0	0
c("Eukaryota", "Chlorophyta", "Prasinophyceae", "unclassified (derived from Prasinophyceae)", "Monomasticaceae", "Monomastix")	7	4	4	2
c("Eukaryota", "unclassified (derived from Eukaryota)", "unclassified (derived from Eukaryota)", "Choanoflagellida", "Codonosigidae", "Monosiga")	923	1268	1485	686
c("Eukaryota", "Streptophyta", "unclassified (derived from Streptophyta)", "Geraniales", "Geraniaceae", "Monsonia")	5	2	0	0
c("Eukaryota", "Cnidaria", "Anthozoa", "Scleractinia", "Acroporidae", "Montipora")	0	1	0	0
c("Bacteria", "Cyanobacteria", "unclassified (derived from Cyanobacteria)", "Oscillatoriales", "unclassified (derived from Oscillatoriales)", "Moorea")	79	69	85	33
c("Bacteria", "Firmicutes", "Clostridia", "Thermoanaerobacterales", "Thermoanaerobacteraceae", "Moorella")	18499	12490	10736	5690
c("Bacteria", "Proteobacteria", "Gammaproteobacteria", "Pseudomonadales", "Moraxellaceae", "Moraxella")	620	1358	1140	683
c("Bacteria", "Proteobacteria", "Gammaproteobacteria", "Alteromonadales", "Moritellaceae", "Moritella")	1045	2382	2037	1237
c("Eukaryota", "unclassified (derived from Fungi)", "unclassified (derived from Fungi)", "Mortierellales", "Mortierellaceae", "Mortierella")	7	3	20	9
c("Eukaryota", "Streptophyta", "unclassified (derived from Streptophyta)", "Rosales", "Moraceae", "Morus")	1	3	1	0
c("Viruses", "unclassified (derived from Viruses)", "unclassified (derived from Viruses)", "Caudovirales", "Myoviridae", "Mu-like viruses")	0	3	2	4
c("Bacteria", "Bacteroidetes", "Sphingobacteriia", "Sphingobacteriales", "Sphingobacteriaceae", "Mucilaginibacter")	14439	17573	23513	13775
c("Eukaryota", "Chordata", "Actinopterygii", "Mugiliformes", "Mugilidae", "Mugil")	0	0	1	0
c("Eukaryota", "Chordata", "Mammalia", "Rodentia", "Muridae", "Mus")	1470	1842	1547	865
c("Eukaryota", "Chordata", "Chondrichthyes", "Carcharhiniformes", "Triakidae", "Mustelus")	0	0	1	0
c("Eukaryota", "Ascomycota", "Sordariomycetes", "Sordariales", "Chaetomiaceae", "Myceliophthora")	3	156	194	166
c("Bacteria", "Actinobacteria", "Actinobacteria (class)", "Actinomycetales", "Mycobacteriaceae", "Mycobacterium")	855329	419561	243881	174555
c("Bacteria", "Tenericutes", "Mollicutes", "Mycoplasmatales", "Mycoplasmataceae", "Mycoplasma")	1871	2241	2363	1035
c("Eukaryota", "Chordata", "Actinopterygii", "Myctophiformes", "Myctophidae", "Myctophum")	0	1	0	0
c("Eukaryota", "Mollusca", "Gastropoda", "unclassified (derived from Gastropoda)", "Ellobiidae", "Myosotella")	0	0	0	1
c("Eukaryota", "Ascomycota", "Dothideomycetes", "Myriangiales", "Myriangiaceae", "Myriangium")	0	0	1	0
c("Bacteria", "Bacteroidetes", "Flavobacteriia", "Flavobacteriales", "Flavobacteriaceae", "Myroides")	0	1	1	0
c("Eukaryota", "Mollusca", "Bivalvia", "Mytiloida", "Mytilidae", "Mytilus")	0	1	0	1
c("Eukaryota", "Chordata", "unclassified (derived from Chordata)", "Myxiniformes", "Myxinidae", "Myxine")	1	0	0	0
c("Bacteria", "Proteobacteria", "Deltaproteobacteria", "Myxococcales", "Myxococcaceae", "Myxococcus")	113225	133668	92546	54696
c("Viruses", "unclassified (derived from Viruses)", "unclassified (derived from Viruses)", "Caudovirales", "Siphoviridae", "N15-like viruses")	1	19	3	0
c("Viruses", "unclassified (derived from Viruses)", "unclassified (derived from Viruses)", "Caudovirales", "Podoviridae", "N4-like viruses")	7	10	18	15
c("Eukaryota", "unclassified (derived from Eukaryota)", "Heterolobosea", "Schizopyrenida", "Vahlkampfiidae", "Naegleria")	812	1166	1161	631
c("Eukaryota", "Chordata", "unclassified (derived from Chordata)", "Squamata", "Elapidae", "Naja")	1	0	0	0
c("Bacteria", "Actinobacteria", "Actinobacteria (class)", "Actinomycetales", "Nakamurellaceae", "Nakamurella")	68173	46715	29778	18744
c("Eukaryota", "Ascomycota", "Saccharomycetes", "Saccharomycetales", "Saccharomycetaceae", "Nakaseomyces")	377	1208	1156	715
c("Eukaryota", "Streptophyta", "unclassified (derived from Streptophyta)", "Ranunculales", "Berberidaceae", "Nandina")	0	0	0	2
c("Archaea", "Nanoarchaeota", "unclassified (derived from Nanoarchaeota)", "unclassified (derived from Nanoarchaeota)", "unclassified (derived from Nanoarchaeota)", "Nanoarchaeum")	44	38	26	10
c("Eukaryota", "Arthropoda", "Insecta", "Hymenoptera", "Pteromalidae", "Nasonia")	144	208	173	118
c("Bacteria", "Firmicutes", "Clostridia", "Natranaerobiales", "Natranaerobiaceae", "Natranaerobius")	3621	2770	2238	1072
c("Archaea", "Euryarchaeota", "Halobacteria", "Halobacteriales", "Halobacteriaceae", "Natrialba")	1426	1062	704	471
c("Archaea", "Euryarchaeota", "Halobacteria", "Halobacteriales", "Halobacteriaceae", "Natrinema")	1	0	0	0
c("Archaea", "Euryarchaeota", "Halobacteria", "Halobacteriales", "Halobacteriaceae", "Natronomonas")	3324	1863	1271	766
c("Eukaryota", "Ascomycota", "Saccharomycetes", "Saccharomycetales", "Saccharomycetaceae", "Naumovozyma")	4	17	8	9
c("Bacteria", "Proteobacteria", "Epsilonproteobacteria", "Nautiliales", "Nautiliaceae", "Nautilia")	659	942	865	371
c("Eukaryota", "Ascomycota", "Sordariomycetes", "Hypocreales", "Nectriaceae", "Nectria")	3345	59605	54541	44404
c("Bacteria", "Proteobacteria", "Betaproteobacteria", "Neisseriales", "Neisseriaceae", "Neisseria")	8904	26133	18409	11689
c("Eukaryota", "Streptophyta", "unclassified (derived from Streptophyta)", "Proteales", "Nelumbonaceae", "Nelumbo")	0	0	1	0
c("Eukaryota", "Cnidaria", "Anthozoa", "Actiniaria", "Edwardsiidae", "Nematostella")	1529	2921	2618	1597
c("Eukaryota", "Chordata", "Actinopterygii", "Zeiformes", "Oreosomatidae", "Neocyttus")	0	1	0	0
c("Eukaryota", "Arthropoda", "Insecta", "Mecoptera", "Panorpidae", "Neopanorpa")	1	0	0	0
c("Bacteria", "Proteobacteria", "Alphaproteobacteria", "Rickettsiales", "Anaplasmataceae", "Neorickettsia")	851	908	890	391
c("Eukaryota", "Ascomycota", "Eurotiomycetes", "Eurotiales", "Trichocomaceae", "Neosartorya")	1176	13721	12090	9024
c("Eukaryota", "Chlorophyta", "Prasinophyceae", "Pseudoscourfieldiales", "Pycnococcaceae", "Nephroselmis")	77	75	92	31
c("Bacteria", "Proteobacteria", "Gammaproteobacteria", "Oceanospirillales", "Oceanospirillaceae", "Neptuniibacter")	1674	3727	3138	1881
c("Eukaryota", "Ascomycota", "Sordariomycetes", "Sordariales", "Sordariaceae", "Neurospora")	23056	539865	637763	546941
c("Eukaryota", "Streptophyta", "unclassified (derived from Streptophyta)", "Solanales", "Solanaceae", "Nicotiana")	6	5	2	1
c("Bacteria", "Proteobacteria", "Epsilonproteobacteria", "unclassified (derived from Epsilonproteobacteria)", "unclassified (derived from Epsilonproteobacteria)", "Nitratifractor")	643	823	751	372
c("Bacteria", "Proteobacteria", "Epsilonproteobacteria", "unclassified (derived from Epsilonproteobacteria)", "unclassified (derived from Epsilonproteobacteria)", "Nitratiruptor")	2006	2470	2557	1202
c("Bacteria", "Proteobacteria", "Alphaproteobacteria", "Rhizobiales", "Bradyrhizobiaceae", "Nitrobacter")	198504	235907	174909	140093
c("Bacteria", "Proteobacteria", "Gammaproteobacteria", "Chromatiales", "Ectothiorhodospiraceae", "Nitrococcus")	9981	14415	11589	7780
c("Bacteria", "Proteobacteria", "Gammaproteobacteria", "Chromatiales", "Chromatiaceae", "Nitrosococcus")	28004	42311	34322	21917
c("Bacteria", "Proteobacteria", "Betaproteobacteria", "Nitrosomonadales", "Nitrosomonadaceae", "Nitrosomonas")	21749	54036	44168	28297
c("Archaea", "Thaumarchaeota", "unclassified (derived from Thaumarchaeota)", "Nitrosopumilales", "Nitrosopumilaceae", "Nitrosopumilus")	829	812	629	274
c("Bacteria", "Proteobacteria", "Betaproteobacteria", "Nitrosomonadales", "Nitrosomonadaceae", "Nitrosospira")	22166	56084	45901	29614
c("Bacteria", "Nitrospirae", "Nitrospira (class)", "Nitrospirales", "Nitrospiraceae", "Nitrospira")	15948	17674	17574	9173
c("Bacteria", "Actinobacteria", "Actinobacteria (class)", "Actinomycetales", "Nocardiaceae", "Nocardia")	85232	59954	42895	26340
c("Bacteria", "Actinobacteria", "Actinobacteria (class)", "Actinomycetales", "Nocardioidaceae", "Nocardioides")	132632	121900	67623	43337
c("Bacteria", "Actinobacteria", "Actinobacteria (class)", "Actinomycetales", "Nocardiopsaceae", "Nocardiopsis")	66525	32156	28442	15313
c("Bacteria", "Cyanobacteria", "unclassified (derived from Cyanobacteria)", "Nostocales", "Nostocaceae", "Nodularia")	2994	3473	3192	1549
c("Eukaryota", "Chordata", "Mammalia", "Primates", "Hylobatidae", "Nomascus")	8	8	9	3
c("Eukaryota", "Microsporidia", "unclassified (derived from Microsporidia)", "unclassified (derived from Microsporidia)", "Nosematidae", "Nosema")	11	8	12	4
c("Bacteria", "Cyanobacteria", "unclassified (derived from Cyanobacteria)", "Nostocales", "Nostocaceae", "Nostoc")	29659	39370	41416	20053
c("Eukaryota", "Streptophyta", "Anthocerotopsida", "Dendrocerotales", "Dendrocerotaceae", "Nothoceros")	1	0	1	0
c("Eukaryota", "Mollusca", "Gastropoda", "Nudibranchia", "Polyceridae", "Notodoris")	0	1	0	0
c("Bacteria", "Proteobacteria", "Alphaproteobacteria", "Sphingomonadales", "Sphingomonadaceae", "Novosphingobium")	22527	71433	71597	35198
c("Eukaryota", "Streptophyta", "unclassified (derived from Streptophyta)", "Nymphaeales", "Nymphaeaceae", "Nuphar")	4	1	0	0
c("Eukaryota", "Streptophyta", "unclassified (derived from Streptophyta)", "Nymphaeales", "Nymphaeaceae", "Nymphaea")	0	0	1	0
c("Bacteria", "Proteobacteria", "Alphaproteobacteria", "Rhodobacterales", "Rhodobacteraceae", "Oceanibulbus")	2406	3359	2981	1825
c("Bacteria", "Proteobacteria", "Alphaproteobacteria", "Rhodobacterales", "Hyphomonadaceae", "Oceanicaulis")	7836	17783	18449	8483
c("Bacteria", "Proteobacteria", "Alphaproteobacteria", "Rhodobacterales", "Rhodobacteraceae", "Oceanicola")	12174	16228	14013	8466
c("Bacteria", "Deinococcus-Thermus", "Deinococci", "Thermales", "Thermaceae", "Oceanithermus")	5170	4264	3004	1899
c("Bacteria", "Firmicutes", "Bacilli", "Bacillales", "Bacillaceae", "Oceanobacillus")	5119	5007	4714	2289
c("Bacteria", "Proteobacteria", "Alphaproteobacteria", "Rhizobiales", "Brucellaceae", "Ochrobactrum")	16314	26370	25653	15507
c("Eukaryota", "unclassified (derived from Eukaryota)", "Chrysophyceae", "Chromulinales", "Chromulinaceae", "Ochromonas")	20	11	19	6
c("Bacteria", "Proteobacteria", "Alphaproteobacteria", "Rhodobacterales", "Rhodobacteraceae", "Octadecabacter")	5332	5335	4558	2917
c("Eukaryota", "Bacillariophyta", "Mediophyceae", "Eupodiscales", "Eupodiscaceae", "Odontella")	59	62	63	37
c("Eukaryota", "Chlorophyta", "Chlorophyceae", "Oedogoniales", "unclassified (derived from Oedogoniales)", "Oedogonium")	2	3	5	1
c("Bacteria", "Firmicutes", "Bacilli", "Lactobacillales", "Leuconostocaceae", "Oenococcus")	990	879	956	448
c("Eukaryota", "Streptophyta", "unclassified (derived from Streptophyta)", "Myrtales", "Onagraceae", "Oenothera")	2	6	0	0
c("Eukaryota", "Ascomycota", "Saccharomycetes", "Saccharomycetales", "unclassified (derived from Saccharomycetales)", "Ogataea")	0	0	1	0
c("Eukaryota", "Chordata", "Appendicularia", "unclassified (derived from Appendicularia)", "Oikopleuridae", "Oikopleura")	0	1	2	0
c("Bacteria", "Proteobacteria", "Alphaproteobacteria", "Rhizobiales", "Bradyrhizobiaceae", "Oligotropha")	47357	45910	35166	26403
c("Eukaryota", "Streptophyta", "unclassified (derived from Streptophyta)", "Brassicales", "Brassicaceae", "Olimarabidopsis")	0	1	0	1
c("Eukaryota", "unclassified (derived from Fungi)", "unclassified (derived from Fungi)", "unclassified (derived from Fungi)", "Olpidiaceae", "Olpidium")	2	3	9	1
c("Bacteria", "Actinobacteria", "Actinobacteria (class)", "Coriobacteriales", "Coriobacteriaceae", "Olsenella")	1262	933	651	363
c("Eukaryota", "Chlorophyta", "unclassified (derived from Chlorophyta)", "unclassified (derived from Chlorophyta)", "unclassified (derived from Chlorophyta)", "Oltmannsiellopsis")	8	6	12	5
c("Eukaryota", "Mollusca", "Gastropoda", "unclassified (derived from Gastropoda)", "Onchidiidae", "Onchidella")	0	1	0	0
c("Eukaryota", "Nematoda", "Chromadorea", "Spirurida", "Onchocercidae", "Onchocerca")	0	1	1	0
c("Eukaryota", "Mollusca", "Gastropoda", "unclassified (derived from Gastropoda)", "Pomatiopsidae", "Oncomelania")	0	1	1	0
c("Eukaryota", "Echinodermata", "Ophiuroidea", "Ophiurida", "Ophiocomidae", "Ophiocomina")	0	1	0	0
c("Eukaryota", "Ascomycota", "Sordariomycetes", "Hypocreales", "Nectriaceae", "Ophionectria")	63	1565	1246	720
c("Eukaryota", "Echinodermata", "Ophiuroidea", "Ophiurida", "Ophiactidae", "Ophiopholis")	1	0	0	0
c("Eukaryota", "Echinodermata", "Ophiuroidea", "Ophiurida", "Ophiuridae", "Ophiura")	0	0	2	0
c("Bacteria", "Verrucomicrobia", "Opitutae", "unclassified (derived from Opitutae)", "Opitutaceae", "Opitutus")	25575	114411	382933	78286
c("Eukaryota", "Chordata", "Actinopterygii", "Perciformes", "Cichlidae", "Oreochromis")	0	1	1	1
c("Bacteria", "Firmicutes", "Clostridia", "Clostridiales", "Lachnospiraceae", "Oribacterium")	853	889	788	403
c("Bacteria", "Proteobacteria", "Alphaproteobacteria", "Rickettsiales", "Rickettsiaceae", "Orientia")	485	598	778	308
c("Bacteria", "Bacteroidetes", "Flavobacteriia", "Flavobacteriales", "Flavobacteriaceae", "Ornithobacterium")	2	0	1	1
c("Eukaryota", "Chordata", "Mammalia", "Monotremata", "Ornithorhynchidae", "Ornithorhynchus")	103	127	101	37
c("Viruses", "unclassified (derived from Viruses)", "unclassified (derived from Viruses)", "unclassified (derived from Viruses)", "Poxviridae", "Orthopoxvirus")	0	7	9	4
c("Eukaryota", "Chordata", "Mammalia", "Tubulidentata", "Orycteropodidae", "Orycteropus")	0	1	0	0
c("Eukaryota", "Chordata", "Mammalia", "Lagomorpha", "Leporidae", "Oryctolagus")	159	188	135	85
c("Eukaryota", "Streptophyta", "Liliopsida", "Poales", "Poaceae", "Oryza")	1556	2038	1801	949
c("Eukaryota", "Porifera", "Demospongiae", "Homosclerophorida", "Plakinidae", "Oscarella")	3	10	4	0
c("Bacteria", "Cyanobacteria", "unclassified (derived from Cyanobacteria)", "Oscillatoriales", "unclassified (derived from Oscillatoriales)", "Oscillatoria")	5188	7862	8634	3914
c("Bacteria", "Chloroflexi", "Chloroflexi (class)", "Chloroflexales", "Oscillochloridaceae", "Oscillochloris")	9191	8098	6031	3145
c("Eukaryota", "Chlorophyta", "Mamiellophyceae", "Mamiellales", "unclassified (derived from Mamiellales)", "Ostreococcus")	1607	1972	1733	847
c("Eukaryota", "Arthropoda", "Insecta", "Lepidoptera", "Crambidae", "Ostrinia")	0	1	0	0
c("Bacteria", "Proteobacteria", "Betaproteobacteria", "Burkholderiales", "Oxalobacteraceae", "Oxalobacter")	9344	75953	61460	42773
c("Viruses", "unclassified (derived from Viruses)", "unclassified (derived from Viruses)", "Caudovirales", "Myoviridae", "P1-like viruses")	6	3	3	0
c("Viruses", "unclassified (derived from Viruses)", "unclassified (derived from Viruses)", "Caudovirales", "Myoviridae", "P2-like viruses")	18	112	187	54
c("Viruses", "unclassified (derived from Viruses)", "unclassified (derived from Viruses)", "Caudovirales", "Podoviridae", "P22-like viruses")	16	43	28	11
c("Bacteria", "Firmicutes", "Bacilli", "Bacillales", "Paenibacillaceae", "Paenibacillus")	28020	37599	43061	18694
c("Eukaryota", "Arthropoda", "Malacostraca", "Decapoda", "Paguridae", "Pagurus")	1	0	0	0
c("Eukaryota", "Chordata", "unclassified (derived from Chordata)", "unclassified (derived from Chordata)", "Crocodylidae", "Paleosuchus")	0	1	0	0
c("Bacteria", "Bacteroidetes", "Bacteroidia", "Bacteroidales", "Porphyromonadaceae", "Paludibacter")	2125	4475	5260	2692
c("Eukaryota", "Chordata", "Mammalia", "Primates", "Hominidae", "Pan")	371	566	405	231
c("Bacteria", "Proteobacteria", "Gammaproteobacteria", "Enterobacteriales", "Enterobacteriaceae", "Pantoea")	8533	19099	16364	10476
c("Eukaryota", "Arthropoda", "Malacostraca", "Decapoda", "Palinuridae", "Panulirus")	2	1	0	0
c("Eukaryota", "Chordata", "Mammalia", "Primates", "Cercopithecidae", "Papio")	0	0	2	1
c("Bacteria", "Bacteroidetes", "Bacteroidia", "Bacteroidales", "Porphyromonadaceae", "Parabacteroides")	3695	7385	9196	4329
c("Bacteria", "Chlamydiae", "Chlamydiia", "Chlamydiales", "Parachlamydiaceae", "Parachlamydia")	2632	3443	4337	1832
c("Eukaryota", "Chlorophyta", "Trebouxiophyceae", "Chlorellales", "unclassified (derived from Chlorellales)", "Parachlorella")	7	12	11	0
c("Eukaryota", "Ascomycota", "Eurotiomycetes", "Onygenales", "unclassified (derived from Onygenales)", "Paracoccidioides")	316	2282	2332	1471
c("Bacteria", "Proteobacteria", "Alphaproteobacteria", "Rhodobacterales", "Rhodobacteraceae", "Paracoccus")	14513	21497	21065	12474
c("Eukaryota", "Arthropoda", "Maxillopoda", "Cyclopoida", "Cyclopettidae", "Paracyclopina")	1	0	0	0
c("Eukaryota", "Glomeromycota", "Paraglomeromycetes", "Paraglomerales", "Paraglomeraceae", "Paraglomus")	0	8	14	24
c("Eukaryota", "unclassified (derived from Eukaryota)", "Oligohymenophorea", "Peniculida", "Parameciidae", "Paramecium")	314	519	488	255
c("Eukaryota", "Chordata", "Amphibia", "Caudata", "Salamandridae", "Paramesotriton")	1	0	0	0
c("Eukaryota", "Arthropoda", "Insecta", "Hemiptera", "Pleidae", "Paraplea")	1	0	0	0
c("Bacteria", "Actinobacteria", "Actinobacteria (class)", "Bifidobacteriales", "Bifidobacteriaceae", "Parascardovia")	716	791	521	282
c("Eukaryota", "Arthropoda", "Insecta", "Lepidoptera", "Papilionidae", "Parnassius")	0	1	0	0
c("Eukaryota", "Streptophyta", "unclassified (derived from Streptophyta)", "Asterales", "Asteraceae", "Parthenium")	0	3	0	1
c("Bacteria", "Proteobacteria", "Alphaproteobacteria", "Rhizobiales", "Phyllobacteriaceae", "Parvibaculum")	42921	63147	75842	37051
c("Bacteria", "Proteobacteria", "Alphaproteobacteria", "Parvularculales", "Parvularculaceae", "Parvularcula")	5443	9792	10911	5336
c("Bacteria", "Proteobacteria", "Gammaproteobacteria", "Pasteurellales", "Pasteurellaceae", "Pasteurella")	1527	3190	2681	1592
c("Eukaryota", "Echinodermata", "Asteroidea", "Valvatida", "Asterinidae", "Patiria")	4	1	0	0
c("Eukaryota", "unclassified (derived from Eukaryota)", "unclassified (derived from Eukaryota)", "Euglyphida", "Paulinellidae", "Paulinella")	185	200	150	72
c("Eukaryota", "Basidiomycota", "Agaricomycetes", "Boletales", "Paxillaceae", "Paxillus")	2	6	39	9
c("Bacteria", "Proteobacteria", "Gammaproteobacteria", "Enterobacteriales", "Enterobacteriaceae", "Pectobacterium")	7879	17042	16875	10107
c("Eukaryota", "Arthropoda", "Insecta", "Phthiraptera", "Pediculidae", "Pediculus")	291	532	630	406
c("Eukaryota", "Chlorophyta", "Pedinophyceae", "Pedinomonadales", "Pedinomonadaceae", "Pedinomonas")	8	7	3	2
c("Bacteria", "Firmicutes", "Bacilli", "Lactobacillales", "Lactobacillaceae", "Pediococcus")	1300	1225	1250	556
c("Bacteria", "Bacteroidetes", "Sphingobacteriia", "Sphingobacteriales", "Sphingobacteriaceae", "Pedobacter")	21138	33101	40460	21861
c("Bacteria", "Verrucomicrobia", "Verrucomicrobiae", "Verrucomicrobiales", "Verrucomicrobia subdivision 3", "Pedosphaera")	56501	91773	189403	72732
c("Eukaryota", "Chordata", "Actinopterygii", "Syngnathiformes", "Pegasidae", "Pegasus")	1	0	0	0
c("Bacteria", "Proteobacteria", "Alphaproteobacteria", "Rhodobacterales", "Rhodobacteraceae", "Pelagibaca")	3974	4511	3873	2592
c("Eukaryota", "Streptophyta", "unclassified (derived from Streptophyta)", "Geraniales", "Geraniaceae", "Pelargonium")	1	3	2	0
c("Bacteria", "Proteobacteria", "Deltaproteobacteria", "Desulfuromonadales", "Pelobacteraceae", "Pelobacter")	27072	35934	38217	18529
c("Bacteria", "Chlorobi", "Chlorobia", "Chlorobiales", "Chlorobiaceae", "Pelodictyon")	6825	9876	10348	4869
c("Eukaryota", "Chordata", "unclassified (derived from Chordata)", "Testudines", "Pelomedusidae", "Pelomedusa")	0	2	1	0
c("Bacteria", "Firmicutes", "Clostridia", "Clostridiales", "Peptococcaceae", "Pelotomaculum")	15010	10875	9826	5079
c("Eukaryota", "Ascomycota", "Eurotiomycetes", "Eurotiales", "Trichocomaceae", "Penicillium")	2968	23666	24747	17254
c("Bacteria", "Firmicutes", "Clostridia", "Clostridiales", "Clostridiales Family XI. Incertae Sedis", "Peptoniphilus")	1282	1255	1006	404
c("Bacteria", "Firmicutes", "Clostridia", "Clostridiales", "Peptostreptococcaceae", "Peptostreptococcus")	814	705	508	229
c("Viruses", "unclassified (derived from Viruses)", "unclassified (derived from Viruses)", "Herpesvirales", "Herpesviridae", "Percavirus")	1	4	7	9
c("Eukaryota", "Annelida", "unclassified (derived from Annelida)", "Haplotaxida", "Megascolecidae", "Perionyx")	1	0	0	0
c("Eukaryota", "unclassified (derived from Eukaryota)", "unclassified (derived from Eukaryota)", "Perkinsida", "Perkinsidae", "Perkinsus")	335	416	363	207
c("Bacteria", "Aquificae", "Aquificae (class)", "Aquificales", "Hydrogenothermaceae", "Persephonella")	2274	2108	1948	1003
c("Bacteria", "Thermotogae", "Thermotogae (class)", "Thermotogales", "Thermotogaceae", "Petrotoga")	1964	1939	1789	849
c("Eukaryota", "Ascomycota", "Pezizomycetes", "Pezizales", "Pezizaceae", "Peziza")	0	0	0	1
c("Bacteria", "Proteobacteria", "Alphaproteobacteria", "Rhodobacterales", "Rhodobacteraceae", "Phaeobacter")	1865	2860	2098	1225
c("Eukaryota", "Bacillariophyta", "Bacillariophyceae", "Naviculales", "Phaeodactylaceae", "Phaeodactylum")	752	1159	948	522
c("Eukaryota", "Ascomycota", "Dothideomycetes", "Pleosporales", "Phaeosphaeriaceae", "Phaeosphaeria")	2260	21431	23024	16827
c("Viruses", "unclassified (derived from Viruses)", "unclassified (derived from Viruses)", "unclassified (derived from Viruses)", "Phycodnaviridae", "Phaeovirus")	3	2	3	1
c("Eukaryota", "Basidiomycota", "unclassified (derived from Basidiomycota)", "Pucciniales", "Phakopsoraceae", "Phakopsora")	2	1	0	0
c("Eukaryota", "Streptophyta", "Liliopsida", "Asparagales", "Orchidaceae", "Phalaenopsis")	1	7	18	3
c("Eukaryota", "Chordata", "Ascidiacea", "Enterogona", "Ascidiidae", "Phallusia")	0	1	0	0
c("Bacteria", "Firmicutes", "Negativicutes", "Selenomonadales", "Acidaminococcaceae", "Phascolarctobacterium")	841	767	509	289
c("Eukaryota", "Sipuncula", "Phascolosomatidea", "Phascolosomatiformes", "Phascolosomatidae", "Phascolosoma")	0	1	0	0
c("Eukaryota", "Streptophyta", "unclassified (derived from Streptophyta)", "Fabales", "Fabaceae", "Phaseolus")	3	8	12	2
c("Bacteria", "Proteobacteria", "Alphaproteobacteria", "Caulobacterales", "Caulobacteraceae", "Phenylobacterium")	126410	435468	371164	158329
c("Viruses", "unclassified (derived from Viruses)", "unclassified (derived from Viruses)", "Caudovirales", "Podoviridae", "Phi29-like viruses")	0	0	1	0
c("Viruses", "unclassified (derived from Viruses)", "unclassified (derived from Viruses)", "Caudovirales", "Siphoviridae", "PhiC31-like viruses")	31	49	444	119
c("Viruses", "unclassified (derived from Viruses)", "unclassified (derived from Viruses)", "Caudovirales", "Podoviridae", "Phieco32-like viruses")	1	1	0	5
c("Eukaryota", "Chordata", "unclassified (derived from Chordata)", "Squamata", "Lacertidae", "Phoenicolacerta")	0	0	1	0
c("Bacteria", "Proteobacteria", "Gammaproteobacteria", "Vibrionales", "Vibrionaceae", "Photobacterium")	5781	12142	10308	5659
c("Bacteria", "Proteobacteria", "Gammaproteobacteria", "Enterobacteriales", "Enterobacteriaceae", "Photorhabdus")	4971	10007	9669	5685
c("Eukaryota", "Arthropoda", "Insecta", "Lepidoptera", "Geometridae", "Phthonandria")	1	0	0	0
c("Eukaryota", "unclassified (derived from Fungi)", "unclassified (derived from Fungi)", "Mucorales", "Mucoraceae", "Phycomyces")	0	0	4	0
c("Eukaryota", "Streptophyta", "Bryopsida", "Funariales", "Funariaceae", "Physcomitrella")	2354	2959	3122	1501
c("Eukaryota", "Blastocladiomycota", "Blastocladiomycetes", "Blastocladiales", "Physodermataceae", "Physoderma")	1	1	0	0
c("Eukaryota", "unclassified (derived from Eukaryota)", "unclassified (derived from Eukaryota)", "Peronosporales", "unclassified (derived from Peronosporales)", "Phytophthora")	1105	1688	1670	899
c("Eukaryota", "Ascomycota", "Saccharomycetes", "Saccharomycetales", "Pichiaceae", "Pichia")	4	12	6	8
c("Archaea", "Euryarchaeota", "Thermoplasmata", "Thermoplasmatales", "Picrophilaceae", "Picrophilus")	745	505	391	253
c("Eukaryota", "Streptophyta", "Coniferopsida", "Coniferales", "Pinaceae", "Pinus")	24	75	83	57
c("Eukaryota", "Streptophyta", "unclassified (derived from Streptophyta)", "Piperales", "Piperaceae", "Piper")	1	1	0	0
c("Eukaryota", "unclassified (derived from Fungi)", "unclassified (derived from Fungi)", "Zoopagales", "Piptocephalidaceae", "Piptocephalis")	0	2	1	2
c("Bacteria", "Planctomycetes", "Planctomycetia", "Planctomycetales", "Planctomycetaceae", "Pirellula")	23108	53206	79601	36673
c("Eukaryota", "Echinodermata", "Asteroidea", "Forcipulatida", "Asteriidae", "Pisaster")	2	2	2	1
c("Eukaryota", "Annelida", "Polychaeta", "Terebellida", "Terebellidae", "Pista")	0	0	1	0
c("Eukaryota", "Streptophyta", "unclassified (derived from Streptophyta)", "Fabales", "Fabaceae", "Pisum")	0	2	1	0
c("Eukaryota", "Porifera", "Demospongiae", "Homosclerophorida", "Plakinidae", "Plakina")	1	0	1	0
c("Eukaryota", "Porifera", "Demospongiae", "Homosclerophorida", "Plakinidae", "Plakinastrella")	0	1	0	0
c("Eukaryota", "Porifera", "Demospongiae", "Homosclerophorida", "Plakinidae", "Plakortis")	0	2	0	0
c("Bacteria", "Planctomycetes", "Planctomycetia", "Planctomycetales", "Planctomycetaceae", "Planctomyces")	43936	96001	134300	60157
c("Bacteria", "Firmicutes", "Bacilli", "Bacillales", "Planococcaceae", "Planococcus")	994	1005	694	388
c("Eukaryota", "Apicomplexa", "Aconoidasida", "Haemosporida", "unclassified (derived from Haemosporida)", "Plasmodium")	463	965	1110	787
c("Eukaryota", "Chordata", "Mammalia", "Cetacea", "Platanistidae", "Platanista")	2	0	0	0
c("Eukaryota", "Streptophyta", "unclassified (derived from Streptophyta)", "Proteales", "Platanaceae", "Platanus")	0	0	1	0
c("Eukaryota", "Annelida", "Polychaeta", "Phyllodocida", "Nereididae", "Platynereis")	1	0	0	0
c("Bacteria", "Proteobacteria", "Deltaproteobacteria", "Myxococcales", "Nannocystaceae", "Plesiocystis")	15598	25898	16161	9104
c("Eukaryota", "Basidiomycota", "Agaricomycetes", "Agaricales", "Strophariaceae", "Pleuroflammula")	1	0	0	0
c("Eukaryota", "Basidiomycota", "Agaricomycetes", "Agaricales", "Pleurotaceae", "Pleurotus")	4	2	6	0
c("Eukaryota", "Streptophyta", "Jungermanniopsida", "Pleuroziales", "Pleuroziaceae", "Pleurozia")	2	1	4	0
c("Eukaryota", "unclassified (derived from Eukaryota)", "Florideophyceae", "Plocamiales", "Plocamiaceae", "Plocamiocolax")	1	0	1	0
c("Eukaryota", "Basidiomycota", "Agaricomycetes", "Agaricales", "Pluteaceae", "Pluteus")	0	2	0	0
c("Eukaryota", "Ascomycota", "Pneumocystidomycetes", "Pneumocystidales", "Pneumocystidaceae", "Pneumocystis")	4	3	1	0
c("Eukaryota", "Ascomycota", "Sordariomycetes", "Sordariales", "Lasiosphaeriaceae", "Podospora")	21623	508360	580431	499638
c("Bacteria", "Bacteroidetes", "Flavobacteriia", "Flavobacteriales", "Flavobacteriaceae", "Polaribacter")	2339	4727	4736	2186
c("Bacteria", "Proteobacteria", "Betaproteobacteria", "Burkholderiales", "Comamonadaceae", "Polaromonas")	115278	630817	548925	301098
c("Eukaryota", "Chytridiomycota", "Chytridiomycetes", "Polychytriales", "unclassified (derived from Polychytriales)", "Polychytrium")	1	1	1	0
c("Bacteria", "Proteobacteria", "Betaproteobacteria", "Burkholderiales", "Burkholderiaceae", "Polynucleobacter")	13818	58844	45027	30827
c("Eukaryota", "unclassified (derived from Eukaryota)", "unclassified (derived from Eukaryota)", "Dictyosteliida", "unclassified (derived from Dictyosteliida)", "Polysphondylium")	3	2	8	1
c("Eukaryota", "Chlorophyta", "Chlorophyceae", "Chlamydomonadales", "Chlamydomonadaceae", "Polytomella")	1	0	1	0
c("Eukaryota", "Chordata", "Mammalia", "Primates", "Hominidae", "Pongo")	321	427	416	173
c("Eukaryota", "Streptophyta", "unclassified (derived from Streptophyta)", "Malpighiales", "Salicaceae", "Populus")	1445	2432	1934	1060
c("Eukaryota", "Cnidaria", "Anthozoa", "Scleractinia", "Poritidae", "Porites")	0	1	0	0
c("Eukaryota", "unclassified (derived from Eukaryota)", "Bangiophyceae", "Bangiales", "Bangiaceae", "Porphyra")	143	218	202	87
c("Bacteria", "Bacteroidetes", "Bacteroidia", "Bacteroidales", "Porphyromonadaceae", "Porphyromonas")	3115	4532	4708	1960
c("Eukaryota", "Basidiomycota", "Agaricomycetes", "Polyporales", "Coriolaceae", "Postia")	243	847	576	284
c("Viruses", "unclassified (derived from Viruses)", "unclassified (derived from Viruses)", "unclassified (derived from Viruses)", "Potyviridae", "Potyvirus")	0	0	0	1
c("Viruses", "unclassified (derived from Viruses)", "unclassified (derived from Viruses)", "unclassified (derived from Viruses)", "Phycodnaviridae", "Prasinovirus")	4	14	4	4
c("Eukaryota", "Ascomycota", "Dothideomycetes", "Pleosporales", "Sporormiaceae", "Preussia")	0	1	19	5
c("Bacteria", "Bacteroidetes", "Bacteroidia", "Bacteroidales", "Prevotellaceae", "Prevotella")	4714	8248	8442	3986
c("Eukaryota", "Arthropoda", "Insecta", "Coleoptera", "Phloeostichidae", "Priasilpha")	0	1	0	0
c("Bacteria", "Cyanobacteria", "unclassified (derived from Cyanobacteria)", "Prochlorales", "Prochlorococcaceae", "Prochlorococcus")	10150	10284	10328	4581
c("Bacteria", "Actinobacteria", "Actinobacteria (class)", "Actinomycetales", "Propionibacteriaceae", "Propionibacterium")	24049	23387	13997	8239
c("Bacteria", "Chlorobi", "Chlorobia", "Chlorobiales", "Chlorobiaceae", "Prosthecochloris")	1853	2222	2228	997
c("Eukaryota", "unclassified (derived from Eukaryota)", "unclassified (derived from Eukaryota)", "Slopalinida", "Proteromonadidae", "Proteromonas")	4	0	3	0
c("Bacteria", "Proteobacteria", "Gammaproteobacteria", "Enterobacteriales", "Enterobacteriaceae", "Proteus")	1963	3997	3829	2236
c("Eukaryota", "Chlorophyta", "Trebouxiophyceae", "Chlorellales", "Chlorellaceae", "Prototheca")	42	41	42	27
c("Bacteria", "Proteobacteria", "Gammaproteobacteria", "Enterobacteriales", "Enterobacteriaceae", "Providencia")	2250	4650	4017	2439
c("Eukaryota", "Streptophyta", "unclassified (derived from Streptophyta)", "Rosales", "Rosaceae", "Prunus")	0	0	1	0
c("Eukaryota", "Chlorophyta", "Ulvophyceae", "Ulvales", "unclassified (derived from Ulvales)", "Pseudendoclonium")	5	6	6	5
c("Bacteria", "Proteobacteria", "Gammaproteobacteria", "Alteromonadales", "Pseudoalteromonadaceae", "Pseudoalteromonas")	12804	32675	31606	17326
c("Eukaryota", "Arthropoda", "Malacostraca", "Decapoda", "Eriphiidae", "Pseudocarcinus")	0	1	0	0
c("Eukaryota", "Chordata", "Mammalia", "Diprotodontia", "Pseudocheiridae", "Pseudocheirus")	1	0	0	0
c("Eukaryota", "Porifera", "Demospongiae", "Homosclerophorida", "Plakinidae", "Pseudocorticium")	0	1	0	0
c("Bacteria", "Firmicutes", "Clostridia", "Clostridiales", "unclassified (derived from Clostridiales)", "Pseudoflavonifractor")	1258	1426	1332	657
c("Bacteria", "Proteobacteria", "Betaproteobacteria", "Neisseriales", "Neisseriaceae", "Pseudogulbenkiania")	933	3575	2854	2048
c("Bacteria", "Proteobacteria", "Gammaproteobacteria", "Pseudomonadales", "Pseudomonadaceae", "Pseudomonas")	164739	433143	420402	236933
c("Bacteria", "Firmicutes", "Clostridia", "Clostridiales", "Eubacteriaceae", "Pseudoramibacter")	532	458	302	150
c("Eukaryota", "Chordata", "Amphibia", "Caudata", "Plethodontidae", "Pseudotriton")	1	0	0	0
c("Bacteria", "Proteobacteria", "Alphaproteobacteria", "Rhodobacterales", "Rhodobacteraceae", "Pseudovibrio")	7084	8838	8844	5025
c("Bacteria", "Proteobacteria", "Gammaproteobacteria", "Xanthomonadales", "Xanthomonadaceae", "Pseudoxanthomonas")	6515	21930	18843	10871
c("Eukaryota", "Streptophyta", "unclassified (derived from Streptophyta)", "Psilotales", "Psilotaceae", "Psilotum")	5	6	2	0
c("Bacteria", "Proteobacteria", "Gammaproteobacteria", "Pseudomonadales", "Moraxellaceae", "Psychrobacter")	6799	14687	12225	6767
c("Bacteria", "Bacteroidetes", "Flavobacteriia", "Flavobacteriales", "Flavobacteriaceae", "Psychroflexus")	883	1762	1561	748
c("Bacteria", "Proteobacteria", "Gammaproteobacteria", "Alteromonadales", "Psychromonadaceae", "Psychromonas")	4309	9242	9160	4991
c("Eukaryota", "Streptophyta", "Polypodiopsida", "Polypodiales", "Dennstaedtiaceae", "Pteridium")	2	0	0	0
c("Eukaryota", "Basidiomycota", "unclassified (derived from Basidiomycota)", "Pucciniales", "Pucciniaceae", "Puccinia")	210	409	317	193
c("Bacteria", "Proteobacteria", "Betaproteobacteria", "Burkholderiales", "Alcaligenaceae", "Pusillimonas")	15	10	16	12
c("Eukaryota", "Chlorophyta", "Prasinophyceae", "Pseudoscourfieldiales", "Pycnococcaceae", "Pycnococcus")	12	7	7	5
c("Eukaryota", "Phaeophyceae", "unclassified (derived from Phaeophyceae)", "Ectocarpales", "Acinetosporaceae", "Pylaiella")	11	4	10	1
c("Bacteria", "Synergistetes", "Synergistia", "Synergistales", "Synergistaceae", "Pyramidobacter")	1082	1115	748	451
c("Eukaryota", "Chlorophyta", "Prasinophyceae", "Pyramimonadales", "unclassified (derived from Pyramimonadales)", "Pyramimonas")	13	15	8	3
c("Eukaryota", "Ascomycota", "Dothideomycetes", "Pleosporales", "Pleosporaceae", "Pyrenophora")	1295	13185	11943	8258
c("Eukaryota", "Ascomycota", "Eurotiomycetes", "Pyrenulales", "Pyrenulaceae", "Pyrgillus")	0	0	0	5
c("Archaea", "Crenarchaeota", "Thermoprotei", "Thermoproteales", "Thermoproteaceae", "Pyrobaculum")	3371	2094	1443	969
c("Archaea", "Euryarchaeota", "Thermococci", "Thermococcales", "Thermococcaceae", "Pyrococcus")	4554	3159	2276	1244
c("Eukaryota", "Ascomycota", "Pezizomycetes", "Pezizales", "Pyronemataceae", "Pyronema")	0	0	5	1
c("Eukaryota", "unclassified (derived from Eukaryota)", "Bangiophyceae", "Bangiales", "Bangiaceae", "Pyropia")	94	88	131	41
c("Eukaryota", "unclassified (derived from Eukaryota)", "unclassified (derived from Eukaryota)", "Pythiales", "Pythiaceae", "Pythium")	8	15	8	5
c("Eukaryota", "Mollusca", "Bivalvia", "Unionoida", "Unionidae", "Quadrula")	1	0	0	1
c("Bacteria", "Proteobacteria", "Gammaproteobacteria", "Enterobacteriales", "Enterobacteriaceae", "Rahnella")	1456	3183	3309	2112
c("Bacteria", "Proteobacteria", "Betaproteobacteria", "Burkholderiales", "Burkholderiaceae", "Ralstonia")	84448	637073	310966	211140
c("Viruses", "unclassified (derived from Viruses)", "unclassified (derived from Viruses)", "unclassified (derived from Viruses)", "Iridoviridae", "Ranavirus")	1	1	0	1
c("Bacteria", "Cyanobacteria", "unclassified (derived from Cyanobacteria)", "Nostocales", "Nostocaceae", "Raphidiopsis")	1074	1214	1063	520
c("Eukaryota", "Chordata", "Mammalia", "Rodentia", "Muridae", "Rattus")	1101	1570	1172	699
c("Eukaryota", "unclassified (derived from Eukaryota)", "unclassified (derived from Eukaryota)", "unclassified (derived from Eukaryota)", "Histionidae", "Reclinomonas")	57	53	83	36
c("Bacteria", "Proteobacteria", "Gammaproteobacteria", "unclassified (derived from Gammaproteobacteria)", "unclassified (derived from Gammaproteobacteria)", "Reinekea")	3037	7887	6496	3931
c("Eukaryota", "Chordata", "unclassified (derived from Chordata)", "Squamata", "Leptotyphlopidae", "Rena")	1	0	0	0
c("Bacteria", "Actinobacteria", "Actinobacteria (class)", "Actinomycetales", "Micrococcaceae", "Renibacterium")	20067	84117	66946	30798
c("Viruses", "unclassified (derived from Viruses)", "unclassified (derived from Viruses)", "Herpesvirales", "Herpesviridae", "Rhadinovirus")	3	18	14	7
c("Eukaryota", "Chordata", "Mammalia", "Chiroptera", "Rhinolophidae", "Rhinolophus")	0	0	0	1
c("Eukaryota", "Arthropoda", "Arachnida", "Ixodida", "Ixodidae", "Rhipicephalus")	0	1	0	0
c("Bacteria", "Proteobacteria", "Alphaproteobacteria", "Rhizobiales", "Rhizobiaceae", "Rhizobium")	99970	194695	210184	144928
c("Eukaryota", "Ascomycota", "Lecanoromycetes", "Lecanorales", "Rhizocarpaceae", "Rhizocarpon")	0	0	0	2
c("Eukaryota", "Glomeromycota", "Glomeromycetes", "Glomerales", "Glomeraceae", "Rhizophagus")	8	0	2	2
c("Eukaryota", "Chytridiomycota", "Chytridiomycetes", "Spizellomycetales", "Spizellomycetaceae", "Rhizophlyctis")	2	0	0	2
c("Eukaryota", "unclassified (derived from Fungi)", "unclassified (derived from Fungi)", "Mucorales", "Mucoraceae", "Rhizopus")	61	10	27	17
c("Bacteria", "Proteobacteria", "Gammaproteobacteria", "Xanthomonadales", "Xanthomonadaceae", "Rhodanobacter")	4	17	8	11
c("Bacteria", "Proteobacteria", "Alphaproteobacteria", "Rhodobacterales", "Rhodobacteraceae", "Rhodobacter")	34858	52402	45995	26316
c("Bacteria", "Actinobacteria", "Actinobacteria (class)", "Actinomycetales", "Nocardiaceae", "Rhodococcus")	267371	187752	133724	78296
c("Bacteria", "Proteobacteria", "Alphaproteobacteria", "Rhizobiales", "Hyphomicrobiaceae", "Rhodomicrobium")	14763	15372	15017	9064
c("Eukaryota", "unclassified (derived from Eukaryota)", "Cryptophyta", "Pyrenomonadales", "Pyrenomonadaceae", "Rhodomonas")	57	55	39	11
c("Bacteria", "Planctomycetes", "Planctomycetia", "Planctomycetales", "Planctomycetaceae", "Rhodopirellula")	28932	72885	115769	52262
c("Bacteria", "Proteobacteria", "Alphaproteobacteria", "Rhizobiales", "Bradyrhizobiaceae", "Rhodopseudomonas")	484836	628330	466166	355228
c("Bacteria", "Proteobacteria", "Alphaproteobacteria", "Rhodospirillales", "Rhodospirillaceae", "Rhodospirillum")	68792	76426	75603	42475
c("Bacteria", "Bacteroidetes", "unclassified (derived from Bacteroidetes)", "Bacteroidetes Order II. Incertae sedis", "Rhodothermaceae", "Rhodothermus")	17837	20720	18381	9641
c("Eukaryota", "Streptophyta", "unclassified (derived from Streptophyta)", "Malpighiales", "Euphorbiaceae", "Ricinus")	16381	106279	108802	66806
c("Bacteria", "Proteobacteria", "Alphaproteobacteria", "Rickettsiales", "Rickettsiaceae", "Rickettsia")	5634	7359	8159	3310
c("Bacteria", "Proteobacteria", "Gammaproteobacteria", "Legionellales", "Coxiellaceae", "Rickettsiella")	760	1114	886	613
c("Bacteria", "Bacteroidetes", "Flavobacteriia", "Flavobacteriales", "Flavobacteriaceae", "Riemerella")	767	1580	1557	697
c("Bacteria", "Bacteroidetes", "Flavobacteriia", "Flavobacteriales", "Flavobacteriaceae", "Robiginitalea")	3951	6911	6783	3427
c("Bacteria", "Firmicutes", "Clostridia", "Clostridiales", "Lachnospiraceae", "Roseburia")	793	931	911	395
c("Bacteria", "Proteobacteria", "Alphaproteobacteria", "Rhodobacterales", "Rhodobacteraceae", "Roseibium")	6349	6469	5760	3531
c("Bacteria", "Chloroflexi", "Chloroflexi (class)", "Chloroflexales", "Chloroflexaceae", "Roseiflexus")	75440	61753	53588	27356
c("Bacteria", "Proteobacteria", "Alphaproteobacteria", "Rhodobacterales", "Rhodobacteraceae", "Roseobacter")	26838	36471	33410	19087
c("Bacteria", "Proteobacteria", "Alphaproteobacteria", "Rhodospirillales", "Acetobacteraceae", "Roseomonas")	22100	17940	15434	10338
c("Bacteria", "Proteobacteria", "Alphaproteobacteria", "Rhodobacterales", "Rhodobacteraceae", "Roseovarius")	12697	15944	14363	8401
c("Eukaryota", "Streptophyta", "unclassified (derived from Streptophyta)", "Fabales", "Fabaceae", "Rothia")	6838	12087	8280	3768
c("Eukaryota", "Cryptomycota", "unclassified (derived from Cryptomycota)", "unclassified (derived from Cryptomycota)", "unclassified (derived from Cryptomycota)", "Rozella")	2	0	0	2
c("Bacteria", "Actinobacteria", "Actinobacteria (class)", "Rubrobacterales", "Rubrobacteraceae", "Rubrobacter")	100333	49090	30151	21418
c("Bacteria", "Proteobacteria", "Alphaproteobacteria", "Rhodobacterales", "Rhodobacteraceae", "Ruegeria")	26137	37017	32837	19003
c("Bacteria", "Firmicutes", "Clostridia", "Clostridiales", "Ruminococcaceae", "Ruminococcus")	2393	2669	2603	1185
c("Bacteria", "Bacteroidetes", "Cytophagia", "Cytophagales", "Cytophagaceae", "Runella")	0	1	0	0
c("Viruses", "unclassified (derived from Viruses)", "unclassified (derived from Viruses)", "Caudovirales", "Podoviridae", "SP6-like viruses")	0	0	4	3
c("Viruses", "unclassified (derived from Viruses)", "unclassified (derived from Viruses)", "Caudovirales", "Myoviridae", "SPO1-like viruses")	10	12	9	9
c("Viruses", "unclassified (derived from Viruses)", "unclassified (derived from Viruses)", "Caudovirales", "Siphoviridae", "SPbeta-like viruses")	8	5	5	0
c("Eukaryota", "Phaeophyceae", "unclassified (derived from Phaeophyceae)", "Laminariales", "Laminariaceae", "Saccharina")	0	2	0	0
c("Bacteria", "Actinobacteria", "Actinobacteria (class)", "Actinomycetales", "Pseudonocardiaceae", "Saccharomonospora")	58643	33643	19648	13057
c("Eukaryota", "Ascomycota", "Saccharomycetes", "Saccharomycetales", "Saccharomycetaceae", "Saccharomyces")	1091	3300	3035	1848
c("Bacteria", "Proteobacteria", "Gammaproteobacteria", "Alteromonadales", "Alteromonadaceae", "Saccharophagus")	6218	21093	21179	11229
c("Bacteria", "Actinobacteria", "Actinobacteria (class)", "Actinomycetales", "Pseudonocardiaceae", "Saccharopolyspora")	190628	107240	83487	51066
c("Eukaryota", "Hemichordata", "Enteropneusta", "unclassified (derived from Enteropneusta)", "Harrimaniidae", "Saccoglossus")	335	379	326	199
c("Eukaryota", "Chaetognatha", "unclassified (derived from Chaetognatha)", "Aphragmophora", "Sagittidae", "Sagitta")	2	0	0	0
c("Bacteria", "Proteobacteria", "Alphaproteobacteria", "Rhodobacterales", "Rhodobacteraceae", "Sagittula")	4289	5020	4086	2541
c("Eukaryota", "Ascomycota", "unclassified (derived from Ascomycota)", "unclassified (derived from Ascomycota)", "unclassified (derived from Ascomycota)", "Saitoella")	0	0	0	1
c("Eukaryota", "Chordata", "Actinopterygii", "Perciformes", "Blenniidae", "Salarias")	1	0	0	0
c("Bacteria", "Bacteroidetes", "unclassified (derived from Bacteroidetes)", "Bacteroidetes Order II. Incertae sedis", "Rhodothermaceae", "Salinibacter")	13582	14788	14154	6957
c("Bacteria", "Actinobacteria", "Actinobacteria (class)", "Actinomycetales", "Micromonosporaceae", "Salinispora")	279034	138021	91412	59538
c("Eukaryota", "Chordata", "Actinopterygii", "Salmoniformes", "Salmonidae", "Salmo")	2	0	0	0
c("Bacteria", "Proteobacteria", "Gammaproteobacteria", "Enterobacteriales", "Enterobacteriaceae", "Salmonella")	6366	14770	11372	6718
c("Bacteria", "Actinobacteria", "Actinobacteria (class)", "Actinomycetales", "Sanguibacteraceae", "Sanguibacter")	22640	31924	26227	12584
c("Eukaryota", "unclassified (derived from Eukaryota)", "unclassified (derived from Eukaryota)", "Saprolegniales", "Saprolegniaceae", "Saprolegnia")	10	12	6	5
c("Eukaryota", "Ascomycota", "Pezizomycetes", "Pezizales", "Sarcoscyphaceae", "Sarcoscypha")	1	11	76	17
c("Eukaryota", "Ascomycota", "Pezizomycetes", "Pezizales", "Pezizaceae", "Sarcosphaera")	0	1	0	1
c("Eukaryota", "Cnidaria", "Anthozoa", "Zoanthidea", "Parazoanthidae", "Savalia")	1	1	0	0
c("Bacteria", "Actinobacteria", "Actinobacteria (class)", "Bifidobacteriales", "Bifidobacteriaceae", "Scardovia")	491	569	375	210
c("Eukaryota", "Chlorophyta", "Chlorophyceae", "Sphaeropleales", "Scenedesmaceae", "Scenedesmus")	8	1	3	2
c("Eukaryota", "Ascomycota", "Saccharomycetes", "Saccharomycetales", "Debaryomycetaceae", "Scheffersomyces")	603	2095	1939	1226
c("Eukaryota", "Platyhelminthes", "Trematoda", "Strigeidida", "Schistosomatidae", "Schistosoma")	185	300	289	161
c("Eukaryota", "Basidiomycota", "Agaricomycetes", "Agaricales", "Schizophyllaceae", "Schizophyllum")	790	2576	1892	1166
c("Eukaryota", "Ascomycota", "Schizosaccharomycetes", "Schizosaccharomycetales", "Schizosaccharomycetaceae", "Schizosaccharomyces")	1733	5943	5327	3477
c("Eukaryota", "Chordata", "Actinopterygii", "Osteoglossiformes", "Osteoglossidae", "Scleropages")	1	0	0	0
c("Eukaryota", "Ascomycota", "Leotiomycetes", "Helotiales", "Sclerotiniaceae", "Sclerotinia")	2900	38927	49157	28697
c("Eukaryota", "Chordata", "Amphibia", "Gymnophiona", "Scolecomorphidae", "Scolecomorphus")	5	0	0	0
c("Eukaryota", "Chordata", "Actinopterygii", "Perciformes", "Scombridae", "Scomber")	2	0	0	1
c("Bacteria", "Fusobacteria", "Fusobacteriia", "Fusobacteriales", "Leptotrichiaceae", "Sebaldella")	1360	1956	2598	1105
c("Bacteria", "Actinobacteria", "Actinobacteria (class)", "Actinomycetales", "Segniliparaceae", "Segniliparus")	13668	9955	6547	3877
c("Eukaryota", "Streptophyta", "Isoetopsida", "Selaginellales", "Selaginellaceae", "Selaginella")	1343	1383	1057	551
c("Bacteria", "Firmicutes", "Negativicutes", "Selenomonadales", "Veillonellaceae", "Selenomonas")	5215	4338	3362	1721
c("Eukaryota", "Chordata", "Mammalia", "Primates", "Cercopithecidae", "Semnopithecus")	1	0	0	0
c("Eukaryota", "Mollusca", "Cephalopoda", "Sepiida", "Sepiidae", "Sepia")	0	1	0	0
c("Eukaryota", "Cnidaria", "Anthozoa", "Scleractinia", "Pocilloporidae", "Seriatopora")	1	0	0	0
c("Bacteria", "Proteobacteria", "Gammaproteobacteria", "Enterobacteriales", "Enterobacteriaceae", "Serratia")	10474	24771	24336	14669
c("Bacteria", "Proteobacteria", "Gammaproteobacteria", "Alteromonadales", "Shewanellaceae", "Shewanella")	33098	98716	88586	48396
c("Bacteria", "Proteobacteria", "Gammaproteobacteria", "Enterobacteriales", "Enterobacteriaceae", "Shigella")	1852	4254	3178	1723
c("Bacteria", "Firmicutes", "Clostridia", "Clostridiales", "Lachnospiraceae", "Shuttleworthia")	420	387	294	141
c("Eukaryota", "Cnidaria", "Anthozoa", "Scleractinia", "Siderastreidae", "Siderastrea")	0	0	1	0
c("Bacteria", "Proteobacteria", "Betaproteobacteria", "Gallionellales", "Gallionellaceae", "Sideroxydans")	8567	27341	21646	14929
c("Eukaryota", "Chordata", "Actinopterygii", "Stomiiformes", "Gonostomatidae", "Sigmops")	2	0	0	0
c("Eukaryota", "Streptophyta", "unclassified (derived from Streptophyta)", "Caryophyllales", "Caryophyllaceae", "Silene")	0	2	1	0
c("Bacteria", "Proteobacteria", "Betaproteobacteria", "Neisseriales", "Neisseriaceae", "Simonsiella")	549	1589	1270	759
c("Viruses", "unclassified (derived from Viruses)", "unclassified (derived from Viruses)", "Herpesvirales", "Herpesviridae", "Simplexvirus")	1	0	0	0
c("Bacteria", "Proteobacteria", "Alphaproteobacteria", "Rhizobiales", "Rhizobiaceae", "Sinorhizobium")	79257	126132	115377	75299
c("Eukaryota", "Sipuncula", "Sipunculidea", "Golfingiida", "Sipunculidae", "Sipunculus")	2	0	0	0
c("Bacteria", "Actinobacteria", "Actinobacteria (class)", "Coriobacteriales", "Coriobacteriaceae", "Slackia")	3507	2367	1807	914
c("Eukaryota", "unclassified (derived from Fungi)", "unclassified (derived from Fungi)", "Harpellales", "Legeriomycetaceae", "Smittium")	2	6	11	8
c("Bacteria", "Proteobacteria", "Gammaproteobacteria", "Enterobacteriales", "Enterobacteriaceae", "Sodalis")	1454	2869	2770	1702
c("Eukaryota", "Streptophyta", "unclassified (derived from Streptophyta)", "Solanales", "Solanaceae", "Solanum")	1	1	1	0
c("Eukaryota", "Chordata", "Actinopterygii", "Pleuronectiformes", "Soleidae", "Solea")	0	0	1	0
c("Bacteria", "Firmicutes", "Erysipelotrichi", "Erysipelotrichales", "Erysipelotrichaceae", "Solobacterium")	132	135	116	74
c("Bacteria", "Proteobacteria", "Deltaproteobacteria", "Myxococcales", "Polyangiaceae", "Sorangium")	88538	227419	144753	72257
c("Eukaryota", "Ascomycota", "Sordariomycetes", "Sordariales", "Sordariaceae", "Sordaria")	4382	82305	72386	60258
c("Eukaryota", "Chordata", "Mammalia", "Insectivora", "Soricidae", "Sorex")	2	1	0	0
c("Eukaryota", "Streptophyta", "Liliopsida", "Poales", "Poaceae", "Sorghum")	1012	1286	1206	681
c("Bacteria", "Chloroflexi", "Thermomicrobia (class)", "Sphaerobacterales", "Sphaerobacteraceae", "Sphaerobacter")	46617	26891	15701	11938
c("Eukaryota", "Chordata", "unclassified (derived from Chordata)", "Sphenodontia", "Sphenodontidae", "Sphenodon")	0	0	1	0
c("Bacteria", "Bacteroidetes", "Sphingobacteriia", "Sphingobacteriales", "Sphingobacteriaceae", "Sphingobacterium")	4971	6986	7352	3624
c("Bacteria", "Proteobacteria", "Alphaproteobacteria", "Sphingomonadales", "Sphingomonadaceae", "Sphingobium")	29877	105434	110304	54465
c("Bacteria", "Proteobacteria", "Alphaproteobacteria", "Sphingomonadales", "Sphingomonadaceae", "Sphingomonas")	59803	181586	202404	98959
c("Bacteria", "Proteobacteria", "Alphaproteobacteria", "Sphingomonadales", "Sphingomonadaceae", "Sphingopyxis")	24673	82557	84705	39808
c("Eukaryota", "Streptophyta", "unclassified (derived from Streptophyta)", "Caryophyllales", "Amaranthaceae", "Spinacia")	8	0	0	1
c("Bacteria", "Spirochaetes", "Spirochaetia", "Spirochaetales", "Spirochaetaceae", "Spirochaeta")	5212	6667	6679	3081
c("Eukaryota", "unclassified (derived from Fungi)", "unclassified (derived from Fungi)", "Kickxellales", "Kickxellaceae", "Spiromyces")	0	1	0	0
c("Bacteria", "Tenericutes", "Mollicutes", "Entomoplasmatales", "Spiroplasmataceae", "Spiroplasma")	4	0	2	1
c("Bacteria", "Bacteroidetes", "Cytophagia", "Cytophagales", "Cytophagaceae", "Spirosoma")	18135	36623	42305	21784
c("Eukaryota", "Chytridiomycota", "Chytridiomycetes", "Spizellomycetales", "Spizellomycetaceae", "Spizellomyces")	3	5	5	2
c("Eukaryota", "Chordata", "Chondrichthyes", "Squaliformes", "Squalidae", "Squalus")	1	0	1	0
c("Bacteria", "Actinobacteria", "Actinobacteria (class)", "Actinomycetales", "Glycomycetaceae", "Stackebrandtia")	62499	36048	29128	16420
c("Bacteria", "Firmicutes", "Bacilli", "Bacillales", "Staphylococcaceae", "Staphylococcus")	9885	9534	8408	4172
c("Archaea", "Crenarchaeota", "Thermoprotei", "Desulfurococcales", "Desulfurococcaceae", "Staphylothermus")	583	575	481	221
c("Bacteria", "Proteobacteria", "Alphaproteobacteria", "Rhizobiales", "Xanthobacteraceae", "Starkeya")	38297	32182	29810	19677
c("Eukaryota", "Streptophyta", "Zygnemophyceae", "Desmidiales", "Desmidiaceae", "Staurastrum")	11	6	5	4
c("Eukaryota", "Arthropoda", "Arachnida", "Oribatida", "Steganacaridae", "Steganacarus")	2	0	0	0
c("Bacteria", "Proteobacteria", "Gammaproteobacteria", "Xanthomonadales", "Xanthomonadaceae", "Stenotrophomonas")	16544	56495	49487	28289
c("Eukaryota", "Echinodermata", "Holothuroidea", "Aspidochirotida", "Stichopodidae", "Stichopus")	0	1	0	0
c("Eukaryota", "Chlorophyta", "Chlorophyceae", "Chaetophorales", "unclassified (derived from Chaetophorales)", "Stigeoclonium")	10	11	10	5
c("Bacteria", "Proteobacteria", "Deltaproteobacteria", "Myxococcales", "Cystobacteraceae", "Stigmatella")	83323	100494	59974	36472
c("Eukaryota", "Nematoda", "Enoplea", "Mermithida", "Mermithidae", "Strelkovimermis")	1	1	0	1
c("Bacteria", "Fusobacteria", "Fusobacteriia", "Fusobacteriales", "Leptotrichiaceae", "Streptobacillus")	413	552	571	275
c("Bacteria", "Firmicutes", "Bacilli", "Lactobacillales", "Streptococcaceae", "Streptococcus")	9778	10679	9517	4512
c("Bacteria", "Actinobacteria", "Actinobacteria (class)", "Actinomycetales", "Streptomycetaceae", "Streptomyces")	1489151	1135310	2182287	781042
c("Bacteria", "Actinobacteria", "Actinobacteria (class)", "Actinomycetales", "Streptosporangiaceae", "Streptosporangium")	179539	83115	89432	44783
c("Eukaryota", "Echinodermata", "Echinoidea", "Echinoida", "Strongylocentrotidae", "Strongylocentrotus")	701	939	974	506
c("Eukaryota", "Nematoda", "Chromadorea", "Rhabditida", "Strongylidae", "Strongylus")	1	0	0	0
c("Eukaryota", "Chordata", "Aves", "Struthioniformes", "Struthionidae", "Struthio")	1	0	0	0
c("Eukaryota", "Ascomycota", "Dothideomycetes", "Dothideales", "Dothideaceae", "Stylodothis")	4	0	1	0
c("Bacteria", "Firmicutes", "Clostridia", "Clostridiales", "Ruminococcaceae", "Subdoligranulum")	848	882	796	336
c("Eukaryota", "Porifera", "Demospongiae", "Hadromerida", "Suberitidae", "Suberites")	3	0	1	0
c("Bacteria", "Proteobacteria", "Gammaproteobacteria", "Aeromonadales", "Succinivibrionaceae", "Succinatimonas")	334	553	517	274
c("Eukaryota", "Basidiomycota", "Agaricomycetes", "Boletales", "Suillaceae", "Suillus")	1	3	1	0
c("Bacteria", "Proteobacteria", "Alphaproteobacteria", "Rhodobacterales", "Rhodobacteraceae", "Sulfitobacter")	4747	7094	5577	3034
c("Bacteria", "Firmicutes", "Clostridia", "Clostridiales", "Clostridiales Family XVII. Incertae Sedis", "Sulfobacillus")	47	32	5	12
c("Archaea", "Crenarchaeota", "Thermoprotei", "Sulfolobales", "Sulfolobaceae", "Sulfolobus")	5141	2889	1962	1276
c("Bacteria", "Proteobacteria", "Epsilonproteobacteria", "Campylobacterales", "Helicobacteraceae", "Sulfuricurvum")	619	1471	1646	844
c("Bacteria", "Aquificae", "Aquificae (class)", "Aquificales", "Hydrogenothermaceae", "Sulfurihydrogenibium")	4435	4671	4194	2014
c("Bacteria", "Proteobacteria", "Epsilonproteobacteria", "Campylobacterales", "Helicobacteraceae", "Sulfurimonas")	2021	3419	3498	1704
c("Bacteria", "Proteobacteria", "Epsilonproteobacteria", "Campylobacterales", "Campylobacteraceae", "Sulfurospirillum")	812	1430	1386	650
c("Bacteria", "Proteobacteria", "Epsilonproteobacteria", "unclassified (derived from Epsilonproteobacteria)", "unclassified (derived from Epsilonproteobacteria)", "Sulfurovum")	1659	2610	3092	1377
c("Eukaryota", "Chordata", "Mammalia", "unclassified (derived from Mammalia)", "Suidae", "Sus")	266	348	280	157
c("Bacteria", "Proteobacteria", "Betaproteobacteria", "Burkholderiales", "Sutterellaceae", "Sutterella")	860	2282	1481	1167
c("Bacteria", "Firmicutes", "Clostridia", "Clostridiales", "Clostridiales Family XVIII. Incertae Sedis", "Symbiobacterium")	25603	18239	15522	8499
c("Eukaryota", "Chytridiomycota", "Chytridiomycetes", "Chytridiales", "Synchytriaceae", "Synchytrium")	0	48	0	3
c("Bacteria", "Cyanobacteria", "unclassified (derived from Cyanobacteria)", "Chroococcales", "unclassified (derived from Chroococcales)", "Synechococcus")	53129	54922	55332	26275
c("Bacteria", "Cyanobacteria", "unclassified (derived from Cyanobacteria)", "Chroococcales", "unclassified (derived from Chroococcales)", "Synechocystis")	10752	13221	15438	6884
c("Eukaryota", "Bacillariophyta", "Fragilariophyceae", "Fragilariales", "Fragilariaceae", "Synedra")	8	5	3	4
c("Eukaryota", "Streptophyta", "Bryopsida", "Pottiales", "Pottiaceae", "Syntrichia")	0	1	1	2
c("Bacteria", "Proteobacteria", "Deltaproteobacteria", "Syntrophobacterales", "Syntrophobacteraceae", "Syntrophobacter")	18367	19175	21041	10194
c("Bacteria", "Firmicutes", "Clostridia", "Clostridiales", "Syntrophomonadaceae", "Syntrophomonas")	6786	5731	5776	2661
c("Bacteria", "Firmicutes", "Clostridia", "Clostridiales", "Syntrophomonadaceae", "Syntrophothermus")	4433	3182	2383	1382
c("Bacteria", "Proteobacteria", "Deltaproteobacteria", "Syntrophobacterales", "Syntrophaceae", "Syntrophus")	11888	14645	16633	7592
c("Viruses", "unclassified (derived from Viruses)", "unclassified (derived from Viruses)", "Caudovirales", "Siphoviridae", "T1-like viruses")	0	2	3	0
c("Viruses", "unclassified (derived from Viruses)", "unclassified (derived from Viruses)", "Caudovirales", "Myoviridae", "T4-like viruses")	106	168	176	76
c("Viruses", "unclassified (derived from Viruses)", "unclassified (derived from Viruses)", "Caudovirales", "Siphoviridae", "T5-like viruses")	0	2	0	1
c("Viruses", "unclassified (derived from Viruses)", "unclassified (derived from Viruses)", "Caudovirales", "Podoviridae", "T7-like viruses")	10	14	18	4
c("Eukaryota", "Platyhelminthes", "Cestoda", "Cyclophyllidea", "Taeniidae", "Taenia")	1	0	0	1
c("Eukaryota", "Chordata", "Aves", "Passeriformes", "Estrildidae", "Taeniopygia")	363	435	400	187
c("Eukaryota", "Ascomycota", "Eurotiomycetes", "Eurotiales", "Trichocomaceae", "Talaromyces")	1270	9976	10354	6798
c("Eukaryota", "Chordata", "Mammalia", "Insectivora", "Talpidae", "Talpa")	2	0	0	0
c("Bacteria", "Bacteroidetes", "Bacteroidia", "Bacteroidales", "Porphyromonadaceae", "Tannerella")	3	13	8	1
c("Eukaryota", "Chordata", "Mammalia", "Primates", "Tarsiidae", "Tarsius")	0	1	0	0
c("Bacteria", "Proteobacteria", "Betaproteobacteria", "Burkholderiales", "Alcaligenaceae", "Taylorella")	881	2960	2112	1552
c("Viruses", "unclassified (derived from Viruses)", "unclassified (derived from Viruses)", "unclassified (derived from Viruses)", "Tectiviridae", "Tectivirus")	1	3	7	0
c("Eukaryota", "Chordata", "unclassified (derived from Chordata)", "Squamata", "Gekkonidae", "Teratoscincus")	0	0	0	1
c("Eukaryota", "Ascomycota", "Dothideomycetes", "Capnodiales", "Teratosphaeriaceae", "Teratosphaeria")	0	0	1	1
c("Eukaryota", "Brachiopoda", "Rhynchonellata", "Terebratulida", "Cancellothyrididae", "Terebratulina")	3	0	0	0
c("Bacteria", "Proteobacteria", "Gammaproteobacteria", "Alteromonadales", "unclassified (derived from Alteromonadales)", "Teredinibacter")	3556	9537	9367	5129
c("Bacteria", "Acidobacteria", "Acidobacteriia", "Acidobacteriales", "Acidobacteriaceae", "Terriglobus")	58394	48577	62889	40771
c("Eukaryota", "Porifera", "Demospongiae", "Hadromerida", "Tethyidae", "Tethya")	1	1	0	0
c("Bacteria", "Firmicutes", "Bacilli", "Lactobacillales", "Enterococcaceae", "Tetragenococcus")	0	2	0	0
c("Eukaryota", "unclassified (derived from Eukaryota)", "Oligohymenophorea", "Hymenostomatida", "Tetrahymenidae", "Tetrahymena")	354	505	627	257
c("Eukaryota", "Arthropoda", "Insecta", "Hemiptera", "Aleyrodidae", "Tetraleurodes")	1	1	0	0
c("Eukaryota", "Chordata", "Actinopterygii", "Tetraodontiformes", "Tetraodontidae", "Tetraodon")	1	0	0	0
c("Eukaryota", "Bacillariophyta", "Coscinodiscophyceae", "unclassified (derived from Coscinodiscophyceae)", "Thalassiosiraceae", "Thalassiosira")	786	1325	1470	649
c("Bacteria", "Proteobacteria", "Alphaproteobacteria", "Rhodobacterales", "Rhodobacteraceae", "Thalassobium")	1312	1962	1649	933
c("Bacteria", "Proteobacteria", "Betaproteobacteria", "Rhodocyclales", "Rhodocyclaceae", "Thauera")	12840	37896	29131	20138
c("Eukaryota", "Nematoda", "Enoplea", "Mermithida", "Mermithidae", "Thaumamermis")	0	1	0	0
c("Eukaryota", "Apicomplexa", "Aconoidasida", "unclassified (derived from Aconoidasida)", "Theileriidae", "Theileria")	79	95	95	61
c("Bacteria", "Firmicutes", "Clostridia", "Clostridiales", "Clostridiales Family XVII. Incertae Sedis", "Thermaerobacter")	25616	15177	9943	6491
c("Bacteria", "Synergistetes", "Synergistia", "Synergistales", "Synergistaceae", "Thermanaerovibrio")	3021	2525	2102	1052
c("Bacteria", "Firmicutes", "Clostridia", "Clostridiales", "Peptococcaceae", "Thermincola")	6091	4969	4211	2140
c("Bacteria", "Firmicutes", "Clostridia", "Thermoanaerobacterales", "Thermoanaerobacteraceae", "Thermoanaerobacter")	7936	7308	5885	2776
c("Bacteria", "Firmicutes", "Clostridia", "Thermoanaerobacterales", "Thermoanaerobacterales Family III. Incertae Sedis", "Thermoanaerobacterium")	2898	3174	3094	1377
c("Bacteria", "unclassified (derived from Bacteria)", "unclassified (derived from Bacteria)", "unclassified (derived from Bacteria)", "unclassified (derived from Bacteria)", "Thermobaculum")	28374	19799	15839	8991
c("Bacteria", "Actinobacteria", "Actinobacteria (class)", "Actinomycetales", "Nocardiopsaceae", "Thermobifida")	146563	59405	43538	29337
c("Bacteria", "Actinobacteria", "Actinobacteria (class)", "Actinomycetales", "Pseudonocardiaceae", "Thermobispora")	99255	37189	26003	16172
c("Archaea", "Euryarchaeota", "Thermococci", "Thermococcales", "Thermococcaceae", "Thermococcus")	4346	3043	1947	1274
c("Bacteria", "Aquificae", "Aquificae (class)", "Aquificales", "Aquificaceae", "Thermocrinis")	1921	1756	1383	725
c("Bacteria", "Nitrospirae", "Nitrospira (class)", "Nitrospirales", "Nitrospiraceae", "Thermodesulfovibrio")	4409	4475	4431	2079
c("Archaea", "Crenarchaeota", "Thermoprotei", "Thermoproteales", "Thermofilaceae", "Thermofilum")	1117	779	646	384
c("Bacteria", "Chloroflexi", "Thermomicrobia (class)", "Thermomicrobiales", "Thermomicrobiaceae", "Thermomicrobium")	24860	13411	7503	5610
c("Bacteria", "Actinobacteria", "Actinobacteria (class)", "Actinomycetales", "Thermomonosporaceae", "Thermomonospora")	149788	50347	37560	23322
c("Archaea", "Euryarchaeota", "Thermoplasmata", "Thermoplasmatales", "Thermoplasmataceae", "Thermoplasma")	1760	1116	1069	569
c("Archaea", "Crenarchaeota", "Thermoprotei", "Thermoproteales", "Thermoproteaceae", "Thermoproteus")	286	194	153	99
c("Bacteria", "Firmicutes", "Clostridia", "Thermoanaerobacterales", "Thermoanaerobacterales Family III. Incertae Sedis", "Thermosediminibacter")	4433	3342	2794	1489
c("Bacteria", "Firmicutes", "Negativicutes", "Selenomonadales", "Veillonellaceae", "Thermosinus")	5305	4150	3216	1785
c("Bacteria", "Thermotogae", "Thermotogae (class)", "Thermotogales", "Thermotogaceae", "Thermosipho")	3717	3217	2879	1395
c("Archaea", "Crenarchaeota", "Thermoprotei", "Desulfurococcales", "Desulfurococcaceae", "Thermosphaera")	126	94	88	35
c("Bacteria", "Cyanobacteria", "unclassified (derived from Cyanobacteria)", "Chroococcales", "unclassified (derived from Chroococcales)", "Thermosynechococcus")	8079	8480	9178	4136
c("Bacteria", "Thermotogae", "Thermotogae (class)", "Thermotogales", "Thermotogaceae", "Thermotoga")	13167	10769	8742	4516
c("Bacteria", "Aquificae", "Aquificae (class)", "Aquificales", "Desulfurobacteriaceae", "Thermovibrio")	2248	2217	2088	1003
c("Bacteria", "Deinococcus-Thermus", "Deinococci", "Thermales", "Thermaceae", "Thermus")	24737	20138	13714	7893
c("Bacteria", "Proteobacteria", "Gammaproteobacteria", "Chromatiales", "Ectothiorhodospiraceae", "Thioalkalivibrio")	13782	24828	19719	14068
c("Bacteria", "Proteobacteria", "Betaproteobacteria", "Hydrogenophilales", "Hydrogenophilaceae", "Thiobacillus")	17482	51399	40905	27880
c("Bacteria", "Proteobacteria", "Gammaproteobacteria", "Thiotrichales", "Piscirickettsiaceae", "Thiomicrospira")	3430	6589	6907	3476
c("Bacteria", "Proteobacteria", "Betaproteobacteria", "Burkholderiales", "unclassified (derived from Burkholderiales)", "Thiomonas")	12558	57501	41808	28720
c("Bacteria", "Proteobacteria", "Gammaproteobacteria", "Chromatiales", "Chromatiaceae", "Thiorhodococcus")	1	2	1	4
c("Eukaryota", "Arthropoda", "Insecta", "Thysanoptera", "Thripidae", "Thrips")	0	0	1	0
c("Eukaryota", "Mollusca", "Gastropoda", "unclassified (derived from Gastropoda)", "Vermetidae", "Thylacodes")	0	1	0	0
c("Eukaryota", "Arthropoda", "Maxillopoda", "Harpacticoida", "Harpacticidae", "Tigriopus")	1	0	1	0
c("Eukaryota", "Basidiomycota", "Exobasidiomycetes", "Tilletiales", "Tilletiaceae", "Tilletia")	4	8	4	3
c("Bacteria", "Proteobacteria", "Gammaproteobacteria", "Aeromonadales", "Aeromonadaceae", "Tolumonas")	2188	5747	5447	3226
c("Eukaryota", "Porifera", "Demospongiae", "Halichondrida", "Halichondriidae", "Topsentia")	2	0	1	0
c("Eukaryota", "Ascomycota", "Saccharomycetes", "Saccharomycetales", "Saccharomycetaceae", "Torulaspora")	0	2	4	1
c("Eukaryota", "Apicomplexa", "Coccidia", "Eucoccidiorida", "Sarcocystidae", "Toxoplasma")	272	352	366	187
c("Eukaryota", "Streptophyta", "unclassified (derived from Streptophyta)", "Asterales", "Campanulaceae", "Trachelium")	2	2	4	2
c("Eukaryota", "Basidiomycota", "Agaricomycetes", "Polyporales", "Coriolaceae", "Trametes")	7	3	2	2
c("Bacteria", "Spirochaetes", "Spirochaetia", "Spirochaetales", "Spirochaetaceae", "Treponema")	3978	4743	4783	2216
c("Eukaryota", "Arthropoda", "Insecta", "Coleoptera", "Tenebrionidae", "Tribolium")	385	534	483	292
c("Eukaryota", "Nematoda", "Enoplea", "Trichocephalida", "Trichinellidae", "Trichinella")	90	247	231	193
c("Bacteria", "Cyanobacteria", "unclassified (derived from Cyanobacteria)", "Oscillatoriales", "unclassified (derived from Oscillatoriales)", "Trichodesmium")	7535	9383	10564	4765
c("Eukaryota", "unclassified (derived from Eukaryota)", "unclassified (derived from Eukaryota)", "Trichomonadida", "Trichomonadidae", "Trichomonas")	254	363	514	187
c("Eukaryota", "Ascomycota", "Eurotiomycetes", "Onygenales", "Arthrodermataceae", "Trichophyton")	249	2101	1962	1382
c("Eukaryota", "Placozoa", "unclassified (derived from Placozoa)", "unclassified (derived from Placozoa)", "unclassified (derived from Placozoa)", "Trichoplax")	713	1082	1033	570
c("Bacteria", "Cyanobacteria", "unclassified (derived from Cyanobacteria)", "Nostocales", "Nostocaceae", "Trichormus")	1757	2153	2369	1048
c("Eukaryota", "Streptophyta", "unclassified (derived from Streptophyta)", "Fabales", "Fabaceae", "Trifolium")	0	0	1	0
c("Eukaryota", "Streptophyta", "Liliopsida", "Poales", "Poaceae", "Triticum")	0	1	3	0
c("Bacteria", "Actinobacteria", "Actinobacteria (class)", "Actinomycetales", "unclassified (derived from Actinomycetales)", "Tropheryma")	2947	4092	3303	1517
c("Bacteria", "Deinococcus-Thermus", "Deinococci", "Deinococcales", "Trueperaceae", "Truepera")	9878	10851	10824	5270
c("Bacteria", "Actinobacteria", "Actinobacteria (class)", "Actinomycetales", "Actinomycetaceae", "Trueperella")	0	0	1	0
c("Eukaryota", "unclassified (derived from Eukaryota)", "unclassified (derived from Eukaryota)", "Kinetoplastida", "Trypanosomatidae", "Trypanosoma")	635	1056	967	617
c("Bacteria", "Actinobacteria", "Actinobacteria (class)", "Actinomycetales", "Tsukamurellaceae", "Tsukamurella")	21278	17285	11839	7194
c("Eukaryota", "Ascomycota", "Pezizomycetes", "Pezizales", "Tuberaceae", "Tuber")	669	4278	4562	3051
c("Eukaryota", "Chordata", "Mammalia", "Scandentia", "Tupaiidae", "Tupaia")	0	0	1	0
c("Bacteria", "Firmicutes", "Erysipelotrichi", "Erysipelotrichales", "Erysipelotrichaceae", "Turicibacter")	543	559	497	238
c("Eukaryota", "Streptophyta", "Liliopsida", "Poales", "Typhaceae", "Typha")	1	0	0	0
c("Eukaryota", "Chordata", "Amphibia", "Gymnophiona", "Typhlonectidae", "Typhlonectes")	0	1	0	1
c("Eukaryota", "unclassified (derived from Fungi)", "unclassified (derived from Fungi)", "Mucorales", "unclassified (derived from Mucorales)", "Umbelopsis")	13	4	55	27
c("Eukaryota", "Ascomycota", "Eurotiomycetes", "Onygenales", "Onygenaceae", "Uncinocarpus")	712	7924	8417	5898
c("Eukaryota", "Arthropoda", "Arachnida", "unclassified (derived from Arachnida)", "Unionicolidae", "Unionicola")	3	0	0	0
c("Bacteria", "Tenericutes", "Mollicutes", "Mycoplasmatales", "Mycoplasmataceae", "Ureaplasma")	171	239	239	85
c("Eukaryota", "Chordata", "Mammalia", "Insectivora", "Talpidae", "Urotrichus")	0	0	0	1
c("Eukaryota", "Chordata", "Mammalia", "Carnivora", "Ursidae", "Ursus")	2	0	0	0
c("Eukaryota", "Basidiomycota", "Ustilaginomycetes", "Ustilaginales", "Ustilaginaceae", "Ustilago")	1349	3455	3173	1790
c("Viruses", "unclassified (derived from Viruses)", "unclassified (derived from Viruses)", "Caudovirales", "Podoviridae", "VP2-like phages")	1	0	1	0
c("Eukaryota", "Porifera", "Demospongiae", "unclassified (derived from Demospongiae)", "unclassified (derived from Demospongiae)", "Vaceletia")	3	0	0	0
c("Eukaryota", "Ascomycota", "Saccharomycetes", "Saccharomycetales", "Saccharomycetaceae", "Vanderwaltozyma")	126	394	315	205
c("Eukaryota", "Arthropoda", "Ostracoda", "Myodocopida", "Cypridinidae", "Vargula")	0	1	0	1
c("Viruses", "unclassified (derived from Viruses)", "unclassified (derived from Viruses)", "Herpesvirales", "Herpesviridae", "Varicellovirus")	2	4	0	2
c("Bacteria", "Proteobacteria", "Betaproteobacteria", "Burkholderiales", "Comamonadaceae", "Variovorax")	91031	434163	385513	214737
c("Eukaryota", "Xanthophyceae", "unclassified (derived from Xanthophyceae)", "Vaucheriales", "Vaucheriaceae", "Vaucheria")	7	9	15	8
c("Bacteria", "Firmicutes", "Negativicutes", "Selenomonadales", "Veillonellaceae", "Veillonella")	3624	3316	2583	1270
c("Eukaryota", "Arthropoda", "Insecta", "Hymenoptera", "Ichneumonidae", "Venturia")	0	1	0	0
c("Bacteria", "Proteobacteria", "Betaproteobacteria", "Burkholderiales", "Comamonadaceae", "Verminephrobacter")	43712	167732	132061	89387
c("Bacteria", "Verrucomicrobia", "Verrucomicrobiae", "Verrucomicrobiales", "Verrucomicrobiaceae", "Verrucomicrobium")	14455	140508	287806	98671
c("Bacteria", "Actinobacteria", "Actinobacteria (class)", "Actinomycetales", "Micromonosporaceae", "Verrucosispora")	126	87	35	24
c("Eukaryota", "Ascomycota", "Sordariomycetes", "Hypocreales", "unclassified (derived from Hypocreales)", "Verticillium")	2325	40297	34888	29001
c("Bacteria", "Proteobacteria", "Gammaproteobacteria", "Vibrionales", "Vibrionaceae", "Vibrio")	17435	43599	37194	20323
c("Bacteria", "Lentisphaerae", "unclassified (derived from Lentisphaerae)", "unclassified (derived from Lentisphaerae)", "Victivallaceae", "Victivallis")	2016	4891	10482	2589
c("Eukaryota", "Streptophyta", "unclassified (derived from Streptophyta)", "Fabales", "Fabaceae", "Vigna")	0	0	1	0
c("Eukaryota", "Streptophyta", "unclassified (derived from Streptophyta)", "Vitales", "Vitaceae", "Vitis")	498	626	663	330
c("Eukaryota", "Chlorophyta", "Chlorophyceae", "Chlamydomonadales", "Volvocaceae", "Volvox")	1459	2253	2035	1063
c("Archaea", "Crenarchaeota", "Thermoprotei", "Thermoproteales", "Thermoproteaceae", "Vulcanisaeta")	522	249	180	98
c("Bacteria", "Chlamydiae", "Chlamydiia", "Chlamydiales", "Waddliaceae", "Waddlia")	1761	2284	3244	1261
c("Eukaryota", "Bryozoa", "Gymnolaemata", "Cheilostomatida", "Watersiporidae", "Watersipora")	0	1	0	0
c("Bacteria", "Bacteroidetes", "Flavobacteriia", "Flavobacteriales", "Flavobacteriaceae", "Weeksella")	333	855	696	338
c("Bacteria", "Firmicutes", "Bacilli", "Lactobacillales", "Leuconostocaceae", "Weissella")	244	231	221	105
c("Eukaryota", "Streptophyta", "Gnetopsida", "Welwitschiales", "Welwitschiaceae", "Welwitschia")	1	6	0	1
c("Eukaryota", "Ascomycota", "Dothideomycetes", "Pleosporales", "Sporormiaceae", "Westerdykella")	0	0	4	5
c("Viruses", "unclassified (derived from Viruses)", "unclassified (derived from Viruses)", "unclassified (derived from Viruses)", "Nimaviridae", "Whispovirus")	1	0	0	0
c("Eukaryota", "Annelida", "Hirudinida", "Arhynchobdellida", "Haemopidae", "Whitmania")	0	0	1	0
c("Bacteria", "Proteobacteria", "Gammaproteobacteria", "Enterobacteriales", "Enterobacteriaceae", "Wigglesworthia")	143	209	230	126
c("Bacteria", "Proteobacteria", "Alphaproteobacteria", "Rickettsiales", "Anaplasmataceae", "Wolbachia")	2319	2647	3005	1165
c("Bacteria", "Proteobacteria", "Epsilonproteobacteria", "Campylobacterales", "Helicobacteraceae", "Wolinella")	1554	2142	2227	947
c("Bacteria", "Proteobacteria", "Alphaproteobacteria", "Rhizobiales", "Xanthobacteraceae", "Xanthobacter")	60995	59474	61257	37350
c("Bacteria", "Proteobacteria", "Gammaproteobacteria", "Xanthomonadales", "Xanthomonadaceae", "Xanthomonas")	55189	179221	153645	88799
c("Eukaryota", "Chordata", "unclassified (derived from Chordata)", "Squamata", "Agamidae", "Xenagama")	0	1	0	0
c("Eukaryota", "Arthropoda", "Malacostraca", "Decapoda", "Xenograpsidae", "Xenograpsus")	0	0	0	3
c("Eukaryota", "Chordata", "Actinopterygii", "Osteoglossiformes", "Notopteridae", "Xenomystus")	0	0	1	0
c("Eukaryota", "Chordata", "Amphibia", "Anura", "Pipidae", "Xenopus")	4648	20533	15030	9562
c("Bacteria", "Proteobacteria", "Gammaproteobacteria", "Enterobacteriales", "Enterobacteriaceae", "Xenorhabdus")	1926	3771	3783	2100
c("Eukaryota", "Xenoturbellida", "unclassified (derived from Xenoturbellida)", "unclassified (derived from Xenoturbellida)", "unclassified (derived from Xenoturbellida)", "Xenoturbella")	2	1	0	2
c("Bacteria", "Actinobacteria", "Actinobacteria (class)", "Actinomycetales", "Promicromonosporaceae", "Xylanimonas")	19626	26349	19142	9842
c("Eukaryota", "Ascomycota", "Sordariomycetes", "Xylariales", "Xylariaceae", "Xylaria")	27	709	550	410
c("Bacteria", "Proteobacteria", "Gammaproteobacteria", "Xanthomonadales", "Xanthomonadaceae", "Xylella")	8161	21206	16496	9845
c("Eukaryota", "Ascomycota", "Saccharomycetes", "Saccharomycetales", "Dipodascaceae", "Yarrowia")	817	3656	3349	2253
c("Bacteria", "Proteobacteria", "Gammaproteobacteria", "Enterobacteriales", "Enterobacteriaceae", "Yersinia")	13499	32515	28714	17289
c("Eukaryota", "Streptophyta", "Liliopsida", "Poales", "Poaceae", "Zea")	7	12	10	1
c("Bacteria", "Bacteroidetes", "Flavobacteriia", "Flavobacteriales", "Flavobacteriaceae", "Zobellia")	1	1	0	1
c("Bacteria", "Bacteroidetes", "Flavobacteriia", "Flavobacteriales", "Flavobacteriaceae", "Zunongwangia")	2642	4940	4955	2814
c("Eukaryota", "Streptophyta", "Zygnemophyceae", "Zygnematales", "Zygnemataceae", "Zygnema")	11	11	6	1
c("Eukaryota", "Ascomycota", "Saccharomycetes", "Saccharomycetales", "Saccharomycetaceae", "Zygosaccharomyces")	143	400	377	219
c("Bacteria", "Proteobacteria", "Alphaproteobacteria", "Sphingomonadales", "Sphingomonadaceae", "Zymomonas")	10578	32599	29445	14820
c("Eukaryota", "Ascomycota", "Dothideomycetes", "Capnodiales", "Mycosphaerellaceae", "Zymoseptoria")	200	89	60	15
c("Viruses", "unclassified (derived from Viruses)", "unclassified (derived from Viruses)", "Caudovirales", "Podoviridae", "phiKMV-like viruses")	1	3	3	13
c("Viruses", "unclassified (derived from Viruses)", "unclassified (derived from Viruses)", "Caudovirales", "Myoviridae", "phiKZ-like viruses")	5	19	16	20
