# Supplementary material for: Long-Term Enrichment of Stress-Tolerant Cellulolytic Soil Populations following Timber Harvesting Evidenced by Multi-Omic Stable Isotope Probing
Source: Front Microbiol. 2017 Apr 11;8:537. doi: 10.3389/fmicb.2017.00537 (PMC5386986; doi:10.3389/fmicb.2017.00537)
Supplement: Supplementary file 5 [file DataSheet2.ZIP › Supplemental Data 2 - R Analyses and Data/PLFA_Replication.csv]

Sample	rt	Rep1	Rep2	Rep3
BR051	826.2	6977.460209	7205.645254	6499.467853
BR051	871.5	1433.959635	1432.975138	1439.503191
BR051	951.7	1404.738386	1308.867855	1307.991555
BR051	961.5	4232.235204	4060.024266	4044.594848
BR051	997.6	1440.760549	1593.954338	1592.614954
BR051	1020.3	535.8190165	NA	463.0152691
BR051	1054.1	2066.386299	2086.47864	2083.826855
BR051	1083.4	1587.100293	1691.603476	1678.745703
BR051	1108.1	3615.215852	3673.118042	3666.325059
BR051	1121.3	10210.48322	10034.19884	10056.56281
BR051	1141.7	2627.766442	2628.424867	2617.717345
BR051	1200.3	925.1978957	871.8381661	881.1442845
BR051	1209	1339.743996	1322.168594	1338.775007
BR051	1242.2	2998.203093	3009.162821	3014.921776
BR051	1257.5	1456.518587	1473.847489	1470.90973
BR051	1283.5	3817.126225	3906.935322	3889.148935
BR051	1447	17053.82375	17489.17367	17312.99165
BR051	1462	2165.383305	2239.883517	2236.487963
BR051	1474.9	2185.487205	2234.307208	2228.123809
BR051	1518.8	572.2241789	754.150497	771.2520162
BR051	1734.5	834.7677796	840.8182138	842.3400666
BR051	1857	1392.751261	1371.4712	1372.416926
BR051	2069.2	205.2425015	220.6233261	209.492285
BR051	2422.2	49.83725136	45.74574121	16.98740938
BR067	826	4912.504323	6940.563501	6964.942448
BR067	832.2	10.11579293	87.98683701	88.32148592
BR067	871.2	2069.995644	2239.845497	2266.280657
BR067	924.4	816.160551	1372.732616	1700.567988
BR067	951.8	1771.879557	1745.804806	1747.799111
BR067	961.7	5349.564878	5207.460567	5218.536323
BR067	968.7	2453.855577	NA	NA
BR067	997.3	1802.526477	2280.189598	2351.178658
BR067	1020.2	226.7607272	497.4643228	476.2619588
BR067	1053.6	4140.925632	4629.884694	5039.065861
BR067	1083.2	2146.642338	2186.927732	2228.379289
BR067	1099.3	3407.686703	1274.983869	1365.859292
BR067	1108.1	4311.196624	4234.050444	4283.186141
BR067	1121.2	7395.368516	7205.643949	7332.979639
BR067	1141.5	3600.904654	3634.315552	3674.593741
BR067	1199.9	1559.006457	1509.782317	1367.882699
BR067	1208.5	797.4676478	828.0003157	811.1052796
BR067	1241.8	1775.19654	1876.86205	1863.102061
BR067	1257.1	1741.573511	1786.204993	1827.945235
BR067	1272.1	507.4012661	55.47579391	147.1651977
BR067	1283.3	4678.520864	4990.332095	4893.227268
BR067	1447.5	7696.273337	7492.989124	7888.862841
BR067	1462.6	2795.129659	2828.721141	2903.595492
BR067	1476.2	3009.558371	2967.179485	3112.60318
BR067	1518.5	940.4035885	915.4769998	800.4819792
BR067	1533.8	1651.194807	1637.633815	1529.052122
BR067	1722.6	437.5114187	365.8570874	329.4522136
BR067	1734.5	1386.708737	1424.982059	1404.158599
BR067	1859.5	1062.205003	1110.491276	1199.131125
BR067	1998.3	370.8088066	NA	NA
BR067	2025.8	507.3182726	NA	NA
BR067	2068.4	381.9015752	225.5114807	282.7679852
BR067	2288.3	2759.16247	2864.916921	2472.338123
BR067	2299.6	905.6138314	2034.280185	1018.438097
BR067	2421.4	148.0789017	14.45174459	38.45599269
