# Supplementary material for: Long-Term Enrichment of Stress-Tolerant Cellulolytic Soil Populations following Timber Harvesting Evidenced by Multi-Omic Stable Isotope Probing
Source: Front Microbiol. 2017 Apr 11;8:537. doi: 10.3389/fmicb.2017.00537 (PMC5386986; doi:10.3389/fmicb.2017.00537)
Supplement: Supplementary file 5 [file DataSheet2.ZIP › Supplemental Data 2 - R Analyses and Data/Shannon_Pielou_Compiled.csv]

Sample.ID	Shannon	Pielou	Enrichment	Domain	Horizon	Treatment	Site
BL025	6.889657975	0.842947586	C12	Bacteria	Organic	OM1	Blodgett
BL025	4.341766348	0.585429446	C13	Bacteria	Organic	OM1	Blodgett
BL025	2.041229018	0.37909386	C12	Fungi	Organic	OM1	Blodgett
BL025	3.087328409	0.522320187	C13	Fungi	Organic	OM1	Blodgett
BL026	7.605486621	0.868192422	C12	Bacteria	Mineral	OM1	Blodgett
BL026	4.843950814	0.624803013	C13	Bacteria	Mineral	OM1	Blodgett
BL026	5.634006624	0.838818898	C12	Fungi	Mineral	OM1	Blodgett
BL026	2.741223924	0.424139166	C13	Fungi	Mineral	OM1	Blodgett
BL031	7.417322076	0.899572616	C12	Bacteria	Organic	OM2	Blodgett
BL031	5.223313479	0.66430012	C13	Bacteria	Organic	OM2	Blodgett
BL031	4.455338649	0.694154772	C12	Fungi	Organic	OM2	Blodgett
BL031	1.271247267	0.243770456	C13	Fungi	Organic	OM2	Blodgett
BL032	7.367357041	0.89348442	C12	Bacteria	Mineral	OM2	Blodgett
BL032	5.500927997	0.70552936	C13	Bacteria	Mineral	OM2	Blodgett
BL032	3.490106541	0.577580442	C12	Fungi	Mineral	OM2	Blodgett
BL032	1.185376705	0.207944643	C13	Fungi	Mineral	OM2	Blodgett
BL037	6.516931998	0.84314694	C12	Bacteria	Organic	OM3	Blodgett
BL037	4.566763605	0.590804654	C13	Bacteria	Organic	OM3	Blodgett
BL037	3.939882404	0.665042587	C12	Fungi	Organic	OM3	Blodgett
BL037	1.293541993	0.278517037	C13	Fungi	Organic	OM3	Blodgett
BL038	7.078723228	0.894303457	C12	Bacteria	Mineral	OM3	Blodgett
BL038	4.237820912	0.585981037	C13	Bacteria	Mineral	OM3	Blodgett
BL038	4.157527727	0.69805931	C12	Fungi	Mineral	OM3	Blodgett
BL038	1.249548597	0.243863657	C13	Fungi	Mineral	OM3	Blodgett
BL043	6.90797986	0.852501097	C12	Bacteria	Organic	Ref	Blodgett
BL043	5.300949657	0.690544891	C13	Bacteria	Organic	Ref	Blodgett
BL043	3.760847085	0.865795477	C12	Fungi	Organic	Ref	Blodgett
BL043	0.962866991	0.196292162	C13	Fungi	Organic	Ref	Blodgett
BL044	6.894316132	0.833988667	C12	Bacteria	Mineral	Ref	Blodgett
BL044	4.778060491	0.626381882	C13	Bacteria	Mineral	Ref	Blodgett
BL044	4.017360746	0.618938817	C12	Fungi	Mineral	Ref	Blodgett
BL044	1.494147042	0.30460007	C13	Fungi	Mineral	Ref	Blodgett
BR049	6.557136127	0.802235954	C12	Bacteria	Organic	OM1	Brandy City
BR049	3.100288779	0.428178259	C13	Bacteria	Organic	OM1	Brandy City
BR049	3.173536631	0.531468342	C12	Fungi	Organic	OM1	Brandy City
BR049	2.248103295	0.401295183	C13	Fungi	Organic	OM1	Brandy City
BR050	6.781323163	0.838927067	C12	Bacteria	Mineral	OM1	Brandy City
BR050	4.524335929	0.614977057	C13	Bacteria	Mineral	OM1	Brandy City
BR050	1.977757923	0.330930689	C12	Fungi	Mineral	OM1	Brandy City
BR050	0.858972366	0.211546465	C13	Fungi	Mineral	OM1	Brandy City
BR055	7.232247712	0.86538512	C12	Bacteria	Organic	OM2	Brandy City
BR055	4.058030784	0.543351888	C13	Bacteria	Organic	OM2	Brandy City
BR055	2.809009154	0.47246601	C12	Fungi	Organic	OM2	Brandy City
BR055	0.760716252	0.164831287	C13	Fungi	Organic	OM2	Brandy City
BR056	7.321963077	0.855440035	C12	Bacteria	Mineral	OM2	Brandy City
BR056	5.236542759	0.677261986	C13	Bacteria	Mineral	OM2	Brandy City
BR056	2.196542557	0.398108076	C12	Fungi	Mineral	OM2	Brandy City
BR056	1.279242722	0.273218041	C13	Fungi	Mineral	OM2	Brandy City
BR061	7.152208195	0.873159051	C12	Bacteria	Organic	OM3	Brandy City
BR061	6.782918847	0.8283278	C13	Bacteria	Organic	OM3	Brandy City
BR061	4.59472815	0.716054208	C12	Fungi	Organic	OM3	Brandy City
BR061	3.149792718	0.540370922	C13	Fungi	Organic	OM3	Brandy City
BR062	0	NA	C12	Bacteria	Mineral	OM3	Brandy City
BR062	5.024495217	0.660865579	C13	Bacteria	Mineral	OM3	Brandy City
BR062	2.647853547	0.444388187	C12	Fungi	Mineral	OM3	Brandy City
BR062	0.72176575	0.176283588	C13	Fungi	Mineral	OM3	Brandy City
BR067	6.945213104	0.848927582	C12	Bacteria	Organic	Ref	Brandy City
BR067	3.168786586	0.453794768	C13	Bacteria	Organic	Ref	Brandy City
BR067	3.399842094	0.560251097	C12	Fungi	Organic	Ref	Brandy City
BR067	1.517394753	0.334773623	C13	Fungi	Organic	Ref	Brandy City
BR068	6.526836669	0.803739347	C12	Bacteria	Mineral	Ref	Brandy City
BR068	3.998373287	0.543863184	C13	Bacteria	Mineral	Ref	Brandy City
BR068	1.340474346	0.258971323	C12	Fungi	Mineral	Ref	Brandy City
BR068	0.864030245	0.220865328	C13	Fungi	Mineral	Ref	Brandy City
LH001	5.258238111	0.899837108	C12	Bacteria	Organic	OM1	Lowell Hill
LH001	5.225904638	0.781343822	C13	Bacteria	Organic	OM1	Lowell Hill
LH002	6.67995637	0.884193443	C12	Bacteria	Mineral	OM1	Lowell Hill
LH002	5.771063317	0.694088969	C13	Bacteria	Mineral	OM1	Lowell Hill
LH002	3.012416294	0.600408267	C12	Fungi	Mineral	OM1	Lowell Hill
LH002	0.934167009	0.18719159	C13	Fungi	Mineral	OM1	Lowell Hill
LH007	6.58670528	0.842849771	C12	Bacteria	Organic	OM2	Lowell Hill
LH007	5.533028002	0.744261023	C13	Bacteria	Organic	OM2	Lowell Hill
LH007	4.185147343	0.855797252	C13	Fungi	Organic	OM2	Lowell Hill
LH008	7.428204148	0.86960124	C12	Bacteria	Mineral	OM2	Lowell Hill
LH008	5.184143396	0.672687658	C13	Bacteria	Mineral	OM2	Lowell Hill
LH008	3.167192418	0.526447753	C12	Fungi	Mineral	OM2	Lowell Hill
LH008	0.959386563	0.163458516	C13	Fungi	Mineral	OM2	Lowell Hill
LH013	7.161654556	0.872671856	C12	Bacteria	Organic	OM3	Lowell Hill
LH013	6.037210118	0.725163747	C13	Bacteria	Organic	OM3	Lowell Hill
LH013	4.535655906	0.714965541	C13	Fungi	Organic	OM3	Lowell Hill
LH014	7.553808229	0.904908825	C12	Bacteria	Mineral	OM3	Lowell Hill
LH014	5.508357711	0.69892531	C13	Bacteria	Mineral	OM3	Lowell Hill
LH014	5.780713971	0.820959524	C12	Fungi	Mineral	OM3	Lowell Hill
LH014	0.682619434	0.142093348	C13	Fungi	Mineral	OM3	Lowell Hill
LH019	7.560472234	0.873780613	C12	Bacteria	Organic	Ref	Lowell Hill
LH019	4.726317644	0.579453407	C13	Bacteria	Organic	Ref	Lowell Hill
LH019	5.507084139	0.79992662	C12	Fungi	Organic	Ref	Lowell Hill
LH019	4.353018289	0.64411918	C13	Fungi	Organic	Ref	Lowell Hill
LH020	6.807980562	0.817010989	C12	Bacteria	Mineral	Ref	Lowell Hill
LH020	2.101840561	0.294258904	C13	Bacteria	Mineral	Ref	Lowell Hill
LH020	2.828379899	0.453387739	C12	Fungi	Mineral	Ref	Lowell Hill
LH020	1.280305012	0.21049966	C13	Fungi	Mineral	Ref	Lowell Hill
