# Supplementary material for: Long-Term Enrichment of Stress-Tolerant Cellulolytic Soil Populations following Timber Harvesting Evidenced by Multi-Omic Stable Isotope Probing
Source: Front Microbiol. 2017 Apr 11;8:537. doi: 10.3389/fmicb.2017.00537 (PMC5386986; doi:10.3389/fmicb.2017.00537)
Supplement: Supplementary file 5 [file DataSheet2.ZIP › Supplemental Data 2 - R Analyses and Data/Table of FA Counts Across All Factors.csv]

	FAs	Horizon	OM	Site	SampleName
BL025	25	Org	OM1	BL	BL025
BL026	28	Min	OM1	BL	BL026
BL027	27	Org	OM1	BL	BL027
BL028	28	Min	OM1	BL	BL028
BL029	26	Org	OM1	BL	BL029
BL030	27	Min	OM1	BL	BL030
BL031	25	Org	OM2	BL	BL031
BL032	26	Min	OM2	BL	BL032
BL033	27	Org	OM2	BL	BL033
BL034	27	Min	OM2	BL	BL034
BL035	26	Org	OM2	BL	BL035
BL036	27	Min	OM2	BL	BL036
BL037	25	Org	OM3	BL	BL037
BL038	25	Min	OM3	BL	BL038
BL039	25	Org	OM3	BL	BL039
BL040	26	Min	OM3	BL	BL040
BL041	23	Org	OM3	BL	BL041
BL042	27	Min	OM3	BL	BL042
BL043	33	Org	REF	BL	BL043
BL044	28	Min	REF	BL	BL044
BL045	36	Org	REF	BL	BL045
BL046	24	Min	REF	BL	BL046
BL047	34	Org	REF	BL	BL047
BL048	23	Min	REF	BL	BL048
BR049	25	Org	OM1	BR	BR049
BR050	34	Min	OM1	BR	BR050
BR051	35	Org	OM1	BR	BR051
BR052	31	Min	OM1	BR	BR052
BR053	31	Org	OM1	BR	BR053
BR054	29	Min	OM1	BR	BR054
BR055	24	Org	OM2	BR	BR055
BR056	28	Min	OM2	BR	BR056
BR057	28	Org	OM2	BR	BR057
BR058	29	Min	OM2	BR	BR058
BR059	27	Org	OM2	BR	BR059
BR060	29	Min	OM2	BR	BR060
BR061	23	Org	OM3	BR	BR061
BR062	24	Min	OM3	BR	BR062
BR063	22	Org	OM3	BR	BR063
BR064	28	Min	OM3	BR	BR064
BR065	26	Org	OM3	BR	BR065
BR066	25	Min	OM3	BR	BR066
BR067	39	Org	REF	BR	BR067
BR068	29	Min	REF	BR	BR068
BR069	31	Org	REF	BR	BR069
BR070	33	Min	REF	BR	BR070
BR071	33	Org	REF	BR	BR071
BR072	26	Min	REF	BR	BR072
LH001	26	Org	OM1	LH	LH001
LH002	30	Min	OM1	LH	LH002
LH003	32	Org	OM1	LH	LH003
LH004	29	Min	OM1	LH	LH004
LH005	30	Org	OM1	LH	LH005
LH006	32	Min	OM1	LH	LH006
LH007	31	Org	OM2	LH	LH007
LH008	31	Min	OM2	LH	LH008
LH009	27	Org	OM2	LH	LH009
LH010	32	Min	OM2	LH	LH010
LH011	27	Org	OM2	LH	LH011
LH012	29	Min	OM2	LH	LH012
LH013	25	Org	OM3	LH	LH013
LH014	31	Min	OM3	LH	LH014
LH015	26	Org	OM3	LH	LH015
LH016	29	Min	OM3	LH	LH016
LH017	26	Org	OM3	LH	LH017
LH018	28	Min	OM3	LH	LH018
LH019	34	Org	REF	LH	LH019
LH020	29	Min	REF	LH	LH020
LH021	31	Org	REF	LH	LH021
LH022	31	Min	REF	LH	LH022
LH023	31	Org	REF	LH	LH023
LH024	32	Min	REF	LH	LH024
