# Supplementary material for: Long-Term Enrichment of Stress-Tolerant Cellulolytic Soil Populations following Timber Harvesting Evidenced by Multi-Omic Stable Isotope Probing
Source: Front Microbiol. 2017 Apr 11;8:537. doi: 10.3389/fmicb.2017.00537 (PMC5386986; doi:10.3389/fmicb.2017.00537)
Supplement: Supplementary file 5 [file DataSheet2.ZIP › Supplemental Data 2 - R Analyses and Data/Wilhelm, R - Data Analysis.R]

# Initialize libraries
library(ggplot2)
library(plyr)
library(reshape2)
library(phyloseq)
library(limma)
library(car)
library(vegan)
library(lattice)
library(Hmisc)
library(ape)
library(indicspecies)
source("summarySE.R")

#Build Custom Functions

#Standard Error
std <- function(x) { 
  
  NA_Count<-is.na(x)
  NA_Count<-length(NA_Count["TRUE"])
  sd(x, na.rm=T)/sqrt(length(x)-NA_Count)
  
}

#Co-variance
co.var <- function(x) {
  
  sd(x, na.rm=T)/mean(x, na.rm=T)
  
}

#Remove GreenGenes Lineage Clutter
clean.taxonomic.data <-function(data,rank){
  taxa<-as.vector(tax_table(data)[,grep(rank, colnames(tax_table(data)))])
  taxa<-gsub("k__|p__|c__|o__|f__|g__|s__", "", taxa)
  taxa<-gsub("([(][0-9][0-9][0-9][)])", "", taxa)
  taxa<-gsub("([(][0-9][0-9][)])", "", taxa)

}


#######################################################################
#######################################################################
# CO2 Work
#######################################################################
#######################################################################

#Input Data and Perform HouseKeeping
x<-read.csv(file="Final CO2 Datasheet.csv", header=T)
x$Substrate<- factor(x$Substrate, levels = c("Soil Only", "Lignocellulose", "Lignin & Cellulose", "Cellulose"))
x$OM <- factor(x$OM, levels = c("REF", "OM1", "OM3"))

CN<-read.csv(file="CN_data.csv")
CN$OM <- factor(CN$OM, levels = c("REF", "OM1", "OM3"))
CN<-subset(CN, Ecozone == "California")

#Remove OM2
CN<-subset(CN, OM != "OM2")

#Calculate C:N ratio
CN$CN_ratio<-CN$PercentC / CN$PercentN

#Add CN data to main data matrix x
x$PercentC <- 0
x$PercentN <- 0 
x$CN_ratio <- 0

for (i in 1:nrow(x)) {
  
  x$PercentC[i] <- CN[grep(x$SampleID[i], CN$Sample_name), which(colnames(CN) == "PercentC")]
  x$PercentN[i] <- CN[grep(x$SampleID[i], CN$Sample_name), which(colnames(CN) == "PercentN")]
  x$CN_ratio[i] <- CN[grep(x$SampleID[i], CN$Sample_name), which(colnames(CN) == "CN_ratio")]
}

####
#GLM - Determine Effects of OM Removal
####

#GLM shows interactions between Cellulose and OM Treatment***
fit <- lm(mgCO2_per_gwet ~ OM*Substrate, x)
summary(fit)

fit <- lm(mgCO2_per_gwet ~ Site+Substrate+OM, x)
summary(aov(fit))

fit <- lm(mgCO2_per_gwet ~ Substrate, x)
TukeyHSD(aov(fit))

fit <- lm(mgCO2_per_gwet ~ OM, x)
TukeyHSD(aov(fit))

## Details on Site Differences (Used in Table S1)
fit <- lm(mgCO2_per_gwet ~ Site, x)
summary(fit)
TukeyHSD(aov(fit))
ddply(x, ~Site, summarise, Average = mean(mgCO2_per_gwet, na.rm=T))
ddply(x, ~Site, summarise, StandardError = std(mgCO2_per_gwet))

#########
#Figure 1B
#########
graphics.off()

#GGplot version scaled to percent CN Ratio
p_CN <- ggplot(x, aes(Substrate, mgCO2_per_gwet)) + geom_jitter(aes(colour = OM, size = CN_ratio), position = position_jitter(width = 0.04)) + scale_shape(solid = FALSE)
p_CN + stat_summary(fun.y=mean, colour="red", geom="line", aes(group = OM)) + theme_bw() + scale_shape(solid = FALSE) +  scale_colour_manual(values=Treatment_Colours[c(1,2,4)])

ggsave(filename=paste("Figure1B - Respiration and CN.pdf", sep=""), plot = last_plot())


#######################################################################
#######################################################################
# SIP-PLFA Work
#######################################################################
#######################################################################

#Input Data and Perform HouseKeeping
x<-read.csv(file="Final PLFA with Taxonomy.csv", stringsAsFactors=FALSE, header=TRUE)
Factor_order=c("REF","OM1","OM2","OM3")
x$OM<-factor(x$OM, levels = Factor_order)

x_error<-read.csv(file="PLFA_Replication.csv", stringsAsFactors=FALSE, header=TRUE)

###########################
# Calculate technical error
###########################
x_error$STD.ERROR <- apply(x_error[3:5], 1, function(x) std.error(x))

###
# Get Mean Std. Error for Delta-values
mean(x_error$STD.ERROR, na.rm=T)

###
# Get Mean Std. Error for umols 13C  = Average MolC found in Std * umols13C calculation
mean(x[grep("BR051", x$SampleName), "molC"])*((mean(x_error$STD.ERROR, na.rm=T)/1000+1)*0.0112372)*1000000


##################
# Compare horizons
##################

# Delta-value by horizon
ddply(x, ~Horizon, summarise, Counts = (((sum(umols13C_per_drywt)/sum(umols12C_per_drywt))/0.0112372)-1)*1000)
ddply(x, ~Horizon, summarise, Counts = sum(umols13C_per_drywt))
ddply(x, ~Horizon, summarise, Counts = sum(umols12C_per_drywt))

# LM
fit <- lm(umols13C_per_drywt ~ Horizon, x)
summary(fit)
TukeyHSD(aov(fit))

## Comparative Analysis using :
response_variables <- c("umols13C_per_drywt", "umols12C_per_drywt", "Delta_value")

#####################################################
# Compare According to Treatment Effects and Richness
#####################################################

# Mineral layer
x_min <- subset(x, Horizon == "Min")
d_matrix_min <- subset(d_matrix, Horizon == "Min")
d_matrix_min$Horizon <- NULL

for(variable in response_variables) {
  print(variable)
  
  print(ggplot(ddply(x_min, ~ SampleName + OM, summarise, counts=sum(get(variable))), aes(OM, counts)) + geom_boxplot() + theme(axis.text.x = element_text(angle = 90, hjust = 1), axis.title.y=element_text(vjust=0.1)) + xlab("") + ylab("Total C13 Enrichment (umols13C_per_drywt)") + labs(title = paste("Comparison of Total C13 Enrichment Across Harvesting Treatments (Mineral Soil Layer)_",variable,sep=""), axis.title=element_text(hjust=0.1)))
  fit<-aov(counts ~ OM, data=ddply(x_min, ~ SampleName + OM, summarise, counts=sum(get(variable))))
  print(summary(fit))
  print(TukeyHSD(fit))
  
  
  if (variable != "Delta_value") {
    
    counts <- ddply(x_min, ~SampleName, summarise, Counts = sum(get(variable)))
    rownames(counts) <- counts$SampleName
    counts$SampleName <- NULL
    
  } else {
    
    counts <- ddply(x_min, ~SampleName, summarise, Counts = (((sum(umols13C_per_drywt)/sum(umols12C_per_drywt))/0.0112372)-1)*1000)
    rownames(counts) <- counts$SampleName
    counts$SampleName <- NULL
    
  }
  set.seed(235) 
  print(adonis(counts ~ OM*Site, d_matrix_min, permutations = 2000))
}

# Organic layer
x_org <- subset(x, Horizon == "Org")
d_matrix_org <- subset(d_matrix, Horizon == "Org")
d_matrix_org$Horizon <- NULL

for(variable in response_variables) {
  print(variable)
  
  print(ggplot(ddply(x_org, ~ SampleName + OM, summarise, counts=sum(get(variable))), aes(OM, counts)) + geom_boxplot() + theme(axis.text.x = element_text(angle = 90, hjust = 1), axis.title.y=element_text(vjust=0.1)) + xlab("") + ylab("Total C13 Enrichment (umols13C_per_drywt)") + labs(title = paste("Comparison of Total C13 Enrichment Across Harvesting Treatments (Organic Soil Layer)_",variable,sep=""), axis.title=element_text(hjust=0.1)))
  fit<-aov(counts ~ OM, data=ddply(x_org, ~ SampleName + OM, summarise, counts=sum(get(variable))))
  print(summary(fit))
  print(TukeyHSD(fit))
  
  
  if (variable != "Delta_value") {
    
    counts <- ddply(x_org, ~SampleName, summarise, Counts = sum(get(variable)))
    rownames(counts) <- counts$SampleName
    counts$SampleName <- NULL
    
  } else {
    
    counts <- ddply(x_org, ~SampleName, summarise, Counts = (((sum(umols13C_per_drywt)/sum(umols12C_per_drywt))/0.0112372)-1)*1000)
    rownames(counts) <- counts$SampleName
    counts$SampleName <- NULL
    
  }
  
  set.seed(235)   
  print(adonis(counts ~ OM*Site, d_matrix_org, permutations = 2000))
}

##########################################################################
# Test for Differences in Richness According to Treatment for Enriched FAs
##########################################################################

#Read in Data
x_FAnumber<-read.csv(file="Table of FA Counts Across All Factors.csv", header=T)
x_FAnumber$OM<-factor(x_FAnumber$OM, levels = Factor_order)
x_FAnumber_org<- subset(x_FAnumber, Horizon == "Org")
x_FAnumber_min<- subset(x_FAnumber, Horizon == "Min")

Data_set <- c("x_FAnumber","x_FAnumber_org","x_FAnumber_min")

for (data in Data_set) {
  print(data)
  fit<-aov(FAs ~ OM, data=get(data))
  print(summary(fit))
  print(TukeyHSD(fit))
  
  print(ggplot(get(data), aes(OM, FAs)) + geom_boxplot() + theme(axis.text.x = element_text(angle = 90, hjust = 1), axis.title.y=element_text(vjust=0.1)) + xlab("") + ylab("Number of FAs") + labs(title = paste("Comparison of Total FA Number (Richness) Across Harvesting Treatments_",data,sep=""), axis.title=element_text(hjust=0.1)))
  
  print(ddply(get(data), ~ OM, summarise, var = var(FAs)))
}

###################################
# Test for Differences in F:B ratio 
###################################
x_FBratio<-read.csv(file="FB_ratios.csv", header=T)
x_FBratio$OM<-factor(x_FBratio$OM, levels = Factor_order)
x_FBratio_org<- subset(x_FBratio, Horizon == "Org")
x_FBratio_min<- subset(x_FBratio, Horizon == "Min")

Data_set <- c("x_FBratio","x_FBratio_org","x_FBratio_min")
Data_types <- c("Total_FA","C12_only","C13_only")

for (types in Data_types) {
  for (data in Data_set) {
    print(data)
    fit<-aov(get(types) ~ OM, data=get(data))
    print(summary(fit))
    print(TukeyHSD(fit))
    
    print(ggplot(get(data), aes(OM, get(types))) + geom_boxplot() + theme(axis.text.x = element_text(angle = 90, hjust = 1), axis.title.y=element_text(vjust=0.1)) + xlab("") + ylab("Number of FAs") + labs(title = paste("Comparison of F:B Ratio Across Harvesting Treatments_",data,"_",types,sep=""), axis.title=element_text(hjust=0.1)))
    
    counts <- ddply(get(data), ~Factor, summarise, Counts = sum(get(types)))
    rownames(counts) <- counts$Factor
    counts$Factor <- NULL
    
    if (length(grep("min",data)) == 1) {
      d_matrix_min <- subset(d_matrix, Horizon == "Min")
      print(adonis(counts ~ OM*Site, d_matrix_min, permutations = 2000))
      print("processed min")
      
    } else if (length(grep("org",data)) == 1){
      d_matrix_org <- subset(d_matrix, Horizon == "Org")
      print(adonis(counts ~ OM*Site, d_matrix_org, permutations = 2000))        
      
    } else {
      print(adonis(counts ~ OM*Horizon*Site, d_matrix, permutations = 2000))        
    }
    
  }
}

############
## FIGURE 4a
############
graphics.off()
ggplot(x_FBratio_org, aes(OM, C13_only)) + geom_boxplot() + theme(axis.text.x = element_text(angle = 90, hjust = 1), axis.title.y=element_text(vjust=0.1)) + xlab("") + ylab("F:B Ratio") + labs(title = "Comparison of F:B Ratio Across Harvesting Treatments in Organic Soil", axis.title=element_text(hjust=0.1))
ggsave(filename=paste("GRAPHICS\\Figure3a - Organic Soil FB Ratio.pdf", sep=""), plot = last_plot(), height= 32, width= 16)

############
## FIGURE 4b
############
graphics.off()
ggplot(x_FAnumber_org, aes(OM, FAs)) + geom_boxplot() + theme(axis.text.x = element_text(angle = 90, hjust = 1), axis.title.y=element_text(vjust=0.1)) + xlab("") + ylab("Number of FAs") + labs(title = "Comparison of Total FA Number (Richness) Across Harvesting Treatments in Organic Soil", axis.title=element_text(hjust=0.1))
ggsave(filename=paste("GRAPHICS\\Figure3b - Organic Soil Enriched PLFAs.pdf", sep=""), plot = last_plot(), height= 32, width= 16)

#############################################################################
# Abundances of Gram-positive and Gram-negative bacteria in relation to Fungi
#############################################################################

#Prep the Data
foo<-ddply(x, ~Taxonomy + OM, summarise, mass=sum(umols12C_per_drywt))
foo<-reshape(foo, timevar="Taxonomy",idvar="OM",direction="wide")
foo2 <- ddply(x, ~OM, summarise, mass=sum(umols12C_per_drywt))

#Print normalized values for PLFA content according to total biomass
for (i in 1:nrow(foo)){
  AdjGramNeg <- foo[i,4]*max(foo2[,2])/foo2[i,2]
  AdjGramPos <- foo[i,5]*max(foo2[,2])/foo2[i,2]
  AdjFungi <- foo[i,2]*max(foo2[,2])/foo2[i,2]
  print(paste("Fungal PLFA Mass Normalized to Total PLFA Mass for ", foo[i,1], " is equal to: ", round(AdjFungi,2), sep=""))
  print(paste("Gram-negative PLFA Mass Normalized to Total PLFA Mass for ", foo[i,1], " is equal to: ", round(AdjGramNeg,2), sep=""))
  print(paste("Gram-positive PLFA Mass Normalized to Total PLFA Mass for ", foo[i,1], " is equal to: ", round(AdjGramPos,2), sep=""))
}

# Ratio of Fungi to either Gram-Neg or Gram-Pos
for (i in 1:nrow(foo)){
  
  FUNGI_By_GramNeg <- foo[i,2]/foo[i,4]
  FUNGI_By_GramPos <- foo[i,2]/foo[i,5]
  print(paste("Fungi : Gram-negative for Treatment ", foo[i,1], " is equal to: ", FUNGI_By_GramNeg, sep=""))
  print(paste("Fungi : Gram-positive for Treatment ", foo[i,1], " is equal to: ", FUNGI_By_GramPos, sep=""))
}

# Calculation of variance
ddply(x_FBratio, ~OM, summarise, variance=var(Total_FA))
fit <- lm(Total_FA ~ OM, x_FBratio)
summary(fit)

################################
# Summary Statistics For Table 3
################################

#Re-load Inputs 
x<-read.csv(file="Final PLFA with Taxonomy.csv", stringsAsFactors=FALSE, header=TRUE)
Factor_order=c("REF","OM1","OM2","OM3")
x$OM<-factor(x$OM, levels = Factor_order)

x_min <- subset(x, Horizon == "Min")
x_org <- subset(x, Horizon == "Org")

# Average Delta-value Treatment
ddply(x, ~ OM + Horizon, summarise, Delta = (((sum(umols13C_per_drywt)/sum(umols12C_per_drywt))/0.0112372)-1)*1000)
# S.E.
foo<-ddply(x, ~ OM + Horizon, summarise, Delta = (((umols13C_per_drywt/umols12C_per_drywt)/0.0112372)-1)*1000)
ddply(foo, ~ OM + Horizon, summarise, SE = std(Delta))

# Average Delta-value Site
ddply(x, ~ Site, summarise, Delta = (((sum(umols13C_per_drywt)/sum(umols12C_per_drywt))/0.0112372)-1)*1000)
# S.E.
foo<-ddply(x, ~ Site, summarise, Delta = (((umols13C_per_drywt/umols12C_per_drywt)/0.0112372)-1)*1000)
ddply(foo, ~ Site, summarise, SE = std(Delta))

fit <- lm(Delta ~ OM, foo)
TukeyHSD(aov(fit))

# Average Number of FAs
ddply(x_FAnumber, ~ OM + Horizon, summarise, FAs = median(FAs, na.rm =T))
# S.E.
ddply(x_FAnumber, ~ OM + Horizon, summarise, SE = std(FAs))

# Average F:B ratio
ddply(x_FBratio, ~ OM + Horizon, summarise, Avg_C13 = mean(C13_only, na.rm =T))
# S.E.
ddply(x_FBratio, ~ OM + Horizon, summarise, SE = std(C13_only))

#Significance Testing
# Mineral
foo<-ddply(x_min, ~OM + SampleName, summarise, Delta = mean(Delta_value))
fit <- lm(Delta ~ OM, foo)
TukeyHSD(aov(fit))

ddply(x_min, ~OM, summarise, sum=sum(umols13C_per_drywt, na.rm=T))
fit <- lm(umols13C_per_drywt ~ OM, x_min)
TukeyHSD(aov(fit))

ddply(x_min, ~OM, summarise, sum=sum(umols12C_per_drywt, na.rm=T))
fit <- lm(umols12C_per_drywt ~ OM, x_min)
TukeyHSD(aov(fit))

fit <- lm(FAs ~ OM, subset(x_FAnumber, Horizon == "Min"))
TukeyHSD(aov(fit))

fit <- lm(C13_only ~ OM, subset(x_FBratio, Horizon == "Min"))
TukeyHSD(aov(fit))

# Organic
foo<-ddply(x_org, ~OM + SampleName, summarise, Delta = mean(Delta_value))
fit <- lm(Delta ~ OM, foo)
TukeyHSD(aov(fit))

ddply(x_org, ~OM, summarise, sum=sum(umols13C_per_drywt, na.rm=T))
fit <- lm(umols13C_per_drywt ~ OM, x_org)
TukeyHSD(aov(fit))

ddply(x_org, ~OM, summarise, sum=sum(umols12C_per_drywt, na.rm=T))
fit <- lm(umols12C_per_drywt ~ OM, x_org)
TukeyHSD(aov(fit))

fit <- lm(FAs ~ OM, subset(x_FAnumber, Horizon == "Org"))
TukeyHSD(aov(fit))

fit <- lm(C13_only ~ OM, subset(x_FBratio, Horizon == "Org"))
TukeyHSD(aov(fit))

## Used in Table 3
ddply(x_min, ~OM, summarise, Counts = sum(umols13C_per_drywt))
ddply(x_org, ~OM, summarise, Counts = sum(umols13C_per_drywt))


#########################################
# Test Correlations with Soil Composition 
#########################################

#Input Datasets and HouseKeeping

CO2<-read.csv(file="Final CO2 Datasheet.csv")
PLFA<-read.csv(file="Final PLFA with Taxonomy.csv")
CN_pH<-read.csv(file="Final CO2_pH_Datasheet.csv")

#Collapse PLFA data by sample ID
PLFA<-ddply(PLFA, ~SampleName + Horizon + OM + Site, summarise, Delta_value=((((sum(umols13C_per_drywt)/sum(umols12C_per_drywt))/0.0112372)-1)*1000), umols13C_per_drywt=sum(umols13C_per_drywt), umols12C_per_drywt=sum(umols12C_per_drywt),umols_total_per_drywt = sum(umols13C_per_drywt+umols13C_per_drywt))

#For CO2
dummyCO2<-matrix(NA, nrow=1, ncol=ncol(CN_pH))
colnames(dummyCO2)<-colnames(CN_pH)

for (find in 1:nrow(CO2)) {
  
  dummyCO2<-rbind(dummyCO2,CN_pH[grep(CO2$SampleID[find], CN_pH$SampleID),])
  
}

dummyCO2<-dummyCO2[2:nrow(dummyCO2),2:6]
CO2<-cbind(CO2, dummyCO2)

# Normalize respiration rate according to substrate ammendment
Substrate_Types = c("Soil Only", "Lignocellulose", "Lignin & Cellulose", "Cellulose")

for (substrate in Substrate_Types) {
  
  foo <- subset(CO2, Substrate == substrate)
  foo$mgCO2_per_gwet <- scale(foo$mgCO2_per_gwet)
  assign(substrate, foo)
  
}

CO2_scaled <- do.call(rbind, lapply(Substrate_Types, as.symbol))
CO2_scaled$CN_ratio <- CO2_scaled$PercentC / CO2_scaled$PercentN
CO2$CN_ratio <- CO2$PercentC / CO2$PercentN

#For PLFA
CN_pH$SampleID == PLFA$SampleName
PLFA<-cbind(PLFA, CN_pH[,2:6])
PLFA$CN_ratio <- PLFA$PercentC / PLFA$PercentN

############################
#Correlation testing for CO2
############################
Nutrient_Types = c("PercentC","PercentN","CN_ratio","pH")

## Print Correlation Info
for (nutrient in Nutrient_Types) {
  print(nutrient)
  foo1 <- CO2_scaled$mgCO2_per_gwet
  foo2 <- CO2_scaled[,grep(paste(nutrient),colnames(CO2_scaled))]
  print(rcorr(foo1, foo2, type="pearson"))
}

##############################################
# Correlate Respiration & Total C or N To Site
##############################################
# CO2 - Comparison of Site and nutrient
ddply(CO2, ~Site, summarise, mean=mean(mgCO2_per_gwet, na.rm=T))
ddply(CO2, ~Site, summarise, mean=mean(PercentC, na.rm=T))
ddply(CO2, ~Site, summarise, std=std(PercentC))
fit <- lm(PercentC ~ Site, CO2_scaled)
TukeyHSD(aov(fit))

ddply(CO2, ~Site, summarise, mean=mean(PercentN, na.rm=T))
ddply(CO2, ~Site, summarise, std=std(PercentN))
fit <- lm(PercentN ~ Site, CO2_scaled)
TukeyHSD(aov(fit))

ddply(CO2, ~Site, summarise, mean=mean(CN_ratio, na.rm=T))
ddply(CO2, ~Site, summarise, std=std(CN_ratio))
fit <- lm(CN_ratio ~ Site, CO2_scaled)
TukeyHSD(aov(fit))

ddply(CO2, ~Site, summarise, mean=mean(pH, na.rm=T))
ddply(CO2, ~Site, summarise, std=std(pH))
fit <- lm(pH ~ Site, CO2_scaled)
TukeyHSD(aov(fit))

# Correlation between CO2 and Site
CO2_PercentC<-ddply(CO2_scaled, ~SampleID + Site, summarise, PercentC = mean(PercentC))
CO2_mgCO2<-ddply(CO2_scaled, ~SampleID + Site, summarise, mgCO2_per_gwet = mean(mgCO2_per_gwet))
rcorr(CO2_PercentC$PercentC, CO2_mgCO2$mgCO2_per_gwet, type="spearman")

# CO2 - Comparison of Treatment and nutrient

#### Mean Values for Table 3 
ddply(CO2, ~OM, summarise, mean=mean(mgCO2_per_gwet, na.rm=T))
ddply(CO2, ~OM, summarise, std=std(mgCO2_per_gwet))
fit <- lm(mgCO2_per_gwet ~ OM, CO2_scaled)
TukeyHSD(aov(fit))

##########
# Test Nutrient vs Treatment 
########## 
# Percent C
ddply(PLFA, ~OM+Horizon, summarise, mean=mean(PercentC, na.rm=T))
ddply(PLFA, ~OM+Horizon, summarise, std=std(PercentC))
fit <- lm(PercentC ~ OM, subset(PLFA, Horizon == "Org"))
TukeyHSD(aov(fit))
fit <- lm(PercentC ~ OM, subset(PLFA, Horizon == "Min"))
TukeyHSD(aov(fit))

# Percent N
ddply(PLFA, ~OM+Horizon, summarise, mean=mean(PercentN, na.rm=T))
ddply(PLFA, ~OM+Horizon, summarise, std=std(PercentN))
fit <- lm(PercentN ~ OM, subset(PLFA, Horizon == "Org"))
TukeyHSD(aov(fit))
fit <- lm(PercentN ~ OM, subset(PLFA, Horizon == "Min"))
TukeyHSD(aov(fit))

# C:N Ratio
ddply(PLFA, ~OM+Horizon, summarise, mean=mean(CN_ratio, na.rm=T))
ddply(PLFA, ~OM+Horizon, summarise, std=std(CN_ratio))
fit <- lm(CN_ratio ~ OM, subset(PLFA, Horizon == "Org"))
TukeyHSD(aov(fit))
fit <- lm(CN_ratio ~ OM, subset(PLFA, Horizon == "Min"))
TukeyHSD(aov(fit))

# pH
ddply(PLFA, ~OM+Horizon, summarise, mean=mean(pH, na.rm=T))
ddply(PLFA, ~OM+Horizon, summarise, std=std(pH))
fit <- lm(pH ~ OM, subset(PLFA, Horizon == "Org"))
TukeyHSD(aov(fit))
fit <- lm(pH ~ OM, subset(PLFA, Horizon == "Min"))
TukeyHSD(aov(fit))


########
#Correlation testing for PLFA
########
# Subset for soil type
PLFA_min <- subset(PLFA, Horizon == "Min")
PLFA_org <- subset(PLFA, Horizon == "Org")

Nutrient_Types = c("PercentC","PercentN","CN_ratio","pH")
Soil_Horizons = c("PLFA_min", "PLFA_org")
Responses = c("Delta_value", "umols13C_per_drywt", "umols12C_per_drywt")

## Print Correlation Info
for (soil_type in Soil_Horizons) {
  print(soil_type)
  
  for (response in Responses){
    print(response)    
    
    for (nutrient in Nutrient_Types) {
      print(nutrient)
      foo1 <- get(soil_type)[,response]
      foo2 <- get(soil_type)[,grep(paste(nutrient),colnames(get(soil_type)))]
      print(rcorr(foo1, foo2, type="pearson"))
      
      plot(foo2, foo1, xlab=nutrient, ylab=response, main=soil_type)
      abline(lm(foo2 ~ foo1))
    }
  }
}

fit<-lm(umols13C_per_drywt ~ pH, PLFA)
plot(PLFA$pH, PLFA$umols13C_per_drywt)
fit$coefficients
#delta= 0.03343*pH - 0.00466
#1 pH unit corresponded to 0.03umol 13C


####################################
# Fungal versus Bacterial Enrichment
####################################
ddply(x_min, ~ Taxonomy, summarise, Delta = (((sum(umols13C_per_drywt)/sum(umols12C_per_drywt))/0.0112372)-1)*1000)
ddply(x_org, ~ Taxonomy, summarise, Delta = (((sum(umols13C_per_drywt)/sum(umols12C_per_drywt))/0.0112372)-1)*1000)

ddply(x_min, ~ Taxonomy, summarise, Delta = sum(umols13C_per_drywt))
ddply(x_org, ~ Taxonomy, summarise, Delta = sum(umols13C_per_drywt))


#######################################################################
#######################################################################
# SIP-Pyrotag
#######################################################################
#######################################################################

#Inputing Data and HouseKeeping - MANY DIFFERENT DATASETS
# Import Enrichment information
x<-read.csv(file="Main_Datasheet.csv", stringsAsFactors=FALSE, header=TRUE)

# SIP-Library Libraries
p_bact<-readRDS(file = "phyloseq_Bacteria_0.01.rds")
p_fungi<-readRDS(file = "phyloseq_FUNGI_200_0.055.rds")

## Clean-up Sample Names
sample_names(p_bact)<-gsub(".27f", "", sample_names(p_bact))

## Subset for later
p_bact_C13 <- prune_samples(grep("13C", colnames(otu_table(p_bact)), value = TRUE), p_bact)
p_bact_C12 <- prune_samples(grep("12C", colnames(otu_table(p_bact)), value = TRUE), p_bact)

p_fung_C13 <- prune_samples(grep("13C", colnames(otu_table(p_fungi)), value = TRUE), p_fungi)
p_fung_C12 <- prune_samples(grep("12C", colnames(otu_table(p_fungi)), value = TRUE), p_fungi)

# Import enrOTU Libraries
# Bacteria
p_bact_enr <-readRDS(file = "p_Enriched_OTU_Gold_Bacteria_0.01.rds")
p_bact_enr <- prune_taxa(setdiff(rownames(otu_table(p_bact_enr)), c("IIKFCBR01BGI0P","IIKFCBR01CL9KO")), p_bact_enr) ##Discarded Sequences (NCBI flagged during submission)

## Clean-up Sample Names
sample_names(p_bact_enr)<-gsub(".27f", "", sample_names(p_bact_enr)) 

# Fungi
# Create p_fungi_enr
#Fungal enrOTU were based on a taxonomic binning method performed in "Block03 - enrOTU - Analyses - FUNGI"
#We will import the data output from this step
p_fungi_enr<-read.csv(file = "Binning - Fungi enrOTU.csv", stringsAsFactors=FALSE, header = TRUE)
p_fungi_enr<-p_fungi_enr[which(p_fungi_enr$rel_abund > 3), ]

#Take Output and run script "Find Reads from Taxonomy.py"
# This script will find all reads classified as your taxonomy, then dereplicate based on the Mothur list file, returning the representative read for that OTU
p_fungi_enr <- read.table(file = "Associated_Read_Names - Fungi enrOTU.tsv", stringsAsFactors=FALSE, header=TRUE)
p_fungi_enr <- prune_taxa(p_fungi_enr$List_File_Read_Name, p_fungi)

#######
# Import All-California Libraries (Includes C12 and C13)
p_bact_cali<-readRDS(file = "phyloseq_ALL_Cali_Bacteria_0.01.rds")
p_fungi_cali<-readRDS(file = "phyloseq_ALL_Cali_Fungi_0.055.rds")

##Correct names and remove unneeded samples
p_bact_cali=prune_samples(!grepl('10_90|15_85|20_80|5_95|no|Cell|Ligno|_P', rownames(sample_data(p_bact_cali))), p_bact_cali)
sample_names(p_bact_cali)<-gsub(".27f", "", sample_names(p_bact_cali))
sample_names(p_bact_cali)<-gsub(".AGTTTGATCMTGGCTCA", "", sample_names(p_bact_cali))
sample_names(p_bact_cali)<-gsub("_C", "", sample_names(p_bact_cali))
p_fungi_cali=prune_samples(!grepl('_P', rownames(sample_data(p_fungi_cali))), p_fungi_cali)

#Prepare separate 'in situ' phyloseq object 
p_bact_insitu=prune_samples(!grepl('_13C|_12C', rownames(sample_data(p_bact_cali))), p_bact_cali)
p_fungi_insitu=prune_samples(!grepl('_13C|_12C', rownames(sample_data(p_fungi_cali))), p_fungi_cali)

#Grab factor and count data from Phyloseq Object Prepared in Block01
Factors_bact<-read.csv(file = "Factors_Bacteria.csv")
Factors_fungi<-read.csv(file = "Factors_Fungi.csv")

####################
# START THE ANALYSIS 
####################

###########################
# Enrichment in DNA Extract (Prior to Ultracentrifugation)
###########################
#Summarize Isotopic Ratio in 12C and 13C pooled fractions 1-7 
DNA_Isotope<-na.omit(ddply(x, ~ Site + Isotope + Horizon + Treatment, summarise, Ratio_13C_to_12C=X13C_12C_Ratio_Extract)) 

##############
# For Table S3
##############
ddply(DNA_Isotope, ~Isotope + Treatment + Horizon, summarise, mean = mean(Ratio_13C_to_12C, na.rm =T))
ddply(DNA_Isotope, ~Isotope + Treatment + Horizon, summarise, std = std(Ratio_13C_to_12C))

fit<-lm(DNA_Isotope$Ratio_13C_to_12C[DNA_Isotope$Horizon == "O" & DNA_Isotope$Isotope == "13C"] ~ DNA_Isotope$Treatment[DNA_Isotope$Horizon == "O"& DNA_Isotope$Isotope == "13C"])
TukeyHSD(aov(fit))

fit<-lm(DNA_Isotope$Ratio_13C_to_12C[DNA_Isotope$Horizon == "M" & DNA_Isotope$Isotope == "13C"] ~ DNA_Isotope$Treatment[DNA_Isotope$Horizon == "M"& DNA_Isotope$Isotope == "13C"])
TukeyHSD(aov(fit))

####################
# Diversity Measures
####################
Analysis_List <- c("p_bact_C13","p_bact_C12","p_fung_C13","p_fung_C12")

for (n in Analysis_List){
  foo_matrix <- data.frame(otu_table(get(n)))
  foo_matrix <- as.matrix(t(foo_matrix))
  H <- diversity(foo_matrix, index="shannon")
  
  ## Species richness (S) and Pielou's evenness (J):
  S <- rowSums(foo_matrix > 0)
  J <- H/log(S)
  
  SPLIT <- strsplit(n,"[_]")
  SPLIT <- unlist(SPLIT)
  
  foo <- data.frame(Shannon = H, Pielou = J)
  write.csv(foo, file=paste("Shannon_Pielou_",SPLIT[2],"_",SPLIT[3],".csv", sep=""))
  
}

## Manually Curated the output to include factor information 
x_shannon<-read.csv(file="Shannon_Pielou_Compiled.csv")

fit<-lm(Shannon ~ Enrichment * Domain, x_shannon)
TukeyHSD(aov(fit))

ddply(x_shannon, ~ Enrichment + Domain + Treatment, summarise, median = median(Shannon))
fit<-lm(Shannon ~ Domain + Treatment, subset(x_shannon, Enrichment == "C13"))
summary(fit)


#################
# Figure 5 (Bacteria) or Figure S1 (Fungi): NMS with phyla scaled to counts and coloured by 13C or 12C enrichment
#################
library(MASS)
set.seed(69)

## Toggle whether you want an NMS for Bacteria or Fungi
phylo_dataset<-"p_fungi"  #p_bact

# Get Taxonomic Information
taxonomic_rank = "Class"
taxa<-clean.taxonomic.data(get(phylo_dataset),taxonomic_rank)

# Compile Counts per Taxa
main.x<-data.frame(otu_table(get(phylo_dataset)))
main.x$Taxa <- taxa
main.x.melt<-melt(main.x)
main.x.melt<-ddply(main.x.melt, ~Taxa + variable, summarise, Counts=sum(value))
main.x<-reshape(main.x.melt, direction="wide", idvar="Taxa", timevar="variable")
rownames(main.x)<-main.x$Taxa
main.x$Taxa<-NULL
colnames(main.x)<-gsub("Counts.|.27f","",colnames(main.x))

#Remove samples that didn't work
if (phylo_dataset == "p_bact") {
  main.x$BR062_12C<-NULL  #1 sequence
  main.x$LH001_12C<-NULL  #540 sequences
}

# Filter by abundance
sum(main.x)
To_Remove_2 <- which(rowSums(main.x) < 875)  #i.e. filtered out taxa with less than 0.15% of total counts
main.x.abundancefiltered<-main.x[-To_Remove_2,]

main.x.nmds <- metaMDS(main.x.abundancefiltered)
main.x.nmds.samples <- data.frame(main.x.nmds$species) #Samples
main.x.nmds.taxa <- data.frame(main.x.nmds$points)  #Taxa

## REMOVE if empty names column
if (rownames(main.x.nmds.taxa)[1] == ""){
  main.x.nmds.taxa<-main.x.nmds.taxa[-1,]
  
}

# Add abundance information
# Normalize 
main.x.countsperhundred<-main.x[-To_Remove_2,]

#Normalize to median library counts so that data is comparable between 12C and 13C abundance plots
scaling_factor <- (median(colSums(main.x))/sum(main.x[,c]))

for (c in 1:ncol(main.x.countsperhundred)) {
  for (n in 1:nrow(main.x.countsperhundred)) {
    
    main.x.countsperhundred[n,c] <- (main.x.countsperhundred[n,c]/(sum(main.x[,c])/100))*scaling_factor
    
  }
}  

#Average
C13.Counts<-data.frame(Average.counts = apply(main.x.countsperhundred[,grep("13C",colnames(main.x.countsperhundred))], 1, function(x) mean(x)))
C13.Counts$Taxonomy<-rownames(C13.Counts)

#Average
C12.Counts<-data.frame(Average.counts = apply(main.x.countsperhundred[,grep("12C",colnames(main.x.countsperhundred))], 1, function(x) mean(x)))
C12.Counts$Taxonomy<-rownames(C12.Counts)

# Should be nearly equal
sum(C13.Counts$Average.counts)
sum(C12.Counts$Average.counts)

## REMOVE if empty names column
if (rownames(C13.Counts)[1] == ""){
  C13.Counts<-C13.Counts[-1,]
} 

if (rownames(C12.Counts)[1] == ""){
  C12.Counts<-C12.Counts[-1,]
} 

#Create Final Data Objects for Graphing
NMS.dist.C13<- data.frame(main.x.nmds.taxa, C13.Counts)
NMS.dist.C12<- data.frame(main.x.nmds.taxa, C12.Counts)

# Plot C12 Graph (8" x 12")
radius <- sqrt(NMS.dist.C12$Average.counts/ pi)
radius <- radius / 50
symbols(NMS.dist.C12$MDS1, NMS.dist.C12$MDS2, circles=radius, inches=FALSE, fg="white", bg=rgb(255,0,0,75,maxColorValue=255), xlab="MDS 1", ylab="MDS 2", main=paste("C12 @ ",taxonomic_rank," taxonomic rank",sep=""), xlim=c(-0.75, 0.75), ylim=c(-0.45, 0.45))

# Plot C13 Graph (8" x 12")
radius <- sqrt(NMS.dist.C13$Average.counts/ pi)
radius <- radius / 50
symbols(NMS.dist.C13$MDS1, NMS.dist.C13$MDS2, circles=radius, inches=FALSE, fg="white", bg=rgb(0,0,255,75,maxColorValue=255), xlab="MDS 1", ylab="MDS 2", main=paste("C13 @ ",taxonomic_rank," taxonomic rank",sep=""), xlim=c(-0.75, 0.75), ylim=c(-0.45, 0.45))
text(NMS.dist.C13$MDS1, NMS.dist.C13$MDS2, rownames(NMS.dist.C13), cex=0.5, xlim=c(-0.75, 0.75), ylim=c(-0.45, 0.45))

# Plot Samples on  Graph
# Create design matrix
design.x <- data.frame(sample_data(get(phylo_dataset)))

if (phylo_dataset == "p_bact") {
  design.x<-design.x[-grep("BR062_12C.27f", rownames(design.x)),]
  design.x<-design.x[-grep("LH001_12C.27f", rownames(design.x)),]
}
main.x.nmds.samples <- cbind(main.x.nmds.samples, design.x)

# Plot (8" x 12")
plot(main.x.nmds.samples$MDS1, main.x.nmds.samples$MDS2, xlab="MDS 1", ylab="MDS 2", main="MDS of Samples", xlim=c(-0.75, 0.75), ylim=c(-0.45, 0.45), type="n")
points(main.x.nmds.samples$MDS1[main.x.nmds.samples$Horizon == "Min"], main.x.nmds.samples$MDS2[main.x.nmds.samples$Horizon == "Min"], pch = 20, col=main.x.nmds.samples$Enrichment, cex = 0.5)
points(main.x.nmds.samples$MDS1[main.x.nmds.samples$Horizon == "Org"], main.x.nmds.samples$MDS2[main.x.nmds.samples$Horizon == "Org"], pch = 17, col=main.x.nmds.samples$Enrichment, cex = 0.45)
text(main.x.nmds.samples$MDS1, main.x.nmds.samples$MDS2, rownames(main.x.nmds.samples), cex=0.5, xlim=c(-0.75, 0.75), ylim=c(-0.45, 0.45))

###########################
#Indicator Species Analysis
###########################

########
##Part 1: OTU-based Indicator Species Analysis
C13_samples <- colnames(otu_table(p_bact))[grep("13C", colnames(otu_table(p_bact)))]
C12_samples <- colnames(otu_table(p_bact))[grep("12C", colnames(otu_table(p_bact)))]
p_C13 <- prune_samples(C13_samples, p_bact)
p_C12 <- prune_samples(C12_samples, p_bact)
p_insitu <- p_bact_insitu
  
#Perform Original Analysis
dataset_list <- c("p_C13","p_C12","p_insitu")

for (datset in dataset_list){
  
  data<-data.frame(t(otu_table(get(dataset)))
  groups<-as.vector(as.matrix(sample_data(get(dataset)[,"Treatment"])[,"Treatment"])
  indval = multipatt(data, groups,control = how(nperm=999))
  saveRDS(indval, file = paste("Indicator.species.otu.output.",dataset,".rds",sep="")
  
}

#Just see the results
for (datset in dataset_list){
  
  indval<-loadRDS(data, file = "Indicator.species.otu.output.rds") #Load file b/c 999 permutations takes ages
  print(summary(indval))
  
}

## Import Table with All Indicators from Individual, and ALL Three Harvesting Impacts
indic.species <- read.csv(file="INDICATOR.SPECIES.otu.final",header=TRUE,stringsAsFactors=FALSE)

# Get Classifications
Holder <- data.frame(Domain = NA, Phylum = NA, Class = NA, Order = NA, Family = NA, Genus = NA, Species = NA)
Data_Holder <- data.frame(otu_table(p_C13)[1,])

for (name in indic.species$OTU) {
  
  Holder <- rbind(Holder, tax_table(p_C13)[grep(name, rownames(tax_table(p_C13))),])
  Data_Holder <- rbind(Data_Holder, otu_table(p_C13)[grep(name, rownames(tax_table(p_C13))),])
  
}

Holder <- Holder[-1,]
Data_Holder <- Data_Holder[-1,]
foo<-data.frame(REL_ABUND_MEAN = rep(NA,nrow(indic.species )), MEAN_C13_COUNTS = rep(NA,nrow(indic.species )))
indic.species <- cbind(indic.species, foo, Holder, Data_Holder)
indic.species$OTU <- NULL

###############################
## Make Table of Indicator OTUs (Supplementary Data 2)
###############################
indicator.otu.taxonomy <- read.csv(file="INDICATOR.SPECIES.otu.final")

Rank = "Family"
indicator.otu.taxonomy$Taxonomy <- NA
for (ID in indicator.otu.taxonomy$OTU){
  print(ID)
  indicator.otu.taxonomy$Taxonomy[grep(ID, indicator.otu.taxonomy$OTU)] <- tax_table(p_C13)[grep(ID, rownames(tax_table(p_C13))),Rank]
  
}

List = "Indicators.fam"
Indicators.genus <- c("Ramlibacter","Geodermatophilus","Segetibacter","Flavisolibacter","Methylobacterium")
Indicators.fam <- c("Comamonadaceae","Geodermatophilaceae","Chitinophagaceae","Methylobacteriaceae","Sporichthyaceae")

for (i in get(List)){
  print(i)
  print(indicator.otu.taxonomy$OTU[grep(i,indicator.otu.taxonomy$Taxonomy)])
  print(indicator.otu.taxonomy$TREATMENT[grep(i,indicator.otu.taxonomy$Taxonomy)])
  
}

########
##Part 2: Taxonomy-based Indicator Species Analysis
rank <- "Genus"

for (dataset in dataset_list){
  p_data <- get(dataset)
    
  Taxonomy <- data.frame(Taxonomy = clean.taxonomic.data(p_data,rank))
  data <- data.frame(otu_table(p_data))
  data <- cbind(data, Taxonomy) 
  data <- melt(data)
  colnames(data)[1] <- "Taxonomy"
  data<-ddply(data, ~ variable + Taxonomy, summarise, count = sum(value))
  data<-reshape(data, direction="wide", idvar="Taxonomy", timevar="variable")
  colnames(data)[2:ncol(data)] <- colnames(otu_table(p_data))
  rownames(data)<- data[,1]
  data$Taxonomy <- NULL
  data<-data.frame(t(data))
  
  groups<-as.vector(as.matrix(sample_data(p_data)[,"Treatment"])[,"Treatment"])
  horizon<-as.vector(as.matrix(sample_data(p_data)[,"Horizon"])[,"Horizon"])
  indval = multipatt(data, groups,control = how(nperm=999))
  
  saveRDS(indval, file = paste("Indicator.species.taxonomy.",rank,".",dataset,".rds",sep=""))
  summary(indval)
  
}

############################################
# Table 1 - Part I: Rel. Abundance of enrOTU
############################################

##########
# Bacteria
Relative_Abundances_enrOTU <- data.frame(OTU="NA", REL_ABUND_MEDIAN="NA", REL_ABUND_MEAN="NA", MEAN_C13_COUNTS="NA", MEAN_PERCENT_C13="NA", stringsAsFactors=FALSE)
Mean_Library_size<-mean(colSums(otu_table(p_C13)))

for (n in 1:nrow(otu_table(p_bact_enr))) {
  
  Relative_Abundances_enrOTU[n,1] <- rownames(otu_table(p_bact_enr))[n]
  
  Relative_Abundances_enrOTU[n,2] <- round(median(as.vector(otu_table(p_C13)[n,]))/median(as.vector(otu_table(p_C12)[n,])),2)
  
  Relative_Abundances_enrOTU[n,3] <- round(mean(as.vector(otu_table(p_C13)[n,]))/mean(as.vector(otu_table(p_C12)[n,])),2)
  
  Relative_Abundances_enrOTU[n,4] <- round(mean(as.vector(otu_table(p_C13)[n,])),2)
  
  Relative_Abundances_enrOTU[n,5] <- round(mean(as.vector(otu_table(p_C13)[n,]))*100/Mean_Library_size,3)
  
}

# Get Taxonomic Info
Holder <- data.frame(Domain = NA, Phylum = NA, Class = NA, Order = NA, Family = NA, Genus = NA, Species = NA)

for (name in Relative_Abundances_enrOTU$OTU) {
  
  Holder <- rbind(Holder, tax_table(p_bact)[grep(name, rownames(tax_table(p_bact))),])
  
}
Holder <- Holder[-1,]

# Create Final Output
Relative_Abund_bact_enrOTU <- cbind(Relative_Abundances_enrOTU, Holder)
Relative_Abund_bact_enrOTU$REL_ABUND_MEAN <- as.numeric(Relative_Abund_bact_enrOTU$REL_ABUND_MEAN)
Relative_Abund_bact_enrOTU <- Relative_Abund_bact_enrOTU[order(-Relative_Abund_bact_enrOTU$REL_ABUND_MEAN),]

write.csv(Relative_Abund_bact_enrOTU, file = "Bacteria_enrOTU_Relative_Abundances.csv")

########
# Fungi
C12_samples <- colnames(otu_table(p_fungi_enr))[grep("12C", colnames(otu_table(p_fungi_enr)))]
C13_samples <- colnames(otu_table(p_fungi_enr))[grep("13C", colnames(otu_table(p_fungi_enr)))]

p_C12_fungi <- prune_samples(C12_samples, p_fungi_enr)
p_C13_fungi <- prune_samples(C13_samples, p_fungi_enr)

Relative_Abundances_enrOTU <- data.frame(OTU="NA", REL_ABUND_MEDIAN=NA, REL_ABUND_MEAN=NA, MEAN_C13_COUNTS=NA, stringsAsFactors=FALSE)

# Get Relative Abundances
for (n in 1:nrow(otu_table(p_fungi_enr))) {
  
  Relative_Abundances_enrOTU[n,1] <- rownames(otu_table(p_fungi_enr))[n]
  
  Relative_Abundances_enrOTU[n,2] <- round(median(as.vector(otu_table(p_C13_fungi)[n,]))/median(as.vector(otu_table(p_C12_fungi)[n,])),2)
  
  Relative_Abundances_enrOTU[n,3] <- round(mean(as.vector(otu_table(p_C13_fungi)[n,]))/mean(as.vector(otu_table(p_C12_fungi)[n,])),2)
  
  Relative_Abundances_enrOTU[n,4] <- round(mean(as.vector(otu_table(p_C13_fungi)[n,])),2)
  
}

# Get Taxonomic Info
Holder <- data.frame(Domain = NA, Phylum = NA, Class = NA, Order = NA, Family = NA, Genus = NA, Species = NA)

for (name in Relative_Abundances_enrOTU$OTU) {
  
  Holder <- rbind(Holder, tax_table(p_fungi)[grep(name, rownames(tax_table(p_fungi))),])
  
}
Holder <- Holder[-1,]

# Create Final Output
Relative_Abund_fung_enrOTU <- cbind(Relative_Abundances_enrOTU, Holder)
Relative_Abund_fung_enrOTU <- Relative_Abund_fung_enrOTU[order(-Relative_Abund_fung_enrOTU$REL_ABUND_MEAN),]

# Filter
Relative_Abund_fung_enrOTU <- Relative_Abund_fung_enrOTU[which(Relative_Abund_fung_enrOTU$MEAN_C13_COUNTS > 0.5),]
Relative_Abund_fung_enrOTU <- Relative_Abund_fung_enrOTU[which(Relative_Abund_fung_enrOTU$REL_ABUND_MEAN > 3),]

# Calculate the frequency of occurance
p_fungi_mostenriched <- prune_taxa(Relative_Abund_fung_enrOTU$OTU, p_fungi)
Relative_Abund_fung_enrOTU$Freq <- as.vector(apply(otu_table(p_fungi_mostenriched), 1, function(x) length(which(x > 0) == TRUE)))

write.csv(Relative_Abund_fung_enrOTU, file = "Fungi_enrOTU_Relative_Abundances.csv")


###########################################################
# Table 1 - Part II: enrOTU Mineral or Organic Associations
###########################################################

#######################################################################
## Use DESeq to Identify Differential Abundance According to Soil layer

#This step is only made necessary by the fact I have to independently use DESeq, which conflicts with the formatting of a phyloSeq object
rows<-nrow(otu_table(p_bact_enr))
cols<-ncol(otu_table(p_bact_enr))
counts<-as.matrix(otu_table(p_bact_enr)[,])
attributes(counts)<-NULL  #Remove phyloseq parameters
counts<-matrix(counts, nrow=rows, ncol=cols)  #Create matrix
rownames(counts)<-taxa_names(p_bact_enr)   #Return row and column names
colnames(counts)<-sample_names(p_bact_enr)
counts<-data.frame(counts)

#Prepare the condition matrix 
conds<-data.frame(as.vector(sample_data(p_bact_enr)[,"Horizon"]))
rownames(conds) <- colnames(counts)

#DESeq calculates the geometric mean, which means all the zeros in my columns are problematic
counts<-counts+1

#Run DESeq
DE <- DESeqDataSetFromMatrix(counts, conds, formula(~ Horizon))
dds <- DESeq(DE)
DE_results<-results(dds)
DE_results<-DE_results[order(DE_results$log2FoldChange),]
print(otu_table(p_bact_enr)[rownames(otu_table(p_bact_enr)) == rownames(DE_results)[1]]) #Looks like they are ordered according to mineral Soil is 

#Select Top Differentially expressed
min_otu<-setdiff(union(which(DE_results$log2FoldChange < -1.25), which(DE_results$padj < 0.05)), which(DE_results$log2FoldChange > 0))
min_otu<-rownames(DE_results)[min_otu]

org_otu<-setdiff(union(which(DE_results$log2FoldChange > 1.25), which(DE_results$padj < 0.05)), which(DE_results$log2FoldChange < 0))
org_otu<-rownames(DE_results)[org_otu]

# These OTU were then manually curated to remove OTUs selected due to outliers
enr.horizon <- read.csv(file="Horizon_Specific_enrOTU_Bacteria_SIP_0.01.csv") 
enr.horizon[which(enr.horizon$keep != 0),]

###############################################
#Table 1 - Part III: Percent of enrOTUs in situ
###############################################

##############
##### Bacteria

# Subset all enrOTU reps from All-Cali Libraries
p_bact_insitu_enr=prune_taxa(rownames(otu_table(p_bact_enr)), p_bact_insitu)
MissingOTU<-setdiff(rownames(otu_table(p_bact_enr)), rownames(otu_table(p_bact_insitu_enr)))

#write.csv(as.vector(MissingOTU), file="HUNT FOR OTU Reps in All_Cali_BACTERIA.csv")
#Take the "HUNT FOR OTU Reps in All_Cali.csv" use the Python script "GET_Equivalent_Read_Names.py" 
# DONE import "Equivalent_0.01.list"

enrOTU_rep <-read.table(file="Equivalent_0.01.list", stringsAsFactors=FALSE, header=TRUE) #import "Equivalent_0.0X.list"
enrOTU_list <- data.frame(rownames(otu_table(p_bact_insitu_enr)), stringsAsFactors=FALSE)
colnames(enrOTU_list) <- "OTU"
enrOTU_rep <- data.frame(OTU=enrOTU_rep[,2], stringsAsFactors=FALSE)
enrOTU <- rbind(enrOTU_list, enrOTU_rep)

#Prune to include ALL enrOTU
p_bact_insitu_enr=prune_taxa(enrOTU[,1], p_bact_insitu)

#Call script that is used to transpose OTU-tables from phyloseq in to samples=row, vegan-friendly format 
source("veganotu.R")

design_matrix <- sample_data(p_bact_insitu_enr)
data_matrix <- veganotu(p_bact_insitu_enr)

# Percentage of enrOTU found in All-Cali Library
count(colSums(data_matrix) != 0)[2,2]/ncol(data_matrix)*100

#Percent of each sample comprised by enrOTU
InSitu_Coverage<-(rowSums(data_matrix)/colSums(otu_table(p_bact_insitu)))*100
max(InSitu_Coverage)
min(InSitu_Coverage)
median(InSitu_Coverage)

#Taxa with highest overlap
Most_Abundant_insitu<-colSums(data_matrix)
Most_Abundant_insitu<-Most_Abundant_insitu[order(-Most_Abundant_insitu)]
Most_Abundant_insitu<-((Most_Abundant_insitu/nrow(data_matrix))/mean(colSums(otu_table(p_bact_insitu))))*100
Most_Abundant_insitu_Taxonomic <- data.frame(Domain = NA, Phylum = NA, Class = NA, Order = NA, Family = NA, Genus = NA, Species = NA)

for (name in names(Most_Abundant_insitu)) {
  
  Most_Abundant_insitu_Taxonomic <- rbind(Most_Abundant_insitu_Taxonomic, tax_table(p_bact_insitu_enr)[grep(name, rownames(tax_table(p_bact_insitu_enr))),])
  
}

Most_Abundant_insitu_Taxonomic <- Most_Abundant_insitu_Taxonomic[-1,]
Most_Abundant_insitu_Taxonomic <- cbind(Most_Abundant_insitu_Taxonomic,Most_Abundant_insitu)

#Most abundant taxa in p_bact_enr
cutoff <- 0.1
Most_Abundant_C13<-rowSums(otu_table(p_bact_enr))
Most_Abundant_C13<-Most_Abundant_C13[order(-Most_Abundant_C13)]
Most_Abundant_C13<-(Most_Abundant_C13/sum(otu_table(p_bact)))*100
Top_Most_Abundant_C13 <- names(Most_Abundant_C13[which(Most_Abundant_C13 > cutoff)])
Top_Most_Abundant_C13_Taxonomic <- data.frame(Domain = NA, Phylum = NA, Class = NA, Order = NA, Family = NA, Genus = NA, Species = NA)

for (name in Top_Most_Abundant_C13) {
  
  Top_Most_Abundant_C13_Taxonomic <- rbind(Top_Most_Abundant_C13_Taxonomic, tax_table(p_bact)[grep(name, rownames(tax_table(p_bact))),])
  
}
Top_Most_Abundant_C13_Taxonomic <- Top_Most_Abundant_C13_Taxonomic[-1,]
Top_Most_Abundant_C13_Taxonomic$Total_Proportion <- Most_Abundant_C13[which(Most_Abundant_C13 > cutoff)]

#Most abundant taxa in p_bact_insitu
cutoff <- 0.5
Most_Abundant_insitu<-rowSums(otu_table(p_bact_insitu))
Most_Abundant_insitu<-Most_Abundant_insitu[order(-Most_Abundant_insitu)]
Most_Abundant_insitu<-(Most_Abundant_insitu/sum(otu_table(p_bact_insitu)))*100
Top_Most_Abundant_insitu <- names(Most_Abundant_insitu[which(Most_Abundant_insitu > cutoff)])
Top_Most_Abundant_insitu_Taxonomic <- data.frame(Domain = NA, Phylum = NA, Class = NA, Order = NA, Family = NA, Genus = NA, Species = NA)

for (name in Top_Most_Abundant_insitu) {
  
  Top_Most_Abundant_insitu_Taxonomic <- rbind(Top_Most_Abundant_insitu_Taxonomic, tax_table(p_bact_insitu)[grep(name, rownames(tax_table(p_bact_insitu))),])
  
}
Top_Most_Abundant_insitu_Taxonomic <- Top_Most_Abundant_insitu_Taxonomic[-1,]
Top_Most_Abundant_insitu_Taxonomic$Total_Proportion <- Most_Abundant_insitu[which(Most_Abundant_insitu > cutoff)]

###########
##### Fungi

# Subset all enrOTU reps from All-Cali Libraries
p_fungi_insitu_enr=prune_taxa(rownames(otu_table(p_fungi_mostenriched )), p_fungi_insitu)
MissingOTU<-setdiff(rownames(otu_table(p_fungi_mostenriched )), rownames(otu_table(p_fungi_insitu_enr)))

write.csv(as.vector(MissingOTU), file="HUNT FOR OTU Reps in All_Cali_FUNGI.csv")

#Take the "HUNT FOR OTU Reps in All_Cali.csv" use the Python script "GET_Equivalent_Read_Names.py" 

enrOTU_rep <-read.table(file="Equivalent_0.055.list", stringsAsFactors=FALSE, header=TRUE) #import "Equivalent_0.0X.list"
enrOTU_list <- data.frame(rownames(otu_table(p_fungi_insitu_enr)), stringsAsFactors=FALSE)
colnames(enrOTU_list) <- "OTU"
enrOTU_rep <- data.frame(OTU=enrOTU_rep[,2], stringsAsFactors=FALSE)
enrOTU <- rbind(enrOTU_list, enrOTU_rep)

#Prune to include ALL enrOTU
p_fungi_insitu_enr=prune_taxa(enrOTU[,1], p_fungi_insitu)

#Call script that is used to transpose OTU-tables from phyloseq in to samples=row, vegan-friendly format 
source("veganotu.R")

design_matrix <- sample_data(p_fungi_insitu_enr)
data_matrix <- veganotu(p_fungi_insitu_enr)

# Percentage of enrOTU found in All-Cali Library
count(colSums(data_matrix) != 0)[2,2]/ncol(data_matrix)*100

#Percent of each sample comprised by enrOTU
InSitu_Coverage<-(rowSums(data_matrix)/colSums(otu_table(p_fungi_insitu)))*100
max(InSitu_Coverage)
min(InSitu_Coverage)
median(InSitu_Coverage)

# According to Treatment Factor
enrOTU_inSitu_Treatment<-cbind(data.frame(counts=rowSums(data_matrix), stringsAsFactors=FALSE), data.frame(Treatment=design_matrix$Treatment, stringsAsFactors=FALSE))
ddply(enrOTU_inSitu_Treatment, ~Treatment, summarise, sum=sum(counts))

# According to Soil Layer Factor
enrOTU_inSitu_Horizon<-cbind(data.frame(counts=rowSums(data_matrix), stringsAsFactors=FALSE), data.frame(Horizon=design_matrix$Horizon, stringsAsFactors=FALSE))
ddply(enrOTU_inSitu_Horizon, ~ Horizon, summarise, sum=sum(counts))

#Taxa with highest overlap
cutoff <- 0.001
Most_Abundant_overlap<-colSums(data_matrix)
Most_Abundant_overlap<-Most_Abundant_overlap[order(-Most_Abundant_overlap)]
Most_Abundant_overlap<-(Most_Abundant_overlap/sum(otu_table(p_fungi_insitu)))*100
Top_Most_Abundant_overlap <- names(Most_Abundant_overlap[which(Most_Abundant_overlap > cutoff)])
Top_Most_Abundant_overlap_Taxonomic <- data.frame(Domain = NA, Phylum = NA, Class = NA, Order = NA, Family = NA, Genus = NA, Species = NA)

for (name in Top_Most_Abundant_overlap) {
  
  Top_Most_Abundant_overlap_Taxonomic <- rbind(Top_Most_Abundant_overlap_Taxonomic, tax_table(p_fungi_insitu_enr)[grep(name, rownames(tax_table(p_fungi_insitu_enr))),])
  
}
Top_Most_Abundant_overlap_Taxonomic <- Top_Most_Abundant_overlap_Taxonomic[-1,]
Top_Most_Abundant_overlap_Taxonomic$Total_Proportion <- Most_Abundant_overlap[which(Most_Abundant_overlap > cutoff)]

write.csv(Top_Most_Abundant_overlap_Taxonomic, file = "AllCali_Fungi_enrOTU_overlap_percent.csv")

#Most abundant taxa in p_fungi_enr
cutoff <- 0.01
Most_Abundant_C13<-rowSums(otu_table(p_fungi_enr))
Most_Abundant_C13<-Most_Abundant_C13[order(-Most_Abundant_C13)]
Most_Abundant_C13<-(Most_Abundant_C13/sum(otu_table(p_fungi)))*100
Top_Most_Abundant_C13 <- names(Most_Abundant_C13[which(Most_Abundant_C13 > cutoff)])
Top_Most_Abundant_C13_Taxonomic <- data.frame(Domain = NA, Phylum = NA, Class = NA, Order = NA, Family = NA, Genus = NA, Species = NA)

for (name in Top_Most_Abundant_C13) {
  
  Top_Most_Abundant_C13_Taxonomic <- rbind(Top_Most_Abundant_C13_Taxonomic, tax_table(p_fungi)[grep(name, rownames(tax_table(p_fungi))),])
  
}
Top_Most_Abundant_C13_Taxonomic <- Top_Most_Abundant_C13_Taxonomic[-1,]
Top_Most_Abundant_C13_Taxonomic$Total_Proportion <- Most_Abundant_C13[which(Most_Abundant_C13 > cutoff)]

#Most abundant taxa in p_fungi_insitu
cutoff <- 0.5
Most_Abundant_insitu<-rowSums(otu_table(p_fungi_insitu))
Most_Abundant_insitu<-Most_Abundant_insitu[order(-Most_Abundant_insitu)]
Most_Abundant_insitu<-(Most_Abundant_insitu/sum(otu_table(p_fungi_insitu)))*100
Top_Most_Abundant_insitu <- names(Most_Abundant_insitu[which(Most_Abundant_insitu > cutoff)])
Top_Most_Abundant_insitu_Taxonomic <- data.frame(Domain = NA, Phylum = NA, Class = NA, Order = NA, Family = NA, Genus = NA, Species = NA)

for (name in Top_Most_Abundant_insitu) {
  
  Top_Most_Abundant_insitu_Taxonomic <- rbind(Top_Most_Abundant_insitu_Taxonomic, tax_table(p_fungi_insitu)[grep(name, rownames(tax_table(p_fungi_insitu))),])
  
}
Top_Most_Abundant_insitu_Taxonomic <- Top_Most_Abundant_insitu_Taxonomic[-1,]
Top_Most_Abundant_insitu_Taxonomic$Total_Proportion <- Most_Abundant_insitu[which(Most_Abundant_insitu > cutoff)]


###############################################################
# CALCULATING THE ABUNDANCE OF ANY SPECIFIC TAXA in ANY LIBRARY (Figure 7)
###############################################################
taxa = "g__Segetibacter" #Taxa Reported On: f__Streptomycetaceae, f__Opitutaceae, c__Sordariomycetes, g__Geodermatophilus, g__Methylobacterium, g__Ramlibacter, g__Flavisolibacter, g__Segetibacter, f__Sporichthyaceae
rank = "Genus" #Options: Phylum, Class, Order, Family, Genus, Species
dataset = "p_bact_cali"  #Options: p_bact_cali or p_fungi_cali

# All FBP in Bacterial SIP-Libraries
foo<-data.frame(tax_table(get(dataset)))
RANK_COLUMN<-foo[,grep(rank,colnames(foo))]
OTU<-rownames(foo[grep(taxa, RANK_COLUMN),])
OTU<-prune_taxa(OTU, get(dataset))

# Calculate Total Counts
Totals<-data.frame(Counts=colSums(otu_table(OTU)), sample_data(OTU)[,4], sample_data(OTU)[,5], sample_data(OTU)[,3])

#Rename 12C Samples
FOO <- data.frame(Treatment = rep(NA, nrow(Totals)))
for (i in 1:nrow(Totals)){
  
  if (length(grep("12C",rownames(Totals)[i])) == 1) {
    FOO$Treatment[i] <- "C12_Library"
  } else if (length(grep("13C",rownames(Totals)[i])) == 1) {
    FOO$Treatment[i] <- "C13_Library"
  } else {FOO$Treatment[i] <- "Total_community"}
}
Totals$Project <- FOO$Treatment
Taxa_Totals<-ddply(Totals, ~Treatment + Project, summarise, Counts=sum(Counts,na.rm=T))

# Total Counts Per Sample Library
SampleTotals<-data.frame(Samples = colnames(otu_table(get(dataset))), Counts = as.vector(colSums(otu_table(get(dataset)))), Treatment = Totals$Treatment, Project = Totals$Project)
Library_Totals<-ddply(SampleTotals, ~Treatment + Project, summarise, Totals=sum(Counts,na.rm=T))
Taxa_Totals<-cbind(Taxa_Totals, Library_Totals$Totals)

# Percent Abundances
Taxa_Totals$Percent <- (Taxa_Totals$Counts/Library_Totals$Totals)*100
Taxa_Totals

#######################################################################
#######################################################################
# SIP-Metagenomics
#######################################################################
#######################################################################

############################
# Plot Taxonomy of ALL Reads (Figure S2)
############################
x <- read.table(file="organism.subsystem.RefSeq.genus.single.rast.tsv", sep="\t", header = TRUE)  

# Select Rank to Plot
taxa_level <- 'phylum'

#Normalize Counts to Total Reads
Metagenome_Totals <- data.frame(Metagenome.ID = c("Control","OM1","OM3","REF"), Total_Reads = as.numeric(c("60490517","45854120","90751801","88850615")), stringsAsFactors = FALSE)
Metagenome_Totals$ADJUSTED <- min(Metagenome_Totals$Total_Reads)/Metagenome_Totals$Total_Reads

# Prepare Data Frame
colnames(x_plot) <- c("Taxonomy","Control", "OM3", "REF", "OM1")
x_plot <- x_plot[,c(1,2,4,5,3)]

x_plot$Control_adj <- x_plot$Control/sum(x_plot$Control)
x_plot$REF_adj <- x_plot$REF/sum(x_plot$REF)
x_plot$OM1_adj <- x_plot$OM1/sum(x_plot$OM1)
x_plot$OM3_adj <- x_plot$OM3/sum(x_plot$OM3)

x_plot_melt <- x_plot[c(1,6:9)]

#Select Taxonomic Rank
Lin_List <- list(c("domain",1), c("phylum", 2), c("class", 3), c("order", 4), c("family", 5), c("genus", 6), c("species", 7))
taxa_level <- as.numeric(Lin_List[[grep(taxa_level, Lin_List)]][2])

# Make into matrix for speed and convenience (and to drop all the random factor levels that cause headaches)
x_plot_melt <- as.matrix(x_plot_melt)

# Remove Artefacts from Names
for (n in 1:nrow(x_plot_melt)) {
  dude<-as.vector(x_plot_melt[n,1])
  dude<-gsub("c\\(|\\)","", dude)
  dude<-strsplit(dude, ",")
  dude<-unlist(dude)
  dude<-gsub("^\\s+|\\s+$", "", dude)
  x_plot_melt[n,1] <- dude[taxa_level]
  
}

# Return to data.frame for 'melt'
x_plot_melt <- data.frame(x_plot_melt, stringsAsFactors = FALSE)
x_plot_melt[,2] <- as.numeric(x_plot_melt[,2]) # Could use apply() here, but am lazy
x_plot_melt[,3] <- as.numeric(x_plot_melt[,3])
x_plot_melt[,4] <- as.numeric(x_plot_melt[,4])
x_plot_melt[,5] <- as.numeric(x_plot_melt[,5])

# Melt and Plot
x_plot_melt <- melt(x_plot_melt)
colnames(x_plot_melt)[2] <- "Metagenome.ID"
colnames(x_plot_melt)[3] <- "Adj.Count"

x_plot_melt<-ddply(x_plot_melt, ~ Metagenome.ID + Taxonomy, summarise, Adj.Count = sum(Adj.Count))

## Plot unfiltered
graphics.off()
ggplot(x_plot_melt, aes(Metagenome.ID, Adj.Count, fill = Taxonomy)) + geom_bar(position="fill", stat="identity",colour = "black") + theme(axis.text.x = element_text(angle = 90, hjust = 1), axis.title.y=element_text(vjust=0.1)) + xlab("") + ylab("Percentage of Normalized Counts") + labs(title = paste("Taxonomic Breakdown of All Reads Annotations @ ", taxa_level, "level", sep=" "), axis.title=element_text(hjust=0.1))

## Plot filtered
x_plot_melt_filtered <- x_plot_melt[x_plot_melt$Adj.Count > 0.005,]
graphics.off()
ggplot(x_plot_melt_filtered, aes(Metagenome.ID, Adj.Count, fill = Taxonomy)) + geom_bar(position="fill", stat="identity",colour = "black") + theme(axis.text.x = element_text(angle = 90, hjust = 1), axis.title.y=element_text(vjust=0.1)) + xlab("") + ylab("Percentage Normalized Counts (Filtered > 0.5% Abundance)") + labs(title = paste("Taxonomic Breakdown of Most Abundant Reads @ ", taxa_level, "level", sep=" "), axis.title=element_text(hjust=0.1))


##################################################
# Differentially Abundant CAZymes in 13C-Libraries (Figure 8)
##################################################

## Import table with CAZymes aggregated by family
x <- read.csv(file = "Final CAZy per Million Reads.csv")

## Compare abundances between control and SIP
colSums(x[,2:5],na.rm=TRUE)

## Find those which occur in *higher average abundance* in enriched libraries

# Average enriched
x$AVERAGE <- apply(x[,3:5], 1, function(x) mean(x, na.rm=T))
x$SD <- apply(x[,3:5], 1, function(x) sd(x, na.rm=T))

# Divide Average by Control to create RESPONSE 
x$Response <- x$AVERAGE / x$Control
x <- x[order(-x$Response),]

# Filter All CAZymes with > 3 Response
x_filter_abundant <- data.frame(x[x$Response > 3,])

# Filter to Keep only GH and AA
x_filter_abundant <- x_filter_abundant[grep("AA|GH", x_filter_abundant$CAZyme),]


################################
# CAZy Comparison for Treatments
################################
x <- read.table(file="All.CAZy.counts.enumerated.out", sep="\t", header=TRUE)  #Compiled Output from BLAST of Metagenomes to CAZy Database using Custom Python Scripts

metagenome_totals <- data.frame(Control = 60490517, OM1 =  45854120, OM3	= 90751801, REF	= 88850615) 
x$Normalized <- NA

for (i in c("Control","OM1","OM3","REF")){
  for (n in which(x[,1] == i)) {
    x$Normalized[n] <- x$Count[n]/(metagenome_totals[1,grep(i, colnames(metagenome_totals))]/1000000)
  }
}

#Totals
ddply(x, ~Metagenome.ID, summarise, sum = sum(Normalized, na.rm=TRUE))

# Subsetted to GH Hit Totals
x_GH <- x[grep("GH", x$CAZy),]
ddply(x_GH, ~Metagenome.ID, summarise, sum = sum(Normalized, na.rm=TRUE))

# Subsetted to known endoglucanase familes
Endoglucanase_families <- c("GH5", "GH6", "GH7", "GH8", "GH9", "GH10", "GH12", "GH16", "GH44", "GH45", "GH48", "GH51", "GH61", "GH74","GH81","GH131")
x_endoglucanse <- x[grep(paste(Endoglucanase_families,collapse="|"), x$CAZy),]
ddply(x_endoglucanse, ~Metagenome.ID, summarise, sum = sum(Normalized, na.rm=TRUE))
