# Supplementary material for: Long-Term Enrichment of Stress-Tolerant Cellulolytic Soil Populations following Timber Harvesting Evidenced by Multi-Omic Stable Isotope Probing
Source: Front Microbiol. 2017 Apr 11;8:537. doi: 10.3389/fmicb.2017.00537 (PMC5386986; doi:10.3389/fmicb.2017.00537)
Supplement: Supplementary file 6 [file DataSheet3.XLSX]

## Sheet: Sheet1
Domain	Representative SequenceID	Phylum	Lowest taxonomic classification	GenBank Accession	Soil Layer Affiliation	Ratio 13C:12C Counts	13C Libraries Counts (µ)	in situ abundance (%)	Representative Sequence
Bacteria	IIKFCBR01BZTGT	p__Armatimonadetes_FBP	-	KM391432	Min	380.42	86.46	0	ACATACGCGTAGAGTTTGATCCTGGCTCGGGACGAACGCTGGCGGCGTGGATTAGGCATGCAAGTCGAGCGACGGACCTTCGGGTTACGGAGCGGCGAACGGGTGAGTAACACGTGAACAACCTACCCCATTGTTCCGGATAATTGGTCGAAAGACCTTGTAATACGGGCGAGAATCCAGATTAGGCATCTTCATTGGATTGAACAAGCGATTGGCACTGGGCGGGGTTCGCGGCTTATCAGGTAGTTGGTGAGGTAATGGCTCACCAAGCCTACGACGAGTAGCTGGTCTGAGAGGATGGTCAGCCACATTGGAACTGAGACACTGTCCAGACTCCTACGGGAGGCTGCAGTCGAGAATCTTGGGCAATGCACGAAAGTGTGACCCAGCGACGCCGCG…
Bacteria	IIKFCBR01BFFL6	p__Armatimonadetes_FBP	-	KM391438	Min	138.78	63.08	0	CGTGTCTCTAGAGTTTGATCATGGCTCAGGACGAACGCTGGCGGCGTGGATTAGGCACGCAAGTCGAGCGACGGTTTGGATTCGTCCAAATACGGAGCGGCGAACGGGTGAGTAACACGTGAACAACCTACCCCATTGTTCCGGATAATTGGTCGAAAGACCTTGTAATACGGGCGAGAATCCTTTTGAGGCATCTTTCGAGGATTGAACAAGCAATTGGCACTGGGCGGGGTTCGCGGCTTATCAGGTAGTTGGTGAGGTAATGGCTCACCAAGCCTACGACGAGTAGCTGGTCTGAGAGGATGGTCAGCCACATTGGAACTGAGACACTGTCCAGACTCCTACGGGAGGCTGCAGTCGAGAATCTTGGGCAATGCACGAAAGTGTGACCCAGCGACG…
Bacteria	HN7PONR02H7VJP	p__Armatimonadetes_FBP	-	KM391441	None	95.79	52.25	0.000796202	TAGTGTAGATAGAGTTTGATCATGGCTCAGGACGAACGCTGGCGGCGTGGATTAGGCATGCAAGTCGAGCGACGGTTTGGATTCGTCCAAATACGGAGCGGCGAACGGGCGAGTAACACGTGAACAACCTACCCCATTGTTCCGGATAATTGGTCGAAAGACCTTGTAATACGGGCGAGAATCCAGATGAGGCATCTTGATTGGATTGAACAAGCAATTGGCACTGGGCGGGGCTCGCGGCTTATCAGGTAGTTGGTGAGGTAACGGCTCACCAAGCCTACGACGAGTAGCTGGTCTGAGAGGATGGTCAGCCACATTGGAACTGAGACACTGTCCAGACTCCTACGGGAGGCTGCAGTCGAGAATCTTGGGCAATGCACGAAAGTGTGACCCAGCGAC…
Bacteria	IIKFCBR01AO3YU	p__Armatimonadetes_FBP	-	KM391442	Min	86.03	50.83	0	ACTGTACAGTAGAGTTTGATCCAGTGCTCAGGACGAACGCTGGCGGCGTGGATTAGGCATGCAAGTCGAGCGACGGTATTCCTTCGGGAGTATACGGAGCGGCGAACGGGTGAGTAACGCGTGAACAACCTGTCCCTTTGTTCCGGATAATTGGGAGAAATCCCTTGTAATACGGGCGAGGACGGTCCTTTGGCATCTTAGGATCGGGAAACACGAAAGTGGCATGGGGAGGGGTTCGCGATCTATCAGGTAGTTGGTGTGGTAACGGCACACCAAGCCAACGACGGGTAGCTGGTCTGAGAGGATGGTCAGCCACATTGGAACTGAGACACTGTCCAGACTCCTACGGGAGGCTGCAGTCGAGAATCTTGGGCAATGCACGAAAGTGTGACCCAGCGA…
Bacteria	HIGEX0001DHO1H	p__Armatimonadetes_FBP	-	KM391496	Min	104.04	9.46	0.00015924	ACATACGCGTAGAGTTTGATCCTGGCTCAGGACGAACGCTGGCGGCGTGGATTAGGCATGCAAGTCGAGCGACGGTTTCTCTTCGGAGTAATACGGAGCGGCGAACGGGTGAGTAACGCGTGAACAACCTGTCCCTTTGTTCCGGATAATTGGGAGAAATCCCTTGTAATACGGGCGAGGACGGTCCTTTGGCATCTTAGGATCGGGAAACACGAAAGTGGCATGGGGAGGGGTTCGCGACCTATCAGGTAGTTGGTGTGGTAACGGCACACCAAGCCAACGACGGGTAGCTGGTCTGAGAGGATGGTCAGCCACATTGGAACTGAGACACTGTCCAGACTCCTACGGGAGGCTGCAGTCGAGAATCTTGGGCAATGCACGAAAGTGTGACCCAGCGAC…
Bacteria	IIKFCBR01DEH19	p__Armatimonadetes_FBP	-	KM391570	Min	13C-only	2.71	0	AGTACGCTATAGAGTTTGATCATGGCTCAGGACGAACGCTGGCGGCGTGGATTAGGCATGCAAGTCGCGCGACGGGCCTTCGGGCTACGGAGCGGCGAACGGGTGAGTAACACGTGAACAATCTGTCCCTTCATTCCGGATAATTGGCCGAAAGGCCTTGTAATACGGGCGAGGGTCCCCGGGAGGCATCTCCTGGGAAGGAAGGCGCAAGCCGTGCAGGGAGGAGTTCGCGGATTATCAGCTTGTTGGTGGGGTAATGGCCTACCAAGGCGACGACGATTAGCTGGTCTGAGAGGATGGTCAGCCACATTGGAACTGGGATACTGTCCAGACTCCTACGGGAGGCTGCAGTCGAGAATCTTGGGCAATGCACGAAAGTGTGACCCAGCGACGCCGCGT…
Bacteria	IIKFCBR01D1LXB	p__Armatimonadetes_FBP	-	KM391612	Min	13C-only	1.5	0	ACATACGCGTAGAGTTTGATCTGGCTCAGGACGAACGCTGGCGGCGTGGATTAGGCATGCAAGTCGAGCGACGGCATCCTTCGGGGTGTACGGAGCGGCGAACGGGTGAGTAACGCGTGAACAACCTGTCCCTTTGTTCCGGATAATTGGGAGAAATCCCTTGTAATACGGGCGAGGACGGTCCTTTGGCATCTTAGGATCGGGAAACACGAAAGTGGCATGGGGAGGGGTTCGCGACCTATCAGGTAGTTGGTGTGGTAACGGCACACCAAGCCAACGACGGGTAGCTGGTCTGAGAGGATGGTCAGCCACATTGGAACTGAGACACTGTCCAGACTCCTACGGGAGGCTGCAGTCGAGAATCTTGGGCAATGCACGAAAGTGTGACCCAGCGACGCC…
Bacteria	IIKFCBR01D3UQS	p__Armatimonadetes_FBP	-	KM391623	None	13C-only	1.21	0	ACATACGCGTAGAGTTTGATCATGGCTCAGGACGAACGCTGGCGGCGTGGATTAGGCATGCAAGTCGCACGACGGCCTTCGGGTACGGAGTGGCGAACGGGTGAGTAACACGTGAGGAATCTACCCTTTTGTTCCGGATAATTGACCGAAAGGTCTTGTAATACGGGGGCAGGTTTGGGAGTTGGCATCTTTTCCCAAAGCGAACGCGCAAGCGGCACAAGGATGATCTCGCGGCCTATCAGGTAGTTGGTGAGGTAATGGCTCACCAAGCCGACGACGGGTAGCTGGTCTGAGAGGATGGTCAGCCACATTGGGAACTGAGACACTGCCCAGACTCCTACGGGAGGCTGCAGT
Bacteria	IIKFCBR01EFACT	p__Armatimonadetes_FBP	-	KM391624	Min	13C-only	1.21	0	ACATACGCGTAGAGTTTGATCATGGCTCAGGACGAACGCTGGCGGCGTGGATTAGGCATGCAAGTCGAGCGACGGACCTTCGGGTTACGGAGCGGCGAACGGGTGAGTAACACGTGAACAACCTACCCATCGTCTGGTACTGAATTGATTGCGAAAGACCTTGTAATACGGGCGAGAATCCAGATTAGGCATCTTAATTGGATTGAACAAGCAATTGGCACTGGGCGGGGTTCGCGGCTTATCAGGTAGTTGGTGAGGTAATGGCTCACCAAGCCTACGACGAGTAGCTGGTCTGAGAGGATGGTCAGCCACATTGGAACTGAGACACTGTCCAGACTCCTACGGGAGGCTGCAGTCGAGAATCTTGGGCAATGCACGAAAGTGTGACCCAGCGACGCC…
Bacteria	IIKFCBR01CSGER	p__Armatimonadetes_FBP	-	KM391628	Org	24.75	1.12	0	ACATACGCGTAGAGTTTGATCCTGGCTCAGGACGAACGCTGGCGGCGTGGATTAGGCATGCAAGTCGAGCGACGGACCTTCGGGTTACGGAGCGGCGAACGGGTGAGGAACACGTGAACAACCTACCCCATTGTTCCGGATAATTGGTCGAAAGACCTTGTAATACGGGCGAGAATCCAGATGAGGCATCTTGATTGGATTGAACAAGCAATTGGCACTGGGAGGGGTTCGCGGCTTATCAGGTAGTTGGTGAGGTAACGGCTCACCAAGCCTACGACGAGTAGCTGGTCTGAGAGGATGGTCAGCCACATTGGAACTGAGACACTGTCCAGACTCCTACGGGAGGCTGCAGTCGAGAATCTTGGGCAATGCACGAAAGTGTGACCCAGCGACGCCGCG…
Bacteria	IIKFCBR01A1GBU	p__Chloroflexi	c__Anaerolineae	KM391569	Min	9.17	2.5	0	ACATACGCGTAGAGTTTGATCATGGCTCAGGATGAACGCTGGCGGCGTGCTTAATACATGCAAGTCGAACGGAATGTAGCAATACATTTAGTGGCGAACGGGTGAGTAACACGTTGGTGACCTGCCCCGAAGTGTGGGATAACAGTCCGAAAGGATTGCTAATACCTCATGTGGTTGCCGGGTTTAGAAGCTGGCAACTAAAGCAGTAATGCGCTTCGGGAGGGACCTGCGTCCCATCAGCTAGTTGGTGAGGTAACGGCCCACCAAGGCTACGACGGGTAAGGGACCTGAGAGGGTGGTCCCTCACAATGGCACTGAAACACGGGCCATACACCTACGGGTGGCAGCAGTAGGGAATATTGGGCAATGGGCGAAAGCCTGACCCAGCAACGCCGCGTG…
Bacteria	HN7PONR02GQXBE	p__Chloroflexi	c__Anaerolineae	KM391607	Min	33	1.5	0.00015924	AGACTATACTAGAGTTTGATCCTGGCTCAGGATGAACGCTGGCGGCGTGCTTAATACATGCAAGTCGAACGGAGTGTAGCAATACACTTAGTGGCGAACGAGCGAGTAACGAGTTGGTGACCTGCCCCGAAGTGTGGGATAACAGTCCGAAAGGATTGCTAATACCTCATGTGGTTGCCGGGATTAGAAGCTGGTAACTAAAGCAGCAATGCGCTTCGGGAGGGACCTGCTTCCCATCAGCTAGTTGGTGAGGTAACGGCTCACCAAGGCTACGACGGGTAAGGGACCTGAGAGGGTGGTCCCTCGCAATGGCACTGAAACACGGGCCATACACTACGGGTGGCAGCAGTAGGGAATATTGGGCAATGGGCGAAAGCCTGACCCAGCAACGCCGCGTGT…
Bacteria	IIKFCBR01BMT7K	p__TM7	c__SC3	NA	Min	9.65	8.33	0	NA
Bacteria	IIKFCBR01B8I79	p__TM7	c__TM7-3	KM391459	Min	16.8	23.67	0.00191089	ACATACGCGTAGAGTTTGATCATGGCTCAGGATTAACGCTGGCGGAGTGCCTAACACATGCAAGTCGAGCGGCAGCGGGAGTAGTTTACTACTTGCCGGCGAGCGGCGGACGGCTGAGTAACGCGTGGGAATGTGCCCCAAAGTGAGGAATAACTGCCCGAAAGGGTAGCTAATGCCGCATATGATCTTCGGATTAGAGGATTTATCCGCTTTGGGAGCAGCCCGCGTCAGATTAGGTAGTTGGTGAGGTAAAGGCTCACCAAGCCGACGATCTGTAGCTGGTCTGAGAGGATGACCAGCCAGACTGGAACTGAGACACGGTCCAGACTCCTACGGGAGGCAGCAGTGAGGAATCTTCCACAATGGACGAAAGTCTGATGGAGCAACTCCGCGTGCAGG…
Bacteria	IIKFCBR01CC1CG	p__TM7	c__TM7-3	KM391535	Min	5.39	3.92	0	AGACTATACTAGAGTTTGATCCTGGCTCAGGATGAACGCTGGCGGCGTGCCTAACACATGCAAGCCGAGCGGCAGCGCGAGTAGTTTACTACTTGGCGGCGAGCGGCGGACGGCTGAGTAACGCGTGGGAACGTGCCCCAAAGTGAGGAATAACCGCCCGAAAGGGTAGCTAATGCCGCATATGATCTTCGGATTAAAGAATTTATTCGCTTTGGGAGCGGCCCGCGTACGATTAGATAGTTGGTGAGGTAATGGCTCACCAAGTCTACGATCGTTAACCGGTTTGAGAGGATGATCAGTCAGACTGGAACTGAGACACGGTCCAGACTCCTACGGGAGGCAACAGTGAGGAATCTTCCACAATGGGCGAAAGCCTGATGGAGCAACGCCGCGTGCAGG…
Bacteria	IIKFCBR01AVU5M	p__TM7	c__TM7-3	KM391552	Min	4.01	2.92	0	TGACGTATGTAGAGTTTGATCCTGGCTCAGGATTAACGCTGGCGGAGTGCCTAATACATGCAAGTCGAGCGGCAGCACGAGTAGTTTACTACTTGGTGGCGAGCGGCGGACGGCTGAGTAACGCGTGGGAACGTGCCCCAAAGTGAGGAATAACTGCCCGAAAGGGTAGCTAATGCCGCATATGATCTTCGGATTAAAGTATTTATTACGCTTTGGGAGCGGCCCGCGTCCGATTAGGTAGTTGGTGAGGTAAAGGCTCACCAAGCCCACGATCGGTAGCTGGTTTGAGAGGATGACCAGCCAGACTGGAACTGAGACACGGTCCAGACTCCTACGGGAGGCAGCAGTAAGGAATCTTCCACAATGGACGAAAGTCTGATGGAGCAACTCCGCGTGCAG…
Bacteria	IIKFCBR01A3FLV	p__TM7	c__TM7-3	KM391555	Min	76.08	3.46	0.00700658	ACATACGCGTAGAGTTTGATCATGGCTCAGGATGAACGCTGGCGGAGTGCCTAATACATGCAAGTCGAGCGGCAGCACGAGTAGTTTACTACTTGGTGGCGAGCGGCGGACGGCTGAGTAACGCGTGGGAACGTGCCCCAAAGTGAGGAATAACTGCCCGAAAGGGTAGCTAATGCCGCATATGATCTTCGGATTAAAGTATTTATTACGCTTTGGGAGCGGCCCGCGTCCGATTAGGTTGTTGGTGAGGTAAAGGCTCACCAAGCCGACGATCGGTAGCTGGTTTGAGAGGATGACCAGCCAGACTGGAACTGAGACACGGTCCAGACTCCTACGGGAGGCAGCAGTAAGGAATCTTCCACAATGGACGAAAGTCTGATGGAGCAACTCCGCGTGCAG…
Bacteria	HIGEX0001AOCX6	p__TM7	c__TM7-3	KM391631	Min	23.83	1.08	0.000318481	ACTGTACAGTAGAGTTTGATCCTGGCTCAGGATTAACGCTGGCGGAGTGCCTAACACATGCAAGTCGAGCGGCAGCGGGAGTAGTTTACTACTTGCCGGCGAGCGGCGGACGGCTGAATAACGCGTGGGAACGTGCCCCAAAGTGAGGAATAACTGCCCGAAAGGGTAGCTAATGCCGCATATGATCTTCGGATTAAAGTATTTATTACGCTTTGGGAGCGGCCCGCGTCCGATTAGGTAGTTGGTGAGGTAAAGGCTCACCAAGCCCACGATCGGTAGCTGGTCTGAGAGGATGACCAGCCAGACTGGAACTGAGACACGGTCCAGACTCCTACGGGAGGCAGCAGTGAGGAATCTTCCACAATGGACGAAAGTCTGATGGAGCAACTCCGCGTGCAG…
Bacteria	IIKFCBR01EEO74	p__Acidobacteria	f__Acidobacteriaceae	KM391499	Org	8.25	7.88	0	TGACGTATGTAGAGTTTGATCATGGCTCAGAATCAACGCTGGCGGCGTGCCTAACACATGCAAGTCGCACGAGAAAGGGACTTCGGTCCTGAGTAAAGTGGCGCACGGGTGAGTAACACGTGAATCATCTACCTCCGGATGGGGAATAACTGAGAGAAATCTTAGCTAATACCGCATAATACCTACGGGTCAAAGCAGCAATGCGTTTGGAGAGGAGTTCGCGGCCGATTAGCTAGTTGGCGGGGTAATGGCCCACCAAGGCAATGATCGGTATCCGGCCTGAGAGGGCGCACGGACACACTGGAACTGAAACACGGTCCAGACTCCTACGGGAGGCAGCAGTGGGGAATTTTGCGCAATGGGGGAAACCCTGACGCAGCAACGCCGCGTGGAGGATGA…
Bacteria	IIKFCBR01DRU3P	c__Betaproteobacteria	f__Burkholderiaceae	KM391469	Org	8.56	16.33	0	TCTATACTATAGAGTTTGATCATGGCTCAGATTGAACGCTGGCGGCATGCCTTACACATGCAAGTCGAACGGCAGCACGGGGGTAACCCTGGTGGCGAGTGGCGAACGGGTGAGTAATACATCGGAATGTGTCCTGTAGTGGGGGATAGCCCGGCGAAAGCCGGATTAATACCGCATACGATCTAGGGATGAAAGCGGGGGACCTTCGGGCCTCGCGCTATAGGGGCGGCCGATGGCGGATTAGCTAGTTGGTGGGGTAAAGGCCTACCAAGGCGACGATCCGTAGCTGGTCTGAGAGGACGACCAGCCACACTGGGACTGAGACACGGCCCAGACTCCTACGGGAGGCAGCAGTGGGGAATTTTGGACAATGGGCGAAAGCCTGATCCAGCAATGCCG…
Bacteria	IIKFCBR01CIYUN	c__Alphaproteobacteria	f__Caulobacteraceae	KM391466	Min	3.78	16.67	0	ACATACGCGTAGAGTTTGATCCTGGCTCAGAGCGAACGCTGGCGGCAGGCCTAACACATGCAAGTCTAACGGGTCCTTCGGGATCAGTGGCGGACGGGTGAGTAACACGTGGGAACGTGCCCAAAGGTACGGAACAACTCAGAGAAACTTGAGCTAATACCGTATGTGCCCTACGGGGGAAAGATTTATCGCCTTTGGAGCGGCCCGCGTCTGATTAGCTAGTTGGTGAGGTAAAGGCTCACCAAGGCGACGATCAGTAGCTGGTCTGAGAGGATGATCAGCCACATTGGGACTGAGACACGGCCCAAACTCCTACGGGAGGCAGCAGTGGGGAAATCTTGCGCAAATGGGCGAAAAGCCTGACGCGGC
Bacteria	IIKFCBR01DYD22	c__Alphaproteobacteria	f__Caulobacteraceae	KM391477	Min	11.14	13.67	0	TCTAGCGACTAGAGTTTGATCCTGGCTCAGAGCGAACGCTGGCGGCAGGCCTAACACATGCAAGTCTAACGGGTCCTTCGGGATCAGTGGCGGACGGGTGAGTAACACGTGGGAACGTGCCCTGAAGTACGGAACAACTCAGGGAAACTTGAGCTAATACCGTATGTGCCCTTCGGGGAAAGATTTATCGCTTTAGGAGCGGCCCGCGTCTGATTAGCTAGTTGGTGAGGTAAAGGCTCACCAAGGCGACGATCAGTAGCTGGTCTGAGAGGATGATCAGCCACATTGGGACTGAGACACGGCCCAAACTCCTACGGGAGGCAGCAGTGGGGAATCTTGCGCAATGGGCGAAAGCCTGACGCAGCCATGCCGCGTGTATGATGAAGGTCTTAGGATTGT…
Bacteria	IIKFCBR01CIUIN	p__Verrucomicrobia	f__Chthoniobacteraceae	KM391501	Min	13C-only	8.08	0	ACATACGCGTAGAGTTTGATCATGGCTCAGAACGAACGGTGGCGGCGTGGATAAGACATGCAAGTCGAACGGGATTTTATTTGTAGCAATACAAGTAGAGTTCAGTGGCGTAAGGGTGCGTAACACGTGGGCAATCTGCCCAGGGGTGCGGGATAGCTCGGCGAAAGTCGAATTAATACCGCATGTGGCTACCGAGGAATTCCTCGGGACGCTAAAGACGGCGCAAGCTGTCGCTCCTGGATGAGCCCGCGGCCTATCAGCTAGTTGGCGGGGTAACAGCCCACCAAGGCTATGACGGGTAGCTGGTCTGAGAGGACGACCAGCCACACTGGAACTGAGACACGGTCCAGACACCTACGGGTGGCAGCAGTCGAGAATTTTTCTCAATGGGGCAACCCT…
Bacteria	IIKFCBR01ERXIS	c__Betaproteobacteria	f__Comamonadaceae	KM391426	Org	6.03	463	0	ACATACGCGTAGAGTTTGATCATGGCTCAGATTGAACGCTGGCGGCATGCCTTACACATGCAAGTCGAACGGTAACAGGTTAAGCTGACGAGTGGCGAACGGGTGAGTAATATATCGGAACGTGCCCAGTAGTGGGGGATAGCCCGGCGAAAGCCGGATTAATACCGCATACGACCTACGGGTGAAAGGGGGGATCGCAAGACCTCTCGCTATCGAGCGGCCGATATCAGATTAGCTAGTTGGTGGGGTAAATGCTCAGCCAAAGGCGACGATCTGTAGCTGGTCTGAGAGGACGACCAGCCACACTGGGACTGAGACACGGCCCAGACTCCTACGGGAGGCAGCAGTGGGGAATTTTGGACAATGGACGCAAGTCTGATCCAGCCATGCCGCGTGCGG…
Bacteria	IIKFCBR01DS94Y	c__Betaproteobacteria	f__Comamonadaceae	KM391457	Org	8.85	24.12	0	TACACACACTAGAGTTTGATCCTGGCTCAGATTGAACGCTGGCGGCATGCCTTACACATGCAAGTCGAACAGTAACAGGTTAAGCTGACGAGTGGCGAACGGGTGAGTAATGTATCGGAACGTGCCCAGTCGTGGGGGATAACTGCTCGAAAGAGCAGCTAATACCGCATGAGACCTGAGGGTGAAAGCGGGGGACTCGCAGGAGCCTCGCGCGATTGGAGCGGCCGATATCAGATTAGGTTGTTGGTGAGGTAAAAGCTCACCAAGCCGACGATCTGTAGCTGGTCTGAGAGGACGACCAGCCATACTGGGACTGAGACACGGCCCAGACTCCTACGGGAGGCAGCAGTGGGGAATTTTGGACAATGGACGCAAGTCTGATCCAGCCATGCCGCGTGC…
Bacteria	IIKFCBR01C43J2	c__Betaproteobacteria	f__Comamonadaceae	KM391482	Min	31.98	13.08	0.000318481	ACTGTACAGTAGAGTTTGATCCTGGCTCAGATTGAACGCTGGCGGCATGCCTTACACATGCAAGTCGAACGGTAACAGGTTAAGCTGACGAGTGGCGAACGGGTGAGTAATATATCGGAACGTGCCCAACTGTGGGGGATAACTACTCGAAAGAGTGGCTAATACCGCATACGACCTGAGGGTGAAAGCGGGGGATCGCAAGGCCTCGCGCAGTTGGAGCGGCCGATATCGAGATTAGGTAGTTGGTGGGGTAAAGGCTCACCAAGCCAACGATCTGTAGCTGGTCTGAGAGGACGACCAGCCACACTGGGACTGAGACACGGCCCAGACTCCTACGGGAGGCAGCAGTGGGGAATTTTGGACAATGGACGCAAGTCTGATCCAGCCATGCCGCGTGCG…
Bacteria	IIKFCBR01A7C7S	c__Betaproteobacteria	f__Comamonadaceae	KM391506	Org	81.58	7.42	0	TCGCACTAGTAGAGTTTGATCATGGCTCAGATTGAACGCTGGCGGCATGCCTTACACATGCAAGTCGAACGGTAACAGGTTAAGCTGACGAGCGGCGAACGGGTGAGTAATATATCGGAACGTGCCCAGTAGTGGGGGATAGCCCGGCGAAAGCCGGATTAATACCGCATACGACCTACGGGTGAAAGGGGGGATCGGCAAGACCTCTCAGCTACTTGGAGCGGCCGATGATCAGATTCAGCTAGTTGGTGGGGCTAAAAGTCGTCACCAAGGGCAGACGACTCTGTAGCTGGTCTGAGAGGACGACCAGCCACACTGGGACTGAGACACGGCCCAGACTCCTACGGGAGGCAGCAGTGGGGAATTTTGGACAATGGACGCAAGTCTGATCCAGCCATG…
Bacteria	IIKFCBR01A1YGP	c__Betaproteobacteria	f__Comamonadaceae	KM391536	None	9.57	3.92	0	ACGCGATCGAAGAGTTTGATCATGGCTCAGATTGAACGCTGGCGGCATGCCTTACACATGCAAGTCGAACGGTAACAGGTTAAGCTGACGAGTGGCGAACGGGTGAGTAATATATCGGAACGTGCCCAGTAGTGGGGGATAGCCCGGCGAAAGCCGGATTAATACCGCATACGACCTACGGGTGAAGGGGGGATCGGCAAGACCTCTCAGCTACTTGGAGCGGCCGATTGATCAGATTCAGCTAGTTGGTGGGGCTAAAAGTCGTCACCAAGGGCAAGACGACTCATGTAGCTGGTCTGAGAGGACGACCAGCACACTGGGACTGAGACACGGCCCAGACTCCTACGGGAGGCAGCAGTGGGGAATTTTGGACAATGGACGAAAGTCTGATCCAGCCAT…
Bacteria	IIKFCBR01ANKGB	c__Betaproteobacteria	f__Comamonadaceae	KM391609	None	16.04	1.46	0	AGCTCACGTAAGAGTTTGATCCTGGCTCAGATTGAACGCTGGCGGCATGCCTTACACATGCAAGTCGAACGGTAACAGGTTAAGCTGACGGGTGGCGAACGGGTGAGTAATATATCGGAACGTGCCCAGTAGTGGGGGATAGCCCGGCGAAAGCCGGATTAATACCGCATACGACCTACGGGTGAAAGCGGGGGATCGCAAGACCTCGCGCTATTGGAGCGGCCGATATCAGATTAGCTAGTTGGTGGGGTAAAAGCTCACCAAGGCGACGATCTGTAGCTGGTCTGAGAGGACGACCAGCCACACTGGGACTGAGACACGGCCCAGACTCCTACGGGAGGCAGCAGTGGGGAATTTTGGACAATGGACGAAAGTCTGATCCAGCCATGCCGCGTGCGG…
Bacteria	IIKFCBR01C5N8I	c__Betaproteobacteria	f__Comamonadaceae	KM391633	Org	11.46	1.04	0	ACATACGCGTAGAGTTTGATCATGGCTCAGATTGAACGCTGGCGGCATGCCTTACACATGCAAGTCGAACGGTAACAGGTCAAGCTGACGAGTGGCGAACGGGTGAGTAATGTATCGGAACGTGCCCAGTCGTGGGGATGAACTGCTCGAAAGAGCAGCTAATACCGCATGAGACCTGAGGGTGAAAGCGGGGAGCTCGCAAGAGCCTCGCGCGATTGGAGCGGCCGATATCAGATTAGCTTGTTGGTGGGGTAAAAGCCCACCAAGGCGACGATCTGTAGCTGGTCTGAGAGGACGACCAGCCACACTGGGACTGAGACACGGCCCAGACTCCTACGGGAGGCAGCAGTGGGGAACTTTGGACAATGGACGCAAGTCTGATCCAGCCATGCCGCGTGC…
Bacteria	IIKFCBR01EGBTI	c__Betaproteobacteria	f__Comamonadaceae	KM391634	None	11.46	1.04	0	ACAGTATATAAGAGTTTTGATCATGGCTCAGATTGAACGCTGGCGGCATGCCTTACACATGCAAGTCGAACGGTAACAGGTTAAGCTGACGAGTGGCGAACGGGTGAGTAATATATCGGAACGTGCCCAGTAGTGGGGGATAGCCCGGCGAGAGCCGGATTAATACCGCATACGACCTACGGGTGAAAGGGGGGGATCGCAAGACCTCTCGCTATTGGAGCGGCCGATATCAGATTAGCTAGTTGGTGGGGTAAAAGCTCACCAAGGCGACGATCTGTAGCTGGTCTGAGAGGACGACCAGCCACACTGGGGACTGAGACACGGCCCAGACTCCTACGGG
Bacteria	IIKFCBR01BU6ZQ	p__Actinobacteria	f__Microbacteriaceae	KM391455	Org	4.9	23.17	0	TCTAGCGACTAGAGTTTGATCATGGCTCAGGATGAACGCTGGCGGCGTGCTTAACACATGCAAGTCGAACGATGAAGCTGGAGCTTGCTCCGGTGGATTAGTGGCGAACGGGTGAGTAACACGTGAGTAACCTGCCCTTGACTCTGGGATAAGCACTGGAAACGGTGTCTAATACCGGATACGAACTTCAGCCGCATGGCTAGGAGTTGGAAAGAATTTCGGTCAAGGGTGGACTCGCGGCCTATCAGCTAGTTGGTGAGGTAATGGCCCACCAAGGCGACGACGGGTAGCCGGCCTGAGAGGGTGACCGGCCACACTGGGACTGAGACACGGCCCAGACTCCTACGGGAGGCAGCAGTGGGGAATATTGCACAATGGGCGCAAGCCTGATGCAGCAAC…
Bacteria	IIKFCBR01C2U0N	p__Actinobacteria	f__Microbacteriaceae	KM391529	Org	9.25	4.62	0.00318481	AGTATACATAAGAGTTTGATCATGGCTCAGGATGAACGCTGGCGGCGTGCTTAACACATGCAAGTCGAACGGTGAAAGAGAGCTTGCTCTCTGGATCAGTGGCGAACGGGTGAGTAACACGTGAGTAACCTGCCCTTGACTCTGGGATAAGCGTTGGAAACGACGTCTAATACCGGATATGACTTTCGGAGGCATCTCCTGAAGGTGGAAAGAATTTCGGTCAAGGATGGACTCGCGGCCTATCAGCTAGTTGGTGAGGTAATGGCCCACCAAGGCGACGACGGGTAGCCGGCCTGAGAGGGTGACCGGCCACACTGGGACTGAGACACGGCCCAGACTCCTACGGGAGGCAGCAGTGGGGAATATTGCACAATGGGCGCAAGCCTGATGCAGCAACGC…
Bacteria	IIKFCBR01B6QL0	p__Actinobacteria	f__Microbacteriaceae	KM391557	Org	37.58	3.42	0	ACAGTATATAAGAGTTTGATCCTGGCTCAGGATGAACGCTGGCGGCGTGCTTAACACATGCAAGTCGAACGATGAAACAGAGCTTGCTCTGTCGATTAGTGGCGAACGGGTGAGTAACACGTGAGTAACCTGCCCTTGACTCTGGGATAAGCACTGGAAACGGTGTCTAATACCGGATACGAGCTTCAGCCGCATGGCTAGGAGTTGGAAAGAATTTCGGTCAAGGATGGACTCGCGGCCTATCAGCTAGTTGGTGAGGTAACGGCCCACCAAGGCGACGACGGGTAGCCGGCCTGAGAGGGTGACCGGCCACACTGGGACTGAGACACGGCCCAGACTCCTACGGGAGGCAGCAGTGGGGAATATTGCACAATGGGCGCAAGCCTGATGCAGCAACGC…
Bacteria	IIKFCBR01APJE8	p__Actinobacteria	f__Microbacteriaceae	KM391584	Org	8.25	1.88	0.0121023	CACGCTACGTAGAGTTTGATCCTGGCTCAGGACGAACGCTGGCGGCGTGCTTAACACATGCAAGTCGAACGATGATGCCAGCTTGCTGGTGGATTAGTGGCGAACGGGTGAGTAACACGTGAATAACCTGCCCTTGACTCTGGGATAAGCGTTGGAAACGACGTCTAATACCGGATATGACCAACAGCTGCATGGTTTGTTGGTGGAAAGATTTTTTGGTCAAGGATGGACTCGCGGCCTATCAGGTAGTTGGTGAGGTAATGGCTCACCAAGCCTACGACGGGTAGCCGGCCTGAGAGGGTGACCGGCCACACTGGGACTGAGACATGGCCCAGACTCCTACGGGAGGCAGCAGTGGGGAATATTGCACAATGGGCGAAAGCCTGATGCAGCAACGCC…
Bacteria	IIKFCBR01BYZFY	p__Actinobacteria	f__Micrococcaceae	KM391440	Min	7.43	49	0.00429949	TGTGAGTAGTAGAGTTTGATCCTGGCTCAGGATGAACGCTGGCGGCGTGCTTAACACATGCAAGTCGAACGATGATCTCCAGCTTGCTGGGGGGATTAGTGGCGAACGGGTGAGTAACACGTGAGTAACCTGCCCTTGACTCTGGGATAAGCCTGGGAAATTGGGTCTAATACCGGATATGACCGGCCGCCGCATGGTGGTTGGTGGAAAGCTTTTGCGGTTTTGGATGGACTCGCGGCCTATCAGCTTGTTGGTGGGGTAATGGCCTACCAAGGCGACGACGGGTAGCCGGCCTGAGAGGGTGACCGGCCACACTGGGACTGAGACACGGCCCAGACTCCTACGGGAGGCAGCAGTGGGGAATATTGCACAATGGGCGAAAGCCTGATGCAGCGACGC…
Bacteria	IIKFCBR01BCOEN	p__Actinobacteria	f__Micrococcaceae	KM391458	Min	9.44	24.04	0.00636962	AGTACGCTATAGAGTTTGATCATGGCTCAGGATGAACGCTGGCGGCGTGCTTAACACATGCAAGTCGAACGATGATCTCCAGCTTGCTGGGGGGATTAGTGGCGAACGGGTGGGTAACACGTGAGTAACCTGCCCTTGACTCTGGGATAAGCCTGGGAAACTGGGTCTAATACCGGATACGACTGCCTGACGCATGTCATGGTGGTGGAAAGCTTTTGCGGTTTTGGATGGACTCGCGGCCTATCAGCTTGTTGGTGGGGTAATGGCCTACCAAGGCGATGACGGGTAGCCGGCCTGAGAGGGTGACCGGCCACACTGGGACTGAGACACAGCCCAGACTCCTACGGGAGGCAGCAGTGGGGAATATTGCACAATGGGCGAAAGCCTGATGCAGCGACG…
Bacteria	IIKFCBR01DDYRU	p__Actinobacteria	f__Micrococcaceae	KM391474	Min	8.68	15	0	ACGACTACAGAGAGTTTGATCATGGCTCAGGATGAACGCTGGCGGCGTGCTTAACACATGCAAGTCGAACGATGATCCGGTGCTTGCACCGGGGATTAGTGGCGAACGGGTGAGTAACACGTGAGTAACCTGCCCTTGACTCTGGGATAAGCCTGGGAAACTGGGTCTAATACCGGATATTACCTTCCATCGCATGGTGGTTGGTGGAAAGCTTTTGTGGTTTTGGATGGACTCGCGGCCTATCAGCTTGTTGGTGGGGTAATGGCCTACCAAGGCGACGACGGGTAGCCGGCCTGAGAGGGTGACCGGCCACACTGGGACTGAGACACGGCCCAGACTCCTACGGGAGGCAGCAGTGGGGAATATTGCACAATGGGCGCAAGCCTGATGCAGCGACGC…
Bacteria	IIKFCBR01BJ93C	p__Actinobacteria	f__Micrococcaceae	KM391475	Min	11.69	14.88	0	TGTGAGTAGTAGAGTTTGATCCTGGCTCAGGATGAACGCTGGCGGCGTGCTTAACACATGCAAGTCGAACGATGATCTCCAGCTTGCTGGGGGAGGTATGTGGCGAACGGGTGGGTAACACGTGAGTAACCTGCCCTTGACTCTGGGATAAGCCTGGGAAACTGGGTCTAATACCGGATATGACTGCTCCGCGCATGCGGTGGTGGTGGAAAGCTTTTGCGGTTTTGGATGGACTCGCGGCCTATCAGCTTGTTGGTGGGGTAATGGCCTACCAAGGCGACGACGGGTAGCCGGCCTGAGAGGGTGACCGGCCACACTGGGACTGAGACACGGCCCAGACTCCTACGGGAGGCAGCAGTGGGGAATATTGCACAATGGGCGGAAGCCTGATGCAGCGAC…
Bacteria	HN7PONR01BR35E	p__Actinobacteria	f__Micrococcaceae	KM391480	Min	5.34	12.12	0.0113061	ACTGTACAGTAGAGTTTGATCATGGCTCAGGATGAACGCTGGCGGCGTGCTTAACACATGCAAGTCGAACGATGATCTCCAGCTTGCTGGGGGGATTAGTGGCGAACGGGTGAGTAACACGTGAGTAACCTGCCCTTGACTCTGGGATAAGCCTGGGAAACTGGGTCTAATACCGGATATGACTGTCCCGCGCATGCGGGGTGGTGGAAAGCTTTTGCGGTTTTGGATGGACTCGCGGCCTATCAGCTCGTTGGTGGGGTAATGGCCTACCAAGGCGACGACGGGTAGCCGGCCTGAGAGGGTGACCGGCCACACTGGGACTGAGACACGGCCCAGACTCCTACGGGAGGCAGCAGTGGGGAATATTGCACAATGGGCGAAAGCCTGATGCAGCGACGC…
Bacteria	IIKFCBR01BDZM0	p__Actinobacteria	f__Micrococcaceae	KM391487	Min	6.86	10.92	0.00207013	TGTGAGTAGTAGAGTTTGATCCTGGCTCAGGATGAACGCTGGCGGCGTGCTTAACACATGCAAGTCGAACGATGATCTCCAGCTTGCTGGGGGGATTAGTGGCGAACGAGTGAGTAACACGTGAGTAACCTGCCCTTGACTCTGGGATAAGCCTGGGAAACTGGGTCTAATACCGGATACGACTGTCTGGCGCATGCCATGGTGGTGGAAAGCTTTTGCGGTTTTGGATGGACTCGCGGCCTATCAGCTTGTTGGTGGGGTAATGGCCTACCAAGGCGACGACGGGTAGCCGGCCTGAGAGGGTGACCGGCCACACTGGGACTGAGACACGGCCCAGACTCCTACGGGAGGCAGCAGTGGGGAATATTGCACAATGGGCGAAAGCCTGATGCAGCGACG…
Bacteria	IIKFCBR01BE44L	p__Actinobacteria	f__Micrococcaceae	KM391493	Min	6.12	8.62	0	ACTGTACAGTAGAGTTTGATCATGGCTCAGGATGAACGCTGGCGGCGTGCTTAACACATGCAAGTCGAACGATGATCTCCAGCTTGCTGGGGGGATTAGTGGCGAACGGGTGAGTAACACGTGAGTAACCTGCCCTTGACTCTGGGATAAGCCTGGGAAACTGGGTCTAATACCGGATATGACTGTCCCGCGCATGCGGTGGTGGTGGAAAGCTTTTGCGGCTTTGGATGGACTCGCGGCCTATCAGCTTGTTGGTGGGGTAATGGCCTACCAAGGCGACGACGGGTAGCCGGCCTGAGAGGGTGACCGGCCACACTGGGACTGAGACACGGCCCAGACTCCTACGGGAGGCAGCAGTGGGGAATATTGCACAATGGGCGAAAGCCTGATGCAGCGACG…
Bacteria	IIKFCBR01C7YA6	p__Actinobacteria	f__Micrococcaceae	KM391494	Min	6.68	8.5	0.00222937	CGTAGACTAGAGAGTTTGATCATGGCTCAGGATGAACGCTGGCGGCGTGCTTAACACATGCAAGTCGAACGATGATCCGGTGCTTGCGCCGGGGATTAGTGGCGAACGGGTGAGTAACACGTGAGTAACCTGCCCTTGACTCTGGGATAAGCCTGGGAAACTGGGTCTAATACCGGATATGACCTTCCATCGCATGGTGGTTGGTGGAGAGCTTTTGTGGTTTTGGATGGACTCGCGGCCTATCAGCTTGTTGGTGGGGTAATGGCCTACCAAGGCGACGACGGGTAGCCGCCTGAGAGGGTGACGGCCACACTGGGACTGAGACACGGCCCAGACTCCTACGGGAGGCAGCAGTGGGGAATATTGCACAATGGGCGCAAGCCTGATGCAGCGACGCCG…
Bacteria	IIKFCBR01A57Z2	p__Actinobacteria	f__Micrococcaceae	KM391516	Min	11.92	5.96	0	TGTGAGTAGTAGAGTTTGATCCTGGCTCAGGATGAACGCTGGCGGCGTGCTTAACACATGCAAGTCGAACGATGATCCCAGCTTGCTGGGGGATTAGTGGCGAACGGGTGAGTAACACGTGAGTAACCTGCCCTTGACTCTGGGATAAGCCTGGGAAACTGGGTCTAATACCGGATATGACTCCTGCATCGCATGGTGGGGGGTGAAAGCTTTTGTGGTTTTGGATGGACTCGCGGCCTATCAGCTTGTTGGTGGGGTAATGGCCTACCAAGGCGACGACGGGTAGCCGCCTGAGAGGGTGACCGGCCACACTGGGACTGAGACACGGCCCAGACTCCTACGGGAGGCAGCAGTGGGGAATATTGCACAATGGGCGCAATGCCTGATGCAGCGACGCCG…
Bacteria	IIKFCBR01B332I	p__Actinobacteria	f__Micrococcaceae	KM391527	Min	15.98	5.08	0	CGTGTCTCTAAGAGTTTGATCCTGGCTCAGGATGAACGCTGGCGGCGTGCTTAACACATGCAAGTCGAACGATGATCTCCAGCTTGCTGGGGGAGTATGTGGCGAAACGGGTGAGTAACATGTGAGTAACCTGCCCTTGACTCTGGGATAAGCCTGGGAAACTGGGTCTAATACCGGATATGACTGCTCCGCGCATGCGGTGGTGGTGGAAAGCTTTTGCGGTTTTGGATGGACTCGCGGCCTATCAGCTTGTTGGTGGGGTAATGGCCTACCAAGGCGACGACGGGTAGCCGGCCTGAGAGGGTGACCGGCCACACTGGGACTGAGACACGGCCCAGACTCCTACGGGAGGCAGCAGTGGGGAATATTGCACAATGGGCGGAAGCCTGATGCAGCGAC…
Bacteria	IIKFCBR01BLXQH	p__Actinobacteria	f__Micrococcaceae	KM391575	Min	5.73	2.08	0	AGACTATACTAGAGTTTGATCCTGGCTCAGGATGAACGCTGGCGGCGTGCTTAACACATGCAAGTCGAACGATGATCTCCAGCTTGCTGGGGGAGGTATGTGGCGGAACGGGTGAGTAACACGTGAGTAACCTGCCCTTGACTCTGGGATAAGCCTGGGAAACTGGGTCTAATACCGGATATGACCGGCCGCCGCATGGTGGTTGGTGAAAAGCTTTTGCGGTTTTGGATGGACTCGCGGCCTATCAGCTTGTTGGTGGGGTAATGGCCTACCAAGGCGACGACGGGTAGCCGGCCTGAGAGGGTGACCGGCCACACTGGGACTGAGACACGGCCCAGACTCCTACGGGAGGCAGCAGTGGGGAATATTGCACAATGGGCGCAAGCCTGATGCAGCGAC…
Bacteria	IIKFCBR01B0YQ8	p__Actinobacteria	f__Micrococcaceae	KM391576	Min	16.19	2.21	0	ACATACGCGTAGAGTTTGATCCTGGCTCAGGATGAACGCTGGCGGCGTGCTTAACGCATGCAAGTCGAACGATGATCTCCAGCTTGCTGGGGGGATTAGTGGCGAACGGGTGAGTAACACGTGAGTAACCTGCCCTTGACTCTGGGATAAGCCTGGGAAACTGGGTCTAATACCGGATATGACTGCTCCGCGCATGCGGTGGTGGTGGAAAGCTTTTGCGGTTTTGGATGGACTCGCGGCCTATCAGCTTGTTGGTGGGGTAATGGCCTACCAAGGCGACGACGGGTAGCCGGCCTGAGAGGGTGACCGGCCACACTGGGACTGAGACACGGCCCAGACTCCTACGGGAGGCAGCAGTGGGGAATATTGCACAATGGGCGAAGCCTGATGCAGCGACGC…
Bacteria	IIKFCBR01AWDW0	p__Actinobacteria	f__Micrococcaceae	KM391579	Min	47.67	2.17	0	CGTAGACTAGAGAGTTTGATCATGGCTCAGGATGAACGCTGGCGGCGTGCTTAACACATGCAAGTCGAACGATGATCTCCAGCTTGCTGGGGGAGTATGTGGCGAACGGGTGAGTAACACGTGAGTAACCTGCCCTTGACTCTGGGATAAGCCTGGGAAACCGGGTCTAATACCGGATACGACTGCCTGACGCATGTCATGGTGGTGGAAAGCTTTTGCGGTTTTGGATGGACTCGCGGCCTATCAGCTTGTTGGTGGGGTAATGGCCTACCAAGGCGATGACGGGTAGCCGGCCTGAGAGGGTGACCGGCCACACTGGGACTGAGACACGGCCCAGACTCCTACGGGAGGCAGCAGTGGGGAATATTGCACAATGGGCGAAAGCCTGATGCAGCGACG…
Bacteria	IIKFCBR01BFXK4	p__Actinobacteria	f__Micrococcaceae	KM391586	None	9.85	1.79	0	ATAGAGTACTAGAGTTTGATCATGGCTCAGGATGAACGCTGGCGGCGTGCTTAACACATGCAAGTCGAACGATGATCTCCAGCTTGCTGGGGGGATTAGTGGCGAACGGGTGAGTAACACGTGAGTAACCTGCCCTTGACTCTGGGATAAGCCTGGGAAACTGGGTCTAATACCGGATATGACCATCTGGCGCATGCCATGGTGGTGGAAAGCTTTTGCGGTTTTGGATGGACTCGCGGCCTATCAGCTTGTTGGTGGGGTAATGGCCTACCAAGGCGACGACGGGTAGCCGGCCTGAGAGGGTGACCGGCCACACTGGGACTGAGACACGGCCCAGACTCCTACGGGAGGCAGCAGTGGGGAATATTGCACAATGGGCGAAAGCCTGATGCAGCGACG…
Bacteria	IIKFCBR01AEE5B	p__Actinobacteria	f__Micrococcaceae	KM391608	Min	10.39	1.42	0	AGTACGCTATAGAGTTTGATCCTGGCTCAGGATGAACGCTGGCGGCGTGCTTAACACATGCAAGTCGAACGATGATCTCCAGCTTGCTGGGGGAGTATGTGGCGAACGGGTGAGTAACACGTGAGTAACCTGCCCTTGACTCTGGGATAAGCCTGGGAAACTGGGTCTAATACCGGATATGACCGGCCGCCGCATGGTGGTTGGTGGAAAGCTTTTGCGGTTTTGGATGGACTCGCGGCCTATTAGCTTGTCGGTGGGGTAATGGCCTACCAAGGCGACGACGGGTAGCCGGCCTGAGAGGGTGACCGGCCACACTGGGACTGAGACACGGCCCAGACTCCTACGGGAGGCAGCAGTGGGGAATATTGCACAATGGGCGCAAGCCTGATGCAGCGACGC…
Bacteria	IIKFCBR01BKECV	p__Actinobacteria	f__Micrococcaceae	KM391616	None	13C-only	1.42	0	ACATACGCGTAGAGTTTGATCATGGCTCAGGATGAACGCTGGCGGCGTGCTTAACACATGCAAGTCGAACGATGACCCCCAGCTTGCTGGGGTGATTAGTGGCGAACGGGTGAGTAACACGTGAGTAACCTGCCCTTAACTCTGGGATAAGCCTGGGAAACCGGGTCTAATACCGGATATTTACCCCCGACCGCATGGTGTGGGGGTGGAAAGCCTTGTGCGGTTTTGGATGGACTCGCGGCCTATCAGCTTGTTGGTGAGGTAATGGCTCACCAAGGCGACGACGGGTAGCCGGCCTGAGAGGGTGACCGGCCACACTGGGACTGAGACACGGCCCAGACTCCTACGGGAGGCAGCAGTGGGGAATATTGCACAATGGGCGAAAGCCTGATGCAGCGA…
Bacteria	IIKFCBR01CUHF7	p__Verrucomicrobia	f__Opitutaceae	KM391546	Min	13C-only	3.92	0	TGATACGTCTAGAGTTTGATCATGGCTCAGAATGAACGCTGGCGGCGTGGTTAAGACATGCAAGTCGAACGGTTTTTCAAATGTAGCAATACATTTGAAAAGCAGTGGCGAACGGGTGCGTAACACGTGTACAATCTACCTTTTAGTGTGGAATAGCTCGCCGAAAGGCGAATTAATACCGCATGTGATTGCCTCTCTCATGAGAGACATATTAAAGTCGGGGACCGCAAGGCCTGACGCTAGAAGAGGAGTTCGCGGCCTATCAGCTAGTTGGCGAGGTAACGGCTCACCAAGGCTAAGACGGGTAGCTGGTCTGAGAGGATGACCAGTCACACTGGAACTGAGACACGGTCCAGACACCTACGGGTGGCAGCAGTTTCGAATCATTCACAATGGGCG…
Bacteria	IIKFCBR01DZQMM	c__Betaproteobacteria	f__Oxalobacteraceae	KM391434	None	3.19	62.17	0	TACACACACTAGAGTTTGATCATGGCTCAGATTGAACGCTGGCGGCATGCTTTACACATGCAAGTCGAACGGCAGCGCGGGGCAACCTGGCGGCGAGTGGCGAACGGGTGAGTAAAATATCGGAACGTACCCAGAAGTGGGGGATAACGTAGCGAAAGTTACGCTAATACCGCATACGATCTACGGATGAAAGTGGGGGACCTTCGGGCCTCATGCTTTTGGAGCGGCCGATATCTGATTAGCTAGTTGGTGAGGTAAAGGCTCACCGAGGCGACGATCAGTAGCTGGTCTGAGAGGACGACCAGCCACACTGGGACTGAGACACGGCCCAGACTCCTACGGGAGGCAGCAGTGGGGAATTTTGGACAATGGGCGCAAGCCTGATCCAGCAATGCCGCG…
Bacteria	IAJCH1401CBT2J	c__Betaproteobacteria	f__Oxalobacteraceae	KM391436	Min	25.08	66.12	0	TACAGATCGTAGAGTTTGATCCTGGCTCAGATTGAACGCTGGCGGCATGCCTTACACATGCAAGTCGAACGGCAGCACGGGAGCTTGCTCCTGGTGGCGAGTGGCGAACGGGTGAGTAATATATCGGAACGTGCCCTAGAGTGGGGGATAACTAGTCGAAAGATTAGCTAATACCGCATACGATCTATGGATGAAAGTGGGGGATCGCAAGACCTCATGCTCGTGGAGCGGCCGATATCTGATTAGCTAGTTGGTGGGGTAAAAGCTCACCAAGGCGACGATCAGTAGCTGGTCTGAGAGGACGACCAGCCACACTGGAACTGAGACACGGTCCAGACTCCTACGGGAGGCAGCAGTGGGGAATTTTGGACAATGGGCGCAAGCCTGATCCAGCAATGC…
Bacteria	IIKFCBR01BAN8Z	c__Betaproteobacteria	f__Oxalobacteraceae	KM391449	Min	8.19	28.29	0	AGTATACATAAGAGTTTGATCATGGCTCAGATTGAACGCTGGCGGCATGCCTTACACATGCAAGTCGAACGGCAGCGCGGGGCAACCTGGCGGCGAGTGGCGAACGGGTGAGTAATATATCGGAACGTACCCTGGAGTGGGGGATAACGTAGCGAAAGTTACGCTAATACCGCATACGATCTAAGGATGAAAGTGGGGGACCGCAAGGCCTCACGCTCGTGGAGCGGCCGATATCTGATTAGCTAGTTGGTGGGGTAAAGGCCTACCAAGGCATCGATCAGTAGCTGGTCTGAGAGGACGACCAGCCACACTGGAACTGAGACACGGTCCAGACTCCTACGGGAGGCAGCAGTGGGGAATTTTGGACAATGGGCGCAAGCCTGATCCAGCAATGCCGCG…
Bacteria	IIKFCBR01A76N2	c__Betaproteobacteria	f__Oxalobacteraceae	KM391451	Min	31.62	28.75	0	TACGAGTATGAGAGTTTGATCCAGTGCTCAGATTGAACGCTGGCGGCATGCTTTACACATGCAAGTCGAACGGAGCGCGGGGCAACCTGGCGGCGAGTGGCGAACGGGTGAGTAATATATCGGAACGTACCCAAGAGTGGGGGATAACGTAGCGAAAGTTACGCTAATACCGCATACGATCTACGGATGAAAGTGGGGGACCGCAAGGCCTCACGCTCCTGGAGCGGCCGATATCTGATTAGCTAGTTGGTGAGGTAAAGGCTCACCAAGGCGACGATCAGTAGCTGGTCTGAGAGGACGACCAGCCACACTGGAACTGAGACACGGTCCAGACTCCTACGGGAGGCAGCAGTGGGGAATTTTGGACAATGGGCGCA
Bacteria	HNWQNZC02JYSX7	c__Betaproteobacteria	f__Oxalobacteraceae	KM391452	Min	7.64	26.04	0.00111468	TACAGATCGTAGAGTTTGATCCTGGCTCAGATTGAACGCTGGCGGCATGCCTTACACATGCAAGTCGAACGGCAGCACGGGGGCAACCCTGGTGGCGAGTGGCGAACGGGTGAGTAATATATCGGAACGTGCCCTGGAGTGGGGGATAACGTAGTGAAAGTTACGCTAATACCGCATACGATCTAAGGATGAAAGTGGGGGATCGCAAGACCTCATGCTCCTGGAGCGGCCGATATCTGATTAGCTAGTTGGTAGGGTAAAAGCCTACCAAGGCGACGATCAGTAGCTGGTCTGAGAGGACGACCAGCCACACTGGGACTGAGACACGGCCCAGACTCCTACGGGAGGCAGCAGTGGGGAATTTTGGACAATGGGGGGCAACCCTGATCCAGCAATGCC…
Bacteria	IIKFCBR01BCCJU	c__Betaproteobacteria	f__Oxalobacteraceae	KM391484	Min	7.78	11.67	0.00557342	ACTGTACAGTAGAGTTTGATCCTGGCTCAGATTGAACGCTGGCGGCATGCCTTACACATGCAAGTCGAACGGCAGCGCGGGGCAACCTGGCGGCGAGTGGCGAACGGGTGAGTAATATATCGGAACGTACCCTGGAGTGGGGGACAACGTAGCGAAAGTTACGCTAATACCGCATACGATCTAAGGATGAAAGTGGGGGACCTGCAAGGGCCTCATGCTCCTGGAGCGGCCGATATCTGGATTAGCTAGTTGGTGGGGTAAAGGCCTACCAAGGCATCGATCAGTAGCTGGTCTGAGAGGACGACCAGCCACACTGGGACTGAGACACGGGCCCAGACTCCTACGGGAGGCAGCAGTGGGGAATTTTGGACAATGGGCGCAAGCCTGATCCAGCAATGC…
Bacteria	IIKFCBR01C2P23	c__Betaproteobacteria	f__Oxalobacteraceae	KM391497	Min	26.98	8.58	0	ACAGTATATAAGAGTTTGATCCTGGCTCAGATTGAACGCTGGCGGCATGCCTTACACATGCAAGTCGAACGGCAGCGCGGGAGCAATCCTGGCGGCGAGTGGCGAACGGGTGAGTAATATATCGGAACATGCCCTAGAGTGGGGGATAACGTAGCGAAAGTTACGCTAATACCGCATACGATCTAAGGATGAAAGTGGGGGATCGCAAGACCTCATGCTCGTGGAGCGGCCGATATCTGATTAGCTAGTTGGTAGGGTAAAAGCCTACCAAGGCAACGATCAGTAGCTGGTCTGAGAGGACGACCAGCCACACTGGGACTGAGACACGGCCCAGACTCCTACGGGAGGCAGCAGTGGGGAATTTTGGACAATGGGGGCAACCCTGATCCAGCAATGCCG…
Bacteria	IIKFCBR01B6UNX	c__Betaproteobacteria	f__Oxalobacteraceae	KM391531	Min	8.67	4.33	0	TGTGAGTAGTAGAGTTTGATCCTGGCTCAGATTGAACGCTGGCGGCATGCCTTACACATGCAAGTCGAACGGCAGCGCGGGGCAACCTGGCGGCGAGTGGCGAACGGGTGAGTAATATATCGGAATGTACCCTGGAGTGGGGGACAACGTAGCGAAAGTTACGCTAATACCGCATACGATCCAAGGATGAAAGTGGGGGACCGCAAGGCCTCACGCTCGTGGAGCGGCCGATATCTGATTAGCTAGTTGGTGGGGTAAAGGCCTACCAAGGCATCGATCAGTAGCTGGTCTGAGAGGACGACCAGCCACACTGGAACTGAGACACGGTCCAGACTCCTACGGGAGGCAGCAGTGGGGAATTTTGGACAATGGGCGCAAGCCTGATCCAGCAATGCCGCG…
Bacteria	IIKFCBR01CXGLN	c__Betaproteobacteria	f__Oxalobacteraceae	KM391532	Min	4.63	4	0.00127392	ACGACTACAGAGAGTTTGATCATGGCTCAGATTGAACGCTGGCGGCATGCCTTACACATGCAAGTCGAACGGCAGCACGGGGGCAACCCTGGTGGCGAGTGGCGAACGGGTGAGTAATATATCGGAACGTGCCCTAGAGTGGGGGATAACGTAGCGAAAGTTACGCTAATACCGCATACGATCTATGGATGAAAGCGGGGGATCGCAAGACCTCGTGCCCCTGGAGCGGCCGATATCTGATTAGCTAGTTGGTGAGGTAAAAGCTCACCAAGGCGACGATCGGTAGCTGGTTTGAGAGAACGACCAGCCACACTGGGACTGAGACACGGCCCAGACTCCTACGGGAGGCAGCAGTGGGGAATTTTGGACAATGGGGGCAACCCTGATCCAGCAATGCCG…
Bacteria	IIKFCBR01A2C6E	c__Betaproteobacteria	f__Oxalobacteraceae	KM391540	None	21.77	3.96	0.000636962	ACGCGATCGAAGAGTTTGATCATGGCTCAGATTGAACGCTGGCGGCATGCTTTACACATGCAAGTCGAACGGCAGCGCGGGGCAACCTGGCGGCGAGTGGCGAACGGGTGAGTAATATATCGGAACGTACCCAAGAGTGGGGGATAACGTAGCGAAAGTTACGCTAATACCGCATACGATCTAAGGATGAAAGTGGGGGATCTTCGGACCTCATGCTCCTGGAGCGGCCGATATCTGATTAGCTAGTTGGTGAGGTAAAGGCTCACCAAGGCGACGATCAGTAGCTGGTCTGAGAGGACGACCAGCCACACTGGGACTGAGACACGGCCCAGACTCCTACGGGAGGCAGCAGTGGGGAATTTTGGACAATGGGCGCAAGCCTGATCCAGCAATGCCGCG…
Bacteria	IIKFCBR01CHYHE	c__Betaproteobacteria	f__Oxalobacteraceae	KM391542	Min	43.54	3.96	0	TGTGAGTAGTAGAGTTTGATCCTGGCTCAGATTGAACGCTGGCGGCATGCCTTACACATGCAAGTCGAACGGCAGCGCGGGGCAACCTGGCGGCGAGTGGCGAACGGGTGAGTAAAGTATCGGAACGTACCCTGGAGTGGGGGATAACGTAGCGAAAGTTACGCTAATACCGCATACGATCTAAGGATGAAAGTGGGGGACCGCAAGGCCTCATGCTCCTGGAGCGGCCGATATCTGATTAGCTAGTTGGTGGGGTAAAGGCCTACCAAGGCATCGATCAGTAGCTGGTCTGAGAGGACGACCAGCCACACTGGAACTGAGACACGGTCCAGACTCCTACGGGAGGCAGCAGTGGGGAATTTTGGACAATGGGCGCAAGCCTGATCCAGCAATGCCGCG…
Bacteria	IIKFCBR01EYBXG	c__Betaproteobacteria	f__Oxalobacteraceae	KM391549	None	9.05	3.29	0	ACGCGATCGAAGAGTTTGATCCAGTGCTCAGATTGAACGCTGGCGGCATGCTTTACACATGCAAGTCGAACGGCAGCGCGGGGCAACCTGGCGGCGAGTGGCGAACGGGTGAGTAATATATCGGAACGTACCCAAGAGTGGGGGATAACGTAGCGAAAGTTACGCTAATACCGCATACGATCTCAGGATGAAAGTGGGGGACCTTCGGGCCTCATGCTCCTGGAGCGGCCGATATCTGATTAGCTAGTTGGTAGGGTAAAGGCCTACCAAGGCGACGATCAGTAGCTGGTCTGAGAGGACGACCAGCCACACTGGGACTGAGACACGGCCCAGACTCCTACGGGAGGCAGCAGTGGGGAATTTTGGACAATGGGCGCAAGCCTGATCCAGCAATGCCGC…
Bacteria	IIKFCBR01B4BRK	c__Betaproteobacteria	f__Oxalobacteraceae	KM391581	Min	6.72	1.83	0	AGTCGAGAGAAGAGTTTGATCCAGTGCTCAGATTGAACGCTGGCGGCATGCCTTACACATGCAGGTCGAACGGCAGCGCGGGGCAACCTGGCGGCGAGTGGCGAACGGGTGAGTAAAATATCGGAACGTACCCTGGAGTGGGGGATAACGTAGCGAAAGTTACGCTAATACCGCATACGATCTAAGGATGAAAGTGGGGGACCTGCAAGGGCCTCATGCTCCTGGAGCGGCCGATATCTGATTAGCTAGTTGGCGGGGTAAAAGCCCACCAAGGCATCGATCAGTAGCTGGTCTGAGAGGACGACCAGCCACACTGGAACTGAGACACGGTCCAGACTCCTACGGGAGGCAGCAGTGGGGAATTTTGGACAATGGGCGCAAGCCTGATCCAGCAATGCC…
Bacteria	IIKFCBR01CHZ6D	c__Betaproteobacteria	f__Oxalobacteraceae	KM391615	None	31.17	1.42	0	TCTACGTAGCAGAGTTTGATCCTGGCTCAGATTGAACGCTGGCGGCATGCCTTACACATGCAAGTCGAACGGCAGCGCGGGGCAACCTGGCGGCGAGTGACGAACGGGTGAGTAATATATCGGAACGTACCCTGGAGTGGGGGATAACGTAGCGAAAGTTACGCTAATACCGCATACGATCTAAGGATGAAAGTGGGGGCTCGCAAGACCTCATGCTCCTGGAGCGGCCGATACCTGATTAGCTAGTTGGTGAGGTAAAGGCTCACCAAGGCATCGATCAGTAGCTGGTCTGAGAGGACGACCAGCCACACTGGAACTGAGACACGGTCCAGACTCCTACGGGAGGCAGCAGTGGGGAATTTTGGACAATGGGCGCAAGCCTGATCCAGCAATGCCGCG…
Bacteria	IIKFCBR01B2HLT	c__Betaproteobacteria	f__Oxalobacteraceae	KM391625	None	13C-only	1.21	0	ACAGTATATAAGAGTTTGATCCTGTGTCAGATTGAACGCTGGCGGCATGCTTTACACATGCAAGTCGAACGGCAGCGCGGGGCAACCTGGCGGCGAGTGGCGAACGGGTGAGTAATATATCGGAACGTACCCAAGAGTGGGGGATAACGTAGCGAAAGTTACGCTAATACCGCATACGATCCAAGGATGAAAGTGGGGGACCGCAAGGCCTCACGCTCCTGGAGCGGCCGATATCTGATTAGCTAGTTGGTGAGGTAAAGGCTCACCAAGGCGACGATCAGTAGCTGGTCTGAGAGGACGACCAGCCACACTGGGACTGAGACACGGCCCAGACTCCTACGGGAGGCAGCAGTGGGGAATTTTGGACAATGGGCGCAAGCCTGATCCAGCAATGCCGCG…
Bacteria	IIKFCBR01CPZBH	c__Betaproteobacteria	f__Oxalobacteraceae	KM391644	None	11	0.5	0	CGTGTCTCTAAGAGTTTGATCATGGCTCAGATTGAACGCTGGCGGCATGCCTTACACATGCAAGTCGAACGGCAGCGCGGGAGCAATCCTGGCGGCGAGTGGCGAACGGGTGAGTAAAATATCGGAACATACCCTGGAGTGGGGGATAACGTAGCGAAAGCTACGCTAATACCGCATACGATCTACGGATGAAAGTGGGGGCTCGCAAGACCTCATGCTCGTGGAGTGGCCGATATCTGATTAGCTAGTTGGCGGGGTAAAAGCCCACCAAGGCGACGATCAGTAGCTGGTCTGAGAGGACGACCAGCCACACTGGGACTGAGACACGGCCCAGACTCCTACGGGAGGCAGCAGTGGGGAATTTTGGACAATGGGCGCAAGCCTGATCCAGCAATGCCG…
Bacteria	IIKFCBR01BXH5Y	c__Deltaproteobacteria	f__Polyangiaceae	KM391587	None	13.14	1.79	0	TAGTGTAGATAGAGTTTGATCATGGCTCAGAACGAACGTTAGTGGCGCGCTTAACACATGCAAGTCGAGCGAGAAAGGGGCAACCCCGGTAAAGCGGCGCACGGGTGAGTAACACGTAGGTAATCTACCCCCAGGTGGTGGATAACCTTCCGAAAGGAAGGCTAATACGGCATGGGACCACGGCTTCGAAAGGAGCTGAGGTGAAAGTCGGCCTCTTCATGAACGCCGACGCCAGGGGATGAGCCTGCGGCCCATCAGCTAGTTGGTAGGGTAATGGCCTACCAAGGCGAAGACGGGTAGCTGGTCTGAGAGGATGATCAGCCACACTGGAACTGAGACACGGTCCAGACTCCTACGGGAGGCAGCAGTGGGGAATCTTGCGCAATGGGCGAAAGCCTG…
Bacteria	IIKFCBR01DEHMO	c__Deltaproteobacteria	f__Polyangiaceae	KM391594	Min	13C-only	1.75	0	ACTGTACAGTAGAGTTTGATCATGGCTCAGAACGAACGTTAGCGGCGCGCTTAACACATGCAAGTCGAGCGAGAAAGGGGCAACCCCGGTAAAGCGGCGCACGGGTGAGTAACACGTAGGTAATCTACCCCCGGGTGGTGGATAACCTTCCGAAAGGAAGGCTAATACAGCATGGGACCACGGCTTCGAAAGGAGCTGGGGTGAAAGTCGGCCTCTTCGCGAAAGCCGACGCCAGGGGATGAGCCTGCGGCCCATCAGCTAGTTGGTAGGGTAATGGCCTACCAAGGCGAAGACGGGTAGCTGGTCTGAGAGGATGATCAGCCACACTGGAACTGAGACACGGTCCAGACTCCTACGGGAGGCAGCAGTGGGGAATCTTGCGCAATGGGCGAAAGCCTG…
Bacteria	IIKFCBR01DMDVI	c__Deltaproteobacteria	f__Polyangiaceae	KM391617	None	14.21	1.29	0	TCTACGTAGCAGAGTTTGATCCTGGCTCAGAACGAACGTTAGCGGCGCGCTTAACACATGCAAGTCGAGCGAGAAAGGGGCAACCCCGGTAAAGCGGCGCACGGGTGAGTAACACGTAGGTAATCTACCCTCCGGTGGTGGATAACCTTCCGAAAGGAAGGCTAATACAGCATGGGACCACGGCTTCGAAAGGAGCTGAGGTGAAAGTCGGTCTCTTCATGAAAGCCGACGCCAGGGGATGAGCCTGCGGCCCATCAGCTAGTTGGTAGGGTAATGGCCTACCAAGGCGAAGACGGGTAGCTGGTCTGAGAGGATGATCAGCCACACTGGAACTGAGACACGGTCCAGACTCCTACGGGAGGCAGCAGTGGGGAATCTTGCGCAATGGGCGAAAGCCTG…
Bacteria	IIKFCBR01BYX3V	c__Alphaproteobacteria	f__Rhizobiaceae	KM391503	Min	9.22	7.12	0.00191089	ACATACGCGTAGAGTTTGATCATGGCTCAGAACGAACGCTGGCGGCAGGCTTAACACATGCAAGTCGAGCGCCTCGCAAGAGGAGCGGCAGACGGGTGAGTAACACGTGGGAATCTACCCATCCTTACGGAACAACTCCGGGAAACTGGAGCTAATACCGTATACGCCCTTTTGGGGAAAGATTTATCGAGGATGGATGAGCCCGCGTTGGATTAGCTAGTTGGTGGGGTAAAGGCCTACCAAGGCGACGATCCATAGCTGGTCTGAGAGGATGATCAGCCACATTGGGGACTGAGACACGGCCCAAACTCCTACGGGAGGCAGCAGTGGGGAATATTGGACAATGGGCGCAAGCCTGATCCAGCCATGCCGCGTGAGTGATGAAGGCCCTAGGTTGTA…
Bacteria	IAJCH1401C9UV8	c__Alphaproteobacteria	f__Rhizobiaceae	KM391533	Org	4.53	3.71	0.00127392	ATATCGCGAGAGAGTTTGATCATGGCTCGGAACGAACGCTGGCGGCAGGCTTAACACATGCAAGTCGAGCGCCCCCGCAAGGGGAGCGGCAGACGGGTGAGTAACGCGTGGGAATCTACCCTTTTCTACGGAATAACGCAGGGAAACTTGTGCTAATACCGTATGTGTCCTTCGGGAGAAAGATTTATCGGGAAAGGATGAGCCCGCGTTGGATTAGCTAGTTGGTGGGGTAAAGGCCTACCAAGGCGACGATCCATAGCTGGTCTGAGAGGATGATCAGCCACATTGGGACTGAGACACGGCCCAAACTCCTACGGGAGGCAGCAGTGGGGAATATTGGACAATGGGCGCAAGCCTGATCCAGCCATGCCGCGTGAGTGATGAAGGCCCTAGGGTTGT…
Bacteria	IAJCH1401A7YMK	c__Alphaproteobacteria	f__Sphingomonadaceae	KM391488	None	6.66	10.29	0	TAGTGTAGATAGAGTTTGATCCTGGCTCAGAATGAACGCTGGCGGCATGCCTAACACATGCAAGTCGAACGAGACCTTCGGGTCTAGTGGCGCACGGGTGCGTAACGCGTGGGAATCTGCCCTTGGGTTCGGAATAACAGTTAGAAATGACTGCTAATACCGAATGATGACGTAAGTCCAAAGATTTATCGCCCAAGGATGAGCCCGCGTAGGATTANCTAGTTGGTGAGGTAAAAGCTCACCAAGGCGACGATCCTTAGCTGGTCTGAGAGGATGATCAGCCACACTGGGACTGAGACACGGCCCAGACTCCTACGGGAGGCAGCAGTGGGGAATATTGGACAATGGGCGAAANCCTGATCCAGCAATGCCGCGNGAGTGATGAAGGCCTTAGGGTTG…
Bacteria	IIKFCBR01C0549	c__Alphaproteobacteria	f__Sphingomonadaceae	KM391518	Org	20.78	5.67	0	TCGCACTAGTAGAGTTTGATCCTGGCTCAGAATGAACGCTGGCGGCATGCCTAACACATGCAAGTCGAACGAGACCTTCGGGTCTAGTGGCGCACGGGTGCGTAACGCGTGGGAATCTGCCCTTGGGTTCGGAATAACAGCGAGAAATTGCTGCTAATACCGAATGATGACGTAAGTCCAAAGATTTATCGCCCAAGGATGAGCCCGCGTAGGATTAGCTAGTTGGTGAGGTAAAAGCTCGCCAAGGCGACGATCCTTAGCTGGTCTGAGAGGATGATCAGCCACACTGGGACTGAGACACGGCCCAGACTCCTACGGGAGGCAGCAGTGGGGAATATTGGACAATGGGCGAAAGCCTGATCCAGCAATGCCGCGTGAGTGATGAAGGCCTTAGGGTTG…
Bacteria	IAJCH1401AEXIJ	p__Actinobacteria	f__Streptomycetaceae	KM391421	Min	10.91	1048.58	0	ACTACTATGTAGAGTTTGATCATGGCTCAGGACGAACGCTGGCGGCGTGCTTAACACATGCAAGTCGAACGGTGAAGCCCTTCGGGGTGGATCAGTGGCGAACGGGTGAGTAACACGTGGGCAATCTGCCCTGCACTCTGGGACAAGCCCTGGAAACGGGGTCTAATACCGGATATGACCGACTTCCGCATGGGGGTTGGTGTAAAGCTCCGGCGGTGCAGGATGAGCCCGCGGCCTATCAGCTTGTTGGTGGGGCAATGGCCTACCAAGGCGACGACGGGTAGCCGGCCTGAGAGGGCGACCGGCCACACTGGGACTGAGACACGGCCCAGACTCCTACGGGAGGCAGCAGTGGGGAATATTGCACAATGGGCGAAAGCCTGATGCAGCGACGCCGCG…
Bacteria	IIKFCBR01BYUBL	p__Actinobacteria	f__Streptomycetaceae	KM391422	Org	11.92	1039.96	0.115768	AGACTATACTAGAGTTTGATCCTGGCTCAGGACGAACGCTGGCGGCGTGCTTAACACATGCAAGTCGAACGGTGAAGCCTTTCGGGGTGGATCAGTGGCGAACGGGTGAGTAACACGTGGGCAATCTGCCCTGCATTCTGGGACAAGCCTTGGAGACGAGGTCTAATACCGGATACGACGCATCTCCGCATGGGGTGTGCGTGGAAAGCTCCGGCGATGCAGGATGAGCCCGCGGCCTATCAGCTTGTTGGTGGGGTAATGGCCTACCAAGGCGACGACGGGTAGCCGGCCTGAGAGGGCGACCGGCCACACTGGGACTGAGACACGGCCCAGACTCCTACGGGAGGCAGCAGTGGGGAATATTGCACAATGGGCGAAAGCCTGTACAGCGACGCCGCG…
Bacteria	IAJCH1401BBVVT	p__Actinobacteria	f__Streptomycetaceae	KM391425	Org	52.79	628.71	0	ACAGTATATAAGAGTTTGATCATGGCTCAGGACGAACGCTGGCGGCGTGCTTAACACATGCAAGTCGAACGGTGAAGCCTTCGGGTGGATCAGTGGCGAACGGGTGAGTAACACGTGGGCGATCTGCCCTGCACTCTGGGACAAGCCCTGGAAACGGGGTCTAATACCGGATATGACCTTCCTCCGCATGGGGGTTGGTGTAAAGCTCCGGCGGTGCAGGATGAGCCCGCGGCCTATCAGCTTGTTGGTGGGGTAATGGCCTACCAAGGCGACGACGGGTAGCCGGCCTGAGAGGGCGACCGGCCACATTGGGACTGAGACACGGCCCAGACTCCTACGGGAGGCAGCAGTGGGGAAT
Bacteria	IIKFCBR01D5T95	p__Actinobacteria	f__Streptomycetaceae	KM391430	Org	15.94	101.46	0.00366253	TCTATACTATAGAGTTTGATCATGGCTCAGGACGAACGCTGGCGGCGTGCTTAACACATGCAAGTCGAACGGTGAAGCCTTCGGGTGGATCAGTGGCGAACGGGTGAGTAACACGTGGGCAATCTGCCCTGCATTCTGGGACAAGCCCTGGAAACGGGGTCTAATACCGGATACGACCTGTCCCCGCATGGGGGTGGGTGGAAAGCTTCGGCGATGCAGGATGAGCCCGCGGTCTATCAGCTTGTTGGTGGGGTGATGGCCTACCAAGGCGACGACGGGTAGCCGGCCTGAGAGGGCGACCGGCCACACTGGGACTGAGACACGGCCCAGACTCCTACGGGAGGCAGCAGTGGGGAATATTGCACAATGGGCGAAAGCCTGATGCAGCGACGCCGCGTG…
Bacteria	IIKFCBR01AZO3D	p__Actinobacteria	f__Streptomycetaceae	KM391435	Org	20.08	75.75	0	ACAGTATATAAGAGTTTGATCATGGCTCAGGACGAACACTGGCGGCGTGCTTAACACATGCAAGTCGAACGGTGAAGCCTTTCGGGGTGGATCAGTGGCGAACGGGTGAGTAACACGTGGGCAATCTGCCCTGCATTCTGGGACAAGCCCTGGAAACGGGGTCTAATACCGGATACGACCCGTCCCCGCATGGGGGTGGGTGGAAAGCTCCGGCGATGCAGGATGAGCCCGCGGCCTATCAGCTTGTTGGTGGGGTGATGGCCTACCAAGGCGACGACGGGTAGCCGGCCTGAGAGGGCGACCGGCCACACTGGGACTGAGACACGGCCCAGACTCCTACGGGAGGCAGCAGTGGGGAATATTGCACAATGTGCGAAAGCCTGATGCAGCGACGCCGCG…
Bacteria	IIKFCBR01ECL7T	p__Actinobacteria	f__Streptomycetaceae	KM391489	Org	4.79	9.58	0	TACGCTGTCTAGAGTTTGATCATGGCTCAGGACGAACGCTGGCGGCGTGCTTAACACATGCAAGTCGAACGGTGAAGCCCTTCGGGGTGGATCAGTGGCGAACGGGTGAGTAACACGTGGGCGATCTGCCCTGCACTCTGGGACAAGCCCTGGAAACGGGGTCTAATACCGGATATGACCTGCTCTCGCATGAGGGTGGGTGGAAAGCTCCGGCGGTGCAGGATGAGCCCGCGGCCTATCAGCTTGTTGGTGGGGTGATGGCCTACCAAGGCGACGACGGGTAGCCGGCCTGAGAGGGCGACCGGCCACACTGGGACTGAGACACGGCCCAGACTCCTACGGGAGGCAGCAGTGGGGAATATTGCACAATGGGCGAAAGCCTGATGCAGCGACGCCGCG…
Bacteria	IIKFCBR01CGLNH	p__Actinobacteria	f__Streptomycetaceae	KM391490	Org	11.77	10.17	0.000796202	TACACACACTAGAGTTTGATCATGGCTCAGGACGAACGCTGGCGGCGTGCTTAACACATGCAAGTCGAACGGTGAAGTCTTTCGGGGTGGATCAGTGGCGAACGGGTGAGTAACACGTGGGCAATCTGCCCTGCATTCTGGGACAAGCCTTGGAAACGAGGTCTAATACCGGATATGACCTGCTCCTGCATGGGGGTGGGTGGAAAGCTCCGGCGATGCAGGATGAGCCCGCGGCCTATCAGCTTGTTGGTGGGGTGATGGCCTACCAAGGCGACGACGGGTAGCCGGCCTGAGAGGGCGACCGGCCACACTGGGACTGAGACACGGCCCAGACTCCTACGGGAGGCAGCAGTGGGGAATATTGCACAACGGGCGGAAGCCTGATGCAGCGACGCCGCG…
Bacteria	IAJCH1401BOAMR	p__Actinobacteria	f__Streptomycetaceae	KM391512	Org	4.95	5.62	0	ACGCGATCGAAGAGTTTGATCCTGGCTCAGGACGAACGCTGGCGGCGTGCTTAACACATGCAAGTCGAACGATGAAGCCTTCGGGTGGATTAGTGGCGAACGGGTGAGTAACACGTGGGCAATCTGCCCTTCACTCTGGGACAAGCCCTGGAAACGGGGTCTAATACCGGATAACACTTACCTCCTCCTGGGGGTTGGTTAAAAGCTCCGGCGGTGAAGGATGAGCCCGCGGCCTATCAGCTTGTTGGTGGGGTAATGGCCTACCAAGGCGACGACGGGTAGCCGGCCTGAGAGGGCGACCGGCCACACTGGGACTGAGACACGGCCCAGACTCCTACGGGAGGCAGCAGTGGGGAATATTGCACAATGGGCGAAAGCCTGATGCAGCGACGCCGCGTG…
Bacteria	IIKFCBR01CLDHG	p__Actinobacteria	f__Streptomycetaceae	KM391539	Org	90.75	4.12	0	ACGCGATCGAAGAGTTTGATCATGGCTCAGGACGAACGCTGGCGGCGTGCTTAACACATGCAAGTCGAACGGTGAAGCCTTCGGGTGGATCAGTGGCGAACGGGTGAGTAACACGTGGGCAATCTGCCCTGCATTCTGGGACAAGCCCTGGAAAACGGGGTCTAATACCGGATATTACCTGTCCCCGCATGGGGACGGGTGGAAAGCTCCGGCGATGCAGGATGAGCCCGCGGCCTATCAGCTTGTTGGTGGGGTGATGGCCTACCAAGGCGACGACGGGTAGCCGGCCTGAGAGGGCGACCGGCCACACTGGGACTGAGACACGGCCCAGACTCCTACGGGAGGCAGCAGTGGGGAATATTGCACAATGGGCGAAAGCCTGATGCAGCGACGCCGCGT…
Bacteria	IIKFCBR01AXDQT	p__Actinobacteria	f__Streptomycetaceae	KM391547	Org	41.71	3.79	0	TCTATACTATAGAGTTTGATCATGGCTCAGGACGAACGCTGGCGGCGTGCTTAACACATGCAAGTCGAACGGTGAAGCCTTCGGGTGGATCAGTGGCGAACGGGTGAGTAACACGTGGGCAATCTGCCCTGCATTCTGGGACAAGCCCTGGAAACGGGGTCTAATACCGGATACGACCTGTCCCCGCATGGGTGGGTGGAAGCATCCGGCGATGCAGGATGAGTCCGCGGCCTATCAGCTTGTTGGTGGGGTGATGGCCTACCAAGGCGACGACGGGTAGCCGGCCTGAGAGGGCGACCGGCCACACTGGGACTGAGACACGGCCCAGACTCCTACGGGAGGCAGCAGTGGGGAATATTGCACAATGGGCGAAAGCCTGATGCAGCGACGCCGCGTGAG…
Bacteria	IIKFCBR01E0MN1	p__Actinobacteria	f__Streptomycetaceae	KM391548	None	26.28	3.58	0	ACTGTACAGTAGAGTTTGATCATGGCTCAGGACGAACGCTGGCGGCGTGCTTAACACATGCAAGTCGAACGGTGAAGCCCTTCGGGGTGGATCAGTGGCGAACGGGTGAGTAACACGTGGGCAATCTGCCCTGCACTCTGGGACAAGCCCTGGAAACGGGGTCTAATACCGGATGTGACCATCTTGGGCATCCTTGGTGGTGTAAAGCTCCGGCGGTGCAGGATGAGCCCGCGGCCTATCAGCTTGTTGGTGGGGTAATGGCCTACCAAGGCGACGACGGGTAGCCGGCCTGAGAGGGCGACCGGCCACACTGGGACTGAGACACGGCCCAGACTCCTACGGGAGGCAGCAGTGGGGAATATTGCACAATGGGCGAAAGCCTGATGCAGCGACGCCGCG…
Bacteria	IIKFCBR01DMD0B	p__Actinobacteria	f__Streptomycetaceae	KM391554	None	76.08	3.46	0	ACGACTACAGAGAGTTTGATCCTGGCTCAGGACGAACGCTGGCGGCGTGCTCAACACATGCAAGTCGAACGGTGAAGCCCTTCGGGGTGGATCAGTGGCGAACGGGCGAGTAACACGTGGGCAATCTGCCTTGCACTCTGGGACAAGCCCTGGAAACGGGGTCTAATACCGGATATGACCAACTTCCGCATGGGGGTTGGTGTAAAGCTCCGGCGGTGCAGGATGAGCCCGCGGCCTATCAGCTTGTTGGTGGGGTAATGGCCTACCAAGGCGACGACGGGTAGCCGGCCTGAGAGGGCGACCGGCCACACTGGGACTGAGACACGGCCCAGACTCCTACGGGAGGCAGCAGTGGGGAATATTGCACAATGGGCGAAAAGCCTGACGCAGCGACGCCGC…
Bacteria	IIKFCBR01B5BIG	p__Actinobacteria	f__Streptomycetaceae	KM391556	Org	12.07	3.29	0	AGCTCACGTAAGAGTTTGATCATGGCTCAGGACGGACGCTGGCGGCGTGCTTAACACATGCAAGTCGAACGGTGAAGCCCTTCGGGTGGATCAGTGGCGAACGGGTGAGTAACACGTGGGCAATCTGCCCTGCATTCTGGGACAAGCCTTGGAAACGAGGTCTAATACCGGATACGACGCATCCCCGCATGGGTGGTGCGTGGAAAGCTCCGGCGATGCAGGATGAGCCCGCGGCCTATCAGCTTGTTGGTGGGGTAATGGCCTACCAAGGCGACGACGGGTAGCCGGCCTGAGAGGGCGACCGGCCACACTGGGACTGAGACACGGCCCAGACTCCTACGGGAGGCAGCAGTGGGGAATATTGCACAATGGGCGAAAGCCTGATGCAGCGACGCCGCG…
Bacteria	IIKFCBR01DXW8W	p__Actinobacteria	f__Streptomycetaceae	KM391558	Org	6.69	3.04	0	TCTACATAGCAGAGTTTGATCATGGCTCAGGACGAACGCTGGCGGCGTGCTTAACACATGCAAGTCGAACGGTGAAGCCCTTCGGGGTGGATCAGTGGCGAACGGGTGAGTAGCACGTGGGCAATCTGCCCTGCATTCTGGGACAAGCCTTGGAAACGAGGTCTAATACCGGATACGACGCATCCCCGCATGGGTGTGCGTGGAAAGCTCCGGCGATGCAGGATGAGCCCGCGGCCTATCAGCTTGTTGGTGGGGTAATGGCCTACCAAGGCGACGACGGGTAGCCGGCCTGAGAGGGCGACCGGCCACACTGGGACTGAGACACGGCCCAGACTCCTACGGGAGGCAGCAGTGGGGAATATTGCACAATGGGCGAAAGCCTGATGCAGCGACGCCGCG…
Bacteria	IIKFCBR01B7AGX	p__Actinobacteria	f__Streptomycetaceae	KM391559	Org	74.25	3.38	0	TGACGTATGTAGAGTTTGATCATGGCTCAGGACGAACGCTGGCGGCGTGCTTAACACATGCAAGTCGAACGGTGAAGCCTTTCGGGGTGGATCAGTGGCGAACGGGTGAGTAACACGTGGGCAATCTGCCCTGCATTCTGGGACAAGCCCTGGAAACGGGGTCTAATACCGGATACGACCTGTCCCCGCATGGGTGGGGTGGAAGCATCCGGCGATGCAGGATGAGCCCGCGGCCTATCAGCTTGTTGGTGGGGTGATGGCCTACCAAGGCGACGACGGGTAGCCGGCCTGAGAGGGCGACCGGCCACACTGGGACTGAGACACGGCCCAGACTCCTACGGGAGGCAGCAGTGGGGAATATTGCACAATGGGCGAAAAGCCTGATGCAGCGACGCCGCG…
Bacteria	IIKFCBR01CGADV	p__Actinobacteria	f__Streptomycetaceae	KM391566	Org	14.9	2.71	0	TCTATACTATAGAGTTTGATCTGNGTCAGGACGAACGCTGGCGGCGTGCTTAACACATGCAAGTCGAACGGTGAAGCCCTTCGGGTGGATCAGTGGCGAACGGGTGAGTAACACGTGGGTAATCTGCCCTGCATTCTGGGACAAGCCTTGGAAACGAGGTCTAATACCGGATACGACGCATCTCCGCATGGAGTGTGCGTGGAAAGCTCCGGCGATGCAGGATGAACCCGCGGCCTATCAGCTTGTTGGTGGGGTAACGGCCTACCAAGGCGACGACGGGTAGCCGGCCTGAGAGGGCGACCGGCCACACTGGGACTGAGACACGGCCCAGACTCCTACGGGAGGCAGCAGTGGGGAATATTGCACAATGGGCGAAACCTGATGCAGCGACGCCGCGTG
Bacteria	IIKFCBR01EPBWF	p__Actinobacteria	f__Streptomycetaceae	KM391567	Org	62.33	2.83	0	TCTATACTATAGAGTTTGATCCTGGCTCAGGACGAACGCTGGCGGCGTGCTTAACACATGCAAGTCGAACGGTGAAGCCCTTCGGGGTGGATCAGTGGCGAACGGGTGAGTAACACGTGGGCAATCCGCCCTGCATTCTGGGACAAGCCTTGGAAACGAGGTCTAATACCGGATACGACGCATCTCCGCGTGGGGTGTGCGTGGAAAGCTCCGGCGATGCAGGGTGAGCCCGCGGCCTATCAGCTTGTTGGTGGGGTAATGGCCTACCAAGGCGACGACGGGTAGCCGGCCTGAGAGGGCGACCGGCCACACTGGGACTGAGACACGGCCCAGACTCCTACGGGAGGCAGCAGTGGGGAATATTGCACAATGGGCGAAGGCCTGATGCAGCGACGCCGC…
Bacteria	IIKFCBR01BOVHS	p__Actinobacteria	f__Streptomycetaceae	KM391573	Org	28.42	2.58	0	TACACGTGATAGAGTTTGATCATGGCTCAGGACGAACGCTGGCGGCGTGCTTAACACATGCAAGTCGAACGGTGAGGCCCTTCGGGGTGGATCAGTGGCGAACGGGTGAGTAACACGTGGGCAATCTGCCCTGCATTCTGGGACAAGCCTTGGAAACGAGGCCTAATACCGGATACGACGCATCTCCGCATGGGGTGTGCGTGGAAAGCTCCGGCGATGCAGGATGAGCCCGCGGCCTATCAGCTTGTTGGTGGGGTAATGGCCTACCAAGGCGACGACGGGTAGCCGGCCTGAGAGGGCGACCGGCCACACTGGGACTGAGACACGGCCCAGACTCCTACGGGAGGCAGCAGTGGGGAATATTGCACAATGGGCGAAAGCCTGATGCAGCGACGCCGC…
Bacteria	IIKFCBR01AU6O6	p__Actinobacteria	f__Streptomycetaceae	KM391574	Org	56.83	2.58	0	TACACACACTAGAGTTTGATCATGGCTCAGGACGAACGCTGGCGGCGTGCTTAACACATGCAAGTCGAACGGTGAAGCCCTTCGGGGTGGATCAGTGGCGAACGGGTGAGTAACACGTGGGCAATCTGCCCTGCATTCTGGGGCAAGCCTTGGAAACGAGGTCTAATACCGGATACGACGCATCTCCGCATGGGGTGTGCGTGGAAAGCTCCGGCGATGCAGGATGAGCCCGCGGCCTATCAGCTTGTTGGTGGGGTGATGGCCTACCAAGGCGACGACGGGTAGCCGGCCTGAGGGGGCGACCGGCCACACTGGGACTGAGACACGGCCCAGACTCCTACGGGAGGCAGCAGTGGGGAATATTGCACAATGGGCGAAAGCCTGATGCAGCGACGCCGC…
Bacteria	IIKFCBR01D7QZF	p__Actinobacteria	f__Streptomycetaceae	KM391597	Org	11.61	1.58	0	ACAGTATATAAGAGTTTGATCATGGCTCAGGACGAACGCTGGCGGCGTGCTTAACACATGCAAGTCGAACGGTGAAGCCCTTCGGGGTGGATCAGTGGCGAACGGGTGAGTAACACGTGGGCAATCTGCCCTGCATTCTGGGACAAGCCCTGGAAACGAGGTCTAATACCGGATACGACGCATCCCCGCATGGGGTGTGCGTGGAAAGCTCCGGCGATGCAGGATGAGCCCGCGGCCTATCAGCTTGCTGGTGGGGTAATGGCCTACCAAGGCGACGACGGGTAGCCGGCCTGAGAGGGCGACCGGCCACACTGGGACTGAGACACGGCCCAGACTCCTACGGGAGGCAGCAGTGGGGAATATTGCACAATGGGCGAAAGCCTGATGCAGCGACGCCGC…
Bacteria	IAJCH1401BKC7U	p__Actinobacteria	f__Streptomycetaceae	KM391627	Org	24.75	1.12	0	TACACACACTAGAGTTTGATCATGGCTCAGGACGAACGCTGGCGGCGTGCTTAACACATGCAAGTCGAACGGTGAAGCCTTCGGGTGGATCAGTGGCGAACGGGTGAGTAACACGTGGGCAATCTGCCCTGCATTCTGGGGCAAGCCCTGGAAACGGGGTCTAATACCGGATACGACCTGTCCCCGCATGGGGGTGGGTGGAAAGCTCCGGCGATGCAGGATGAGCCCGCGGCCTATCAGCTTGTTGGTGGGGTGATGGCCTACCAAGGCGACGACGGGTAGCCGGCCTGAGAGGGCGACCGGCCACACTGGGACTGAGACACGGCCCAGACTCCTACGGGAGGCAGCAGTGGGGAATATTGCACAATGGGCGAAAGCCTGATGCAGCGACGCCGCGTG…
Bacteria	IIKFCBR01AID29	p__Actinobacteria	f__Streptomycetaceae	KM391637	Org	13C-only	0.96	0	TCTACGTAGCAGAGTTTGATCATGGCTCAGGACGAACGCTGGCGGCGTGCTTAACACATGCAAGTCGAACGGTGAAGCCCTTCGGGGTGGATCAGTGGCGAACGGGTGAGTAACACGTGGGCAATCTGCCCTGCACTCTGGGACAAGCCCTGGAAACGGGGTCTAATACCGGATATGACCTTCCTCCGCATGGGGGTTGGTGTAAAGCACCGGCGGTGCAGGATGAGCCCGCGGCCTATCAGCTTGTTGGTGGGGTAATGGCCTACCAAGGCGACGACGGGTAGCCGGCCTGAGAGGGCGACCGGCCACACTGGGACTGAGACACGGCCCAGACTCCTACGGGAGGCAGCAGTGGGGAATATTGCACAATGGGCGAAAGCCTGATGCAGCGACGCCGCG…
Bacteria	IIKFCBR01DVIF8	p__Actinobacteria	f__Streptomycetaceae	KM391638	Org	13C-only	0.79	0	ACAGTATATAAGAGTTTGATCATGGCTCAGGACGAACGCTGGCGGCGTGCTTAACACATGCAAGTCGAACGGTGAAGCCTTCGGGTGGATCAGTGGCGGACGGGTGAGTAACACGTGGGCAATCTGCCCTGCATTCTGGGACAAGCCCTGGAAACGGGGTCTAATACCGGATACGACCTGTCCCCGCATGGGCTGGGGTGGGTAAGGCATCCGGCGATGCAGGATGAGCCCGCGGCCTATCAGCTTGTTGGTGGGGTGATGGCCTACCAAGGCGACGACGGGTAGCCGGCCTGAGAGGGCGACCGGCCACACTGGGACTGAGACACGGCCCAGACTCCTACGGGAGGCAGCAGTGGGGAATATTGCACAATGGGCGAAAGCCTGATGCAGCGACGCCGC…
Bacteria	IIKFCBR01CPO5D	p__Verrucomicrobia	f__Verrucomicrobiaceae	KM391614	Min	31.17	1.42	0	ACATACGCGTAGAGTTTGATCCTGGCTCAGAACGAACGCTGGCGGCGTGGTTAAGACATGCAAGTCGAACGGATTAGTTTTGTAGCAATACCGAACTGGTTAGTGGCGAACGGGTGCGTAACACGTGGATACATTGGAGAAGCGGGGAATAGCCCAGGGAAACTTGGATTAATGCCGCATGTGGTCGAAGGACTAAAGACGGGGACCGCAAGGCCTGTCACTTCTCTGTTGGTCTGCGGCCTATCAGCTAGTTGGCGGGGTAATGGCCCACCAAGGCAACGACGGGTAGCTGGTCTGAGAGGACGACCAGCCACGCCGGAACTGAGACACGGTCCAGACACCTACGGGTGGCAGCAGTCGGGAATCTTTCACAATGGGGGCAACCCTGATGGAGCGACG…
Bacteria	IIKFCBR01EWOZA	c__Alphaproteobacteria	g__Asticcacaulis	KM391431	Org	9.33	92.92	0	TACGAGTATGAGAGTTTGATCCTGGCTCAGAGCGAACGCTGGCGGCAGGCCTAACACATGCAAGTCGAACGATCCTTCGGGATAGTGGCGGACGGGTGAGTAACACGTGGGAACGTGCCTTTTGGTTCGGAATAACGCAGGGAAACTTGCGCTAATACCGGATGAGCCCTACGGGGGAAAGATTTATCGCTGAAAGAGCGGCCCGCGTTAGATTAGCTAGTTGGTGGGGTAAAGGCCCACCAAGGCTACGATCTATAGCTGGTCTGAGAGGATGATCAGCCACACTGGGACTGAGACACGGCCCAGACTCCTACGGGAGGCAGCAGTGGGGAATCTTGCGCAATGGGCGAAAGCCTGACGCAGCCATGCCGCGTGAATGATGAAGGTCTTAGGATTGTA…
Bacteria	IIKFCBR01DL1OD	c__Alphaproteobacteria	g__Asticcacaulis	NA	Min	249.7	56.75	0	NA
Bacteria	IIKFCBR01CMBQF	c__Alphaproteobacteria	g__Asticcacaulis	KM391445	Min	6.17	33.38	0.00015924	ACGACTACAGAGAGTTTGATCCTGGCTCAGAGCGAACGCTGGCGGCAGGCCTAACACATGCAAGTCGAACGATCCTTCGGGATAGTGGCGGACGGGTGAGTAACACGTGGGAACGTACCTTTTGGTTCGGGATAACTAAGGGAAACTTTAGCTAATACCGGATGAGCCCTTAGGGGGAAAGATTTATCGCCGAAAGAGCGGCCCGCGTTAGATTAGCTAGTTGGTGGGGTAATGGCCCACCAAGGCTACGACCTATAGCTGGTCTGAGAGGATGATCAGCCACACTGGGACTGAGACACGGCCCAGACTCCTACGGGAGGCAGCAGTGGGGAATCTTGCGCAATGGGCGAAAGCCTGACGCAGCCATGCCGCGTGAATGATGAAGGTCTTAGGATTGTA…
Bacteria	HS30DLI03GTYPT	c__Alphaproteobacteria	g__Asticcacaulis	KM391453	Org	11.17	26.92	0.00302557	TCTATACTATAGAGTTTGATCCTGGCTCAGAGCGAACGCTGGCGGCAGGCCTAACACATGCAAGTCGAACGAACCTTCGGGTTAGTGGCGGACGGGTGAGTAACACGTGGGAACGTACCTTTTGGTTCGGAATAACGCAGAGAAATTTGCGCTAATACCGAATGTGCCCTTCGGGGAAAGAGTTTATCGCCATTAGAGCGGCCCGCGTTAGATTAGCTAGTTGGTGAGGTAAAGGCTCACCAAGGCTACGATCTATAGCTGGTCTGAGAGGATGATCAGCCACATTGGGACTGAGACACGGCCCAAACTCCTACGGGAGGCAGCAGTGGGGAATCTTGCGCAATGGGCGAAAGCCTGACGCAGCCATGCCGCGTGAATGATGAAGGTCTTAGGATTGTA…
Bacteria	HTIQ2CV02D5F0W	c__Alphaproteobacteria	g__Asticcacaulis	KM391486	Org	17.54	11.96	0	AGTATACATAAGAGTTTGATCATGGCTCAGAGCGAACGCTGGCGGCAGGCCTAACACATGCAAGTCGAACGCACCTTCGGGTGAGTGGCGGACGGGTGAGTAACACGTGGGAACGTACCTTTTGGTTCGGAATAACGCAGGGGAAAACTTGTGCTAATACCGAATGTGCCCTTCGGGGGAAAGATTTATCGCCATTAGAGCGGCCCGCGTTAGATTAGCTAGTTGGTGAGGTAAAGGCTCACCAAGGCTACGATCTATAGCTGGTCTGAGAGGATGATCAGCCACATTGGGACTGAGACACGGCCCAAACTCCTACGGGGAGGCAGCAGTGGGGAATCTTGCGCAATGGGCGAAAGCCTGACGCAGCCATGCCGCGTGAATGATGAAGGTCTTAGGATT…
Bacteria	HTIQ2CV02EMOB8	c__Alphaproteobacteria	g__Asticcacaulis	KM391491	Min	3.61	8.54	0.00111468	ACATACGCGTAGAGTTTGATCATGGCTCAGAGCGAACGCTGGCGGCAGGCCTAACACATGCAAGTCGAACGGCTCTTCGGAGCAGTGGCGGACGGGTGAGTAACACGTGGGAACGTGCCTTTTGGTTCGGAACAACACAGGGAAACTTGTGCTAATACCGGATGAGCCCTATGGGGGAAAGATTTATCGCCGAAAGAGCGGCCCGCGTTAGATTAGCTAGTTGGTGGGGTAATGGCCCACCAAGGCTACGATCTATAGCTGGTCTGAGAGGATGATCAGCCACACTGGGACTGAGACACGGCCCAGACTCCTACGGGAGGCAGCAGTGGGGAATCTTGCGCAATGGGCGAAAGCCTGACGCAGCCATGCCGCGTGAATGATGAAGGTCTTAGGATTGTA…
Bacteria	IIKFCBR01B3UOM	c__Alphaproteobacteria	g__Asticcacaulis	KM391504	None	2.46	5.71	0	ACGCGATCGAAGAGTTTGATCCTGGCTCAGAGCGAACGCTGGCGGCAGGCCTAACACATGCAAGTCGAACGATCCTTCGGGATAGTGGCGGACGGGTGAGTAACACGTGGGAACGTGCCTTTTAGTTCGGGATAACACAGGGAAACTTGTGCCAATACCGTATGAGCCCTACGGGGGAAAGATTTATCGCTGAAAGAGCGGCCCGCGTTAGATTAGCTAGTTGGTGGGGTAATGGCCCACCAGGGCTACGATCTATAGCTGGTCTGAGAGGATGATCAGCCACACTGGGACTGAGACACGGCCCAGACTCCTACGGGAGGCAGCAGTGGGGAATCTTGCGCAATGGGCGAAAGCCTGACGCAGCCATGCCGCGTGAATGATGAAGGTCTTAGGATTGTA…
Bacteria	IIKFCBR01C57G0	c__Alphaproteobacteria	g__Asticcacaulis	KM391509	Org	10.02	6.38	0	TCTATACTATAGAGTTTGATCATGGCTCAGAGCGAACGCTGGCGGCAGGCCTAACACATGCAAGTCGAACGGTTCTTCGGAACAGTGGCGGACGGGTGAGTAACACGTGGGAACGTACCTTTTGGTTCGGAACAACACAGGGAAACTTGTGCTAATACCGGATAAGCCCTTCGGGGGAAAGATTTATCGCCGAAAGAGCGGCCCGCGTTAGATTAGCTAGTTGGTGAGGTAAAGGCTCACCAAGGCTACGATCTATAGCTGGTCTGAGAGGATGATCAGCCACATTGGGACTGAGACACGGCCCAAACTCCTACGGGAGGCAGCAGTGGGGAATCTTGCGCAATGGGCGAAAGCCTGACGCAGCCATGCCGCGTGAATGATGAAGGTCTTAGGATTGTA…
Bacteria	IAJCH1401CIS09	c__Alphaproteobacteria	g__Asticcacaulis	KM391515	Org	2.75	4.88	0	ATAGAGTACTAGAGTTTGATCATGGCTCAGAGCGAACGCTGGCGGCAGGCCTAACACATGCAAGTCGAACGCACCTTCGGGTGAGTGGCGGACGGGTGAGTAACACGTGGGAACGTACCTTTAGGTTCGGAACAACTCAGGGAAACTTGAGCTAATACCGAATGTGCCCTTCGGGGGAAAGATTTATCGCCTTTAGAGCGGCCCGCGTTAGATTAGCTAGTTGGTGAGGTAATGGCCCACCAAGGCTACGATCTATAGCTGGTCTGAGAGGATGATCAGCCACACTGGGACTGAGACACGGCCCAGACTCCTACGGGAGGCAGCAGTGGGGAATCTTGCGCAATGGGCGAAAGCCTGACGCAGCCATGCCGCGTGAATGATGAAGGTCTTAGGATTGTA…
Bacteria	IAJCH1401AWMYF	c__Alphaproteobacteria	g__Asticcacaulis	KM391596	Org	8.02	1.46	0	TAGTGTAGATAGAGTTTGATCATGGCTCAGAGCGAACGCTGGCGGCAGGCCTAACACATGCAAGTCGAACGAGCCTTCGGGCTAGTGGCGGACGGGTGAGTAACACGTGGGAACGTACCTTTAGGTTCGGAATAACGCAGAGAAATTTGCGCTAATACCGAATGTGCCCTTCGGGGAAAGATTTATCGCCTTTAGAGCGGCCCGCGTTAGATTAGCTAGTTGGTGAGGTAAAGGCTCACCAAGGCTACGATCTATAGCTGGTCTGAGAGGATGATCAGCCACATTGGGACTGAGACACGGCCCAAACTCCTACGGGGAGGCAGCAGTGGGGAATCTTGCGCAATGGGCGAAAGCCTGACGCAGCCATGCCGCGTGAATGATGAAGGTCTTAGGATTGTA…
Bacteria	IIKFCBR01DHW5N	c__Alphaproteobacteria	g__Asticcacaulis	KM391604	Min	13C-only	1.58	0	ACTGTACAGTAGAGTTTGATCCTGGCTCAGAGCGAACGCTGGCGGCAGGCCTAACACATGCAAGTCGAACGGCTCTTCGGAGCAGTGGCGGACGGGTGAGTAACACGTGGGAACGTGCCTTTTGGTTCGGAATAACACAGGGAAACTTGTGCTAATACCGGATGAGCCCCCGATCTTAGCGGAGAGGGTGGGAAAGATTTATCGCCGAAAGAGCGGCCCGCGTTAGATTAGCTAGTTGGTGGGGTAAAGGCCCACCAAGGCTACGATCTATAGCTGGTCTGAGAGGATGATCAGCCACACTGGGACTGAGACACGGCCCAGACTCCTACGGGAGGCAGCAGTGGGGAATCTTGCGCAATGGGCGAAAGCCTGACGCAGCCATGCCGCGTGAATGATGAA…
Bacteria	IIKFCBR01DXYAY	c__Alphaproteobacteria	g__Bosea	KM391478	Min	9.72	13.25	0	TGTACTACTCAGAGTTTGATCCTGGCTCAGAGCGAACGCTGGCGGCAGGCTTAACACATGCAAGTCGAACGGGCGTAGCAATACGTCAGTGGCAGACGGGTGAGTAACGCGTGGGAACATACCTCTTGGTTCGGAACAACACAGGGAAACTTGTGCTAATACCGGATAAGCCCTTACGGGGAAAGATTTATCGCCGAGAGATTGGCCCGCGTCTGATTAGCTAGTTGGTGAGGTAACGGCTCACCAAGGCGACGATCAGTAGCTGGTCTGAGAGGATGATCAGCCACATTGGGACTGAGACACGGCCCAAACTCCTACGGGAGGCAGCAGTGGGGAATATTGGACAATGGGCGAAAGCCTGATCCAGCCATGCCGCGTGAGTGATGAAGGCCCTAGGGT…
Bacteria	IIKFCBR01ETHS5	c__Alphaproteobacteria	g__Bradyrhizobium	KM391485	None	2.85	9.71	0	TCTACGTAGCAGAGTTTGATCCTGGCTCAGAGCGAACGCTGGCGGCAGGCTTAACACATGCAAGTCGAGCGGGCGTAGCAATACGTCAGCGGCAGACGGGTGAGTAACGCGTGGGAACATACCTCTTGGTTCGGAACAACACAGGGAAACTTGTGCTAATACCGGATAAGCCCTTACGGGGAAAGATTTATCGCCGAGAGATTGGCCCGCGTCTGACTAGCTAGTTGGTAGGGTAATGGCCTACCAAGGCGACGATCAGTAGCTGGTCTGAGAGGATGATCAGCCACATTGGGACTGAGACACGGCCCAAACTCCTACGGGAGGCAGCAGTGGGGAATATTGGACAATGGGGGCAACCCTGATCCAGCCATGCCGCGTGAGTGATGAAGGCCCTAGGGT…
Bacteria	HN5XJPU01A522S	c__Betaproteobacteria	g__Burkholderia	KM391468	Org	8.07	16.5	0.000796202	AGCTCACGTAAGAGTTTGATCCTGGCTCAGATTGAACGCTGGCGGCATGCCTTACACATGCAAGTCGAACGGCAGCACGGGAGTAATCCTGGTGGCGAGTGGCGAACGGGTGAGTAATACATCGGAACGTGTCCTGTAGTGGGGGATAGCCCGGCGAAAGCCGGATTAATACCGCATACGATCTGTGGGTGAAAGCGGGGGCTCCTTCGGGACCTCGCGCTACAGGGGCGGCCGATGGCAGATTAGCTAGTTGGTGGGGTAAAGGCCTACCAAGGCGACGATCTGTAGCTGGTCTGAGAGGACGACCAGCCACACTGGGACTGAGACACGGCCCAGACTCCTACGGGAGGCAGCAGTGGGGAATTTTGGACAATGGGGGAAACCCTGATCCAGCAATGC…
Bacteria	IAJCH1401C0K4M	c__Betaproteobacteria	g__Burkholderia	KM391476	None	6.04	13.46	0.0374215	TACACACACTAGAGTTTGATCATGGCTCAGATTGAACGCTGGCGGCATGCCTTACACATGCAAGTCGAACGGCAGCACGGGAGTAATCCTGGTGGCGAGTGGCGAACGGGTGAGTAATACATCGGAACGTGTCCTGTAGTGGGGGATAGCCCGGCGAAAGCCGGATTAATACCGCATACGCTCTACGGAGGAAAGGGGGGGATCTTAGGACCTCTCGCTACAGGGGCGGCCGATGGCAGATTAACTAGTTGGTGGGGTAAAGGCCTACCAAGGCGACGATCTGTAGCTGGTCTGAGAGGACGACCAGCCACACTGGGACTGAGACACGGCCCAGACTCCTACGGGAGGCAGCAGTGGGGAATTTTGGACAATGGGGGCAACCCTGATCCAGCAATGCCG…
Bacteria	IIKFCBR01C5DL9	c__Betaproteobacteria	g__Burkholderia	KM391498	Org	9.31	8.04	0	AGCGTCGTCTAGAGTTTGATCATGGCTCAGATTGAACGCTGGCGGCATGCCTTACACATGCAAGTCGAACGGCAGCACGGGGGGCAACCCTGGTGGCGAGTGGCGAACGGGTGAGTAATACATCGGAACGTGTCCTGTATGGGGGATAGCCCGGCGAAAGCCGGATTAATACCGCATACGCTCTGCGGAGGAAAGCGGGGGATCCTTCGGGACCTCGCGCTACAGGGGCGGCCGATGGCAGATTAGCTAGTTGGTGGGGTAAAGGCCTACCAAGGCGACGATCTGTAGCTGGTCTGAGAGGACGACCAGCCACACTGGGACTGAGACACGGCCCAGACTCCTACGGGAGGCAGCAGTGGGGAATTTTGGACAATGGGCGCAAGCCTGATCCAGCAATGC…
Bacteria	IIKFCBR01AX8JN	c__Betaproteobacteria	g__Burkholderia	KM391578	Org	22.92	2.08	0	AGACGCACTCAGAGTTTGATCATGGCTCAGATTGAACGCTGGCGGCATGCCTTACACATGCAAGTCGAACGGCAGCACGGGAGCAATCCTGGTGGCGAGTGGCGAACGGGTGAGTAATACATCGGAACGTGTCCTGTAGTGGGGGATAGCCCGGCGAAAGCCGGATTAATACCGCATACGCTCTACGGAGGAAAGGGGGGATGCTTAGGACCTCTCGCTACAGGGGCGGCCGATGGCAGATTAGCTAGTTGGTGGGGTAAAGGCCTACCAAGGCGACGATCTGTAGCTGGTCTGAGAGGACGACCAGCCACACTGGGACTGAGACACGGCCCAGACTCCTACGGGAGGCAGCAGTGGGGAATTTTGGACAATGGGCGCAAGCCTGATCCAGCAATGCCG…
Bacteria	IIKFCBR01DE6JJ	c__Alphaproteobacteria	g__Caulobacter	KM391429	None	10.55	101.71	0.00859899	ACGACTACAGAGAGTTTGATCATGGCTCAGAGCGAACGCTGGCGGCAGGCCTAACACATGCAAGTCGAACGGATCCTTCGGGATTAGTGGCGGACGGGTGAGTAACACGTGGGAACGTGCCTTTTGGTTCGGAACAACTCAGGGAAACTTGAGCTAATACCGGATAAGCCTTTCGAGGGAAAGATTTATCGCCATTAGAGCGGCCCGCGTAGGATTAGCTAGTTGGTGGGGTAGAGGCCCACCAAGGCTACGATCCTTAGCTGGTCTGAGAGGATGATCAGCCACATTGGGACTGAGACACGGCCCAAACTCCTACGGGAGGCAGCAGTGGGGAATCTTGCGCAATGGGCGAAAGCCTGACGCAGCCATGCCGCGTGAATGATGAAGGTCTTAGGATTG…
Bacteria	IIKFCBR01DW3ZT	c__Alphaproteobacteria	g__Caulobacter	KM391463	None	10.68	20.88	0	TAGAGACGAGAGAGTTTGATCATGGCTCAGAGCGAACGCTGGCGGCAGGCCTAACACATGCAAGTCGAACGGATCCTTCGGGATTAGTGGCGGACGGGTGAGTAACACGTGGGAACGTGCCCTTTGGTTCGGAACAACTCAGGGAAACTTGAGCTAATACCGGATAAGCCTTTCGAGGGAAAGATTTATCGCCATTGGAGCGGCCCGCGTAGGATTAGCTAGTTGGTGGGGTAAAGGCCCGCCAAGGCTACGATCCTTAGCTGGTCTGAGAGGATGATCAGCCACATTGGGACTGAGACACGGCCCAAACTCCTACGGGAGGCAGCAGTGGGGAATCTTGCGCAATGGGCGAAAGCCTGACGCAGCCATGCCGCGTGAATGATGAAGGTCTTAGGATTG…
Bacteria	IIKFCBR01D0O4W	c__Alphaproteobacteria	g__Caulobacter	KM391583	Org	8.25	1.88	0	TACGCTGTCTAGAGTTTGATCATGGCTCAGAGCGAACGCTGGCGGCGGGCCTAACACATGCAAGTCGAACGGATCCTTCGGGATTAGTGGCGGACGGGTGAGTAACACGTGGGAACGTGCCTTTTGGTTCGGAACAACTCAGGGAAACTTGAGCTAATACCGGATAAGCCTTTCGAGGGAAAGGTTTATCGCCATTAGAGCGGCCCGCGTCTGATTAGCTAGTTGGTGGGGTAAAGGCCCACCAAGGCGACGATCAGTAGCTGGTCTGAGAGGATGATCAGCCACATTGGGACTGAGACACGGCCCAAACTCCTACGGGAGGCAGCAGTGGGGAATCTTGCGCAATGGGCGAAAGCCTGACGCAGCCATGCCGCGTGAATGATGAAGGTCTTAGGATTG…
Bacteria	IIKFCBR01DE6JJ	c__Alphaproteobacteria	g__Caulobacter	KM391429	None	13C-only	0.62	0.00859899	ACGACTACAGAGAGTTTGATCATGGCTCAGAGCGAACGCTGGCGGCAGGCCTAACACATGCAAGTCGAACGGATCCTTCGGGATTAGTGGCGGACGGGTGAGTAACACGTGGGAACGTGCCTTTTGGTTCGGAACAACTCAGGGAAACTTGAGCTAATACCGGATAAGCCTTTCGAGGGAAAGATTTATCGCCATTAGAGCGGCCCGCGTAGGATTAGCTAGTTGGTGGGGTAGAGGCCCACCAAGGCTACGATCCTTAGCTGGTCTGAGAGGATGATCAGCCACATTGGGACTGAGACACGGCCCAAACTCCTACGGGAGGCAGCAGTGGGGAATCTTGCGCAATGGGCGAAAGCCTGACGCAGCCATGCCGCGTGAATGATGAAGGTCTTAGGATTG…
Bacteria	IIKFCBR01DWA8V	p__Verrucomicrobia	g__Chthoniobacter	KM391602	None	11	1.5	0.000477721	TGTGAGTAGTAGAGTTTGATCATGGCTCAGAACGAACGCTGGCGGCGTGGATAAGACATGCAAGTCGAACGGGATATTGTTTGTAGCAATACAAGCGATGTCTAGTGGCGTAAGGGTGCGTAACACGTGGGGAATCTGCCGAGAAGTGGGGGATAGCTCGCCGAAAGGCGAATTAATACCGCATGTGGTTAGGGAAGACATCTTTCCGACACCAAAGCCGGGGCAACCTGGCGCTTCTTGATGACCCCGCGGCCTATCAGCTAGTTGGTGAGGTAACGGCTCACCAAGGCTATGACGGGTAGCTGGTCTGAGAGGACGACCAGCCACACTGGAACTGAGACACGGTCCAGACACCTACGGGTGGCAGCAGTCGAGAATTTTTCTCAATGGGGGAAACCC…
Bacteria	HNWQNZC01E81FU	p__Actinobacteria	g__Cryocola	KM391444	Min	3.03	33.83	0.0300965	CGTAGACTAGAGAGTTTGATCCTGGCTCAGGACGAACGCTGGCGGCGTGCTTAACACATGCAAGTCGAACGGTGAAAGAGGAGCTTGCTCCTCTGGATCAGTGGCGAACGGGTGAGTAACACGTGAGTAACCTGCCCTTGACTCTGGGATAACCTCGGGAAACCGAAGCTAATACCGGATACGACCCTCGGAGGCATCTCCAGGGGGTGGAAAGAACTTTGGTCAAGGATGGACTCGCGGCCCATCAGGTAGTTGGTGAGGTAACGGCTCACCAAGCCGCACGACGGGTAGGCCGGCCGCTGAGAGGGTGACCGGCCACACTGGGACTGAGACACGGCCCAGACTCCTACGGGAGGCAGCAGTGGGGAATATTGCACAATGGGCGCAAGCCTGATGCAG…
Bacteria	IIKFCBR01CKQ7J	p__Actinobacteria	g__Cryocola	KM391461	None	4.95	20.04	0	TCTACGTAGCAGAGTTTGATCCTGGCTCAGGACGAACGCTGGCGGCGTGCTTAACACATGCAAGTCGAACGATGAGCCAGGAGCTTGCTCTTGGGGATTAGTGGCGAGCGGGTGAGTAACACGTGAGTAACCTGCCCTTGACTCTGGGATAACCTCCGGAAACGGAAGCTAATACCGGATATGACGTACGGAGGCATCTCCTGTACGTGGAAAGAATTTCGGTCAAGGATGGACTCGCGGCCTATCAGGTAGTTGGTGAGGTAACGGCCCACCAAGCCTACGACGGGTAGCCGGCCTGAGAGGGTGACCGGCCACACTGGGACTGAGACACGGCCCAGACTCCTACGGGAGGCAGCAGTGGGGAATATTGCACAATGGGCGCAAGCCTGATGCAGCAAC…
Bacteria	IIKFCBR01DE9YX	p__Actinobacteria	g__Cryocola	KM391481	None	4.55	11.58	0	AGACTATACTAGAGTTTGATCTGGCTCAGGACGAACGCTGGCGGCGTGCTTAACACATGCAAGTCGAACGATGAACCAGGAGCTTGCTCTTGGGGATTAGTGGCGAACGGGTGAGTAACACGTGAGCAATCTGCCCTTCACTCTGGGATAACCTCCGGAAACGGAAGCTAATACCGGATATGACGCACGGAGGCATCTCCTGTGCGTGGAAAGAACTTCGGTGGAGGATGAGCTCGCGGCCTATCAGGTAGTCGGTGAGGTAACGGCTCACCAAGCCTACGACGGGTAGCCGGCCTGAGAGGGTGACCGGCCACACTGGGACTGAGACACGGCCCAGACTCCTACGGGAGGCAGCAGTGGGGAATATTGCACAATGGGCGCAAGCCTGATGCAGCAACG…
Bacteria	IIKFCBR01AYG8N	p__Actinobacteria	g__Cryocola	KM391483	None	13.14	12.54	0	AGTACGCTATAGAGTTTGATCCTGGCTCAGGACGAACGCTGGCGGCGTGCTTAACACATGCAAGTCGAACGATGATCCTGGAGCTTGCTCTGGGGGATTAGTGGCGAACGGGTGAGTAACACGTGAGTAACCTGCCCTTGACTCTGGGATGACCTCCGGAAACGGAAGCTAATACCGGATATGACGCACGGAGGCATCTCCTGTGCGTGGAAAGAATTTCGGTCAAGGATGGACTCGCGGCCTATCAGGTAGTTGGTGAGGTAATGGCTCACCAAGCCTACGACGGGTAGCCGGCCTGAGAGGGTGACCGGCCACACTGGGACTGAGACACGGCCCAGACTCCTACGGGAGGCAGCAGTGGGGAATATTGCACAATGGGCGAAAGCCTGATGCAGCAAC…
Bacteria	IIKFCBR01ATR7O	p__Actinobacteria	g__Cryocola	KM391528	None	6.42	4.67	0.0058919	ATAGAGTACTAGAGTTTGATCATGGCTCAGGACGAACGCTGGCGGCGTGCTTAACACATGCAAGTCGAACGATAAACCTGGAGCTTGCTCCGGGGGATTAGTGGCGAACGGGTGAGTAACACGTGAGTAACCTGCCCTTGACTCTGGGATAACCTCCGGAAACGGAAGCTAATACCGGATATGACGTACGGAGGCATCTCCTGTACGTGGAAAGAACTTCGGTCAAGGATGGACTCGCGGCCTATCAGGTAGTTGGTGAGGTAACGGCTCACCAAGCCTACGACGGGTAGCCGGCCTGAGAGGGTGACCGGCCACATTGGGACTGAGACACGGCCCAGACTCCTACGGGAGGCAGCAGTGGGGAATATTGCACAATGGGCGAAAGCCTGATGCAGCAAC…
Bacteria	IIKFCBR01BOI04	p__Actinobacteria	g__Cryocola	KM391551	None	3.02	2.75	0	TGATACGTCTAGAGTTTGATCATGGCTCAGGACGAACGCTGGCGGCGTGCTTAACACATGCAAGCCGAACGATGAACCCGGAGCTTGCTCCGGGGGATTAGTGGCGAACGGGTGAGTAACACGTGAGTAACCTGCCCTTGACTCTGGGATAACCTCCGGAAACGGAAGCTAATACCGGATATGACGCACGGAGGCATCTCCTGTGCGTGGAAAGAATTTCGGTCAAGGATGGACTCGCGGCCTATCAGGTAGTTGGTGAGGTAACGGCCCACCAAGCCTACGACGGGTAGCCGGCCTGAGAGGGTGACCGGCCACACTGGGACTGAGACACGGCCCAGACTCCTACGGGAGGCAGCAGTGGGGAATATTGCACAATGGGCGCAAGCCTGATGCAGCAAC…
Bacteria	IIKFCBR01AGJ26	p__Actinobacteria	g__Cryocola	KM391565	Min	5.5	2.5	0.000636962	TGTACTACTCAGAGTTTGATCCTGGCTCAGGACGAACGCTGGCGGCGTGCTTAACACATGCAAGTCGAACGGTGAAAGAGGAGCTTGCTCCTCTGGATCAGTGGCGAACGGGTGAGTAACACGTGAGTAACCTGCCCTTGACTCTGGGATAACCTCGGGAAACCGAAGCTAATACCGGATACGACCCTCGGAGGCATCTCCAGAGGGTGGAAAGAACTTTGGTCAAGGATGGACTCGCGGCCTATCAGGTAGTTGGTGAGGTAACGGCTCACCAAGCCGACGACGGGTAGCCGGCCTGAGAGGGTGACCGGCCACACTGGGACTGAGACACGGCCCAGACTCCTACGGGAGGCAGCAGTGGGGAATATTGCACAATGGGCGCAAGCCTGATGCAGCAAC…
Bacteria	IIKFCBR01D19UA	p__Bacteroidetes	g__Cytophaga	KM391534	Org	6.29	4	0	ACAGTATATAAGAGTTTGATCATGGCTCAGGATGAACGCTAGCGGCAGGCCTAATACATGCAAGTCGAGGGGCAGCGGGGTAGCAATACTGCCGGCGACCGGCGCACGGGTGCGTAACACGTATGCAACCTACCTTAAACAGGGGGCAGTAGCCCGGGGAAACTCGGATTAATACCCCATAACACGGTGCTGTCACATGACAATGTCGTTAAAGATTTATCGGTTTAAGCTGGGCATGCGTTCGATTAGCTAGTTGGTAAGGTAATGGCTTACCAAGGCTACGATCGATAGGGGTGCTAAGAGGATGATCCCCCCACACTGGTACTGAGATACGGACCAGACTCCTACGGGAGGCAGCAGTAGGGAATATTGGTCAATGGAGGCAACTCTGAACCAGCC…
Bacteria	IIKFCBR01DRRUD	c__Alphaproteobacteria	g__Devosia	KM391525	Min	5.45	4.71	0.0511162	AGTACGCTATAGAGTTTGATCATGGCTCAGAACGAACGCTGGCGGCAGGCTTAACACATGCAAGTCGAACGCCCCGCAAGGGGAGTGGCAGACGGGTGAGTAACGCGTGGGAATCTACCCAGAACTTCGGAACAACTGAGGGAAACTTCAGCTAATACCGGATACGCCCTACGGGGAAAGATTTATCGGTTCTGGATGAGCCCGCGTTGGATTAGCTAGTTGGTGAGGTATGGCCCACCAAGGCGACGATCCATAGCTGGTCTGAGAGGATGATCAGCCACACTGGGACTGAGACACGGCCCAGACTCCTACGGGAGGCAGCAGTGGGGAATATTGGACAATGGGCGAAAGCCTGATCCAGCCATGCCGCGTGAGTGATGAAGGCCTTAGGGTTGTAAA…
Bacteria	IIKFCBR01EWZMX	c__Betaproteobacteria	g__Janthinobacterium	KM391423	Min	5.7	853.88	0	ATAGAGTACTAGAGTTTGATCATGGCTCAGATTGAACGCTGGCGGCATGCCTTACACATGCAAGTCGAACGGCAGTGCGGGGCAACCTGGCGGCGAGTGGCGAACGGGTGAGTAATATATCGGAACGTACCCTGGAGTGGGGGATAACGTAGCGAAAGTTACGCTAATACCGCATACGATCTAAGGATGAAAGTGGGGGATCGCAAGACCTCATGCTCCTGGAGCGGCCGATATCTGATTAGCTAGTTGGTAGGGTAAAAGCCTACCAAGGCATCGATCAGTAGCTGGTCTGAGAGGACGACCAGCCACACTGGAACTGAGACACGGTCCAGACTCCTACGGGAGGCAGTAGTGGGGAATTTTGGACAATGGGCGCAAGCCTGATCCAGCAATGCCGCG…
Bacteria	IIKFCBR01CGTHF	c__Betaproteobacteria	g__Janthinobacterium	KM391427	Min	9.06	290.62	0	TCTACGTAGCAGAGTTTGATCATGGCTCAGATTGAACGCTGGCGGCATGCCTTACACATGCAAGTCGAACGGCAGCGCGGGGCAACCTGGCGGCGAGTGGCGAACGGGTGAGTAATATATCGGAACGTACTCTGGAGTGGGGGATAACGTAGCGAAAGTTACGCTAATACCGCATACGATCTAAGGATGAAAGTGGGGGATTCGCAAGAACCTCATGCTCCTGGAGCGGCCGATATCTGATTAGCTAGTTGGTGGGGTAAAGGTCCACCAAGGCATCGATCAGTAGCTGGTCTGAGAGGACGACCAGCCACACTGGAATTGAGACACGGTCCAGACTCCTACGGGAGGCAGCAGTGGGGAATTTTGGACAATGGGCGCAAGCCTGATCCAGCAATGCCG…
Bacteria	IAJCH1401AD6I5	c__Betaproteobacteria	g__Janthinobacterium	KM391428	Min	5.24	122.12	0.0845567	AGCTCACGTAAGAGTTTGATCATGGCTCAGATTGAACGCTGGCGGCATGCCTTACACATGCAAGTCGAACGGCAGCGCGGGGCAACCTGGCGGCGAGTGGCGAACGGGTGAGTAATATATCGGAACGTACCCTGGAGTGGGGGATAACTAGCGAAAGTTACGCTAATACCGCATACGATCTAAGGATGAAAGCAGGGGACCGCAAGGCCTTGTGCTCCTGGAGCGGCCGATATCTGATCAGCTAGTTGGTGGGG
Bacteria	IIKFCBR01AZ0B7	c__Betaproteobacteria	g__Janthinobacterium	KM391433	None	6.05	72.54	0	TACAGATCGTAGAGTTTGATCCTGGCTCAGATTGAACGCTGGCGGCATGCCTTACACATGCAAGTCGAACGGCAGCGCGGGGCAACCTGGCGGCGAGTGGCGAACGGGTGAGTAATATATCGGAACGTGCCCTGGAGTGGGGGATAACGCAGCGAAAGTTGCGCTAATACCGCATACGATCTAAGGATGAAAGTGGGGGATCGCAAGACCTCATGCTCCTGGAGCGGCCGACATCTGATTAGCTAGTTGGTGGGGTAAAGGCCTACCAAGGCATCGATCAGTAGCTGGTCTGAGAGGACGACCAGCCACACTGGAACTGAGACACGGTCCAGACTCCTACGGGAGGCAGCAGTGGGGAATTTTGGACAATGGGCGCAAGCCTGATCCAGCAATGCCGCG…
Bacteria	IIKFCBR01EOLME	c__Betaproteobacteria	g__Janthinobacterium	KM391446	None	4.89	29.79	0	TACAGATCGTAGAGTTTGATCATGGCTCAGATTGAACGCTGGCGGCATGCCTTACACATGCAAGTCGAACGGCAGCGCGGGGCAACCTGGCGGCGAGTGGCGAACGGGTGAGTAATATATCGGAACGTACCCTGGAGTGGGGGATAACGTAGCGAGAGTTACGCTAATACCGCATACGATCCATGGATGAAAGCAGGGGACCGCAAGGCCTTGTGCTCCAGGAGCGGCCGATATCTGATTAGCTAGTTGGCGGGGTAAAAGCCCACCAAGGCATCGATCAGTAGCTGGTCTGAGAGGACGACCAGCCACACTGGAACTGAGACACGGTCCAGACTCCTACGGGAGGCAGCAGTGGGGAATTTTGGACAATGGGCGCAAGCCTGATCCAGCAATGCCGCG…
Bacteria	IIKFCBR01B7Z4O	c__Betaproteobacteria	g__Janthinobacterium	KM391454	Org	15.18	26.92	0.0100322	ACGCGAGTATAGAGTTTGATCATGGCTCAGATTGAACGCTGGCGGCATGCCTTACACATGCAAGTCGAACGGCAGCGCGGAATGGGGCAACCCGGCCTGGCGGCGAGTGGCGAACGGGTGAGTAATATATCGGAACGTACCTTGGAGTGGGGGATAACGTAGCGAAAGTTACGCTAATACCGCATACGATCTAAGGATGAAAGCAGGGGACCGCAAGGCCTTGTGCTCCTGGAGCGGCCGATATCTGATTAGCTAGTTGGTGGGGTAAAGGCCCACCAAGGCATCGATCAGTAGCTGGTCTGAGAGGACGACCAGCCACACTGGAACTGAGACACGGTCCAGACTCCTACGGGAGGCAGCAGTGGGGAATTTTGGACAATGGGCGCAAGCCTGATCCAG…
Bacteria	IIKFCBR01DKN65	c__Betaproteobacteria	g__Janthinobacterium	KM391471	None	7.57	15.83	0	TACGAGTATGAGAGTTTGATCATGGCTCAGATTGAACGCTGGCGGCATGCTTTACACATGCAAGTCGAACGGCAGCGCGGGGCAACCTGGCGGCGAGTGGCGAACGGGTGAGTAATATATCGGAACGTACCCAAGAGTGGGGGATAACGTAGCGAAAGTTACGCTAATACCGCATACGATCTAAGGATGAAAGTGGGGGATCGCAAAACCTCATGCTCCTGGAGCGGCCGATATCTGATTAGCTAGTTGGTGAGGTAAAGGCTCACCAAGGCGACGATCAGTAGCTGGTCTGAGAGGACGACCAGCCACACTGGGACTGAGACACGGCCCAGACTCCTACGGGAGGCAGCAGTGGGGAATTTTGGACAATGGGCGCAAGCCTGATCCAGCAATGCCGCG…
Bacteria	IAJCH1401B0CT5	c__Betaproteobacteria	g__Janthinobacterium	KM391502	Min	2.69	5.88	0	ACTACTATGTAGAGTTTGATCCTGGCTCAGATTGAACGCTGGCGGCATGCCTTACACATGCAAGTCGAACGGCAGCGCGGGGCAACCTGGCGGCGAGTGGCGAACGGGTGAGTAATATATCGGAACGTACCCTGGAGTGGGGGATAACGCAGCGAAAGCTGCGCTAATACCGCATACGATCTAAGGATGAAAGTGGGGGATCGCAAGACCTCATGCTCCTGGAGCGGCCGATATCTGATTAACTAGTTGGTGGGGTAAAGGCCTACCAAGGCATCGATCAGTAGCTGGTCTGAGAGGACGACCAGCCACACTGGAACTGAGACACGGTCCAGACTCCTACAGGAGGCAGCAGTGGGGAATTTTGGACAATGGGCGCAAGCCTGATCCAGCAATGCCGCG…
Bacteria	HNWQNZC01AW5S8	c__Betaproteobacteria	g__Janthinobacterium	KM391537	Min	2.68	3.17	0.0105099	CGATCGTATAAGAGTTTGATCATGGCTCAGATTGAACGCTGGCGGCATGCCTTACACATGCAAGTCGAACGGCAGCGCGGGGCAACCTGGCGGCGAGTGGCGAACGGGTGAGTAATATATCGGAACGTGCCCTGGAGTGGGGGATAACGCAGCGAAAGTTGCGCTAATACCGCATACGATCTAAGGATGAAGGCGGGGGATTCGCAAGAACCTCGTGCTCCTGGAGCGGCCGATATCTGATTAGCTAGTTGGTGGGGTAAAGGCCTACCAAGGCATCGATCAGTAGCTGGTCTGAGAGGACGACCAGCCACACTGGAACTGAGACACGGTCCAGACTCCTACGGGAGGCAGCAGTGGGGAATTTTGGACAATGGGCGAAAGCCTGATCCAGCAATGCCG…
Bacteria	IIKFCBR01ATT4K	c__Betaproteobacteria	g__Janthinobacterium	KM391560	None	17.42	3.17	0	TCGTCGCTCGAGAGTTTGATCATGGCTCAGATTGAACGCTGGCGGCATGCCTTACACATGCAAGTCGAACGGCAGCGCGGGGCAACCTGGCGGCGAGTGGCGAGCGGGTGAGTAATATATCGGAACGTACCCTGGAGTGGGGGATAACGTAGCGAAAGTTACGCTAATACCGCATACGATCTAAGGATGAAAGTGGGGGATCGCAAGACCTCGTGCTCCTGGAGCGGCCGATATCTGATTAGCTAGTTGGTAGGGTAAAAGCCTACCAAGGCATCGATCAGTAGCTGGTCTGAGAGGACGACCAGCCACACTGGGACTGAGACACGGCCCAGACTCCTACGGGAGGCAGCAGTGGGGAATTTTGGACAATGGGCGCAAGCCTGATCCAGCAATGCCGCG…
Bacteria	IIKFCBR01CSF10	c__Betaproteobacteria	g__Janthinobacterium	KM391563	Org	22	3	0.00414025	TCTATACTATAGAGTTTGATCATGGCTCAGATTGAACGCTGGCGGCATGCCTTACACATGCAAGTCGAACGGCAGCGCGGAATGGGGCAACCCGGCCTGGCGGCGAGTGGCGAACGGGTGAGTAATATATCGGAACGTACCCTGGAGTGGGGGATAACGTAGCGAAAGTTACGCTAATACCGCATACGATCTAAGGATGAAAGTGGGGGATCGCAAGACCTCATGCTCCTGGAGCGGCCGATATCTGATTAGCTAGTTGGTAGGGTAAAAGCCTACCAGGCATCGATCAGTAGCTGGTCTGAGAGGACGACCAGCCACACTGGAACTGAGACACGGTCCAGACTCCTACGGGAGGCAGCAGTGGGGAATTTTGGACAATGGGCGCAAGCCTGATCCAGC…
Bacteria	IIKFCBR01B7NTC	c__Betaproteobacteria	g__Janthinobacterium	KM391580	Org	10.77	1.96	0.000477721	ACGCGATCGAAGAGTTTGATCCAGTGCTCAGATTGAACGCTGGCGGCATGCCTTACACATGCAAGTCGAACGGCAGCGCGGAATGGGGTAACCCGGCCTGGCGGCGAGTGGCGAACGGGTGAGTAATATATCGGAACGTACCCTGGAGTGGGGATAACGTAGCGAAAGTTACGCTAATACCGCATACGATCCATGGATGAAAGCAGGGGACCGCAAGGCCTTGTGCTCCAGGAGCGGCCGATATCTGATTAGCTAGTTGGCGGGGTAAAAGCCCACCAAGGCATCGATCAGTAGCTGGTCTGAGAGGACGACCAGCCACACTGGAACTGAGACACGGTCCAGACTCCTACGGGAGGCAGCAGTGGGGAATTTTGGACAATGGGCGCAAGCCTGATCCAG…
Bacteria	IIKFCBR01DPHE6	c__Betaproteobacteria	g__Janthinobacterium	KM391595	Min	11.61	1.58	0	TACGAGTATGAGAGTTTGATCCAGTGCTCAGATTGAACGCTGGCGGCATGCCTTACACATGCAAGTCGAACGGCAGCGCGGGGCAACCTGGCGGCGAGTGGCGAACGGGTGAGTAATATATCGGAACGTACCCTGGAGTGGGGGATAACGTAGCGAAAGTTACGCTAATACCGCATACGATCTAAGGATGAAAGTGGGAGACCGCAAGGCCTCATGCTCCTGGAGCGGCCGATATCTGATTAGCTAGTTGGTGGGGTAAAGGCCTACCAAGGCATCGATCAGTAGCTGGTCTGAGAGGACGACCAGCCACACTGGAACTGAGACACGGTCCAGACTCCTACGGGAGGCAGCAGTGGGGAATTTTGGACAATGGGCGCAAGCCTGATCCAGCAATGCCGC…
Bacteria	IIKFCBR01EL7PJ	c__Betaproteobacteria	g__Janthinobacterium	KM391598	Min	6.42	1.46	0	TGTACTACTCAGAGTTTGATCATGGCTCAGATTGAACGCTGGCGGCATGCTTTACACATGCAAGTCGAACGGCAGCGCGGGGCAACCTGGCGGCGAGTGGCGAACGGGTGAGTAATATATCGGAACGTGCCCTGGGGTGGGGGATAACGCAGCGAAAGTTGCGCTAATACCGCATACGATCTAAGGATGAAAGCAGGGGACCGCAAGGCCTTGTGCTCCTGGAGCGGCCGATATCTGATTAGCTAGTTGGTGGGGTAAAGGCCTACCAAAGGCATCGGATCAGTAGCTGGGTCTGAGAGGACGACCAGCCACACTGGAACTGAGACACGGTCCAGGCTCCTACGGGAGGCAGCAGTGGGGAATTTTGGACAATGGGCGAAAGCCTGATCCAGCAATGCC…
Bacteria	HNWQNZC01DF0MN	c__Betaproteobacteria	g__Janthinobacterium	KM391622	None	8.25	1.12	0.00334405	ACATACGCGTAGAGTTTGATCATGGCTCAGATTGAACGCTGGCGGCATGCTTTACACATGCAAGTCGAACGGCAGCGCGGAATGGGGTAACCCGGCCTGGCGGCGAGTGGCGAACGGGTGAGTAATATATCGGAACGTACCCTGGAGTGGGGGATAACGTAGCGAAAGTTACGCTAATACCGCATACGATCTAAGGATGAAAGTGGGGGATTCGCAAGAACCTCATGCTCCTGGAGCGGCCGATATCTGATTAGCTAGTTGGTAGGGTAAAGGCCTACCAAGGCATCGATCAGTAGCTGGTCTGAGAGGACGACCAGCCACACTGGAACTGAGACACGGTCCAGACTCCTACGGGAGGCAGCAGTGGGGAATTTTGGACAATGGGCGCAAGCCTGATCC…
Bacteria	IIKFCBR01BHM2D	p__Actinobacteria	g__Kitasatospora	KM391437	None	10.78	62.71	0	ACATACGCGTAGAGTTTGATCATGGCTCAGGACGAACGCTGGCGGCGTGCTTAACACATGCAAGTCGAACGATGAAGCCTTCGGGTGGATTAGTGGCGAACGGGTGAGTAACACGTGGGAAATCTGCCCTGCACTCTGGGACAAGCCTTGGAAACGAGGTCTAATACCGGATATTACCTGTCCTCGCATGGAGATGGGTGGAAAGCTCCGGCGGTGCAGGATGATCCCGCGGCCTATCAGCTTGTTGGTGGGGTAATGGCCTACCAAGGCGACGACGGGTAGCCGGCCTGAGAGGGCGACCGGCCACACTGGGACTGAGACACGGCCCAGACTCCTACGGGAGGCAGCAGTGGGGAATATTGCACAATGGGCGAAAGCCTGATGCAGCGACGCCGCGTG…
Bacteria	IIKFCBR01A92N7	p__Actinobacteria	g__Kitasatospora	KM391450	None	35.17	30.38	0	ACATACGCGTAGAGTTTGATCATGGCTCAGGACGAACGCTGGCGGCGTGCTTAACACATGCAAGTCGAACGATGAAGCTCTTCGGAGTGGATTAGTGGCGAACGGGTGAGTAACACGTGGGAAATCTGCCCTGCACTCTGAGACAAGCCTTGGAAACGAGGTCTAATACCGGATATGACCTTCCTCTGCATGGGGGTTGGTGGAAAGCTCCGGCGGTGCAGGATGATCCCGCGGCCTATCAGCTTGTTGGTGGGGTAATGGCCTACCAAGGCGACGACGGGTAGCCGGCCTGAGAGGGCGACCGGCCACACTGGGACTGAGACACGGCCCAGACTCCTACGGGAGGCAGCAGTGGGGAATATTGCACAATGGGCGAAAGCCTGATGCAGCGACGCCGCG…
Bacteria	IIKFCBR01CPH7B	p__Actinobacteria	g__Kitasatospora	KM391524	Org	29.33	5.33	0	TGTACTACTCAGAGTTTGATCATGGCTCAGGACGAACGCTGGCGGCGTGCTTAACACATGCAAGTCGAACGATGAAGCCTTCGGGTGGATTAGTGGCGAACAGGTGAGTAACACGTGGGAAATCTGCCCTGCACTCTGGGACAAGCCTTGGAAACGAGGTCTAATACCGGATATGACCTTCCTCCGCATGGGGGTTGGTGGAAAGCTCCGGCGGTGCAGGATGATCCCGCGGCCTATCAGCTTGTTGGTGGGGTAATGGCCTACCAAGGCGACGACGGGTAGCCGGCTTGAGAGGGCGACCGGCCACACTGGGACTGAGACACGGCCCAGACTCCTACGGGAGGCAGCAGTGGGGAATATTGCACAATGGGCGAAAGCCTGATGCAGCGACGCCGCGTG…
Bacteria	IIKFCBR01BNMKB	c__Betaproteobacteria	g__Leptothrix	KM391424	None	8.75	644.5	0	ACATACGCGTAGAGTTTGATCATGGCTCAGATTGAACGCTGGCGGCATGCCTTACACATGCAAGTCGAACGGTAACAGGTTAAGCTGACGAGTGGCGAACGGGTGAGTAATATATCGGAACGTGCCCAGTAGTGGGGGATAGCCCGGCGAAAGCCGGATTAATACCGCATACGACCTACGGGTGAAAGCGGGGGATCGCAAGACCTCGCGCTATAGGAGCGGCCGATATCAGATTAGCTAGTTGGTGGGGTAAAAGCTCACCAAGGCGACGATCTGTAGCTGGTCTGAGAGGACGACCAGCCACACTGGGACTGAGACACGGCCCAGACTCCTACGGGAGGCAGCAGTGGGGAATTTTGGACAATGGACGCAAGTCTGATCCAGCCATGCCGCGTGCGG…
Bacteria	IIKFCBR01CBLMK	c__Betaproteobacteria	g__Leptothrix	KM391460	None	17.78	22.62	0	TCTATACTATAGAGTTTGATCCTGGCTCAGATTGAACGCTGGCGGCATGCCTTACACATGCAAGTCGAACGGTAACAGGTTAAGCTGACGAGTGGCGAACGGGTGAGTAATATATCGGAACGTGCCCAGTAGTGGGGATGAGCCCGGCGAAAGCCGGATTAATACCGCATACGACCTACGGGTGAAAGCGGGGAGTCGCAAGACCTCGCGCTATTGGAGCGGCCGATATCAGATTAGCTAGTTGGTGGGGTAAAAGCCCACCAAGGCGACGATCTGTAGCTGGTCTGAGAGGACGACCAGCCACACTGGGACTGAGACACGGCCCAGACTCCTACGGGAGGCAGCAGTGGGGAATTTTGGACA
Bacteria	IIKFCBR01DDITR	c__Betaproteobacteria	g__Leptothrix	KM391513	None	4.29	5.46	0	AGCGTCGTCTAGAGTTTGATCATGGCTCAGATTGAACGCTGGCGGCACGCCTTACACATGCAAGTCGAACGGTAACAGGTTAAGCTGACGAGTGGCGAACGGGTGAGTAATATATCGGAACGTGCCCAGTAGTGGGGGATAGCCCGGCGAAAGCCGGATTAATACCGCATACGACCTACGGGTGAAAGCGGGGAGTCGCAAGACCTCGCGCTATTGGAGCGGCCGATATCAGATTAGCTAGTTGGTGGGGTAAAAGCTCACCAAGGCGACGATCTGTAGCTGGTCTGAGAGGACGACCAGCCACACTGGGACTGAGACACGGCCCAGGCTCCTACGGGAGGCAGCAGTGGGGAATTTTGGATAATGGACGCAAGTCTGATCCAGCCATGCCGCGTGCGG…
Bacteria	IIKFCBR01DBPL1	c__Betaproteobacteria	g__Leptothrix	KM391635	Org	21.08	0.96	0	AGTCGAGAGAAGAGTTTGATCATGGCTCAGATTGAACGCTGGCGGCATGCCTTACACATGCAAGTCGAACGGTAACAGGTTAAGCTGACGAGTGGCGAACGGGTGAGTAATATATCGGAACGTGCCCAGTAGTGGGGGATAGCCCGGCGAAAGCCGGATTAATACCGCATACGACCTACGGGTGAGAGGGGGNGGTCGCAAGACCTCTCGCTATTGGAGCGGCCGATATCAGATTAGCTAGTTGGTGGGGTAAAAGCTCACCAAGGCGACGATCTGTAGCTGGTCTGAGAGGACGACCAGCCACACTGGGACTGAGACACGGCCCAGACTCCTACGGGAGGCAGCAGTGGGGAATTTTGGACAATGGACGAAAGTCTGATCCAGCCATGCCGCGTGCGG…
Bacteria	IIKFCBR01D9FYH	c__Betaproteobacteria	g__Leptothrix	KM391640	None	13C-only	0.71	0	TAGTGTAGATAGAGTTTGATCCTGGCTCAGATTGAACGCTGGCGGCATGCCTTACATATGCAAGTCGAACGGTAACAGGTTAAGCTGACGAGTGGCGAACGGGTGAGTAATATATCGGAACGTGCCCAGTAGTGGGGGATAGCCCGGCGAAAGCCGGATTAATACCGCATACGACCTACGGGTGAAAGCGGGGGATCGCAAGACCTCGCGCTATTGGAGCGGCCGATATCAGATCAGCTAGTTGGTGGGGTAAAGCTCACCAAGGCGACGATCTGTAGCTGGTCTGAGAGGACGACCAGCCACACTGGGACTGAGACACGGCCCAGACTCCTACGGGAGGCAGCAGTGGGGAATTTTGGACAATGGACGCAAGTCTGATCCAGCCATGCCGCGTGCGGG…
Bacteria	IIKFCBR01CTV7M	c__Alphaproteobacteria	g__Mesorhizobium	KM391517	Min	4.04	4.96	0	AGTACGCTATAGAGTTTGATCATGGCTCAGAACGAACGCTGGCGGCAGGCTTAACACATGCAAGTCGAGCGCCCCGCAAGGGGAGCGGCAGACGGGTGAGTAACGCGTAGGAATCTACCCATCTCTACGGAACAACTCCGGGAAACTGGAGCTAATACCGTATACGTCCTTACGGAGAAAGATTTATCGGAGATGGATGAGCCCGCGTTGGATTAGCTAGTTGGTGGGGTAATGGCCTACTAAGGCGACGATCCATAGCTGGTCTGAGAGGATGATCAGCCACACTGGGACTGAGACACGGCCCAGACTCCTACGGGAGGCAGCAGTGGGGAATATTGGACAATGGGCGCAAGCCTGATCCAGCCATGCCGCGTGAGTGATGAAGGCCCTAGGGTTGTA…
Bacteria	IIKFCBR01EIWNB	c__Alphaproteobacteria	g__Mesorhizobium	KM391541	None	3.17	3.17	0	CTCGCGTGTCAGAGTTTGATCATGGCTCAGAACGAACGCTGGCGGCAGGCTTAACACATGCAAGTCGAGCGCCCCGCAAGGGGAGCGGCAGACGGGTGAGTAACGCGTGGGAATCTACCCATCTCTACGGAACAACTCCGGGAAACTGGAGCTAATACCGTATACGTCCTCGGAGGAAGAATTATCGAGATGGATGAGCCCGCGTTGGATTAGCTAGTTGGTGGGGTAATGGCCTACCAAGGCGACGATCCATAGCTGGTCTGAGAGGATGATCAGCCACATTGGGACTGAGACACGGCCCAAACTCCTACGGGAGGCAGCAGTGGGGAATATTGGACAATGGGCGAAAGCCTGATCCAGCCATGCCGCGTGAGTGATGAAGGCCCTAGGGTTGTAAAG…
Bacteria	IIKFCBR01BMHDJ	c__Gammaproteobacteria	g__Nevskia	KM391467	Org	6.39	17.71	0.0106691	TCACGTACTAAGAGTTTGATCCTGGCTCAGATTGAACGCTGGCGGCATGCCTAACACATGCAAGTCGAACGGGAGTAGCAATACTCTAGTGGCGGACGGGTGAGGAATACGTAGGAATTTGCCCTTAAGTGGGGGATAACCCGGGGAAACCCGGATTAATACCGCATGATCTCGAAAGAGCAAAGTGGGGGATCGCAAGACCTCACGCTCTTGGAGAAGCCTACGTCGGATTAGCTAGTTGGTGAGGTAATGGCTCACCAAGGCGACGATCCGTAACTGGTCTGAGAGGATGATCAGTCACACCGGAACTGAGACACGGTCCGGACTCCTACGGGAGGCAGCAGTGGGGAATATTGGACAATGGGCGAAAGCCTGATCCAGCAATGCCGCGTGTGTGAA…
Bacteria	IIKFCBR01D4HTE	p__Verrucomicrobia	g__Opitutus	KM391654	Min	115.73	21.04	0.000477721	AATGAACGCTGGCGGCGTGGTTAAGACATGCAAGTCGAACGGTTTTTCAAATGTAGCAATACCTTTGAAAGGCAGTGGCGGACGGGTGCGTAACACGTGAACAATCTGCCTTTTAGTGTGGAATAGCTTGCCGAAAGGCAAATTAATACCGCATGTGGTTGCCGCTCTCATGAGTGGCATACTAAAGTCGGGGACCGCAAGGCCTGACGCTAGAAGAGGAGTTCGCGGCCTATCAGCTAGTTGGCGAGGTAACGGCTCACCAAGGCTAAGACGGGTAGCTGGTCTGAGAGGATGATCAGCCACACTGGAACTGAGACACGGTCCAGACACCTACGGGTGGCAGCAGTTTCGAATCATTCACAATGGGCGAAAGCCTGATGGTGCGACGCCGCGTGAGGG…
Bacteria	IIKFCBR01BJI11	c__Betaproteobacteria	g__Paucibacter	KM391448	None	4.69	27.08	0.0189496	AGTCGAGAGAAGAGTTTGATCCTGGCTCAGATTGAACGCTGGCGGCATGCCTTACACATGCAAGTCGAACGGTAACAGGTTAAGCTGACGAGTGGCGAACGGGTGAGTAATGTATCGGAACGTGCCTGGTTGTGGGGGATAACTACTCGAAAGAGTGGCTAATACCGCATGAGACCTGAGGGTGAAAGCGGGGGACTCGCAAGAGCCTCGCGCAACTAGAGCGGCCGATACCAGATTAGCTTGTTGGTGGGGTAAAAGCCCACCAAGGCGACGATCTGTAGCTGGTCTGAGAGGACGACCAGCCACACTGGGACTGAGACACGGCCCAGACTCCTACGGGAGGCAGCAGTGGGGAATTTTGGACAATGGACGCAAGTCTGATCCAGCCATGCCGCGTGC…
Bacteria	IAJCH1401CKQZM	c__Betaproteobacteria	g__Paucibacter	KM391456	None	10.57	24.5	0	AGCACTGTAGAGAGTTTGATCCTGGCTCAGATTGAACGCTGGCGGCATGCCTTACACATGCGAGTCGAACGGTAACAGGTAAAGCTGACGAGTGGCGAACGGGTGAGTAATGTATCGGAACGTGCCCAGTCGTGGGGGATAACTACTCGAAAGAGTGGCTAATACCGCATGAGACCTGAGGGTGAAAGCGGGGGACTCGCAAGAGCCTCGCGCGATTGGAGCGGCCGATATCAGATTAGCTTGTTGGTGGGGTAAAAGCCCACCAAGGCGACGATCTGTAGCTGGTCTGAGAGGACGACCAGCCACACTGGGACTGAGACACGGCCCAGACTCCTACGGGAGGCAGCAGTGGGGAATTTTGGACAATGGACGCAAGTCTGATCCAGCCATGCCGCGTGC…
Bacteria	IIKFCBR01BZE2Q	c__Betaproteobacteria	g__Pelomonas	KM391465	None	10.64	19.83	0	AGTCGAGAGAAGAGTTTGATCATGGCTCAGATTGAACGCTGGCGGCATGCCTTACACATGCAAGTCGAACGGTAACAGGTTAAGCTGACGAGTGGCGAACGGGTGAGTAATATATCGGAACGTGCCCAGTCGTGGGGGATAACTGCTCGAAAGAGCAGCTAATACCGCATACGACCTGAGGGTGAAAGCGGGGGATCGCAAGACCTCGCGCGACCGGAGCGGCCGATATCAGATTAGGTAGTTGGTGGGGTAAAGGCTCACCAAGCCAACGATCTGTAGCTGGTCTGAGAGGACGACCAGCCACACTGGGACTGAGACACGGCCCAGACTCCTACGGGAGGCAGCAGTGGGGAATTTTGGACAATGGGCGCAAGCCTGATCCAGCCATGCCGCGTGCGG…
Bacteria	IIKFCBR01EBDC6	c__Betaproteobacteria	g__Pelomonas	KM391530	Min	105.42	4.79	0	TCGCACTAGTAGAGTTTGATCCTGGCTCAGGTTGAACGCTGGCGGCATGCCTTACACATGCAAGTCGAACGGTAACAGGTTAAGCTGACGAGTGGCGAACGGGTGAGTAATATATCGGAACGTGCCCAGTCGTGGGGGATAACTACTCGAAAGAGTAGCTAATACCGCATACGACCTGAGGGTGAAAGCGGGGGATCGCAAGACCTCGCGCGATTGGAGCGGCCGATATCAGATTAGGTAGTTGGTGGGGTAAAAGCCTACCAAGCCAACGATCTGTAGCTGGTCTGAGAGGACGACCAGCCACACTGGACTGAGACACGGCCCAGACTCCTACGGGAGGCAGCAGTGGGGGAATTTTGGACAATGGACGCAAGTCTGATCCAGCCATGCCGCGTGCGG…
Bacteria	IIKFCBR01AQLQI	c__Betaproteobacteria	g__Pelomonas	KM391639	None	13C-only	0.75	0	TCTACGTAGCAGAGTTTGATCCTGGCTCAGATTGAACGCTGGCGGCATGCCTTACACATGCAAGTCGAACGGTAACAGGTTAAGCTGACGAGTGGCGAACGGGTGAGTAATATATCGGAACGTGCCCAGTCGTGGGGATGAACATGCTCGAAGGAGCAGCTAATACCGCATACGACCTGAGGGTGAAAGCGGGGGATCGCAAGACCTCGCGCGATTGGAGCGGCCGATATCAGATTAGGTAGTTGGTGGGGTAAAGGCCCACCAAGCCAACGATCTGTAGCTGGTCTGAGAGGACGACCAGCCACACTGGGACTGAGACACGGCCCAGACTCCTACGGGAGGCAGCAGTGGGGAATTTTGGACAATGGGCGCAAGCCTGATCCAGCCATGCCGCGTGCG…
Bacteria	IIKFCBR01BJ8KD	c__Alphaproteobacteria	g__Phenylobacterium	KM391462	Min	5.82	19.83	0	CGTGTCTCTAAGAGTTTGATCCTGGCTCAGAGCGAACGCTGGCGGCAGGCCTAATACATGCAAGTCGAGCGCCCTTTCGGGGGAGCGGCGGACGGGTGAGTAACGCGTGGGAACGTGCCCTTTGGTACGGAACAACTGAGGGAAACTTCAGCTAATACCGTATGTGCCCTTCGGGGGAAAGATTTATTGCCATTGGAGCGGCCCGCGTTGGATTAGGTAGTTGGTGAGGTAAAGGCTCGCCAAGCCTACGATCCATAGCTGGTCTGAGAGGATGATCAGCCACACTGGGACTGAGACACGGCCCAGACTCCTACGGGAGGCAGCAGTAGGGAATCTTGCGCAATGGGCGAAAGCCTGACGCAGCCATGCCGCGTGAATGATGAAGGTCTTAGGATTGTA…
Bacteria	IIKFCBR01DVJID	c__Alphaproteobacteria	g__Phenylobacterium	KM391585	Min	6.26	1.71	0	ACTACTATGTAGAGTTTGATCATGGCTCAGAGCGAACGCTGGCGGCAGGCCTAATACATGCAAGTCGAGCGGATCCTTCGGGATCAGCGGCGGACGGGTGAGTAACGCGTGGGAACGTGCCCTTTGGTACGGAACAACTGAGGGAAACTTCAGCTAATACCGTATGTGCCCTTCGGGGGAAAGATTTATCGCCATTGGACGGCCCGCGTTGGATTAGGTAGTTGGTGAGGTAAAGGCTCACCAAGCCTACGATCCATAGCTGGTCTGAGAGGATGATCAGCCACACTGGGACTGAGACACGGCCCAGACTCCTACGGGAGGCAGCAGTAGGGAATCTTGCGCAATGGGCGAAAGCCTGACGCAGCCATGCCGCGTGAATGATGAAGGTCTTAGGATTGT…
Bacteria	HVPQ45002GZ4LA	p__Actinobacteria	g__Phycicoccus	KM391505	Min	5.94	6.75	0.00302557	AGACTATACTAGAGTTTGATCATGGCTCAGGACGAACGCTGGCGGCGTGCTTAACACATGCAAGTCGAACGGTGACGATTGGAGCTTGCTCCGATCTGATCAGTGGCGAACGGGTGAGTAACACGTGAGTAACCTGCCCCAGACTCTGGAATAACCCCGGGAAACCGGAGCTAATACCGGATATGAAACGGAGCCGCATGGCTACCGTTTGGAAAGTTTTCGGTCTGGGATGGACTCGCGGCCTATCAGCTTGTTGGTGAGATAATGGCTCACCAAGGCGACGACGGGTAGCCGGCCTGAGAGGGCGACCGGCCACACTGGGACTGAGACACGGCCCAGACTCCTACGGGAGGCAGTAGTGGGGAATATTGCACAATGGGCGAAAGCCTGATGCAGCGA…
Bacteria	IIKFCBR01A5WQO	c__Betaproteobacteria	g__Polaromonas	KM391521	Min	5.64	4.88	0	AGACTATACTAGAGTTTGATCATGGCTCAGATTGAACGCTGGCGGCATGCCTTACACATGCAAGTCGAATGGTAGAGTAGCAATACTCGAGAGTGGCGAACGGGTGAGTAATACATCGGAACGTGCCCAATCGTGGGGGATAACGTAGAGAAATTTACGCTAATACCGCATACGATCTAAGGATGAAAGCGGGGGATCGCAAGACCTCGCGCGATTGGAGCGGCTGATATCAGATTAGGTTGTTGGTGAGGTAAAAGCTCACCAAGCCGACGATCTGTAGCTGGTTTGAGAGAACGACCAGCCACACTGGGACTGAGACACGGCCCAGACTCCTACGGGAGGCAGCAGTGGGGAATTTTGGACAATGGGCGAAAGCCTGATCCAGCAATGCCGCGTGCA…
Bacteria	HPPSXLA04JDLB2	c__Betaproteobacteria	g__Ralstonia	KM391470	Min	129.86	17.71	0.00015924	TACGAGTATGAGAGTTTGATCCTAGTGCTCAGATTGAACGCTGGCGGCATGCCTTACACATGCAAGTCGAATGGCAGCATGATCTAGCTTGCTAGATTGATGGCGAGTGGCGAACGGGTGAGTAATACATCGGAACGTGCCCTGTAGTGGGGGATAACTAGTCGAAAGATTAGCTAATACCGCATACGACCTGAGGGTGAAAGTGGGGGACCGCAAGGCCTCATGCTATAGGAGCGGCCGATGTCTGATTAGCTAGTTGGTGAGGTAAAGGCTCACCAAGGCGACGATCAGTAGCTGGTCTGAGAGGACGATCAGCCACACTGGGACTGAGACACGGCCCAGACTCCTACGGGAGGCAGCAGTGGGGAATTTTGGACAATGGGCGAAAGCCTGATCCAG…
Bacteria	IIKFCBR01ENIXV	c__Betaproteobacteria	g__Rubrivivax	KM391508	Min	4.28	5.83	0	ACTACTATGTAGAGTTTGATCATGGCTCAGATTGAACGCTGGCGGCATGCCTTACACATGCAAGTCGAACGGTAACGCGGGGCAACCTGGCGACGAGTGGCGAACGGGTGAGTAACGCATCGGAACGTGCCCAGTAGTGGGGGATAGCCCGGCGAAAGCCGGATTAATACCGCATACGACCTACGGGTGAAAGAGGGGGATCGCAAGACCTCTCGCTATTGGAGCGGCCGATGTCAGATTAGGTAGTTGGTGGGGTAAAGGCCTACCAAGCCGACGATCTGTAGCTGGTCTGAGAGGACGACCAGCCACACTGGGGACTGAGACACGGCCCAGACTCCTACGGGAGGCAGCAGTGGGGAATTTTGGACAATGGGCGCAAGCCTGATCCAGCCATGCCGC…
Bacteria	IIKFCBR01CS2O2	p__Actinobacteria	g__Salinibacterium	KM391514	Org	5.71	5.71	0	TCTATACTATAGAGTTTGATCATGGCTCAGGATGAACGCTGGCGGCGTGCTTAACACATGCAAGTCGAACGATGAAGCAGAGCTTGCTCTGTGGATTAGTGGCGAACGGGTGAGTAACACGTGAGTAACCTGCCCTTGACTCTGGGATAAGCACTGGAAACGGTGTCTAATACCGGATACGAGCTTCAGCCGCATGGCTAGGAGCTGGAAAGAATTTCGGTCAAGGATGGACTCGCGGCCTATCAGCTAGTTGGTGAGGTAATGGCCCACCAAGGCGACGACGGGTAGCCGGCCTGAGAGGGTGACCGGCCACACTGGGACTGAGACACGGCCCAGACTCCTACGGGAGGCAGCAGTGGGGAATATTGCACAATGGGCGCAAGCCTGATGCAGCAACGC…
Bacteria	IIKFCBR01CF4HA	c__Alphaproteobacteria	g__Sphingomonas	KM391443	Min	3.75	41.04	0	ACGACTACAGAGAGTTTGATCCTGGCTCAGAATGAACGCTGGCGGCATGCCTAACACATGCAAGTCGAACGAAGCCTTCGGGCTTAGTGGCGCACGGGTGCGTAACGCGTGGGAATCTGCCCTTGGGTTCGGAATAACAGCGAGAAATTGCTGCTAATACCGGATGATGACGTAAGTCCAAAGATTTATCGCCCAAGGATGAGCCCGCGTAGGATTAGCTAGTTGGTGAGGTAAAGGCTCACCAAGGTGACGATCCTTAGCTGGTCTGAGAGGATGATCAGCCACGCTGGGACTGAGACACGGCCCAGACTCCTACGGGAGGCAGCAGTGGGGAATATTGGACAATGGGCGAAAGCCTGATCCAGCAATGCCGCGTGAGTGATGAAGGCCTTAGGGTTG…
Bacteria	IAJCH1401ANLMS	c__Alphaproteobacteria	g__Sphingomonas	KM391619	Org	14.67	1.33	0.00143316	ACAGTATATAAGAGTTTGATCCTGGCTCAGAATGAACGCTGGCGGCATGCCTAACACATGCAAGTCGAACGAAGGCCCGATTTCGGTTGGGTCCTTAGTGGCGCACGGGTGCGTAACGCGTGGGAATCTACCCTTAGGTTCGGAATAACAGTTGGAAACGACTGCTAATACCGGATGATGACGTAAGTCCAAAGATTTATCGCCTAGGGATGAGCCCGCGTAGGATTAGCTAGTTGGTGTGGTAAAGGCGCACCAAGGCGACGATCCTTAGCTGGTCTGAGAGGATGATCAGCCACACTGGGACTGAGACACGGCCCAGACTCCTACGGGAGGCAGCAGTGGGGAATATTGGACAATGGGCGAAAGCCTGATCCAGCAATGCCGCGTGAGTGATGAAGG…
Bacteria	IIKFCBR01AP3GS	c__Alphaproteobacteria	g__Telmatospirillum	KM391561	Org	9.3	2.96	0	TGACGTATGTAGAGTTTGATCCTGGCTCAGAACGAACGCTGGCGGCATGCCTAACACATGCAAGTCGAACGAAGGCTTCGGCCTTAGTGGCGCACGGGTGAGTAACGCGTGGGAATCTGCCTATCAGTGGGGAATAACGACGGGAAACTGTCGCTAATACCGCATACGCCTCCGGGAACGGAATTTATCGCTGATAGATGAGCCCGCGTACGATTAGCTAGTTGGTGAGGTAATGGCTCACCAAGGCTACGATCGTTAGCTGGTCTGAGAGGATGATCAGCCGCACTGGGACTGAGACACGGCCCAGACTCCTACGGGAGGCAGCAGTGGGGAATATTGGACAATGGGCGAAAGCCTGATCCAGCAATGCCGCGTGAGTGATGAAGGCCTTAGGGTTGT…
Bacteria	HNWQNZC01DTU7D	c__Betaproteobacteria	g__Variovorax	KM391492	Org	3.29	8.08	0.0066881	ACTACTATGTAGAGTTTGATCCTGGCTCAGATTGAACGCTGGCGGCATGCCTTACACATGCAAGTCGAACGGCAGCGCGGGAGCAATCCTGGCGGCGAGTGGCGAACGGGTGAGTAATACATCGGAACGTGCCCAATCGTGGGGGATAACGCAGCGAAAGCTGTGCTAATACCGCATAAGATCTATGGATGAAAGCAGGGGATCGTAAGACCTTGCGCGAATGGAGCGGCCGATGGCAGATTAGGTAGTTGGTGAGGTAAAGGCTCACCAAGCCTTCGATCTGTAGCTGGTCTGAGAGGACGACCAGCCACACTGGGACTGAGACACGGCCCAGACTCCTACGGGAGGCAGCAGTGGGGAATTTTGGACAATGGGCGCAAGCCTGATCCAGCCATGCCG…
Bacteria	IIKFCBR01AK29F	p__Actinobacteria	o__Actinomycetales	KM391519	Min	17.68	5.62	0	TCTACGTAGCAGAGTTTGATCCTGGCTCAGGACGAACGCTGGCGGCGTGCTTAACACATGCAAGTCGAACGGTGAAGCCCTTCGGGGTGGATCAGTGGCGAACGGGTGAGTAACACGTGGGTAACCTGCCCTGCACTCTGGGATAACTCCGGGAAACCGGGGCTAATACCGGATACGACTTCTGAGGGCATCCTCGGGAGTGGAAAGTTTTTCGGTGCAGGATGGACCCGCGGCCTATCAGCTTGTTGGTGGGGTAATGGCCTACCAAGGCTTTGACGGGTAGCCGGCCTGAGAGGGCGACCGGCCACACTGGGACTGAGACACGGCCCAGACTCCTACGGGAGGCAGCAGTGGGGAATATTGCACAATGGGCGAAAGCCTGATGCAGCGACGCCGCGT…
Bacteria	HN7PONR02G9M87	p__Actinobacteria	o__Actinomycetales	KM391523	Min	11.37	5.17	0.00127392	TCTACGTAGCAGAGTTTGATCATGGCTCAGGACGAACGCTGGCGGCGTGCTTAACACATGCAAGTCGAACGGTGAAGCCCTTCGGGGCGGATCAGTGGCGAACGGGTGAGTAACACGTGGGTAACCTGCCCTGAACTCTGGGATAACTCCGGGAAACCGGGGCTAATACCGGATACGACCTCCCATCGCATGGTGGGTGGTGGAAAGTTTTTCGGTTCAGGATGGACCCGCGGCCTATCAGCTTGTTGGTGGGGTAATGGCCTACCAAGGCTTTGACGGGTAGCCGGCCTGAGAGGGCGACCGGCCACACTGGGACTGAGACACGGCCCAGACTCCTACGGGAGGCAGCAGTGGGGAATATTGCACAATGGGCGGAAGCCTGATGCAGCGACGCCGCGT…
Bacteria	IIKFCBR01DDQMW	p__Actinobacteria	o__Actinomycetales	KM391577	None	4.69	1.92	0	TACAGATCGTAGAGTTTGATCCTGGCTCAGGACGAACGCTGGCGGCGTGCTTAACACATGCAAGTCGAACGGTGAAGCCCTTCGGGGTGGATCAGTGGCGAACGGGTGAGTAACACGTGGGTAACCTGCCCCTCACTCTGGGATAACTCCGGGAAACCGGGGCTAATACCGGATACGACCTCCTTGGGCATCCTTGGTGGTGGAAAATTTTTCGGTGAGGGATGGACCCGCGGCCTATCAGCTTGTTGGTGGGGTAATGGCCTACCAAGGCTTTGACGGGTAGCCGGCCTGAGAGGGCGACCGGCCACACTGGGACTGAGACACGGCCCAGACTCCTACGGGAGGCAGCAGTGGGGAATATTGCACAATGGGCGAAAGCCTGATGCAGCGACGCCGCGT…
Bacteria	IIKFCBR01BDV50	p__Actinobacteria	o__Actinomycetales	KM391591	None	4.01	1.46	0	TGTGAGTAGTAGAGTTTGATCCTGGCTCAGGACGAACGCTGGCGGCGTGCTTAACACATGCAAGTCGAACGGTGAACCGCTTTCGGGCGGGGATCAGTGGCGAACGGGTGAGTAACACGTGGGTAACCTGCCCTCCACTCTGGGATAACTCCGGGAAACCGGGGCTAATACCGGATACGACCTTCAGGCGGCATCGCCTCGGGTGGAAAGTTTTTCGGTGGAGGATGGACCCGCGGCCTATCAGCTTGTTGGTGGGGTAATGGCCTACCAAGGCTTTGACGGGTAGCCGGCCTGAGAGGGCGACCGGCCACACTGGGACTGAGACACGGCCCAGACTCCTACGGGAGGCAGCGAGTGGGGAATATTGCAGCAATGGGCGAAAGCCTGAGTGCAGCGACG…
Bacteria	IIKFCBR01DKQLI	c__Betaproteobacteria	o__Burkholderiales	NA	Min	19.71	5.38	0	NA
Bacteria	IIKFCBR01EGDAL	c__Betaproteobacteria	o__Burkholderiales	KM391522	None	8.53	5.04	0	TACGCTGTCTAGAGTTTGATCCTGGCTCAGATTGAACGCTGGCGGCATGCCTTACACATGCAAGTCGAACGGTAACAGGTTAAGCCGACGAGTGGCGAACGGGTGAGTAATATATCGGAACGTGCCCAGTAGTGGGGGATAGCCCGGCGAAAGCCGGATTAATACCGCATACGACCTACGGGTGAAAGGGGGGATCGGCAAGACCTCTCGCTATTGGAGCGGCCGATATCAGATTAGCTGGTTGGTGGGGTAAAAGCTCAACCAAGGCGACGATCTGTAGCTGGTCTGAGAGGACGACCAGCCACACTGGGACTGAGACACGGCCCAGACTCCTACGGGAGGCAGCAGTGGGGAATTTTGGACAATGGACGCAAGTCTGATCCAGCCATGCCGCGTGCG…
Bacteria	IIKFCBR01DEFOY	p__Bacteroidetes	o__Cytophagales	KM391439	Min	142.08	58.12	0	TGATACGTCTAGAGTTTGATCATGGCTCAGGATGAACGCTAGCGGCAGGCCTAATACATGCAAGTCGAGGGGCAGCACTGCAGCAATGCTGGTGGCGACCGGCGGACGGGTGCGTAACGCGTATGGAGCTTGTCCGGATCTCTGGAATAGCCCCGAACGGGATAGTGCGATGCGCGCTGGTGTGGCATCACACCTTCGCTAAAGCTCAGGCGGATCCGGGTGGCCATGCGTTCGATTAGCTAGTTGGCGGGGTAACGGCCCACCAAGGCGACGATCGATAGGGGTCCTGAGAGGGAGGTCCCCACACTGGTACTGAGACACGGGCCAGACTCCTACGGGAGGCAGCAGTAGGGAATATTGGGCAATGGGGCAACCCTGACCCAGCCATGCCGCGTGCAG…
Bacteria	IIKFCBR01AZQYV	p__Bacteroidetes	o__Cytophagales	KM391447	Min	21.27	33.83	0	TCGTCGCTCGAGAGTTTGATCCTGGCTCAGGATGAACGCTAGCGGCAGGCCTAATACATGCAAGTCGAGGGGCAGCACGGGAGCAATCCTGGTGGCGGCCGGCGGACGGGTGCGTAACGCGTATGGAACTTGTCCGGATCTCTGGAATAGCCCCGAACGGGAAGTTGATGCCGGATGGCGCGCTGGTGTGGCATCACACTTTCGCTAAAGCTCAGGCGGATCCGGGTGGCCATGCGTTCGATTAGCTAGTTGGCGGGGTAACGGCCCACCAAGGCGACGATCGATAGGGGTCCTGAGAGGGAGGTCCCCACA
Bacteria	HN5XJPU01C054O	p__Bacteroidetes	o__Cytophagales	KM391473	None	20.6	15.92	0.00143316	TGATACGTCTAGAGTTTGATCATGGCTCAGGATGAACGCTAGCGGCAGGCCTAATACATGCAAGTCGAGGGGCAGCACGGCAGCAATGCTGGTGGCGACCGGCGGACGGGTGCGTAACGCGTATGGAACTTGTCCGGATCTCTGGAATAGCCCCCGGAAACGGGGATTAATGCCGGATGGCGCGCTGGTGTGGCATCACACTTTCGCTAAAGCTCAGGCGGATCCGGGTGACCATGCGTTCGATTAGCTAGTTGGCGGGGTAACGGCCCACCAAGGCGACGATCGATAGGGGTCCTGAGAGGGAGGTCCCCCACACTGGTACTGAGACACGGGCCAGACTCCTACGGGAGGCAGCAGTAGGGAATATTGGGCAATGGGGGCAACCCTGACCCAGCCATG…
Bacteria	IIKFCBR01EUQP0	p__Bacteroidetes	o__Cytophagales	KM391495	Min	16.65	9.08	0	ATAGAGTACTAGAGTTTGATCCTGGCTCAGGATGAACGCTAGCGGCAGGCCTAATACATGCAAGTCGAGGGGCAGCACGGGAGCAATCCTGGTGGCGACCGGCGGACGGGTGCGTAACGCGTATGGAACTTGTCCGGATCTCTGGAATAGCCCGACCGGGAACGGGATTAATGCCGGATGGCGCGCTGGTGTGGCATCACACTTTCGCTAAAGCTCAGGCGGATCCGGGTGGCCATGCGTTCGATTAGCTAGTTGGCGGGGTAACGGCCCACCAAGGCGACGATCGATAGGGGTCCTGA
Bacteria	IIKFCBR01CGUSV	p__Bacteroidetes	o__Cytophagales	KM391510	Min	13C-only	6.96	0	CGATCGTATAAGAGTTTGATCATGGCTCAGGATGAACGCTAGCGGCAGGCCTAATACATGCAAGTCGAGGGGCAGCACTGCAGCAATGCTGGTGGCGACCGGCGGACGGGTGCGTAACGCGTATGGAACTTGTCCGGATCTCTGGAATAGCCCCGAACGGGAAGTTAATGCCGGATGGCGCGCTGGTGTGGCATCACACCTTCGCTAAAGCTCAGGCGGATCCGGGTGGCCATGCGTTCGATTAGCTAGTTGGCGGGGTAACGGCCCACCAAGGCGACGATCGATAGGGGTCCTGAGAGGGAGGTCCCCCACAC
Bacteria	IIKFCBR01D0ZL6	p__Bacteroidetes	o__Cytophagales	KM391562	Min	13C-only	3.25	0	AGTCGAGAGAAGAGTTTGATCCAGTGCTCAGGATGAACGCTAGCGGCAGGCCTAATACATGCAAGTCGAGGGGCAGCGCGGCAGCAATGCTGGCGGCGACCGGCGGACGGGTGCGTAACGCGTATGGAACTTGTCCGGTGCTCAGGAATAGCCCCCGGAAACGGGGATTAATGCCCGATGGCGCGATAGTGTGGCATCACACGGTCGCTAAAGCCCAGGCGGCACCGGGTGGCCATGCGTTCGATTAGCTAGTTGGCGGGGTAACGGCCCACCAAGGCGACGATCGATAGGGGTCCTGAGAGGGAGGTCCCCCACACTGGTACTGAGACACGGGCCAGACTCCTACGGGAGGCAGCAGTAGGGAATATTGGGCAATGGGGGCAACCCTGACCCAGCCAT…
Bacteria	IIKFCBR01BFRBV	p__Bacteroidetes	o__Cytophagales	KM391605	None	33	1.5	0.000318481	AGCTCACGTAAGAGTTTGATCCTGGCTCAGGATGAACGCTAGCGGCAGGCCTAATACATGCAAGTCGAGGGGCAGCACGGCAGCAATGCTGGTGGCGACCGGCGGACGGGTGCGTAACGCGTATGGAACTTGTCCGGATCTCTGGAATAGCCCCCGGAAACGGGGAGTTAATGCCGGATGGCGCGTTTGTGTGGCATCACATGAACGCTAAAGCTCAGGCGGATCCGGGTGGCCATGCGTTCGATTAGCTAGTTGGCGGGGTAACGGCCCACCAAGGCGACGATCGATAGGGGTCCTGAGAGGGAGGTCCCCCACACTGGTACTGAGACACGGGCCAGACTCCTACGGGAGGCAGCAGTAGGGAATATTGGGCAATGGGGGCAACCCTGACCCAGCCAT…
Bacteria	IIKFCBR01BID66	p__Bacteroidetes	o__Cytophagales	KM391620	None	29.33	1.33	0	ATAGAGTACTAGAGTTTGATCATGGCTCAGGATGAACGCTAGCGGCAGGCCTAATACATGCAAGTCGAGGGGCAGCACGGGAGCAATCCTGGTGGCGACCGGCGGACGGGTGCGTAACGCGTATGGAACTTGTCCGGATCTCTGGAATAGCCCCGAACCGGGAACGGTTAATGCCGGATGGCGCGCTGGTGTGGCATCACACTTTCGCTAAAGCTCAGGCGGATCCGGGTGGCCATGCGTTCGATTAGCTAGTTGGCGGGGTAACGGCCCACCAAGGCGACGATCGGT
Bacteria	IIKFCBR01DUERY	p__Bacteroidetes	o__Cytophagales	KM391621	None	27.5	1.25	0	AGCTCACGTAAGAGTTTGATCATGGCTCAGGATGAACGCTAGCGGCAGGCCTAATACATGCAAGTCGAGGGGCAGCACGGCAGCAATGCTGGTGGCGACCGGCGGACGGGTGCGTAACGCGTATGGAACTTGTCCGGATCTCTGGAATAGCCCCGAACGGGAAGTTAATGCCGGATGGCGCGCTGGTGTGGCATCACACTTTCGCTAAAGCTCAGGCGGATCCGGGTGGCCATGCGTTCGATTAGCTAGTTGGCGGGGTAACGGCCCACCAAGGCGACGATCGATAGGGGTCCTGAGAGGGAGGTCCCCCACACTGGTAC
Bacteria	IIKFCBR01CHWQH	p__Planctomycetes	o__DH61	KM391479	Min	13C-only	14.25	0	CGTGTCTCTAAGAGTTTGATCCTGGCTCAGAACGAACGCTGGCGGCGGGGCTTAGGCATGCAAGTCGAGCGAGAAAGGGGCAACCCGAGTAAAGCGGCGTAAGGGTGAGTAATAGGTAGCTAACGTACCCTCCAGACGCGAATAATTTCTCGAAAGGGATTGTAATGCGCGATGAGACCACGCGATCTTCGGATCGAGGGGTCAAAGGCCGGGGATCCTTCGGGACCCGACGGCTGGAGGAGCGGGCGACCTCCGATTAGCTAGTTGGCGAGGTAATGGCTCACCAAGGCGATGATCGGTAGCCGGGCTGAGAGGCTGTCCGGCCACACTGGCACTGAGACACTGGCCAGACTCCTACGGGAGGCTGCAGTCGCGAATTTTTCACAATGGGCGCAAGCC…
Bacteria	IIKFCBR01DSIAC	p__Planctomycetes	o__DH61	KM391572	Min	57.75	2.62	0	CGTGTCTCTAAGAGTTTGATCATGGCTCAGAACGAACGCTGGCGGCGGGGCTTAGGCATGCAAGTCGAGCGAGAAAGCCGAAAGGCGAGTAAAGCGGCGTAAGGGTGAGTAATGGGTAGTCAACGTACCGAGCTGACGCGAATAATCCTCCGAAAGGAGTTGTAATGCGCGATGAGACCACGCGCCCCCTGGGGCGAGGGGTCAAAGGTCGGGGATCCTTCGGGACCTGGCGCAGTTTGAGCGGACTACCTCTGATTAGCTAGTTGGCGGGGTAACGGCCCACCAAGGCGATGATCAGTAGCCGGCCTGAGAGGGTGTTCGGCCACGCTGGGACTGAGACACTGCCCAGACTCCTACGGGAGGCTGCAGTCGCGAATCATTCACAATGGACGCAAGTCT…
Bacteria	IIKFCBR01EN49F	c__Alphaproteobacteria	o__Ellin329	KM391511	Org	4.52	5.75	0	TAGTGTAGATAGAGTTTGATCATGGCTCAGAACGAACGCTGGCGGCAGGCCTCAAACATGCAAGTCTAGGGGGGTAGCAATACCCACCGGCGGACGGGTGCGTAACGCGTGGGAATGTACCTATTGGTTCGGGACAACCCAGGGAAACTTAGGCTAATACCGAATGTGCCCGTAAGGGGAAAGATTTATCGCCAATAGATCAGCCCGCGTAGGATTAGCTAGTTGGTGGGGTAATGGCCCACCAAGGCTCCGATCCTTAGCTGTTCTGAGAGGAAGATCAGCCACACTGGGACTGAGACACGGCCCAGACTCCTACGGGAGGCAGCAGTTGGGAATCTTGGACAATGGGCGAAAGCCTGATCCAGCCATGCCGCGTGAGTGATGAAGGCCTTCGGGTTG…
Bacteria	IIKFCBR01BGW6K	c__Alphaproteobacteria	o__Ellin329	KM391520	Org	5.06	4.83	0.00366253	CGAGAGATACAGAGTTTGATCATGGCTCAGAACGAACGCTGGCGGCAGGCCTCAAACATGCAAGTCTAGGGGGTGTAGCAATACATCACCGGCGGACGGGTGCGTAACGCGTGGGAATATACCTTTCGGTACGGAACAACTGCGGGAAACTGCAGCTAATACCGTATACGTCCTAACGGAGAAAGAATTTCGCCGAAAGATTAGCCCGCGTTCGATTAGCTAGTTGGTGGGGTAGTGGCCCACCAAGGCTACGATCGATAGCTGTTCTGAGAGGAAGATCAGCCACACTGGGACTGAGACACGGCCCAGACTCCTACGGGAGGCAGCAGTTGGGAATCTTGGACAATGGGGAAACCCTGATCCAGCCATGCCGCGTGAGTGATGAAGGCCTTCGGGTTG…
Bacteria	IIKFCBR01DYEEF	p__TM7	o__EW055	KM391544	None	3.12	3.12	0	TGTACTACTCAGAGTTTGATCCTGGCTCAGGATGAATGCTGGCGGCGTGCCTAACACATGCAAGTCGAGCGGTAACAGGAGTAGTTTACTACTTGCTGACGAGCGGCGGACGGCTGAGTAACGCGTGGGAACATACCCCAAAGTGAGGGATAAGCTCCAGAAATGGAGTCTAATACCGCATATGATCTTCGGATTAAAGGATTTATCCGCTTTGGGAGTGGCCTGCGTACGACTAGATAGTTGGTGAGGTAATGGCTTACCAAGTCTACGATCGTTAGCTGGTCTGAGAGGATGACCAGCCAGACTGGAACTGAGACACGGTCCAGACTCCTACGGGAGGCAGCAGTGAGGAATCTTCCACAATGGGCGAAAGCCTGATGGAGCAACGCCGCGTGCAGG…
Bacteria	IIKFCBR01A2CCO	p__Armatimonadetes	o__FW68	KM391550	None	13C-only	3.58	0	AGCTCACGTAAGAGTTTGATCATGGCTCAGGACGAGCGCTTGCGACGTGCCTAAGAAATGCAAGTCGAACGGGGGAGCAATCCCTAGTGGCGAACGGTCGCGTAACACGTGGGCAACCTGCCCTGAAGCGGGGGACAACGTTCCGAAAGGGACGCTAATACCGCATGTGTATGAGAATGGCATCATTCCACATACAAAGCCTTCGGGCACTTCAGGATGGGCCCGCGGCCTATCAGCTAGTTGGTGAGGTAACGGCCCACCAAGGCTTCGACGGGTAGCTGGTCTGAGAGGACGATCAGCCGGATTGGGACTGAGATACGGCCCAGACTCCTACGGGGGGC
Bacteria	IIKFCBR01ER26I	p__Armatimonadetes	o__FW68	KM391553	Org	8.82	3.21	0.000318481	CGATCGTATAAGAGTTTGATCCAGTGCTCAGGACGAACGCTTGCGACGTGCCTAAGAAATGCAAGTCGAACGGGGGAGCAATCCCTAGTGGCGAACGGTCGCGTAACACGTGGGCAACCTGCCCTGAAGCGGGGGACAACGTTCCGAAAGGGACGCTAATACCGCATGTGTATGAGAATGGCATCCTTCCACATACAAAGCAGCAATGCACTTCGGGATGGGCCCGCGGCCTATCAGCTAGTTGGTGAGGTAACGGCCCACCAAGGCTTCGACGGGTAGCTGGTCTGAGAGGACGATCAGCCGGATTGGGACTGAGATACGGCCCAGACTCCTACGGGGGGCAGCAATTAGGAATCTTGCACAATGGGCGAAAGCCTGATGCAGCGACGTCGCGTGGAG…
Bacteria	IIKFCBR01DFO06	p__Armatimonadetes	o__FW68	KM391590	Min	12.53	1.71	0	ACATACGCGTAGAGTTTGATCATGGCTCAGGACGAACGCTTGCGACGTGCCTAAGAAATGCAAGTCGAACGGGGGAGCAATCCCTAGTGGCGAACGGTCGCGTAACACGTGGGCAACCTGCCCTGAAGCGGGGGACAACGTTCCGAAAGGGACGCTAATACCGCATGTGTATGAGAAGGGCATCCTTCCACATACAAAGCCTTCGGGCACTTCAGGATGGGCCCGCGGCCTATCAGCTAGTTGGTGAGGTAACGGCCCACCAAGGCTTCGACGGGTAGCTGGTCTGAGAGGACGATCAGCCGGATTGGGACTGAGATACGGCCCAGACTCCTACGGGGGGCAGCAATTAGGAATCTTGCACATGGGCGAAAGCCTGATGCAGCGACGTCGCGTGGAGGA…
Bacteria	IIKFCBR01BKF9Q	p__Verrucomicrobia	o__Methylacidiphilales	KM391646	None	13C-only	0.46	0	TCTATACTATAGAGTTTGATCATGGCTCAGAACGAACGCTGGCGGCGTGGATAAGACATGCAAGTCGAACGCGACTTATCTTGTTAGCAATAACGAGGTAAGTTGAGTGGCGAAAGGGTGCGTAACACATGAGAATTTACCAAGAAGTGGGGAATAGCTCAGCGAAAGCTGAATTAATACCGCATGTGATCGAAAGATCAAAGCCGGGGACCGCAAGGCCTGGCGCTACTTGAGAAGCTCGCGGCCCATCAGCTAGTTGGCGGGGTAAAAGCCCACCAAGGCTATGACGGGTAGCTGGTCTGAGAGGACGACCAGCCACACTGGAACTGAGACACGGTCCAGACACCTACGGGTGGCAGCAGTCGAGAATTTTTCACAATGGTCGCAAGACTGATGGAG…
Bacteria	IIKFCBR01B9OL1	c__Deltaproteobacteria	o__MIZ46	KM391472	Min	37.86	17.21	0.00015924	TGTACTACTCAGAGTTTGATCAGTGCTCAGAGCGAACGTTGGCGGCGTGCCTAACACATGCAAGTCGAACGTGAACGGCTTCGGCCTAGTAAAGTGGCGTACGGGTGAGTAACGCGTAGGTAATCTACCCCAGAGTTCGGAATAACCGACCGAAAGGTTGGCTAATACTGGATAGAGCGACGGAATCCGTAATCGGATTTTTCGGGAAAGGGAGGCAGCAATGCCCCTCGCTTTGGGATGAGCCTGCGTCTCATTAGCTAGTTGGTAAGGTAATGGCTTACCAAGGCTTTGATGGGTAGCTGGTCTGAGAGGATGATCAGCCACACTGGAACTGAAACACGGTCCAGACTCCTACGGGAGGCAGCAGTGGGGAATCTTGCGCAATGGACGAAAGTCTGA…
Bacteria	IAJCH1401DPXDE	c__Deltaproteobacteria	o__MIZ46	KM391507	Min	19.71	7.17	0	CTCGCGTGTCAGAGTTTGATCATGGCTCAGAGCGAACGCTGGCGGCGTGCCTAACACATGCAAGTCGAACGTGAAATGGAGCAATCCAAAGTAAAGTGGCGTACGGGTGAGTAACGCGTAGGTAATCTACCCTAGAGTCTGGAATAACCGGCCGAAAGGCTGGCTAATACTAGATAGAGCGACGGAACTCGTAACGAGTTTTTCGGGAAAGGGAGCCCGCAAGGGCCTTCGCTTTGGGATGAGCCTGCGTCTCATTAGCTAGTTGGTAGGGTAATGGCCTACCAAGGCATTGATGGGTAGCTGGTCTGAGAGGATGATCAGCCACACTGGAACTGAAACACGGTCCAGACTCCTACGGGAGGCAGCAGTGGGGAATCTTGCGCAATGGACGAAAGTCTG…
Bacteria	IIKFCBR01C6K44	c__Deltaproteobacteria	o__MIZ46	KM391526	Min	8.18	4.83	0	ACATACGCGTAGAGTTTGATCATGGCTCAGAGCGAACGCTGGCGGCGTGCCTAACACATGCAAGTCGAACGTGAAAGGGGGCAACCCTGAGTAAAGTGGCGTACGGGTGAGTAACACGTGGGTAATCTACCAAAGAGTCTGGAATAACCTGCCGAAAGGCGGGCTAATACTGGATAGAGCGACGGAATCCGTAATTGGGTTTCTCGGGAAAGGGAGGAAGCAATTCCCTTCGCTCTTTGATGAGCCTGCGTCTGATTAGCTAGTTGGTGAGGTAATGGCTCACCAAGGCGATGATCGGTAGCTGGTCTGAGAGGATGATCAGCCACACTGGAACTGAAAACACGGTCCAGACTCCTACGGGAGGCAGCAGTGGGGAATCTTGCGCAATGGACGAAAAGT…
Bacteria	IIKFCBR01BRR15	c__Deltaproteobacteria	o__MIZ46	NA	None	8.02	1.46	0	NA
Bacteria	IIKFCBR01CBA0U	c__Deltaproteobacteria	o__MIZ46	KM391613	None	32.08	1.46	0	ACGACTACAGAGAGTTTGATCATGGCTCAGAGCGAACGCTGGCGGCGTGCCTAACACATGCAAGTCGAACGTGAAATGTAGCAATACAAAGTAAAGTGGCGTACGGGTGAGTAACGCGTAGGTAATCTACCCTAAAATCCGGAATAACCGGCCGAAAGGCTGGCTAATACCAGATAGAGCGATGGGATCCGTAATCGGATCTTTCGGGAAAGGGGGGCCGCAAGGTCTCTCGTTTTAGGATGAGCCTGCGTCTCATTAGCTAGTTGGTGAGGTAATGGCTCACCAAGGCTTTGATGGGTAGCTGGTCTGAGAGGATGATCAGCCACACTGGAACTGAAACACGGTCCAGACTCCTACGGGAGGCAGCAGTGGGGAATCTTGCGCAATGGACGAAAGTCT…
Bacteria	IIKFCBR01DMVF6	c__Deltaproteobacteria	o__MIZ46	KM391632	Min	23.83	1.08	0	TGTACTACTCAGAGTTTGATCATGGCTCAGAGCGAACGCTGGCGGCGTGCCTAACACATGCAAGTCGAACGTGAAATGGGGCAACCCAAAGTAAAGTGGCGTACGGGTGAGTAACGCGTAGGTAATCTACCCGAGAGTCTGGAATAACCGGCCGAAAGGCTGGCTAATACTGGATAGAGCGACGGGATCCGTAATTGGATCTTTCGGGAAAGGGAGGGTGTTAAAACCCCTTCGCTTTCGGATGAGCCTGCGTCTCGTTAGCTAGTTGGTGGGGTAATGGCCCACCAAGGCTTTGATGGGTAGCTGGTCTGAGAGGATGATCAGCCACACTGGAACTGAAACACGGTCCAGACTCCTACGGGAGGCAGCAGTGGGGAATCTTGCGCAATGGACGAAAGT…
Bacteria	IIKFCBR01BM6WY	c__Deltaproteobacteria	o__Myxococcales	KM391582	None	22	2	0.00350329	TGTGAGTAGTAGAGTTTGATCCTGGCTCAGAACGAACGTTAGCGGCGCGCCTAACACATGCAAGTCGCACGAGAAAGGGCTTCGGCCCCGGTACAGTGGCGCACGGGTGAGTAACACGTAGATCATCTTCCCTCGAGTGGTGGATAACTCTCCGAAAGGAGAGCTAATACAGCATAAGACCACGGCTTCGTTGAAGCTGCGGCCAAAGCAGGCCTCTACACGTAAGCTTGCGCTTGAGGATGAGTCTGCGGCCCATCAGCTAGTTGGGTAGGTCATGCNCAGCAGCTAAGACGGGTAGCTGGTCTGAGAGGATGAACAGCCACACTGGAACTGAGACACGGTCCAGACTCCTACGGGAGGCAGCAGTGGGGAATCTTGCGCAATGGGCGAAAGCCTGAC…
Bacteria	IIKFCBR01CAP7T	c__Deltaproteobacteria	o__Myxococcales	KM391599	None	11.31	1.54	0	CAGTAGACGTAGAGTTTGATCATGGCTCAGAACGAACGTTAGCGGCGCGCCTAACACATGCAAGTCGCACGAGAAAGGGCTTCGGCCCCGGTACAGTGGCGCACGGGTGAGTAACACGTAGATCATCTCCCCTCGAGTGGTGGATAACTTTCCGAAAGGAAAGCTAATACAGCATAGGACCACGGCTTCGTTGAAGCTGCGGCCAAAGCAGGCCTCTACACGTAAGCTTGCGCTTGAGGATAAGTCTGCGGCCCATCAGCTAGTTGGTAGGGTAATGGCCTACCAAGGCTAAGACGGGTAGCTGGTCTGAGAGGATGAACAGCCACACTGGAACTGAGACACGGTCCAGACTCCTACGGGAGGCAGCAGTGGGGAATCTTGCGCAATGGGCGAAAGCCT…
Bacteria	IIKFCBR01BF99Q	c__Deltaproteobacteria	o__Myxococcales	KM391626	Min	13C-only	1.21	0	ACATACGCGTAGAGTTTGATCCTGGCTCAGAACGAACGTTAGCGGCGCGCCTAACACATGCAAGTCGCACGAGAAAGGGCTTCGGCCCCGGTAAAGTGGCGCACGGGTGAGTAACACGTGGGTAATCTGCCCTCGGGCGGGGGATAACATTCCGAAAGGAGTGCTAATACCGCATAAGACCACGTCCTCGAAAGGGGATGAGGTCAAAGCTGGCCTCTATACATAAGCTAGCACCTGAGGATGAGCCCGCGGAGCATCAGCTAGTTGGTGAGGTAATGGCTCACCAAGGCTAAGACGCTTAGCTGGTCTGAGAGGATGATCAGCCACACTGGAACTGAGACACGGTCCAGACTCCTACGGGAGGCAGCAGTGGGGAATCTTGCGCAATGGGCGAAAGCC…
Bacteria	IIKFCBR01C50P4	c__Deltaproteobacteria	o__Myxococcales	KM391636	None	19.25	0.88	0.00015924	TGACGTATGTAGAGTTTGATCCTGGCTCAGAACGAACGTTAGCGGCGCGCCTAACACATGCAAGTCGCGCGAGAAAGGGCTTCGGCCCCAGTAAAGCGGCGCACGGGTGAGTAACACGTAGGTCATCTTCCCCTGAGTGGTGGATAACTCTCCGAAAGGAGAGCTAATACAGCATAAGACCACGACCTCGCTGAGGTTGTGGCCAAAGCAGACCTCTTCACGAAAGTTTGCGCTTAGGGATGAGCCTGCGGCCCATCAGCTAGTTGGTAGGGTAATGGCCTACCAAGGCTAAGACGGGTAGCTGGTCTGAGAGGATGAACAGCCACACTGGAACTGAGACACGGTCCAGACTCCTACGGGAGGCAGCAGTGGGGAATCTTGCGCAATGGGCGAAAGCCT…
Bacteria	IIKFCBR01DXTPR	c__Deltaproteobacteria	o__Myxococcales	KM391643	None	13C-only	0.58	0	AGCTCACGTAAGAGTTTGATCATGGCTCAGAACGAACGTTAGCGGCGCGCCTAACACATGCAAGTCGCGCGAGAAAGGGCTTCGGCCCCAGTAAAGCGGCGCACGGGTGAGTAACACGTAGGTCATCTTCCCCTGAGTGGTGGATAACTCTCCGAAAGGAGAGCTGATACAGCATAAGACCACGACCTCGCCGAGGTTGTGGCCAAAGCAGACCTCTTCACGAAAGTTTGCGCTTAGGGATGAGCCTGCGGCCCATCAGCTAGTTGGTAGGGTAACGGCCTACCAAGGCTAAGACGGGTAGCTGGTCTGAGAGGATGAACAGCCACACTGGAACTGAGACACGGTCCAGACTCCTACGGGAGGCAGCAGTGGGGGAATCTTGCGCAATGGGCGAAAGCC…
Bacteria	IIKFCBR01C17DJ	c__Deltaproteobacteria	o__Myxococcales	KM391645	None	13C-only	0.5	0.00015924	TGTGAGTAGTAGAGTTTGATCCTGGCTCAGAACGAACGTTAGCGGCGCGCCTAACACATGCAAGTCGCGCGAGAAAGGGCTTCGGCCCCAGTAAAGCGGCGCACGGGTGAGTAACACGTAGGTCATCTTCCCCTGAATGGTGGATAACTCTCCGAAAGGAGAGCTAATACAGTATAAGACCACGACCTCGCTGAGGTTGCGGCCAAAGCAGACCTCTTCATGAAAGTTTGCGTTTAGGGATGAGCCTGCGGCCCATCAGCTAGTTGGTAGGGTAATGGCCTACCAAGGCTAAGACGGGTAGCTGGTCTGAGAGGATGAACAGCCACACTGGAACTGAGACACGGTCCAGACTCCTACGGGAGGCAGCAGTGGGGAATCTTGCGCAATGGGCGAAAGCCT…
Bacteria	IIKFCBR01DRG3U	c__Alphaproteobacteria	o__Rhizobiales	KM391545	Min	20.4	3.71	0	TACGAGTATGAGAGTTTGATCATGGCTCAGAGCGAACGCTGGCGGCAGGCTTAACACATGCAAGTCGAACGGGTATCTTCGGATACTAGTGGCAGACGGGTGAGTAACACGTGGGAACGTACCTTTCGGTTCGGAATAATTCAGGGAAACTTGGACTAATACCGGATAAGCCCTTCGGGGGAAAGATTTATCGCCGATAGATCGGCCCGCGTCTGATTAGCTAGTTGGTGAGGTAACGGCTCACCAAGGCGACGATCAGTAGCTGGTCTGAGAGGATGATCAGCCACATTGGGACTGAGACACGGCCCAAACTCCTACGGGAGGCAGCAGTGGGGAATATTGGACAATGGGCGAAAGCCTGATCCAGCCATGCCGCGTGAGTGATGAAGGCCTTAGGGT…
Bacteria	IIKFCBR01EHNDT	c__Alphaproteobacteria	o__Rhizobiales	KM391589	Min	39.42	1.79	0	ACGACTACAGAGAGTTTGATCATGGCTCAGAGCGAACGCTGGCGGCAGGCTTAACACATGCAAGTCGAACGGGCACTTCGGTGCTAGTGGCAGACGGGTGAGTAACACGTGGGAACGTACCTTTCGGTTCGGAATAATTCAGGGAAACTTGGACTAATACCGGATAAGCCCTTCGGGGGAAAGATTTATCGCCGATAGATCGGCCCGCGTCTGATTAGCTAGTTGGTGAGATAATGGCTCACCAAGGCGACGATCAGTAGCTGGTCTGAGAGGATGATCAGCCACATTGGGACTGAGACACGGCCCAAACTCCTACGGGAGGCAGCAGTGGGGAATATTGGACAATGGGCGCAAGCCTGATCCAGCCATGCCGCGTGAGTGATGAAGGCCTTAGGGTTG…
Bacteria	IIKFCBR01BEDM7	p__Planctomycetes	o__WD2101	KM391653	Min	11	2	0.00143316	CCTGAACGCTGGCGGCGTGGCTAAGACATGCAAGTCGCACGGGGCCGCAAGGTCCAGTGGCGAACGGGTGAGTAAAGAATCGCTAACGTACCCCGGACTTTGGGATAGCTATCCGAAAGGGTAGGTAATACCAGATGACATATCCGATCCGCATGGATTGGATCTCAAAGGTCCGCCGGTCTGGGAGCGGGCGATTTCGTATCAGCTAGTTGGTGAGGTAACGGCTCACCAAGGCGACGACGCGTAGCCGGACTGAGAGGTTGGCCGGCCACATTGGGACTGAGACACTGCCCAGACTCCTACGGGGGGCTGCAGTAACGAATCTTCCGCAATGCACGAAAG
Bacteria	IIKFCBR01DJ6HG	p__Planctomycetes	o__WD2101	KM391588	None	7.33	1.67	0	ACTGTACAGTAGAGTTTGATCATGGCTCAGCCTGAACGCTGGCGGCGTGGCTAAGACATGCAAGTCGCACGGTGTAGCAATACACAGTGGCGAACGGGTGAGTAATGAATCGCTAATGTACCCCGGACTCTGGGATAGCTACCCGAAAGGGTAGGTAATACCAGATAATATGCAGCTATCGCATGATAGTTGCCTCAAAGGTCCGCCGGTCTGGGAGCAGGCGATTTCGTATCAGCTAGTTGGTGAGGTAACGGCTCACCAAGGCTTTGACGCGTAGCCGGACTGAGAGGTTGGCCGGCCACATTGGGACTGAGACACTGCCCAGACTCCTACGGGGGCTGCAGTAACGAATCTTCCGCAATGCACGAAAGTGTGACGGAGCGACGCCGCGTGTAGGAT…
Bacteria	IIKFCBR01DVO2Q	p__Planctomycetes	o__WD2101	KM391593	Min	37.58	1.71	0	ACATACGCGTAGAGTTTGATCATGGCTCAGCCTGAACGCTGGCGGCGTGGCTAAGACATGCAAGTCGAACGGGTGTAGCAATACACCAGTGGCGCACGGGTGAGTAATGTATCGCTAACGTGCCCCGGAGCCTGGGATAGCTGTCCGAAAGGGCAGGTAATACCGGATGAGACCACGAACAGGCATCTGTTTGTGCTCAAAGCCGCAAGGCACTCTGGGAGCGGGCGATATCGTATCAGCTAGTTGGCGGGGTAACGGCCCACCAAGGCTGCGACGCGTAGCTGGTCTGAGAGGACGGCCAGCCACATCGGGACTGAGACACTGCCCGGACTCCTACGGGGGGCTGCAGTAACGAATCTTCCGCAATGCACGAAAGTGTGACGGAGCGACGCCGCGTGG…
Bacteria	HN7PONR02HB4QW	p__Planctomycetes	o__WD2101	KM391601	Min	11.31	1.54	0.00207013	AGCTCACGTAAGAGTTTGATCCTGGCTCAGCCTGAACGCTGGCGGCGTGGCTAAGACATGCAAGTCGCACGGGGCCGCAAGGTCCAGTGGCGAACGGGTGAGTAAAGAATCGCTAACGTACCCCGGACTCTGGGATAGCTATCCGAAAGGTAGGTAATACCAGATGACATACCTCTTCCGCATGGTGGAGGTCTCAAAGGTCCGCCGGTCTGGGAGCGGGCGATTTCGTATCAGCTAGTTGGTGAGGTAACGGCTCACCAAGGCGACGACGCGTAGCCGGACTGAGAGGTTGGCCGGCCACATTGGGACTGAGACACTGCCCAGACCCCTACGGGGGCTGCAGTAACGAATCTTCCGCAATGCACGAAAGTGTGACGGAGCGACGCCGCGTGTGGGATG…
Bacteria	IIKFCBR01EHYT4	p__Planctomycetes	o__WD2101	KM391603	Min	7.79	1.42	0	ATAGAGTACTAGAGTTTGATCCTGGCTCAGCCTGAACGCTGGCGGCGTGGCTAAGACATGCAAGTCGCACGGACGTAGCAATACGTTAGTGGCGAACGGGTGAGTAATGAATCGCTAATGTACCCCGGACTCTGGGATAGCCAGTCGAAAGACTGGGTAATACCAGATGATATAACCCTCCGCATGGAGGGGTTCTCAAAGGTCCGCCGGTCTGGGAGCAGGCGATTTCGTATCAGCTAGTTGGTGAGGTAACGGCTCACCAAGGCGACGACGCGTAGCCGGACTGAGAGGTTGGCCGGCCACATTGGGACTGAGACACTGCCCAGACTCCTACGGGGGCGTGCAGTAACGAATCTTCCGCAATGTACGCAAGTATGACGGAGCGACGCCGCGTGTAGG…
Bacteria	IIKFCBR01A4L7J	p__Planctomycetes	o__WD2101	KM391610	Min	10.39	1.42	0	ACATACGCGTAGAGTTTGATCATGGCTCAGCCTGAACGCTGGCGGCGTGGCTAAGACATGCAAGTCGCACGGTGTAGCAATACACAGTGGCGAACGGGTGAGTAATGAATCGCTAATGTACCCCGGACTCTGGGGATAGCTATCCGAAAGGATAGGTAATACCAGATAATATGCAGCTATCGCATGATAGTTGCCTCAAAGGTCCGCCGGTCTGGGAGCAGGCGATTTCGTATCAGCTAGTTGGTGAGGTAACGGCTCACCAAGGCTATGACGCGTAGCCGGACTGAGAGGTTGGCCGGCCACATTGGGACTGAGACACTGCCCAGACTCCTACGGGGGCTGGCAGTAACGAATCTTCCGCAATGCACGAA
Bacteria	IIKFCBR01DONLF	p__Planctomycetes	o__WD2101	KM391611	Min	13C-only	1.5	0	AGTACGCTATAGAGTTTGATCATGGCTCAGCCTGAACGCTGGCGGCGTGGCTAAGACATGCAAGTCGCACGGTGCAGCAATGCACAGTGGCGAACGGGTGAGTAATGAATCGCTAACGTACCCCGGACTCTGGGATAGCAATCCGAAAGGGTAGGTAATACCAGATGACATAACCTTTCCGCATGGGGAGGTTCTCAAAGGTCCGCCGGCCTGGGAGCGGGCGATTTCGTATCAGCTAGTTGGTGGGGTAACGGCCCACCAAGGCGACGACGCGTAGCCGGACTGAGAGGTTGGCCGGCCACATTGGGACTGAGACACTGCCCAGACTCCTACGGGGGCTGCAGTAACGAATCTTCCGCAATGCACGAAAGTGTGACGGAGCGACGCCGCGTGTGGGAT…
Bacteria	IIKFCBR01BPA0N	p__Planctomycetes	o__WD2101	KM391618	None	30.25	1.38	0	ACATACGCGTAGAGTTTGATCCTGGCTCAGCCTGAACGCTGGCGGCGTGGCTAAGACATGCAAGTCGAACGGGCGTAGCAATACGTCAGTGGCGCACGGGTGAGTAATGTATCGCTAACGTGCCCCGGAGCCTGGGATAGCTGTCCGAAAGGGCAGGTAATACCGGATGAGACCACGAACAGGCATCTGTTTGTGCTCAAAGCCGCAAGGCACTCTGGGAGCGGGCGATATCGTATCAGCTAGTTGGCGGGGTAACGGCCCACCAAGGCTGCGACGCGTAGCTGGTCTGAGAGGACGGCCAGCCACATCGGGACTGAGACACTGCCCGGACTCCTACGGGGGCTGCAGTAACGAATCTTCCGCAATGCACGAAAGTGTGACGGAGCGACGCCGCGTGGA…
Bacteria	HN7PONR02FP5QD	p__Planctomycetes	o__WD2101	KM391629	None	23.83	1.08	0.00318481	ACTGTACAGTAGAGTTTGATCCTGGCTCAGCCTGAACGCTGGCGGCGTGGCTAAGACATGCAAGTCGTACGGTGTAGCAATACACAGTGGCGAACGGGAGAGTAATGAATCGCTAATGTGCCCCGGACTCTGGGATAGCTATCCGAAAGGGTAGGTAATACCAGATGACATATCTTTATCGCATGATAGAGATCTCAAAGGTCCGCCGGTCTGGGAGCAGGCGATTTCGTATCAGCTTGTTGGTGAGGTAACGGCTCACCAAGGCGACGACGCGTAGCCGGACTGAGAGGTTGGCCGGCCTCATTGGGACTGAGACACTGCCCAGACTCCTACGGGGGGCTGCAGTAACGAATCTTCCGCAATGCACGAAAGTGTGACGGAGCGACGCCGCGTGTAGGA…
Bacteria	IIKFCBR01C0JKL	p__Planctomycetes	o__WD2101	KM391630	None	11.46	1.04	0	ATAGAGTACTAGAGTTTGATCCAGTGCTCAGCCTGAACGCTGGCGGCGTGGCTAAGACATGCAAGTCGCACGGACGTAGCAATACGTTAGTGGCGAACGGGTGAGTAATGAATCGCTAATGTACCCCGGACTCTGGGATAGCCATCCGAAAGGATGGGTAATACCAGATGATATGACCGCTCCGCATGGAGTGGTTCTCAAAGGTCCGCCGGTCTGGGAGCAGGCGATTTCGTATCAGCTAGTTGGTGAGGTAACGGCTCACCAAGGCGACGACGCGTAGCCGGACTGAGAGGTTGGCCGGCCACATTGGGACTGAGACACTGCCCAGACTCCTACGGGGGCTGCAGTAACGAATCTTCCGCAATGTACGCAAGTATGACGGAGCGACGCCGCGTGTAG…
Bacteria	IIKFCBR01DS8OU	p__Bacteroidetes	Unclassified	KM391464	Min	242.46	22.04	0	AGTACGCTATAGAGTTTGATCCTGGCTCAGGATGAACGCTAGCGGCAGGCCTAATACATGCAAGTCGAGGGGTAGCGCAGCAATGCGTGAGACCGGCGCACGGGTGCGTAGCGCGTATGGAAGGTGTCCGAACCACTGGGATAGCCCCCCGGAAACGGGGATTAATACCGGATGGCCCGTATGTGCGGCATCGCATGTACGGTAAAGCTCAGGCGGGTTCGGGTCCCCATGCGTACGATTAGCTAGTTGGCGGGGTAACGGCCCACCAAGGCGACGATCGTTAGGGGTCCTGAGAGGGAGATCCCCACACTGGTACTGAGACACGGGCCAGACTCCTACGGGAGGCAGCAGTAGGGAATATTGGGCAATGGGCGCAAGCCTGACCCAGCCATGCCGCGT…
Bacteria	IIKFCBR01AELU7	Unclassified	Unclassified	KM391652	Min	47.12	10.71	0.000318481	AACGAACGCTGGCGGCGGGGTTTAGGCATGCAAGTCGCGCGAGAAAGGAGCAATCCGAGTACAGCGGCGTAAGGGTGAGTAATGGTTAGTCAACGTACCGAGCAGACGCGAATAATTTCCCGAAAGGGATTGTAATGCGCGATGAGACCACGGGCTGTCCGCAGCTTGGGGTCAAAGGTCGGGGATCCTTCGGGACCCGGCGCTGTTTGAGCGGACTATCTCTGATTAGCTAGTTGGCGGGGTAACGGCCCACCAAGGCGATGATCAGTAGCCGGGCTGAGAGGCTGTCCGGCCACACGGGCACTGAGATACTGGCCCGACTCCTACGGGAGGCTGCAGTCGCGAATTTTTCACAATGGGCGCAAGCCTGATGAAGCCACGCCGCGTGCGGGATGAAGG…
Bacteria	IIKFCBR01BUBLL	p__Bacteroidetes	Unclassified	KM391500	Min	29.94	8.17	0	AGTACGCTATAGAGTTTGATCCTGGCTCAGGATGAACGCTAGCGGCAGGCCTAATACATGCAAGTCGAGGGGCAGCACGGGAGCAATCCTGGTGGCGACCGGCGGACGGGTGCGTAACGCGTATGGAACTTGTCCGGATCTCTGGAATAGCCCCGACCGGGAACGGATTAATGCCGGATGGCGCGCTGGTGTGGCATCACACTTTCGCTAAAGCTCAGGCGGATCCGGGTGGCCATGCGTTCGATTAGCTAGTTGGCGGGGTAACGGCCCACCAAGCGACGATCGATAGGGGTCCTGAGAGGGAGG
Bacteria	IIKFCBR01BHPNL	p__Bacteroidetes	Unclassified	NA	Min	29.18	7.96	0	NA
Bacteria	IIKFCBR01E1K9Q	c__Alphaproteobacteria	Unclassified	KM391538	None	5.19	3.54	0	TAGAGACGAGAGAGTTTGATCCTGGCTCAGAACGAACGCTGGCGGCAGGCCTAACACATGCAAGTCGAACGCACCTTCGGGTGAGTGGCGCACGGGTGGGTAACGCGTGGGAACGTGCCCTTTGGTTCGGAATAACCCCGGGAAACTGGGGCTAATACCGGATATCTCCTTCGGGAGAAAGATTTATCGCCAAAGGATCGGCCCGCGTAGGATTAGCTAGTTGGTGGGGTAATGGCCTACCAAGGCGACGATCCTTAGCTGGTCTGAGAGGATGATCAGCCACACTGGGACTGAGACACGGCCCAGACTCCTACGGGAGGCAGCAGTGGGGAATATTGGACAATGGGCGCAAGCCTGATCCAGCCATGCCGCGTGAGTGATGAAGGCCTTCGGGTTGTA…
Bacteria	HN7PONR02JXI1W	c__Betaproteobacteria	Unclassified	KM391543	Org	13.9	3.79	0.00557342	TCGATCACGTAGAGTTTGATCCTGGCTCAGATTGAACGCTGGCGGCATGCTTTACACATGCAAGTCGAACGGATTTGAGGAGCTTGCTCCTCAAGTTAGTGGCGAACGGGTGAGTAATGCATCGGAACGTACCGTGTAATGGGGGATAACCTACCGAAAGGTGGACTAATACCGCATACGCCCTGAGGGGGAAAGAGGGGGATCGCAAGACCTCTTGTTATACGAGCGGCCGATGTCGGATTAGCTAGTTGGTGAGGTAAGAGCTCACCAAGGCGACGATCCGTAGCGGGTCTGAGAGGACGACCCGCCACACTGGGACTGAGACACGGCCCAGACTCCTACGGGAGGCAGCAGTGGGGAATCTTGGACAATGGGCGCAAGCCTGATCCAGCAATGCCG…
Bacteria	IIKFCBR01BBGJU	p__Bacteroidetes	Unclassified	KM391564	Org	8.64	2.75	0	AGTCGAGAGAAGAGTTTGATCATGGCTCAGGATGAACGCTAGCGGCAGGCCTAATACATGCAAGTCGAACGGCAGCGCGGGTAGCAATACCTGGCGGCGAGTGGCGCACGGGTGCGTAACGCGTATGCAACCTACCTTTCACAGGGGTATAGCTCGGAGAAATCCGAATTAACACCGCATAATATTGTTTGAGAGCATTTGAAGACAATTAAATCTACGGAGGTGAAAGATGGGCATGCGTCTGATTAGTTAGTTGGTGAGGTAACGGCTCACCAAGACGATGATCAGTAGGGGGTCTGAGAGGATGGTCCCCTACACTGGTACTGAGATACGGACCAGACTCCTACGGGAGGCAGCAGTAGGGAATATTGGGCAATGGGCGAGAGCCTGACCCAGCCA…
Bacteria	IIKFCBR01EI8BP	Unclassified	Unclassified	KM391568	Min	13C-only	2.79	0	AGTACGCTATAGAGTTTGATCATGGCTCAGGATGAACGCTAGCGGCAGGCCTAATACATGCAAGTCGAGGGGTAGCGCAGCAATGCGTGAGACCGGCGCACGGGTGCGTAACGCGTATGGAAGGTGTCCGAACCACTGGGATAGCCCCGAACGGGAACGGTTAATACCGGATGGCCCGTATGTGCGGCATCGCATGTACGGTAAAGCTCAGGCGGGTTCGGGTCCCCATGCGTACGATTAGCTAGTTGG
Bacteria	IIKFCBR01ANT35	p__Bacteroidetes	Unclassified	KM391571	Min	58.67	2.67	0	AGTACGCTATAGAGTTTGATCCTGGCTCAGGATGAACGCTAGCGGCAGGCCTAATACATGCAAGTCGAGGGGTAGCGTAGCAATGCGTGAGACCGGCGCACGGGTGCGTAACGCGTATGGAAGGTGTCCGAACCACTGGGATAGCCCCCGGAAACGGGGATTAATACCGGATGGCCCGTAGTCGCGGCATCGCGTCTACGGTAAAGCTCAGGCGGGTTCGGGTCCCCATGCGTACGATTAGCTAGTTGGCGGGGTAACGGCCCACCAAGGCGACGATCGTTAGGGGTCCTGAGAGGGAGATCCCCCACACTGGTACTGAGACACGGGCCAGACTCCTACGGGAGGCAGCAGTAGGGAATATTGGGCAATGGGCGCAAGCCTGACCCAGCCATGCCGCGT…
Bacteria	IIKFCBR01CL9KO	Unclassified	Unclassified	NA	None	13C-only	2.25	0	NA
Bacteria	IIKFCBR01D9WAN	p__Bacteroidetes	Unclassified	KM391592	Min	18.79	1.71	0.00015924	AGACTATACTAGAGTTTGATCATGGCTCAGGATGAACGCTAGCGGCAGGCCTAATACATGCAAGTCGAGGGGTAACGCGGTAGCAATACTGGCGACGACCGGCGCACGGGTGCGTAACGCGTATGCAATTTGCCCATAACAAGGGAATAGCCCGGAGAAATCCGGACTAATACCCTATAATATAGTGATTAGGCATCTAATTACTATTAAAGATTTATCGGTTATGGATGAGCATGCGTCTGATTAGCTAGTTGGTGAGGTAACGGCTCACCAAGGCTACGATCAGTAGGGGGTCTGAGAGGATGATCCCCACACTGGTACTGAGATACGGACCAGACTCCTACGGGAGGCAGCAGTAGGGAATATTGGGCAATGGGCGAGAGCCTGACCCAGCCATGC…
Bacteria	IIKFCBR01EPMN9	p__Verrucomicrobia	Unclassified	KM391600	Org	13C-only	1.67	0	TCTATACTATAGAGTTTGATCATGGCTCAGAACGAACGCTGGCGGCGTGGATAAGACATGCAAGTCGAACGCGAATTCATTTGTTAGCAATAATAGATGAGTTTGAGTGGCGAAAGGGTGCGTAACACGTGGGAATGTGCCGAAAAGTGGGGAATAGCTCGCCGAAAGGCGAGGTAATGCCCCATGTGGAAGAGATTTTAAAGCTAGGGATCGCAAGACCTGGCGCTTTTCGAGCAGCCCGCGGCCTATCAGCTAGTTGGTGAGGTAACGGCTCACCAAGGCTATGACGGGTAGCTGGTCTGAGAGGACGACCAGCCACACTGGAACTGAGACACGGTCCAGACACCTACGGGTGGCAGCAGTCGAGAATTTTTCACAATGGGGGAAACCCTGATGGAG…
Bacteria	IIKFCBR01CIOT3	Unclassified	Unclassified	KM391606	Org	33	1.5	0	TACACGTGATAGAGTTTGATCATGGCTCAGGACGAACGCTGGCGGCGTGGATTAGGCATGCAAGTCGCGCGACGGCCCCTCGGGGTACGGAGCGGCGAACGGGTGAGTAACACGTGAGTAACCTACCCCATCATTCCGGATAATTGGCCGAAAGGCCTTGTAATACGGGGGAGGATCCCGAGGCGGCATCGCTTTGGGATCGAACGGGCAACCGGTGCTGGGAGGGACTCGCGGCTTATCAGGTAGTTGGTGAGGTAACGGCTCACCAAGCCTACGACGAGTAGCTGGTCTGAGAGGATGGTCAGCCACATTGGAACTGAGATACTGTCCAGACTCCTACGGGAGGCTGCAGTCGAGAATCTTGGGCAATGCACGAAAGTGTGACCCAGCGACGCCGCG…
Bacteria	IIKFCBR01BGI0P	p__Proteobacteria	Unclassified	NA	None	13C-only	0.71	0	NA
Bacteria	IIKFCBR01CJZXJ	p__Bacteroidetes	Unclassified	KM391641	None	6.88	0.62	0.000318481	ACTGTACAGTAGAGTTTGATCCTGGCTCAGGATGAACGCTAGCGGCAGGCCTAATACATGCAAGTCGAACGGTAACATGGTCAGCAATGACTGATGACGAGTGGCGCACGGGTGCGTAACGCGTATGCAATCTACCTCTTACTGGGGAATAGCCCGGAGAAATCCGGATTAACACCGCATAATATATTGTTGAGGCATCTCAGTGATATTAAATATTTATAGGTAAGAGATGAGCATGCGTCCAATTAGTTAGTTGGTGAGGTAACGGCTCACCAAGACAATGATTGGTAGGGGTTCTGAGAGGAAGGTCCCCACACTGTCACGTGATGATGACGGACCAGACTCCTACGGGAGGCAGCAGTAGGGAATATTGGGCAATGGACGAGAGTCTGACCCAGC…
Fungi	NA	c__Sordariomycetes(100)	g__Humicola(93)	NA	None	NA	NA	NA	NA
Fungi	NA	c__Sordariomycetes(100)	g__Humicola(96)	NA	None	NA	NA	NA	NA
Fungi	NA	c__Sordariomycetes(85)	g__Chaetomium(80)	NA	None	NA	NA	NA	NA
Fungi	NA	c__Agaricomycetes(100)	g__Clitopilus(82)	NA	None	NA	NA	NA	NA
Fungi	NA	c__Agaricomycetes(96)	o__Sebacinales(86)	NA	None	NA	NA	NA	NA
Fungi	NA	c__Agaricomycetes(90)	o__Sebacinales(77)	NA	None	NA	NA	NA	NA
Fungi	NA	c__Sordariomycetes(99)	f__Chaetomiaceae(99)	NA	None	NA	NA	NA	NA
Fungi	NA	c__Sordariomycetes(98)	g__Chaetomium(92)	NA	None	NA	NA	NA	NA
Fungi	NA	c__Agaricomycetes(100)	g__unclassified_Sebacinaceae(99)	NA	None	NA	NA	NA	NA
Fungi	NA	c__Sordariomycetes(68)	o__Sordariales(67)	NA	None	NA	NA	NA	NA
Fungi	NA	c__Agaricomycetes(98)	g__unclassified_Sebacinaceae(97)	NA	None	NA	NA	NA	NA
Fungi	NA	c__Sordariomycetes(100)	g__Humicola(93)	NA	None	NA	NA	NA	NA
Fungi	NA	c__Agaricomycetes(99)	o__Sebacinales(97)	NA	None	NA	NA	NA	NA
Fungi	NA	c__Agaricomycetes(99)	g__unclassified_Sebacinaceae(81)	NA	None	NA	NA	NA	NA
