# Supplementary material for: Long-Term Enrichment of Stress-Tolerant Cellulolytic Soil Populations following Timber Harvesting Evidenced by Multi-Omic Stable Isotope Probing
Source: Front Microbiol. 2017 Apr 11;8:537. doi: 10.3389/fmicb.2017.00537 (PMC5386986; doi:10.3389/fmicb.2017.00537)
Supplement: Supplementary file 7 [file DataSheet4.XLSX]

## Sheet: Sheet1
Representative SequenceID	Indicator Taxa	Sequence	GenBank Accession	Indicator
IIKFCBR01DULMO	Flavisolibacter	GATGAACGCTAGCGGCAGGCTTAATACATGCAAGTCGTGGGGCAGCGCAGTGTAGCAATACATGGGCGGCGACCGGCAAACGGGTGCGGAACACGTACGCAACCTTCCTTCAAGTGGGGAATAGCCCAGAGAAATTTGGATTAATACCCCGTAATATTGTGAAATGGCATCATTTTATAATTATAGCTACGGCGCTTGAAGATGGGCGTGCGCCTGATTAGGTAGTTGGCGGGG	KU000598	Harvesting
IIKFCBR01C9MF5	Segetibacter	GATGAACGCTAGCGGCAGGCTTAATACATGCAAGTCGTGGGGCAGCACAGGTAGCAATACTGGGTGGCGACCGGCAAACGGGTGCGGAACACGTACGCAACCTTCCTTTAAGTGGGGAATAGCCCAGGGAAACTTGGATTAATACCCCGTAACACTATGAAGTGGCATCATTTTATAGTTAAAGCTACGGCGCTTAAAGATGGGCGTGCGGCTGATTAGGTAGTTGGCGGA	KU000599	Harvesting
IIKFCBR01DDW9A	Flavisolibacter	GATGAACGCTAGCGGCAGGCTTAATACATGCAAGTCGTGGGGCAGCAGGGGTAGCAATACCCGCTGGCGACCGGCAAACGGGTGCGGAACACGTACGCAACCTTCCTTTAACTGGAGAATAGCCCCTCGAAAGAGGGATTAATACTCCGTAACATATTGATAAGGCATCTTATTAATATTATAGCTCCGGCGGTTAAAGATGGGCGTGCGACTGA	KU000600	Harvesting
IIKFCBR01C7EBS	Segetibacter	GATGAACGCTAGCGGCAGGCTTAATACATGCAAGTCGAGGGGTAACATGGTAGCAATACTGATGACGACCGGCAAACGGGTGCGGAACACGTACAGAACCTTCCTTTAAGCGGGGGATAGCCCATAGAAATGTGGATTAATACCCCATAGTAATATTTAATGGCATCATTAGATATTTAAAGATTTATCACTTAAAGATGGCTGTG	KU000601	Harvesting
IIKFCBR01AIO3B	Geodermatophilaceae	GACGAACGCTGGCGGCGTGCTTAACACATGCAAGTCGAACGAGGCTCACCTTTCGGGGTGGGTTCTAGTGGCGAACGGGTGAGTAACACGTGGGCAACCTGCCCCGCTGCTGGGATAACTCCAAGAAATTGGGGCTAATACCGGATATTCACTGCTGGCCGCATGGTTGGTGGTGGAAAGTTTTTCGGCTGGGGATGGGCCCGCGGCCTATCAGCTTGTTGGTGGGGTAGTGGCCTACCAAGGCGA	KU000602	Harvesting
IIKFCBR01CR8N6	Geodermatophilaceae	GACGAACGCTGGCGGCGTGCTTAACACATGCAAGTCGAACGAGGGCTTCACTTCGGTGGGGTTCCTAGTGGCGAACGGGTGAGTAACACGTGGGCAACCTGCCCCCGGCTCTGGGATAACTCCAAGAAATTGGGGCTAATACCGGATATGACCACTGACCGCATGGTCTGGTGGTGGAAAGTTTTTCGGCTGGGGATGGGCCCGCGGCCTATCAGCTTGTTGGTGGGGTAGTGGCCTACCAA	KU000603	Harvesting
IIKFCBR01EW8Y7	Segetibacter	GATGAACGCTAGCGGCAGGCTTAATACATGCAAGTCGAGGGGTAACATGGTAGCAATACTGATGACGACCGGCAAACGGGTGCGGAACACGTACAGAACCTTCCTTTAAGCGGGGGATAGCCCATAGAAATGTGGATTAATACCCCATAGTAATACTAGCTGGCATCAGTTGGTATTTAAAGATTTATCACTTAAAGATGGCTGTG	KU000604	Harvesting
IIKFCBR01DP742	Geodermatophilaceae	GACGAACGCTGGCGGCGTGCTTAACACATGCAAGTCGAGCGGGGCCCGCCTTTCGGGGTGGTGTTCTAGCGGCGAACGGGTGAGTAACACGTGGGCAACCTGCCCTCAGCTCTGGGATAACTCCAAGAAATTGGGGCTAATACCGGATATGACCGCTGACCGCATGGTCTGGTGGTGGAAAGATTTATCGGCTGGGGATGGGCCCGCGGCCTATCAGCTTGTTGGTGGGGTAGTGGCCTACCAAGGCGA	KU000605	Harvesting
IIKFCBR01BNRX8	Geodermatophilaceae	GACGAACGCTGGCGGCGTGCTTAACACATGCAAGTCGGACGAGACCTTTCCTTCGGGGGAGTGTTCTAGTGGCGAACGGGTGAGTAACACGTGGGCAACCTGCCCTCAGCTCTGGGATAACTCCAAGAAATTGGGGCTAATACCGGATATGACTGCTGACCGCATGGTCTGGTGGTGGAAAGATTTATCGGCTGGGGATGGGCCCGCGGCCTATCAGCTTGTTGGTGGGGTA	KU000606	Harvesting
IIKFCBR01CXG1J	Geodermatophilaceae	GACGAACGCTGGCGGCGTGCTTAACACATGCAAGTCGAGCGAGGCCCATCTTTCGGGGTGGTGTTCTAGCGGCGAACGGGTGAGTAACACGTGGGCAACCTGCCCTCAGCTCTGGGATAACTCCAAGAAATTGGGGCTAATACCGGATATGACCGCTGACCGCATGGTCTGGTGGTGGAAAGATTTATCGGCTGGGGATGGGCCCGCGGCCTATCAGCTTGTTGGTGGGGTAGTGGCCTACCAAGGCGA	KU000607	Harvesting
IIKFCBR01CMG5B	Geodermatophilaceae	GACGAACGCTGGCGGCGTGCTTAACACATGCAAGTCGAACGAGACCCTCCCTTCGGGGGGGTGTTCTAGTGGCGAATGGGTGAGTAACACGTGGGCAACCTGCCCTCAGCTCTGGGATAACTCCAAGAAATTGGGGCTAATACCGGATATGACCGCTGACCGCATGGTCTGGTGGTGGAAAGATTTATCGGCTGGGGATGGGCCCGCGGCCTATCAGCTTGTTGGTGGGGTAGTGGCCTACCAAGGCGA	KU000608	Harvesting
IIKFCBR01EJPDW	Sporichthyaceae	GACGAACGCTGGCGGCGTGCTTAACACATGCAAGTCGAGCGAGGGGCACCTTCGGGTGTCACCTAGCGGCGAACGGGTGAGTAACACGTGGGCAACCTGCCCTCAGCTCTGGGATAACCCCCGGAAACGGGAGCTAATACCGGATATGACCTCGATTGGCATCCTTCGAGGTGGAAAGAATTTCGGCTGAGGATGGGCCCGCGGCCTATCAGCTTGTTGGTGGGGTAATGGCCTACCAAGGCGA	KU000609	Harvesting
IIKFCBR01DCQA5	Methylobacteriaceae	AGCGAACGCTGGCGGCAGGCTTAACACATGCAAGTCGAGCGGGCACTTCGGTGTCAGCGGCAGACGGGTGAGTAACACGTGGGAACGTGCCCTTCGGTTCGGAATAACTCAGGGTAACTTGAGCTAATACCGGATACGCCCTTTGGGGGAAAGGTTTACTGCCGAAGGATCGGCCCGCGTCTGATTAGCTAGTTGGTGGGGTAATGGCCTACCAAGGCGACGATCA	KU000610	Harvesting
IIKFCBR01CKTXB	Geodermatophilaceae	GACGAACGCTGGCGGCGTGCTTAACACATGCAAGTCGAACGAGACCCTCTCTTCGGAGGGGTGTTCTAGTGGCGAACGGGTGAGTAACACGTGGGCAACCTGCCCTCAGCTCTGGGATAACTCCAAGAAATTGGGGCTAATACCGGATATGACTGCTGACCGCATGGTCTAGTGGTGGAAAGATTTATCGGCTGGGGATGGGCCCGCGGCCTATCAGCTTG	KU000611	Harvesting
IIKFCBR01AZO6S	Geodermatophilaceae	GACGAACGCTGGCGGCGTGCTTAACACATGCAAGTCGAACGAGACCCCTTCTTCGGGAGGGTGTTCTAGTGGCGAACGGGTGAGTAACACGTGGGCAACCTGCCCTCAGCTCTGGGATAACTCCAAGAAATTGGGGCTAATACCGGATATGACCGCTGACCGCATGGTCTGGTGGTGGAAAGATTTATCGGCTGGGGATGGGCCCGCGGCCTATCAGCTTGTTGGTGGGGTAGTGGCCTACCAAGGCGA	KU000612	Harvesting
IIKFCBR01DGUAL	Geodermatophilaceae	GACGAACGCTGGCGGCGTGCTTAACACATGCAAGTCGAGCGAGACCCGCCTTTCGGGGTGGTGTTCTAGCGGCGAACGGGTGAGTAACACGTGGGCAACCTGCCCTCAGCTCTGGGATAACTCCAAGAAATTGGGGCTAATACCGGATATGACTGCTGACCGCATGTCTGGTGGTGGAAAGATTTTATCGGCTGGGGATGGGCCCGCGGCCTATCAGCTTGTTGGTGGGGTA	KU000613	Harvesting
IIKFCBR01B4RP2	Ramlibacter	ATTGAACGCTGGCGGAATGCTTCACATGCAAGTCGAACGGCAGCACGGGGGCAACCCTGGTGGCGAGTGGCGAACGGGTGAGTAATACATCGGAACGTGCCCAGTCGTGGGGGATAACGTAGCGAAAGCTACGCTAATACCGCATACGAACTCTGGTTGAAAGCGGGGGATCGCAAGACCTCGCGCGATTGGAGCGGCCGATGGCAGATTA	KU000614	Harvesting
IIKFCBR01A742P	Geodermatophilaceae	GACGAACGCTGGCGGCGTGCTTAACACATGCAAGTCGAGCGAGCCCCCTGCTTCGGTGGGGTGTGCTAGCGGCGAACGGGTGAGTAACACGTGGGCAACCTGCCCTCAGCTCTGGGATAACTCCAAGAAATTGGGGCTAATACCGGATGTGACCGCTGACCGCATGGTCTGGTGGTGGAAAGACTTATCGGCTGGGGATGGGCCCGCGGCCTATCAGCTTGTTGGTGGGGTA	KU000615	Harvesting
IIKFCBR01DSF17	Segetibacter	GATGAACGCTAGTGGCAGGCTTAATACATGCAAGTCGTGGGGCAGCACAGTGTAGCAATACATGGGTGGCGACCGGCAAACGGGTGCGGAACACGTACGCAACCTTCCTTTAAGCGGAGAATAGCCCAGGGAAACTTGGATTAATACTCCATAAGATTATGGTGTGGCATCACACAGTAATTAAAGCTCCGGCACTTAAAGATGGGCGTGCGGCTGATTAGG	KU000616	Harvesting
HPJXK7N01B0LGH	Chaetomium	TTAAGTTCAGCGGGTCTTCCTACCTGATCCGAGGTCAACCTTGGGTTAAAAGGTGGTTTAACGGCCGGAACCCGCAGCACGCCCAGAGCGAGATGTATGCTACTACGCTCGGTGTGACAGCGAGCCCGCCACTGCTTTTCAGGGCCTGCGGCAGCCGCAGGTCCCCAACACAAGCCCGGGGCTTGATGGTTGAAATGACG	KU165776	Harvesting
IIKFCBR02GLICP	Chaetomium	TTAAGTTCAGCGGGTCTTCCTACCTGATCCGAGGTCAACCTTGGGTTATGAAGGTCGTTTAACGGCCGGAACCCGCAGCACGCCCTGAGCGAGATGTATGCTACTACGCTCGGTGTGACAGCGAGCCCGCCACTGGTTTTCAGGGCCTGCGGGCAGCCGCAGGTCCCACACAGCCGGGCTGGTGTGAATGACGCTCGACA	KU165777	Harvesting
IIKFCBR01DG2OR	Opitutus	AATGAACGCTGGCGGCGTGGTTAAGACATGCAAGTCGAACGGTTTTTCAAGTGTAGCAATACTCTTGAAAAGCAGTGGCGAACGGGTGCGTAACACGTGAACAATCTACCTTTTAGTGTGGAATAGCTCGCCGAAAGGCGAATTAATACCGCATGTGATTGCCTCTCTCATGAGAGACATATTAAAGTCGGGGACCGCAAGGCCTGATGCTAGAA	KU165778	Reference
IIKFCBR01D610R	Opitutus	AATGAACGCTGGCGGCGTGGTTAAGACATGCAAGTCGAACGGTTTTTATTGAAACGCAAGTGGATATAAAAGCAGTGGCGAACGGGTGCGTAACACGTGAACAATCTACCTTCAAATGGGGAATAGCTCGCCGAAAGGCGAATTAATACCGCATGTGGTTGCCTCTCGCATGAGAAGCATACCAAAGTCAGGGACCGCAAGGCCTGACGTTAGAAGAGGA	KU165779	Reference
IIKFCBR01B4J6U	Streptomyces	GACGAACGCTGGCGGCGTGCTTAACACATGCAAGTCGAACGATGAACCACTTCGGTGGGGATTAGTGGCGAACGGGTGAGTAACACGCGGGCAATCTGCCCTGCACTCTGGGACAAGCCCTGGAAACGGGGTCTAATACCGGATAATACTCCCGCACTCATGTGTGGGGGTTAAAAGCTCCGGCGGTGCAGGATGAGCCCGCGGCCTATCAGCTTG	KU165780	Reference
	Abundance in Organic (%)	Abundance in Mineral (%)
Flavisolibacter	0.048	0.033
Segetibacter	0.073	0.024
Ramlibacter	0.16	0.11
Methylobacteriaceae	0.8	0.07
Geodermatophilaceae	0.8	0.1
Sporichthyaceae	0.07	0.013
